# Supplementary material for: Metatranscriptomic analysis uncovers prevalent viral ORFs compatible with mitochondrial translation
Source: mSystems. 2023 May 18;8(3):e01002-22. doi: 10.1128/msystems.01002-22 (PMC10308907; doi:10.1128/msystems.01002-22)
Supplement: Table S1 — SRA projects analyzed in this study with data citation information [file msystems.01002-22-s0001.xlsx]

## Sheet: Sheet Metadata
Sheet Name	Discription
SRA Runs Searched	List of 1000 SRA sequencing runs searched using Serratus pipeline
SRA Runs with Mitovirus Reads	List of SRA sequecing runs with positive hits against mitovirus reference genomes
SRA Runs Analyized	List of SRA sequecing runs assembled and used in this study

## Sheet: SRA Runs Searched
Run	ReleaseDate	LoadDate	spots	bases	spots_with_mates	avgLength	size_MB	AssemblyName	download_path	Experiment	LibraryName	LibraryStrategy	LibrarySelection	LibrarySource	LibraryLayout	InsertSize	InsertDev	Platform	Model	SRAStudy	BioProject	Study_Pubmed_id	ProjectID	Sample	BioSample	SampleType	TaxID	ScientificName	SampleName	CenterName	Submission	dbgap_study_accession	Consent	RunHash	ReadHash
SRR7994332	2018-12-21 18:42:00	2018-10-10 15:10:00	71472	20607080	36207	288	7		https://sra-downloadb.be-md.ncbi.nlm.nih.gov/sos2/sra-pub-run-15/SRR7994332/SRR7994332.2	SRX4825230	giv_AGA4_72280_20180207_SISPA191_63xAGA4_67xMCAIV_miseq_nr_trim_BC139_3N	WGS	RANDOM PCR	VIRAL RNA	PAIRED	0	0	ILLUMINA	Illumina MiSeq	SRP035895	PRJNA183620	2	183620	SRS3898681	SAMN10061932	simple	11320	Influenza A virus	NIGSP_AGA4_00078	JCVI	SRA792101		public	536439680B5DAE656995065847B0EE6C	FD316BEE10D1799B6901B29711992A72
SRR8291924	2018-12-07 17:02:00	2018-12-07 15:21:00	77191	23311682	77191	302	9		https://sra-downloadb.be-md.ncbi.nlm.nih.gov/sos1/sra-pub-run-2/SRR8291924/SRR8291924.1	SRX5106494	AO-090	WGS	RT-PCR	VIRAL RNA	PAIRED	0	0	ILLUMINA	Illumina MiSeq	SRP172887	PRJNA508785		508785	SRS4116134	SAMN10530918	simple	221116	Influenza A virus (A/guinea fowl/Hong Kong/WF10/99(H9N2))	AO-090_pe.fastq.gz	THE UNIVERSITY OF GEORGIA	SRA819950		public	53BCCE9AA2F0BD60A391862A5BB50BE9	4B612812D01B1DBCC1F9E4C702E5B5F3
SRR7885313	2018-10-17 00:06:00	2018-09-20 19:03:00	61857	20290686	40891	328	10		https://sra-downloadb.be-md.ncbi.nlm.nih.gov/sos1/sra-pub-run-2/SRR7885313/SRR7885313.2	SRX4723040	giv3_RUNC_60998_20150825_SISPA98_91xRUNC_nr_trim_BC082_4N	WGS	RANDOM PCR	VIRAL RNA	PAIRED	0	0	ILLUMINA	Illumina MiSeq	SRP035895	PRJNA183620	2	183620	SRS3808077	SAMN04507606	simple	1766434	Influenza A virus (A/glaucous-winged gull/Southcentral Alaska/12MB01573/2012(H16N3))	NIGSP_CEIRS_CIP105_RUNC_00013	JCVI	SRA780376		public	7EA6174E346CBE787320CDEE7F7D15EF	596C19A39F95E4C183728396E0157E2F
ERR2352347	2018-02-28 08:39:00	2018-02-28 14:43:00	757044	227113200	757044	300	111		https://sra-downloadb.be-md.ncbi.nlm.nih.gov/sos2/sra-pub-run-13/ERR2352347/ERR2352347.1	ERX2403223	DN514784F:A3	WGS	Inverse rRNA	VIRAL RNA	PAIRED	200	0	ILLUMINA	Illumina MiSeq	ERP014415	PRJEB12890		378516	ERS2111985	SAMEA104500701	simple	1979165	Mumps rubulavirus	SAMEA104500701	THE WELLCOME TRUST SANGER INSTITUTE	ERA1230156		public	9F9715559B1E2F95FA1A5FEDA4159B4F	DFCFB7D8BBFA902F789AD2ABF1637DF7
ERR1960624	2018-07-08 08:15:00	2018-07-17 09:17:00	16850937	3370187400	16850937	200	1288		https://sra-downloadb.be-md.ncbi.nlm.nih.gov/sos1/sra-pub-run-2/ERR1960624/ERR1960624.1	ERX2023528	220	RNA-Seq	size fractionation	METATRANSCRIPTOMIC	PAIRED	180	0	ILLUMINA	Illumina HiSeq 2000	ERP022950	PRJEB20771		480146	ERS1719778	SAMEA104055885	simple	290402	Clostridium beijerinckii NCIMB 8052	SAMEA104055885	SHUIXIA100	ERA912592		public	0A482E0EE2C90E1D2E5F01B54EFEF868	854C90977CA0629BB21C81E93EA83630
SRR7617132	2018-09-01 00:08:00	2018-07-31 01:04:00	45593	11856566	17203	260	6		https://sra-download.ncbi.nlm.nih.gov/traces/sra68/SRR/007438/SRR7617132	SRX4481699	chikv_CKVGH_63435_20160520_SISPA136_95xCKVGH_10xCHVLK_miseq_nr_trim_BC597_3N	WGS	RANDOM PCR	VIRAL RNA	PAIRED	0	0	ILLUMINA	Illumina MiSeq	SRP155242	PRJNA294670		294670	SRS3606202	SAMN07258232	simple	37124	Chikungunya virus	CHVSP_CKVGH_00114	JCVI	SRA747087		public	D80360A0DB46D78EA8B9CDFF0B3169E8	361F68E7F9DD2A7AA420995E24D131BB
SRR7785206	2018-10-01 00:10:00	2018-09-05 15:02:00	140123	41741860	66117	297	21		https://sra-downloadb.be-md.ncbi.nlm.nih.gov/sos1/sra-pub-run-1/SRR7785206/SRR7785206.2	SRX4640197	wnv_WNVLK_62790_20160205-2_SISPA123_93xWNVLK_nr_trim_BC387_3N	WGS	RANDOM PCR	VIRAL RNA	PAIRED	0	0	ILLUMINA	Illumina MiSeq	SRP159559	PRJNA262930		262930	SRS3738502	SAMN05790496	simple	11082	West Nile virus	WNVSP_WNVLK_00281	JCVI	SRA766372		public	66FB80A8C75B59033BC423E78830F477	0B2841BF113C985DF8A54FE390D2CE5F
SRR5019249	2017-12-11 00:04:00	2016-11-14 20:32:00	14578352	4361376134	14578352	299	1883		https://sra-downloadb.be-md.ncbi.nlm.nih.gov/sos2/sra-pub-run-9/SRR5019249/SRR5019249.1	SRX2347231	JK-P2-R2	RNA-Seq	RT-PCR	VIRAL RNA	PAIRED	0	0	ILLUMINA	Illumina HiSeq 4000	SRP093333	PRJNA353512		353512	SRS1797716	SAMN06015997	simple	1570291	Ebola virus	JK-P2-R2	UCSF	SRA493700		public	6F40B7468364004E51A49C88EB8D71B1	005F8292F9BED598407F144DE756ADE4
SRR2083770	2015-08-15 19:32:00	2015-08-10 19:31:00	11373971	1137397100	11373971	100	686		https://sra-downloadb.be-md.ncbi.nlm.nih.gov/sos1/sra-pub-run-1/SRR2083770/SRR2083770.1	SRX1078289		RNA-Seq	RANDOM PCR	METATRANSCRIPTOMIC	PAIRED	0	0	ILLUMINA	Illumina HiSeq 2000	SRP060211	PRJNA284764		284764	SRS976879	SAMN03801604	simple	939928	rhizosphere metagenome	Soybean_Powermax_1b	AUBURN UNIVERSITY	SRA275234		public	B6A5556A23D11B60D3E71EB1F9BDF484	6EF54DA3071FF79E2BF50C78938C2958
ERR1302975	2016-03-11 23:03:00	2016-03-14 19:52:00	1493330	746665000	1493330	500	399		https://sra-downloadb.be-md.ncbi.nlm.nih.gov/sos2/sra-pub-run-7/ERR1302975/ERR1302975.1	ERX1374634	14893712	WGS	RANDOM	GENOMIC	PAIRED	350	0	ILLUMINA	Illumina HiSeq 2500	ERP006046	PRJEB6505		261306	ERS1074684	SAMEA3887550	simple	1070528	viral metagenome	SAMEA3887550	THE WELLCOME TRUST SANGER INSTITUTE	ERA570243		public	BA00BCB1E6A083AED362BEC54B6D5D27	78A1E655B4C259735ACEE3E356C2A001
SRR8442366	2019-01-15 02:08:00	2019-01-15 02:00:00	13296461	4015531222	13296461	302	1179		https://sra-downloadb.be-md.ncbi.nlm.nih.gov/sos1/sra-pub-run-2/SRR8442366/SRR8442366.1	SRX5249605	CTHAH	OTHER	other	METATRANSCRIPTOMIC	PAIRED	0	0	ILLUMINA	Illumina NovaSeq 6000	SRP179304	PRJNA502191		502191	SRS4251683	SAMN10350523	simple	1118232	root metagenome	Gp0333748	JGI	SRA834817		public	12B33FD76B5E24FD1D4CA51FF037159F	18FCB4A71CDE95ACE71C2345C0964895
SRR7979621	2018-10-08 17:44:00	2018-10-08 16:02:00	26510552	8006186704	26510552	302	3547		https://sra-download.ncbi.nlm.nih.gov/traces/sra72/SRR/007792/SRR7979621	SRX4810928	BPUYW	OTHER	other	METATRANSCRIPTOMIC	PAIRED	0	0	ILLUMINA	Illumina HiSeq 2500	SRP164506	PRJNA443955		443955	SRS3889095	SAMN08778849	simple	1118232	root metagenome	Gp0206739	JGI	SRA790640		public	D07705AE42ED5BE5076C1598FE113C5B	DA0772B720DB7D26198EDEE69A1ADD03
ERR2217833	2017-12-13 07:35:00	2017-12-13 08:44:00	3502642	1751321000	3502642	500	1011		https://sra-downloadb.be-md.ncbi.nlm.nih.gov/sos2/sra-pub-run-11/ERR2217833/ERR2217833.1	ERX2271592	DN458669K:B9	WGS	RANDOM	GENOMIC	PAIRED	500	0	ILLUMINA	Illumina HiSeq 2500	ERP006046	PRJEB6505		261306	ERS1727091	SAMEA104063198	simple	1070528	viral metagenome	SAMEA104063198	THE WELLCOME TRUST SANGER INSTITUTE	ERA1154584		public	B276AB7F500653DC0970F59F6A2F1F73	0BFB1854737CB191667BBF1C4B7D7C23
SRR7971398	2018-12-21 18:41:00	2018-10-09 19:42:00	11758	3452412	3750	293	1		https://sra-download.ncbi.nlm.nih.gov/traces/sra65/SRR/007784/SRR7971398	SRX4804434	swiv_SD3_64929_20170516_SISPA168_42xAGA2_17xSD3_18xAGB2_miseq_nr_trim_BC731_3N	WGS	RANDOM PCR	VIRAL RNA	PAIRED	0	0	ILLUMINA	Illumina MiSeq	SRP035895	PRJNA183620	2	183620	SRS3883126	SAMN08929532	simple	11320	Influenza A virus	NIGSP_SD3_00079	JCVI	SRA790146		public	F356CA510043CEC9B1DCD1C7F7D15D55	038F44ACACBE22C415838CE634207DBC
ERR3179286	2019-02-28 03:10:00	2019-05-24 22:38:00	5390393	2695196500	5390393	500	1526		https://sra-download.ncbi.nlm.nih.gov/traces/era22/ERR/ERR3179/ERR3179286	ERX3207137	DN459407R:H5	WGS	RANDOM	GENOMIC	PAIRED	500	0	ILLUMINA	Illumina HiSeq 2500	ERP006046	PRJEB6505		261306	ERS3172605	SAMEA5365999	simple	1070528	viral metagenome	SAMEA5365999	WELLCOME SANGER INSTITUTE	ERA1746580		public	FE4763F6398CC8AF933604E8A8090E09	1106A74F7C9381D3067E140B01F5518A
SRR5097607	2016-12-17 03:22:00	2016-12-12 03:19:00	48958	23841833	48958	486	10		https://sra-downloadb.be-md.ncbi.nlm.nih.gov/sos2/sra-pub-run-9/SRR5097607/SRR5097607.1	SRX2414404	2-8M	CLONE	PCR	METATRANSCRIPTOMIC	PAIRED	0	0	ILLUMINA	Illumina MiSeq	SRP094915	PRJNA356994		356994	SRS1852091	SAMN06130899	simple	1510822	pig gut metagenome	2-8M	SICHUAN AGRICULTURAL UNIVERSITY	SRA502407		public	8773E10210DF0470A167B44D87538CD4	F42B7B4D6B053A8188604E0EA5238BB5
SRR1927223	2015-03-27	2015-03-24 15:08:00	21302819	2130281900	21302819	100	1363		https://sra-downloadb.be-md.ncbi.nlm.nih.gov/sos1/sra-pub-run-5/SRR1927223/SRR1927223.1	SRX966776	882-3	RNA-Seq	unspecified	METATRANSCRIPTOMIC	PAIRED	0	0	ILLUMINA	Illumina HiSeq 2000	SRP056145	PRJNA277855		277855	SRS885213	SAMN03397495	simple	449393	freshwater metagenome	882-3	UNIVERSITY OF TENNESSEE	SRA246143		public	16CC30FB74818D4DFBA93F7CEBEBAFEB	ACA9BD5D9C7EF8864C73794AEB21F60E
SRR12113202	2020-06-29 21:41:00	2020-06-29 21:37:00	11285294	3408158788	11285294	302	1441		https://sra-download.ncbi.nlm.nih.gov/traces/sra50/SRR/011829/SRR12113202	SRX8635775	W4905	RNA-Seq	Inverse rRNA	METATRANSCRIPTOMIC	PAIRED	0	0	ILLUMINA	Illumina HiSeq 3000	SRP269281	PRJNA642916		642916	SRS6922170	SAMN15401833	simple	496923	mosquito metagenome	W4905	AGRICULTURE VICTORIA RESEARCH	SRA1092738		public	0D846507FB20B249A34CF5AE2E997D75	3607C0CE9EC01A4CB0986F78999ED14C
SRR7615220	2018-07-28 15:43:00	2018-07-28 15:32:00	46966540	14183895080	46966540	302	6855		https://sra-downloadb.be-md.ncbi.nlm.nih.gov/sos2/sra-pub-run-15/SRR7615220/SRR7615220.1	SRX4479787	CGHTB	RNA-Seq	RT-PCR	METATRANSCRIPTOMIC	PAIRED	0	0	ILLUMINA	Illumina HiSeq 2500	SRP155603	PRJNA468152		468152	SRS3604776	SAMN09201303	simple	1561972	seawater metagenome	Gp0267198	JGI	SRA746416		public	B8C769B4A32CBFBD33F8309FC0CC95CA	A3951870BAC8B9B5CE34C887CA32AB92
SRR7878917	2018-09-19 14:34:00	2018-09-19 14:31:00	334120	111330873	206578	333	54		https://sra-download.ncbi.nlm.nih.gov/traces/sra6/SRR/007694/SRR7878917	SRX4717593	zikv_ZIKVWISC_64593_20170112_SISPA155_1xZIKVBROAD_26xZIKVWISC_1xRUNC_miseq_nr_trim_BC059_3N	WGS	RANDOM PCR	VIRAL RNA	PAIRED	0	0	ILLUMINA	Illumina MiSeq	SRP162155	PRJNA314889		314889	SRS3803179	SAMN07717755	simple	64320	Zika virus	ZIKVWI_ZIKVWISC_00018	JCVI	SRA778757		public	084C80A44BAC86347DB7E626AA537BC4	793E59837294CDEE6DF32B92D93880D9
SRR12532563	2020-08-27 10:22:00	2020-08-27 10:20:00	186179	78048098	186179	419	39		https://sra-download.ncbi.nlm.nih.gov/traces/sra35/SRR/012238/SRR12532563	SRX9022456	PHPCOVID15	WGS	RT-PCR	VIRAL RNA	PAIRED	0	0	ILLUMINA	Illumina MiSeq	SRP279011	PRJNA659293		659293	SRS7273366	SAMN15903151	simple	2697049	Severe acute respiratory syndrome coronavirus 2	AFRIMS-COVID-4837	AFRIMS	SRA1118012		public	18968954580E7262475EAF4791BC65B4	D644266E8DD052AE846BDEE65199DC3A
ERR1719479	2016-11-11 13:13:00	2016-11-12 19:58:00	57162837	11333983496	57162837	198	7443		https://sra-downloadb.be-md.ncbi.nlm.nih.gov/sos2/sra-pub-run-9/ERR1719479/ERR1719479.1	ERX1789660	ARD_ASPAOSW_r1	RNA-Seq	cDNA	METATRANSCRIPTOMIC	PAIRED	248	0	ILLUMINA	Illumina HiSeq 2000	ERP006156	PRJEB6609		253564	ERS491799	SAMEA2657023	simple	408172	marine metagenome	SAMEA2657023	GSC	ERA745179		public	86D6DDC6BB8A98941395F400DD195F5B	57CE35AEB8ACC0522F4C40B4620ECDE5
SRR11035260	2020-02-10 20:21:00	2020-02-07 12:17:00	10167119	3050135700	10167119	300	1149		https://sra-download.ncbi.nlm.nih.gov/traces/sra54/SRR/010776/SRR11035260	SRX7687561	CMS001_007_Ra_S12	RNA-Seq	RANDOM	METATRANSCRIPTOMIC	PAIRED	0	0	ILLUMINA	NextSeq 550	SRP247524	PRJNA605178		605178	SRS6114042	SAMN14051447	simple	496923	mosquito metagenome	CMS001_007	CHAN ZUCKERBERG BIOHUB	SRA1038984		public	F00166D289EF9DFEFB69E3396EAA8B34	38623B3D234FF1B392F3CD6DE9F370B4
ERR3180741	2019-02-28 03:12:00	2019-02-28 16:21:00	158200	79100000	158200	500	47		https://sra-download.ncbi.nlm.nih.gov/traces/era23/ERR/ERR3180/ERR3180741	ERX3208579	DN478978H:C2	WGS	RANDOM	GENOMIC	PAIRED	500	0	ILLUMINA	Illumina HiSeq 2500	ERP006046	PRJEB6505		261306	ERS3171551	SAMEA5364916	simple	1070528	viral metagenome	SAMEA5364916	WELLCOME SANGER INSTITUTE	ERA1746580		public	2E7246D92449CF349D1F0D32771F1C79	748E3A5C0AEA8B366C9DC72F8C86EFED
SRR12423270	2020-08-11 14:24:00	2020-08-10 13:00:00	7005117	249209894	0	35	78		https://sra-download.ncbi.nlm.nih.gov/traces/sra63/SRR/012132/SRR12423270	SRX8918977	CS0615_1	WGS	RT-PCR	VIRAL RNA	SINGLE	0	0	ILLUMINA	Illumina NovaSeq 6000	SRP276904	PRJNA655577		655577	SRS7175538	SAMN15743804	simple	2697049	Severe acute respiratory syndrome coronavirus 2	CS0615_1	CSIR-INSTITUTE OF GENOMICS AND INTEGRATIVE BIOLOGY	SRA1110945		public	FA98826849763E9CEF1BA74AEA86831E	BA747C8EA37777F40434FDC00F5E4424
SRR1153362	2014-01-31 17:05:00	2014-01-31 17:08:00	206923	62076900	206923	300	26	assembly	https://sra-downloadb.be-md.ncbi.nlm.nih.gov/sos1/sra-pub-run-1/SRR1153362/SRR1153362.1	SRX457646	NuGEN_4733-437	WGS	RANDOM PCR	VIRAL RNA	PAIRED	530	161.124	ILLUMINA	Illumina MiSeq	SRP007836	PRJNA31237	2	31237	SRS549906	SAMN02435196	simple	11082	West Nile virus	4733-437	BI	SRA130744		public	D0864BD66DB388CF55C92C0307C86910	3044D44C43E78C5E206A54DCDC3F4907
SRR7971589	2018-12-21 18:41:00	2018-10-09 21:09:00	151435	53969280	120382	356	26		https://sra-download.ncbi.nlm.nih.gov/traces/sra72/SRR/007784/SRR7971589	SRX4804625	swiv_SD3_64965_20170407_SISPA165_120xSD3_miseq_nr_trim_BC676_3N	WGS	RANDOM PCR	VIRAL RNA	PAIRED	0	0	ILLUMINA	Illumina MiSeq	SRP035895	PRJNA183620	2	183620	SRS3883264	SAMN08929568	simple	11320	Influenza A virus	NIGSP_SD3_00115	JCVI	SRA790245		public	842AE776025DA5A077E71B0C6C50A317	C51E83850D9603A72DA96EEACDF0F4CC
SRR7646521	2018-09-07 00:02:00	2018-08-05 20:36:00	56605	18913328	36722	334	9		https://sra-download.ncbi.nlm.nih.gov/traces/sra69/SRR/007467/SRR7646521	SRX4509471	giv3_STALC_61315_20150921_SISPA103_77xSTALC_nr_trim_BC403_4N	WGS	RANDOM PCR	VIRAL RNA	PAIRED	0	0	ILLUMINA	Illumina MiSeq	SRP035895	PRJNA183620	2	183620	SRS3629103	SAMN05789809	simple	1807589	Influenza A virus (A/blue-winged teal/Texas/AI11-3172/2011(H4N6))	NIGSP_CEIRS_SJC169_STALC_00050	JCVI	SRA753108		public	625DA3D834D42255944DEAD7907E98D6	C8461D3B514D57F29AA906AAFDA068F3
SRR7885816	2018-12-21 18:41:00	2018-09-20 20:57:00	134305	41468234	100789	308	20		https://sra-download.ncbi.nlm.nih.gov/traces/sra6/SRR/007700/SRR7885816	SRX4723467	giv3_RUNC_61095_20150825_SISPA98_91xRUNC_nr_trim_BC397_4N	WGS	RANDOM PCR	VIRAL RNA	PAIRED	0	0	ILLUMINA	Illumina MiSeq	SRP035895	PRJNA183620	2	183620	SRS3808355	SAMN04507708	simple	1766516	Influenza A virus (A/mallard/Interior Alaska/11BM03901/2011(H4N6))	NIGSP_CEIRS_CIP105_RUNC_00110	JCVI	SRA780662		public	B0428F9F08C270E67E6F52D237AF4BF9	F484BEF56E5CBE9DF5DF891732F20720
SRR6233164	2017-10-29 18:23:00	2017-10-29 18:18:00	33513993	10121225886	33513993	302	4464		https://sra-downloadb.be-md.ncbi.nlm.nih.gov/sos2/sra-pub-run-11/SRR6233164/SRR6233164.1	SRX3341595	AUHGW	OTHER	other	METATRANSCRIPTOMIC	PAIRED	0	0	ILLUMINA	Illumina HiSeq 2500	SRP122780	PRJNA405850		405850	SRS2643025	SAMN07631389	simple	408172	marine metagenome	Gp0115632	JGI	SRA625952		public	C0C02BC6F2A636D1A080BBA1FF988A8D	AACB6434E88724EC565BBD535EEEBF97
SRR1180079	2014-03-01 01:13:00	2014-03-01 01:15:00	744847	150459094	744847	202	91	assembly	https://sra-downloadb.be-md.ncbi.nlm.nih.gov/sos1/sra-pub-run-5/SRR1180079/SRR1180079.1	SRX479401	NUGEN_K1049_62	WGS	RANDOM PCR	VIRAL RNA	PAIRED	355	100.22	ILLUMINA	Illumina HiSeq 2000	SRP034507	PRJNA227457	2	227457	SRS564910	SAMN02646042	simple	11250	Human orthopneumovirus	K1049_62	BI	SRA143029		public	93D33E40F1C11C9FD72FBE13D1A0002D	3CB7516991E186A22495C9EF8E91E0B6
SRR2594389	2016-10-06	2015-10-16 05:22:00	29166557	5891644514	29166557	202	3904		https://sra-downloadb.be-md.ncbi.nlm.nih.gov/sos1/sra-pub-run-5/SRR2594389/SRR2594389.1	SRX1305885	Goseong_June_RNA	RNA-Seq	RANDOM	METATRANSCRIPTOMIC	PAIRED	101	10	ILLUMINA	Illumina HiSeq 2000	SRP064501	PRJNA294123		294123	SRS1100116	SAMN04129561	simple	1070528	viral metagenome	Goseong_June_RNA	KOREA INSTITUTE OF OCEAN SCIENCE & TECHNOLOGY	SRA303023		public	B774D885B6A5AF7238AB0AAF5249141B	41BDA37B4C3F965D5B5BB40D07035D1C
SRR5211375	2017-01-28 04:07:00	2017-01-28 04:15:00	9856462	2976651524	9856462	302	1042		https://sra-downloadb.be-md.ncbi.nlm.nih.gov/sos2/sra-pub-run-9/SRR5211375/SRR5211375.1	SRX2524600	BAYHW	RNA-Seq	other	METATRANSCRIPTOMIC	PAIRED	0	0	ILLUMINA	Illumina HiSeq 2500	SRP141241	PRJNA449266	2	449266	SRS1946084	SAMN06268115	simple	410658	soil metagenome	Gp0146848	JGI	SRA532306		public	F52D60CADA5D4A003D85B4B87BE9CD66	A5B9D9C2B155B1D747E12C11B247C510
SRR5097603	2016-12-17 03:19:00	2016-12-12 03:18:00	78465	38200881	78465	486	16		https://sra-downloadb.be-md.ncbi.nlm.nih.gov/sos2/sra-pub-run-9/SRR5097603/SRR5097603.1	SRX2414400	4-3M	CLONE	PCR	METATRANSCRIPTOMIC	PAIRED	0	0	ILLUMINA	Illumina MiSeq	SRP094915	PRJNA356994		356994	SRS1852087	SAMN06130905	simple	1510822	pig gut metagenome	4-3M	SICHUAN AGRICULTURAL UNIVERSITY	SRA502407		public	13C2911FB37DB8F829D3C5F5C395DEAF	64BF342E777AD19161C40E4E33148CCA
ERR3178333	2019-02-28 03:05:00	2019-05-24 22:21:00	187	93500	187	500	0		https://sra-download.ncbi.nlm.nih.gov/traces/era22/ERR/ERR3178/ERR3178333	ERX3206184	DN458855K:E5	WGS	RANDOM	GENOMIC	PAIRED	500	0	ILLUMINA	Illumina HiSeq 2500	ERP006046	PRJEB6505		261306	ERS3172032	SAMEA5365425	simple	1070528	viral metagenome	SAMEA5365425	WELLCOME SANGER INSTITUTE	ERA1746580		public	E35FC322951CABD0BA36AD6E227A0C19	C22E0219C9AB5DB264491E360A463F63
SRR7904235	2019-10-26 00:39:00	2018-09-26 09:55:00	59160	24533646	0	414	14		https://sra-download.ncbi.nlm.nih.gov/traces/sra71/SRR/007718/SRR7904235	SRX4740702	NF-12h-5	CLONE	PCR	METATRANSCRIPTOMIC	PAIRED	0	0	ILLUMINA	Illumina HiSeq 2500	SRP162637	PRJNA493198		493198	SRS3822029	SAMN10131277	simple	1510822	pig gut metagenome	NF-12h-5	CHINA AGRICULTRAL UNIVERSITY	SRA784175		public	CAA7877A68812200DC831CDC5FA566E7	4C49F303AF40DD710E805E74D4B40741
SRR4298783	2016-09-28 11:47:00	2016-09-27 14:35:00	5887833	1483733916	0	252	671		https://sra-downloadb.be-md.ncbi.nlm.nih.gov/sos2/sra-pub-run-9/SRR4298783/SRR4298783.1	SRX2193398	98	WGS	RT-PCR	VIRAL RNA	PAIRED	0	0	ILLUMINA	Illumina HiSeq 2500	SRP090511	PRJNA344659		344659	SRS1715889	SAMN05830301	simple	11309	unidentified influenza virus	98	LAURING LAB - UNIVERSITY OF MICHIGAN	SRA480458		public	77ED9D15FA3BD1290FBFCE6FDAFDC6BF	E23C81660FC08F6F3DE7628AA5AE29BE
ERR1302893	2016-03-11 23:03:00	2016-03-14 19:55:00	1614558	807279000	1614558	500	426		https://sra-downloadb.be-md.ncbi.nlm.nih.gov/sos2/sra-pub-run-7/ERR1302893/ERR1302893.1	ERX1374552	14837497	WGS	RANDOM	GENOMIC	PAIRED	350	0	ILLUMINA	Illumina HiSeq 2500	ERP006046	PRJEB6505		261306	ERS1074632	SAMEA3887498	simple	1070528	viral metagenome	SAMEA3887498	THE WELLCOME TRUST SANGER INSTITUTE	ERA570243		public	201790920FAB748A33DF6B1B521AFA35	B4F9FD75D91CD1BDCB68DA42958ADB51
SRR5249696	2017-02-13 12:20:00	2017-02-13 12:32:00	11983235	3594970500	11983235	300	2022		https://sra-downloadb.be-md.ncbi.nlm.nih.gov/sos2/sra-pub-run-9/SRR5249696/SRR5249696.1	SRX2555530	TCNU	RNA-Seq	RT-PCR	METATRANSCRIPTOMIC	PAIRED	0	0	ILLUMINA	Illumina HiSeq 2000	SRP099441	PRJNA366065		366065	SRS1972991	SAMN06268336	simple	939928	rhizosphere metagenome	Gp0061128	JGI	SRA537485		public	1B01B4BB32963FCA67B5D52BFCBC2F57	25D2D2857DC27BF9E0F0A264AE13AF2A
ERR3322248	2020-07-29 14:46:00	2020-07-30 21:01:00	12659476	3190187952	12659476	252	1102		https://sra-download.ncbi.nlm.nih.gov/traces/era22/ERR/ERR3322/ERR3322248	ERX3347030	unspecified	RNA-Seq	unspecified	METATRANSCRIPTOMIC	PAIRED	300	0	ILLUMINA	Illumina HiSeq 2500	ERP114780	PRJEB32140		649499	ERS3366737	SAMEA5564709	simple	408172	marine metagenome	SAMEA5564709	LINNAEUS UNIVERSITY	ERA1895490		public	A9617E4B346E20E9B7FDCCE1B2D4B191	FBB2DA29A0ECF760A1E7467A837532F2
SRR7889309	2018-10-17 00:06:00	2018-09-21 17:50:00	157644	63228784	117905	401	28		https://sra-download.ncbi.nlm.nih.gov/traces/sra6/SRR/007704/SRR7889309	SRX4726913	giv_SGA4_63900_20160624_SISPA139_54xSGA4_miseq_nr_trim_BC140_3N	WGS	RANDOM PCR	VIRAL RNA	PAIRED	0	0	ILLUMINA	Illumina MiSeq	SRP035895	PRJNA183620	2	183620	SRS3810485	SAMN06712239	simple	11320	Influenza A virus	NIGSP_SGA4_00057	JCVI	SRA781573		public	08C7B79B7C316C53D3ADB59525AE75AC	FD78C0F61ADC6AAD28A3C274CE2DB274
SRR6121571	2017-09-29 14:28:00	2017-09-29 14:25:00	3409269	859135788	3409269	252	376		https://sra-downloadb.be-md.ncbi.nlm.nih.gov/sos2/sra-pub-run-11/SRR6121571/SRR6121571.1	SRX3234178	HS1461_A_HK6	WGS	RT-PCR	VIRAL RNA	PAIRED	0	0	ILLUMINA	Illumina HiSeq 2500	SRP119147	PRJNA412631		412631	SRS2558363	SAMN07722219	simple	11309	unidentified influenza virus	HS1461	LAURING LAB - UNIVERSITY OF MICHIGAN	SRA615975		public	D3F9933545118E7125FF6517FB37D81C	A21036C5FDCF861B399D5D620469CCA9
DRR130770	2018-05-27 05:30:00	2018-05-27 05:45:00	105679	44886686	81792	424	10	assembly	https://sra-downloadb.be-md.ncbi.nlm.nih.gov/sos1/sra-pub-run-2/DRR130770/DRR130770.1	DRX123508		OTHER	other	VIRAL RNA	PAIRED	400	0	ILLUMINA	Illumina MiSeq	DRP004227	PRJDB7015		470831	DRS062827	SAMD00118493	simple	444185	Simian rotavirus A strain RRV	SAMD00118493	TOHOKU	DRA006847		public	B8F4CADFEF324813BB9C88E8011129C4	7FBE77D7F98AD0FDCBB3B69FF5BCE3F0
SRR3933457	2017-05-30 14:50:00	2016-07-20 16:47:00	25037676	5007535200	25037676	200	2031		https://sra-downloadb.be-md.ncbi.nlm.nih.gov/sos1/sra-pub-run-1/SRR3933457/SRR3933457.1	SRX1962784	H15GW	WGS	RANDOM	METATRANSCRIPTOMIC	PAIRED	0	0	ILLUMINA	Illumina HiSeq 2000	SRP079000	PRJNA329908		329908	SRS1572607	SAMN05416781	simple	1561972	seawater metagenome	H15GW	NATIONAL RESEARCH COUNCIL CANADA	SRA442331		public	C9878185A0F8926D4FC91FE7061FF61B	3C94061B0263383C382711C1F21ABE57
SRR12379960	2020-08-19 16:26:00	2020-08-03 21:14:00	1983068	194719334	0	98	59		https://sra-download.ncbi.nlm.nih.gov/traces/sra7/SRR/012089/SRR12379960	SRX8878425	BS06370A	RNA-Seq	Inverse rRNA	VIRAL RNA	PAIRED	0	0	ILLUMINA	Illumina NovaSeq 6000	SRP275723	PRJNA650245		650245	SRS7138919	SAMN15700538	simple	2697049	Severe acute respiratory syndrome coronavirus 2	NYUMC731	NYU LANGONE HEALTH	SRA1107356		public	65E1721217F6BAB40CEA91AB427E8FAC	6AE901B71736818ACC5F09CC4E5A154D
SRR7824373	2018-10-01 00:11:00	2018-09-12 16:10:00	283238	92483626	200029	326	45		https://sra-downloadb.be-md.ncbi.nlm.nih.gov/sos1/sra-pub-run-1/SRR7824373/SRR7824373.1	SRX4675438	rsv_TH_60269_20150429_SISPA77_84xTH_8xLA2_nr_trim_BC618_3N	WGS	RANDOM PCR	VIRAL RNA	PAIRED	0	0	ILLUMINA	Illumina MiSeq	SRP161598	PRJNA267583		267583	SRS3769201	SAMN05789507	simple	11250	Human orthopneumovirus	RSVSP_TH_10657	JCVI	SRA772712		public	EDAD044554C69C7A736080A28FECEFAE	3650885F945E44167B1F9D28B86D1939
SRR6032604	2019-10-01 00:30:00	2017-09-13 14:24:00	172015339	51604601700	172015339	300	19784		https://sra-downloadb.be-md.ncbi.nlm.nih.gov/sos2/sra-pub-run-11/SRR6032604/SRR6032604.1	SRX3182725	B_2_cDNA_1	WGA	RANDOM	METATRANSCRIPTOMIC	PAIRED	0	0	ILLUMINA	HiSeq X Ten	SRP117610	PRJNA406858		406858	SRS2511329	SAMN07632946	simple	942017	activated sludge metagenome	Activated sludge	THE UNIVERSITY OF HONG KONG	SRA607777		public	5B9D88EC010AAF26D456889EBB0083AA	EA715E0DDA929414BC33C4B1181725BF
SRR5092679	2016-12-14 13:23:00	2016-12-09 13:21:00	261513	30559524	0	116	23		https://sra-downloadb.be-md.ncbi.nlm.nih.gov/sos2/sra-pub-run-9/SRR5092679/SRR5092679.1	SRX2409512	CW_124_5019_3_NA	RNA-Seq	RT-PCR	VIRAL RNA	SINGLE	0	0	ILLUMINA	Illumina HiSeq 2000	SRP091397	PRJNA347853		347853	SRS1847726	SAMN06124799	simple	11320	Influenza A virus	CW_124_5019_3_NA	DUKE UNIVERSITY	SRA501951		public	79535BAD68F15C955A98E1EDCEDC2F16	E4146A26712DD13AEF05DE3111B901D2
SRR5196774	2017-03-01 00:01:00	2017-01-24 08:00:00	2174551	856943143	2174551	394	389		https://sra-downloadb.be-md.ncbi.nlm.nih.gov/sos2/sra-pub-run-9/SRR5196774/SRR5196774.1	SRX2512432	2015summer_Elevated ring1_replicate1	RNA-Seq	RANDOM	METATRANSCRIPTOMIC	PAIRED	0	0	ILLUMINA	Illumina HiSeq 2500	SRP097660	PRJNA362841		362841	SRS1936025	SAMN06250029	simple	939928	rhizosphere metagenome	2015summer_Elevated ring 1_replicate1	MAX PLANCK INSTITUTE FOR TERRESTRIAL MICROBIOLOGY	SRA531023		public	23C7899F1AA86B9495E00CEA01ECBD64	C3538A0B678CD67C271E49685BA59FF0
SRR11648205	2020-04-29 22:24:00	2020-04-29 22:16:00	36179104	10926089408	36179104	302	3072		https://sra-download.ncbi.nlm.nih.gov/traces/sra54/SRR/011375/SRR11648205	SRX8209347	GOOZG	RNA-Seq	RT-PCR	METATRANSCRIPTOMIC	PAIRED	0	0	ILLUMINA	Illumina NovaSeq 6000	SRP259217	PRJNA621061		621061	SRS6569592	SAMN14510614	simple	749907	sediment metagenome	Gp0403326	JGI	SRA1070549		public	486DC4FBC51499384054F459D9CD9117	AC37574DFA5B77817EA503777845BD7D
SRR8442466	2019-01-15 02:12:00	2019-01-15 02:05:00	10031228	3029430856	10031228	302	889		https://sra-downloadb.be-md.ncbi.nlm.nih.gov/sos1/sra-pub-run-2/SRR8442466/SRR8442466.1	SRX5249505	CTHNU	OTHER	other	METATRANSCRIPTOMIC	PAIRED	0	0	ILLUMINA	Illumina NovaSeq 6000	SRP179204	PRJNA502070		502070	SRS4251583	SAMN10350347	simple	1118232	root metagenome	Gp0333829	JGI	SRA834817		public	815849346426F338BD4B1F8D97517803	E2D8B7926012122ABB4D38B64DC37CA2
SRR9037339	2019-07-29 10:41:00	2019-05-09 19:15:00	20810182	1040509100	0	50	481		https://sra-downloadb.be-md.ncbi.nlm.nih.gov/sos2/sra-pub-run-15/SRR9037339/SRR9037339.1	SRX5814492	12024X2	RNA-Seq	RANDOM	METATRANSCRIPTOMIC	SINGLE	0	0	ILLUMINA	Illumina HiSeq 2500	SRP197401	PRJNA542126	3	542126	SRS4743511	SAMN11615385	simple	256318	metagenome	FecalF1068	UNIVERSITY OF UTAH	SRA884834		public	21CB791AA8C79323D263A22555127176	5856BFDFF1A55358AFC604F2063BD847
SRR11780070	2020-05-12 14:24:00	2020-06-08 14:23:00	1188694	85056391	0	71	30		https://sra-download.ncbi.nlm.nih.gov/traces/sra23/SRR/011503/SRR11780070	SRX8332673	WA-UW-2228	RNA-Seq	unspecified	VIRAL RNA	SINGLE	0	0	ILLUMINA	NextSeq 500	SRP251618	PRJNA610428		610428	SRS6651414	SAMN14902114	simple	2697049	Severe acute respiratory syndrome coronavirus 2	WA-UW-2228	UNIVERSITY OF WASHINGTON	SRA1074811		public	19E85EE13CF4612FFB52BCA05768818B	8C2EB24C2427C95176977981B3A8D824
SRR10748789	2020-05-28 19:04:00	2020-06-04 03:06:00	11712154	3537070508	11712154	302	1452		https://sra-download.ncbi.nlm.nih.gov/traces/sra14/SRR/010496/SRR10748789	SRX7423606	MS00-20a-DIEL-SL2C21-DCM	RNA-Seq	RANDOM	METATRANSCRIPTOMIC	PAIRED	0	0	ILLUMINA	NextSeq 500	SRP238411	PRJNA596510		596510	SRS5869722	SAMN13639923	simple	1874687	marine plankton metagenome	MS00-20a-DIEL-SL2C21-DCM	SCOPE	SRA1015126		public	D2CA7194971E16E87D6797FB31858AA5	54BC3AFF84D76A7BB7DE1D829CC0C802
SRR7649332	2018-09-07 00:03:00	2018-08-07 05:23:00	184841	58071136	137369	314	28		https://sra-downloadb.be-md.ncbi.nlm.nih.gov/sos2/sra-pub-run-15/SRR7649332/SRR7649332.2	SRX4512273	rsv_MCRSV_53534_20150619_SISPA88_93xMCRSV_nr_trim_BC352_3N	WGS	RANDOM PCR	VIRAL RNA	PAIRED	0	0	ILLUMINA	Illumina MiSeq	SRP156458	PRJNA262901		262901	SRS3631329	SAMN04507046	simple	11250	Human orthopneumovirus	RSVSP_MCRSV_00152	JCVI	SRA754086		public	C261C8C886267D4B5D054A7E95B168F5	41A60A2B2DD359192471924967DDF2DE
SRR12084587	2020-07-15	2020-06-24 18:45:00	1756887	1026452600	1756887	584	593		https://sra-download.ncbi.nlm.nih.gov/traces/sra79/SRR/011801/SRR12084587	SRX8610952	HIV_ENV_51	WXS	RT-PCR	VIRAL RNA	PAIRED	0	0	ILLUMINA	Illumina MiSeq	SRP268712	PRJNA641708		641708	SRS6900597	SAMN15361643	simple	12721	Human immunodeficiency virus	ID36_TP3_ENV	UNIVERSITY OF CALIFORNIA SAN DIEGO	SRA1090832		public	B4097DA5E4DE590CA5B0BF59831C6BF7	64323C9BE2915B64024E084D2EB10EC6
SRR2029386	2015-05-27 02:03:00	2015-05-16 13:01:00	35212089	7042417800	35212089	200	5320		https://sra-downloadb.be-md.ncbi.nlm.nih.gov/sos1/sra-pub-run-5/SRR2029386/SRR2029386.1	SRX1029952	Orthoptera_mix_Hubei	RNA-Seq	other	METATRANSCRIPTOMIC	PAIRED	100	0	ILLUMINA	Illumina HiSeq 2000	SRP058599	PRJNA284315		284315	SRS938324	SAMN03659579	simple	1070528	viral metagenome	Orthoptera_mix_Hubei	CHINESE CENTER FOR DISEASE CONTROL AND PREVENTION	SRA268599		public	278F5963FB49A7F71ACE637074702121	344858D5B666B2FAFE78AC5E6988F695
SRR9637507	2019-07-02 22:53:00	2019-07-02 22:33:00	17226128	2686525065	0	155	1224		https://sra-download.ncbi.nlm.nih.gov/traces/sra71/SRR/009411/SRR9637507	SRX6399459	SP_PR8-WyoNA4subs+UdPB1_lg	OTHER	other	VIRAL RNA	SINGLE	0	0	ILLUMINA	NextSeq 500	SRP212811	PRJNA552374		552374	SRS5058948	SAMN12205008	simple	11320	Influenza A virus	PR8-WyoNA4subs+UdPB1	UNIVERSITY OF OXFORD	SRA916318		public	4EB8EE7A9C989FE30034249A403402A1	D532DA0243819FF40C5401D8FA69CC53
ERR4423042	2020-08-08 12:42:00	2020-08-15 04:53:00	260485	71209888	260485	273	30		https://sra-download.ncbi.nlm.nih.gov/traces/era11/ERR/ERR4423/ERR4423042	ERX4363600		WGA	PCR	VIRAL RNA	PAIRED	0	0	ILLUMINA	Illumina MiSeq	ERP120836	PRJEB37513		621271	ERS4914320	SAMEA7153853	simple	2697049	Severe acute respiratory syndrome coronavirus 2	SAMEA7153853	FISABIO - PUBLIC HEALTH	ERA2801315		public	31E45AED0556A10DDE28FD4031EDE5E1	C31EED5AAFD0ECFDD4A394B2363B7179
SRR1180065	2014-03-01 01:11:00	2014-03-01 01:12:00	737011	148876222	737011	202	89	assembly	https://sra-downloadb.be-md.ncbi.nlm.nih.gov/sos1/sra-pub-run-5/SRR1180065/SRR1180065.1	SRX479387	NUGEN_K4019_167	WGS	RANDOM PCR	VIRAL RNA	PAIRED	355	122.615	ILLUMINA	Illumina HiSeq 2000	SRP034507	PRJNA227457	2	227457	SRS564901	SAMN02646081	simple	11250	Human orthopneumovirus	K4019_167	BI	SRA143029		public	964743DBEE06DA7938BEEA4F12BAE501	42F8CF8CDFC81EFE0C6FE73B1C4949E3
SRR11772034	2020-05-11 15:29:00	2020-06-08 14:38:00	60044	3999234	0	66	1		https://sra-download.ncbi.nlm.nih.gov/traces/sra60/SRR/011496/SRR11772034	SRX8325218	ID-UW-6472	RNA-Seq	unspecified	VIRAL RNA	SINGLE	0	0	ILLUMINA	NextSeq 500	SRP251618	PRJNA610428		610428	SRS6644291	SAMN14890037	simple	2697049	Severe acute respiratory syndrome coronavirus 2	ID-UW-6472	UNIVERSITY OF WASHINGTON	SRA1074213		public	09E710A1C0C14064F43CEA27991DA240	8300D79D0015E41867E166D38557BF2C
SRR7649431	2018-09-07 00:03:00	2018-08-07 06:36:00	199338	60882492	147340	305	30		https://sra-download.ncbi.nlm.nih.gov/traces/sra69/SRR/007470/SRR7649431	SRX4512372	rsv_MCRSV_53544_20150619_SISPA88_93xMCRSV_nr_trim_BC470_3N	WGS	RANDOM PCR	VIRAL RNA	PAIRED	0	0	ILLUMINA	Illumina MiSeq	SRP156458	PRJNA262901		262901	SRS3631362	SAMN04507055	simple	11250	Human orthopneumovirus	RSVSP_MCRSV_00162	JCVI	SRA754116		public	BDB3D2F3E79C245010019B0CC4186BAF	07BFD1A8109D14A0654687C795D74AFA
SRR11566274	2020-04-18 04:47:00	2020-04-18 04:41:00	41768521	12614093342	41768521	302	3480		https://sra-download.ncbi.nlm.nih.gov/traces/sra80/SRR/011295/SRR11566274	SRX8135415	GCUBN	OTHER	RT-PCR	METATRANSCRIPTOMIC	PAIRED	0	0	ILLUMINA	Illumina NovaSeq 6000	SRP257124	PRJNA621808		621808	SRS6498757	SAMN14514874	simple	1297858	leaf metagenome	Gp0346611	JGI	SRA1066609		public	1BB29C6A877D43711DAA07C0D33F10DB	38DC79D874719C1CDD9FAEC9454813F4
SRR1613384	2014-10-16 08:27:00	2014-10-16 08:24:00	89972	26991600	89972	300	13		https://sra-downloadb.be-md.ncbi.nlm.nih.gov/sos1/sra-pub-run-5/SRR1613384/SRR1613384.1	SRX733663	G3682-3: G3682-1	RNA-Seq	other	VIRAL RNA	PAIRED	0	0	ILLUMINA	Illumina MiSeq	SRP045416	PRJNA257197	2	257197	SRS722187	SAMN03099687	simple	186538	Zaire ebolavirus	G3682-1	BI	SRA178666		public	BD79EBDE87F2EF39A4DC636C80D2FCEC	5C904FE8CEE13E478CFE2D47D8515117
SRR1930003	2015-06-03 03:10:00	2016-04-14 15:33:00	1377	388040	0	281	0	assembly	https://sra-downloadb.be-md.ncbi.nlm.nih.gov/sos1/sra-pub-run-1/SRR1930003/SRR1930003.5	SRX968925	LIBR0176	WGA	RANDOM PCR	VIRAL RNA	PAIRED	0	0	ILLUMINA	Illumina MiSeq	SRP056548	PRJNA278759		278759	SRS884158	SAMN03433947	simple	186538	Zaire ebolavirus	LIBR0176	USAMRIID	SRA248750		public	4983337661AC2E72B88DF2357C49911C	505F092490C14EF8C9FEFDA3BB823AE6
ERR2030110	2017-07-11 21:27:00	2017-07-11 23:37:00	151408	75704000	151408	500	44		https://sra-downloadb.be-md.ncbi.nlm.nih.gov/sos2/sra-pub-run-11/ERR2030110/ERR2030110.1	ERX2089167	DN436713C:C6	WGS	RANDOM	GENOMIC	PAIRED	500	0	ILLUMINA	Illumina HiSeq 2500	ERP006046	PRJEB6505		261306	ERS1725683	SAMEA104061790	simple	1070528	viral metagenome	SAMEA104061790	THE WELLCOME TRUST SANGER INSTITUTE	ERA974193		public	402244542B673E50F278A49E6A392F15	720C47257B3255EBCD291E0ADD508D08
SRR1159536	2014-02-04 16:50:00	2014-02-04 16:52:00	2950371	595974942	2950371	202	378	assembly	https://sra-downloadb.be-md.ncbi.nlm.nih.gov/sos1/sra-pub-run-1/SRR1159536/SRR1159536.1	SRX463374	NuGEN_CSU-3549	WGS	RANDOM PCR	VIRAL RNA	PAIRED	530	87.6142	ILLUMINA	Illumina HiSeq 2000	SRP007836	PRJNA31237	2	31237	SRS551670	SAMN02463030	simple	11082	West Nile virus	CSU-3549	BI	SRA130744		public	9FE51AA4A3DD8192AD730A3DE94819EE	E36CE79231E37E36C68CBD296398A8C5
SRR3342122	2016-04-06 19:13:00	2016-04-06 18:49:00	68503558	13837718716	68503558	202	9228		https://sra-downloadb.be-md.ncbi.nlm.nih.gov/sos1/sra-pub-run-1/SRR3342122/SRR3342122.1	SRX1684589	HD-E1-mN	RNA-Seq	PolyA	METATRANSCRIPTOMIC	PAIRED	0	0	ILLUMINA	Illumina HiSeq 2000	SRP056385	PRJNA278441		278441	SRS1379820	SAMN04595097	simple	408172	marine metagenome	HoeDylan_E1_MinusN	WOODS HOLE OCEANOGRAPHIC INSTITUTION	SRA246861		public	CF8A7FCA33FCE9C1BD6A312C526353F6	BE662023BCBD631C3BE7B46DBAFC3CE3
ERR1303000	2016-03-11 23:03:00	2016-03-14 19:52:00	1540115	770057500	1540115	500	413		https://sra-downloadb.be-md.ncbi.nlm.nih.gov/sos2/sra-pub-run-7/ERR1303000/ERR1303000.1	ERX1374659	14893751	WGS	RANDOM	GENOMIC	PAIRED	350	0	ILLUMINA	Illumina HiSeq 2500	ERP006046	PRJEB6505		261306	ERS1075105	SAMEA3887971	simple	1070528	viral metagenome	SAMEA3887971	THE WELLCOME TRUST SANGER INSTITUTE	ERA570243		public	BD19A4292F8364102FA4799B5E48EFDD	91FAF061567365B0E933CD5F67445B6A
ERR1301728	2016-03-11 23:01:00	2016-03-14 20:21:00	1837024	918512000	1837024	500	488		https://sra-downloadb.be-md.ncbi.nlm.nih.gov/sos2/sra-pub-run-7/ERR1301728/ERR1301728.1	ERX1373387	14304143	WGS	RANDOM	GENOMIC	PAIRED	350	0	ILLUMINA	Illumina HiSeq 2500	ERP006046	PRJEB6505		261306	ERS1074262	SAMEA3887128	simple	1070528	viral metagenome	SAMEA3887128	THE WELLCOME TRUST SANGER INSTITUTE	ERA570243		public	5E5C847B2603541BDD7DAAD16EF4E929	2EC0E540199984788507CCAE4F4CD663
SRR8442427	2019-01-15 01:57:00	2019-01-15 01:54:00	5206639	1572404978	5206639	302	471		https://sra-downloadb.be-md.ncbi.nlm.nih.gov/sos1/sra-pub-run-2/SRR8442427/SRR8442427.1	SRX5249544	CSUWA	OTHER	other	METATRANSCRIPTOMIC	PAIRED	0	0	ILLUMINA	Illumina NovaSeq 6000	SRP179243	PRJNA502202		502202	SRS4251622	SAMN10350342	simple	1118232	root metagenome	Gp0333840	JGI	SRA834817		public	EB2FF898E69F6DC188437F085A8A7761	C6E5CE127377E6EAA8B3FFD1DA91153B
SRR3152961	2016-02-10 14:50:00	2016-02-10 14:40:00	17326	4104663	17085	236	1	KR013754.2	https://sra-downloadb.be-md.ncbi.nlm.nih.gov/sos1/sra-pub-run-1/SRR3152961/SRR3152961.3	SRX1565881	LIBR10241	WGA	RANDOM PCR	VIRAL RNA	PAIRED	0	0	ILLUMINA	Illumina MiSeq	SRP056548	PRJNA278759		278759	SRS1280017	SAMN04040328	simple	186538	Zaire ebolavirus	LIBR10241	UNITED STATES ARMY MEDICAL RESEARCH INSTITUTE OF INFECTIOUS DISEASES(USAMRIID)	SRA350734		public	730602739898F38E5D53F78F915DA7B9	1851BCC3688C8944B21C8E510B49DED2
SRR3400891	2016-05-30	2016-04-19 04:03:00	18512848	3702569600	18512848	200	2361		https://sra-downloadb.be-md.ncbi.nlm.nih.gov/sos1/sra-pub-run-1/SRR3400891/SRR3400891.1	SRX1712017	WHYCM	RNA-Seq	other	METATRANSCRIPTOMIC	PAIRED	100	0	ILLUMINA	Illumina HiSeq 2000	SRP073469	PRJNA318834	2	318834	SRS1401833	SAMN04625912	simple	1711999	invertebrate metagenome	Heteroptera mix Hubei	THE UNIVERSITY OF SYDNEY	SRA415634		public	A22AE69B84C5AF47A71C0B307EC454CE	B627CC8986F20432C34F5501F83D95FC
SRR8032385	2018-12-21 18:46:00	2018-10-12 15:50:00	130701	43769056	86308	334	21		https://sra-downloadb.be-md.ncbi.nlm.nih.gov/sos2/sra-pub-run-15/SRR8032385/SRR8032385.2	SRX4864986	piv_SD2_61599_20150916_SISPA100_87xSD2_nr_trim_BC330_4N	WGS	RANDOM PCR	VIRAL RNA	PAIRED	0	0	ILLUMINA	Illumina MiSeq	SRP035895	PRJNA183620	2	183620	SRS3924250	SAMN04507322	simple	1761557	Influenza A virus (A/swine/Manitoba/D0368/2013(H3N2))	NIGSP_SD2_00077	JCVI	SRA793260		public	B4ABC1E65DD15B5AE8289437527EFB6C	8763825B12CB2E7B8D8E81A5674CE265
SRR11278091	2020-03-09 18:23:00	2020-06-08 11:03:00	597251	44717558	0	74	4		https://sra-download.ncbi.nlm.nih.gov/traces/sra13/SRR/011013/SRR11278091	SRX7884334	WA12-UW8	RNA-Seq	unspecified	VIRAL RNA	SINGLE	0	0	ILLUMINA	NextSeq 500	SRP251618	PRJNA610428		610428	SRS6294172	SAMN14341562	simple	2697049	Severe acute respiratory syndrome coronavirus 2	WA12-UW8	UNIVERSITY OF WASHINGTON	SRA1053095		public
SRR10801275	2019-12-29 22:08:00	2019-12-29 14:30:00	17600614	3520122800	0	200	1219		https://sra-download.ncbi.nlm.nih.gov/traces/sra31/SRR/010548/SRR10801275	SRX7475159	20	RNA-Seq	cDNA	METATRANSCRIPTOMIC	SINGLE	0	0	ILLUMINA	Illumina HiSeq 4000	SRP185704	PRJNA515307		515307	SRS5919036	SAMN13690948	simple	408170	human gut metagenome	Sample_7_1	SOUTH DAKOTA STATE UNIVERSITY	SRA1017589		public	BDCB1312EEAD0A97E1D7403FF1CD1D43	6C7BF98A2E5F6C32D2BA7950FAD4B2EA
SRR7182489	2019-06-09 03:27:00	2018-06-04 14:06:00	239681377	12463431604	0	52	6098		https://sra-download.ncbi.nlm.nih.gov/traces/sra64/SRR/007014/SRR7182489	SRX4099283	E2014-0044-100LTR-53187	RNA-Seq	cDNA	METATRANSCRIPTOMIC	SINGLE	0	0	ILLUMINA	Illumina HiSeq 2500	SRP148419	PRJNA464361		464361	SRS3315470	SAMN09102074	simple	1647806	lake water metagenome	E2014-0044	UNIVERSITY OF MICHIGAN	SRA706799		public	96F8BEAAB15CE8673074AD66278C358B	04CA36A7C5EEE4B90A9F845A5052E0EE
SRR8520139	2019-09-01 01:25:00	2019-11-22 18:43:00	112046684	22421531851	112046684	200	7880		https://sra-download.ncbi.nlm.nih.gov/traces/sra33/SRR/008320/SRR8520139	SRX5323640	2016_cyclone_r2_selected	RNA-Seq	other	METATRANSCRIPTOMIC	PAIRED	0	0	ILLUMINA	Illumina HiSeq 2000	SRP183159	PRJNA515070		515070	SRS4318418	SAMN10740467	simple	408172	marine metagenome	2016_cyclone_r2	COLUMBIA UNIVERSITY	SRA842667		public	19D248D972D31E9ECEAEDAC7980535A3	9E0E89A6760FF30A99DE0E039C499037
SRR1161079	2014-02-04 22:54:00	2014-02-04 22:56:00	258381	77514300	258381	300	29	assembly	https://sra-downloadb.be-md.ncbi.nlm.nih.gov/sos1/sra-pub-run-1/SRR1161079/SRR1161079.1	SRX464649	NuGEN_19549-002	WGS	RANDOM PCR	VIRAL RNA	PAIRED	530	141.372	ILLUMINA	Illumina MiSeq	SRP007836	PRJNA31237	2	31237	SRS552847	SAMN02435215	simple	11082	West Nile virus	19549-002	BI	SRA130744		public	7ED111D365FEB50FDC4F8F72EE5E7F4B	CD8A08E3773D4FCF8B6B9E1BF9F7265F
SRR7970101	2019-10-29 01:09:00	2018-10-05 13:45:00	134603071	40650127442	134603071	302	17897		https://sra-download.ncbi.nlm.nih.gov/traces/sra72/SRR/007783/SRR7970101	SRX4803424	RNA10_B_24_20151111	RNA-Seq	other	METATRANSCRIPTOMIC	PAIRED	0	0	ILLUMINA	Illumina HiSeq 2000	SRP163677	PRJNA494856		494856	SRS3882372	SAMN10181633	simple	408172	marine metagenome	RNA10_B_24_20151111	UC SAN DIEGO	SRA789689		public	B2A8A99156E849828FE857EB9C104AA5	040C06076AFEB4445BCFDDCDB748F715
ERR3178977	2019-02-28 03:05:00	2020-03-01 09:37:00	63925	31962500	63925	500	19		https://sra-download.ncbi.nlm.nih.gov/traces/era17/ERR/ERR3178/ERR3178977	ERX3206828	DN458670D:H2	WGS	RANDOM	GENOMIC	PAIRED	500	0	ILLUMINA	Illumina HiSeq 2500	ERP006046	PRJEB6505		261306	ERS3171916	SAMEA5365309	simple	1070528	viral metagenome	SAMEA5365309	WELLCOME SANGER INSTITUTE	ERA1746580		public	0DA8825EADD37778918457FD742B508E	21009239CA6E6CFB4B16BB4976AD21AE
SRR6233251	2017-10-29 23:14:00	2017-10-29 22:15:00	56456649	17049907998	56456649	302	7760		https://sra-downloadb.be-md.ncbi.nlm.nih.gov/sos2/sra-pub-run-11/SRR6233251/SRR6233251.1	SRX3341655	ACOXT	OTHER	other	METATRANSCRIPTOMIC	PAIRED	0	0	ILLUMINA	Illumina HiSeq 2500	SRP122810	PRJNA404380		404380	SRS2643085	SAMN07630633	simple	1118232	root metagenome	Gp0206601	JGI	SRA625954		public	092EF011343039AD1F69C3EA1A644B70	C6F52D632594840647113C3377229D71
SRR7775463	2018-10-01 00:10:00	2018-08-31 15:56:00	305377	146851245	264294	480	66		https://sra-downloadb.be-md.ncbi.nlm.nih.gov/sos1/sra-pub-run-1/SRR7775463/SRR7775463.2	SRX4630690	swiv_SGA3_50772_N20140625_POOL75_92xSGA3_1xPOSCTRL_MiSeq_nr_trim_N712N505	WGS	RANDOM PCR	VIRAL RNA	PAIRED	0	0	ILLUMINA	Illumina MiSeq	SRP035895	PRJNA183620	2	183620	SRS3731607	SAMN03456636	simple	1523111	Influenza A virus (A/New York/WC-LVD-14-030/2014(H1N1))	NIGSP_SGA3_00060	JCVI	SRA765338		public	DAD760DEFBF5090699C45783B9B4C76D	5D33F954BBAEEDBDF7D3CCBB14CCD6C8
SRR7613708	2018-09-01 00:08:00	2018-07-31 00:23:00	123233	42865565	76495	347	11		https://sra-download.ncbi.nlm.nih.gov/traces/sra69/SRR/007435/SRR7613708	SRX4478285	chikv_CKVHL_63386_20160311_SISPA127_32xCKVHL_10xCHVLK_4xZIKVBEI_miseq_nr_trim_BC107_3N	WGS	RANDOM PCR	VIRAL RNA	PAIRED	0	0	ILLUMINA	Illumina MiSeq	SRP155242	PRJNA294670		294670	SRS3603311	SAMN07258198	simple	37124	Chikungunya virus	CHVSP_CKVHL_00136	JCVI	SRA746180		public	9DC848AA7149C5214BC2F2DDF43D9BBA	68827174BBE479CC4132194AA5BC43F4
SRR9108843	2019-05-22 18:23:00	2019-05-22 17:36:00	67000249	20100074700	67000249	300	8055		https://sra-downloadb.be-md.ncbi.nlm.nih.gov/sos2/sra-pub-run-15/SRR9108843/SRR9108843.1	SRX5883368	S33C1_C_1800	RNA-Seq	PolyA	METATRANSCRIPTOMIC	PAIRED	0	0	ILLUMINA	NextSeq 500	SRP199207	PRJNA492142		492142	SRS4805894	SAMN10094281	simple	1561972	seawater metagenome	S33C1	UNIVERSITY OF WASHINGTON	SRA889154		public	8ADBB6882810F3F55B77A99AE241869D	ED7AC1D5608D6682D96D0D311DBC2FE1
SRR7639148	2018-09-07 00:02:00	2018-08-02 16:41:00	167467	59747958	128568	356	29		https://sra-download.ncbi.nlm.nih.gov/traces/sra69/SRR/007460/SRR7639148	SRX4502691	giv2_RB2_52797_20150515_SISPA82_2xSGB3_183xRB2_nr_trim_BC411_4N	WGS	RANDOM PCR	VIRAL RNA	PAIRED	0	0	ILLUMINA	Illumina MiSeq	SRP035895	PRJNA183620	2	183620	SRS3623356	SAMN04522277	simple	1757777	Influenza B virus (B/Victoria/539/2012)	NIGSP_RB2_00112	JCVI	SRA750555		public	53919BA94516E7FB5B23CB6B30D068DF	D63110C3F9EC6FBC7D8A98E06A7C038B
SRR8480628	2019-11-06 10:55:00	2019-01-24 05:17:00	20036172	6010851600	20036172	300	2428		https://sra-download.ncbi.nlm.nih.gov/traces/sra76/SRR/008281/SRR8480628	SRX5285468	L3	RNA-Seq	RANDOM	METATRANSCRIPTOMIC	PAIRED	0	0	ILLUMINA	HiSeq X Ten	SRP181776	PRJNA516782		516782	SRS4285170	SAMN10797689	simple	7175	Culex pipiens	L3	UPPSALA UNIVERSITY	SRA838467		public	522AAA1EDFAAB780B6A4E5853C372EC6	F6AA5A293100C5BF10F21926628850DA
SRR11350454	2020-04-06 08:32:00	2020-03-19 12:16:00	1084182	650509200	1084182	600	279		https://sra-download.ncbi.nlm.nih.gov/traces/sra60/SRR/011084/SRR11350454	SRX7952287	S029-S1	OTHER	PCR	VIRAL RNA	PAIRED	0	0	ILLUMINA	Illumina MiSeq	SRP253331	PRJNA613442		613442	SRS6338588	SAMN14404349	simple	11676	Human immunodeficiency virus 1	Isolate from Malawi participant S029-S1	UNIVERSITY OF NORTH CAROLINA AT CHAPEL HILL	SRA1056584		public	4F50E9C935F580EB915081018144FF34	ED05F355F93D2FEC96EB96B116924E73
SRR11035227	2020-02-10 20:21:00	2020-02-07 12:15:00	5478156	1643446800	5478156	300	670		https://sra-download.ncbi.nlm.nih.gov/traces/sra47/SRR/010776/SRR11035227	SRX7687594	CMS001_010_Ra_S1	RNA-Seq	RANDOM	METATRANSCRIPTOMIC	PAIRED	0	0	ILLUMINA	NextSeq 550	SRP247524	PRJNA605178		605178	SRS6114075	SAMN14051450	simple	496923	mosquito metagenome	CMS001_010	CHAN ZUCKERBERG BIOHUB	SRA1038984		public	80F9B3D5729DE78DAD0C5991FC3E8277	FB02516AC8B32ECFD7E9D9DB398C184F
SRR7785291	2018-10-01 00:10:00	2018-09-05 15:21:00	69930	19564996	35773	279	10		https://sra-downloadb.be-md.ncbi.nlm.nih.gov/sos1/sra-pub-run-1/SRR7785291/SRR7785291.2	SRX4640282	wnv_WNVLK_62932_20160205-1_SISPA122_93xWNVLK_nr_trim_BC225_3N	WGS	RANDOM PCR	VIRAL RNA	PAIRED	0	0	ILLUMINA	Illumina MiSeq	SRP159559	PRJNA262930		262930	SRS3738547	SAMN05790564	simple	11082	West Nile virus	WNVSP_WNVLK_00423	JCVI	SRA766454		public	9D0285F4A45190671BCE80F9AA9C983A	F19DC02E70FC1B72846DD38C098A3F94
ERR3178398	2019-02-28 03:05:00	2019-05-24 22:25:00	1842047	921023500	1842047	500	505		https://sra-download.ncbi.nlm.nih.gov/traces/era22/ERR/ERR3178/ERR3178398	ERX3206249	DN458856L:G1	WGS	RANDOM	GENOMIC	PAIRED	500	0	ILLUMINA	Illumina HiSeq 2500	ERP006046	PRJEB6505		261306	ERS3172097	SAMEA5365490	simple	1070528	viral metagenome	SAMEA5365490	WELLCOME SANGER INSTITUTE	ERA1746580		public	EFD3E7F2574F9984E1545D3F4A20B51F	7C2B544DEEC8B65D5C33AA81B88247C4
SRR12423543	2020-08-11 14:24:00	2020-08-10 13:04:00	8594977	306567654	0	35	96		https://sra-download.ncbi.nlm.nih.gov/traces/sra63/SRR/012132/SRR12423543	SRX8919299	CS0167_1	WGS	RT-PCR	VIRAL RNA	SINGLE	0	0	ILLUMINA	Illumina NovaSeq 6000	SRP276904	PRJNA655577		655577	SRS7175859	SAMN15743357	simple	2697049	Severe acute respiratory syndrome coronavirus 2	CS0167_1	CSIR-INSTITUTE OF GENOMICS AND INTEGRATIVE BIOLOGY	SRA1110945		public	AB0213229B73711130EB3D4FAC79143F	B85A90266E822730181823DE4D3F5F9F
SRR11741353	2020-05-08 16:11:00	2020-05-08 16:06:00	465717	139715100	465717	300	82		https://sra-download.ncbi.nlm.nih.gov/traces/sra22/SRR/011466/SRR11741353	SRX8294879	MuVs_Kansas_USA_13_17_2_G.lcdc2	WGS	RANDOM	VIRAL RNA	PAIRED	0	0	ILLUMINA	Illumina HiSeq 2500	SRP260817	PRJNA394142		394142	SRS6615961	SAMN08455576	simple	1979165	Mumps rubulavirus	MuVs/Kansas.USA/13.17/2[G]	BROAD INSTITUTE	SRA1073525		public	365DDF3869CA43F031D9C936A98261CB	E2449B7EA9D4352909F64A54AF8BCF33
ERR2738422	2018-08-17 08:29:00	2018-08-18 13:12:00	5636607	2818303500	5636607	500	1678		https://sra-downloadb.be-md.ncbi.nlm.nih.gov/sos1/sra-pub-run-1/ERR2738422/ERR2738422.1	ERX2751495		WGS	RANDOM	GENOMIC	PAIRED	350	0	ILLUMINA	Illumina HiSeq 2500	ERP108694	PRJEB26687		475719	ERS2529495	SAMEA4709337	simple	1070528	viral metagenome	SAMEA4709337	UNIVERSITY OF EDINBURGH	ERA1563857		public	208576B8F4051E69CCCD00F08C187375	B28461B86D3E932F8FD383C8F2C25C62
SRR8165812	2018-12-21 18:46:00	2018-11-06 16:41:00	61504	23350219	40365	379	11		https://sra-downloadb.be-md.ncbi.nlm.nih.gov/sos1/sra-pub-run-1/SRR8165812/SRR8165812.2	SRX4986491	giv3_STALC4_71795_20171012_SISPA182_84xSTALC4_miseq_nr_trim_BC149_3N	WGS	RANDOM PCR	VIRAL RNA	PAIRED	0	0	ILLUMINA	Illumina MiSeq	SRP035895	PRJNA183620	2	183620	SRS4023374	SAMN08928383	simple	11320	Influenza A virus	NIGSP_CEIRS_SJC169_STALC4_00039	JCVI	SRA804125		public	62ACD243BD9126F30C100BA7672B9C04	37130C6AE6714ED91457213B41517A84
SRR10752069	2020-08-11 00:02:00	2019-12-21 23:47:00	73074178	6240801382	0	85	5089		https://sra-download.ncbi.nlm.nih.gov/traces/sra47/SRR/010500/SRR10752069	SRX7426860	293T_C_p7_hiseq4000	RNA-Seq	other	VIRAL RNA	SINGLE	0	0	ILLUMINA	Illumina HiSeq 4000	SRP238443	PRJNA597079		597079	SRS5872958	SAMN13663160	simple	128952	Ebola virus - Mayinga, Zaire, 1976	293T_C_p7_hiseq4000	UCSF	SRA1015395		public	5D460EDC56A5DF6ED06F0B3DCADB073D	921B82D2D6242F2546EF52BBF76A86DA
ERR1399355	2016-05-07 17:02:00	2016-05-08 01:24:00	2165809	437493418	2165809	202	279		https://sra-downloadb.be-md.ncbi.nlm.nih.gov/sos2/sra-pub-run-7/ERR1399355/ERR1399355.1	ERX1470614	unspecified	RNA-Seq	RANDOM	METATRANSCRIPTOMIC	PAIRED	300	0	ILLUMINA	Illumina HiSeq 2500	ERP014917	PRJEB13360		317818	ERS1118346	SAMEA3931212	simple	463676	Rhinovirus C	SAMEA3931212	UNIVERSITY OF UTAH, SCHOOL OF MEDICINE	ERA613481		public	6BE00C804A927A997089C8FE23A7D0EC	C885B029AA138B0C4E7F0C7AE85643C0
SRR7995527	2018-12-21 18:46:00	2018-10-10 15:56:00	19351	6149989	9945	317	1		https://sra-download.ncbi.nlm.nih.gov/traces/sra72/SRR/007808/SRR7995527	SRX4826424	giv_AGA4_72332_20171208_SISPA187_138xAGA4_miseq_nr_trim_BC744_3N	WGS	RANDOM PCR	VIRAL RNA	PAIRED	0	0	ILLUMINA	Illumina MiSeq	SRP035895	PRJNA183620	2	183620	SRS3898991	SAMN10061949	simple	11320	Influenza A virus	NIGSP_AGA4_00130	JCVI	SRA792257		public	7200093DDA7FCC42129DA70004BE7AEE	FC90848F4D30364DD9B510D273D02E01
SRR6724623	2019-03-20 00:29:00	2018-02-14 03:14:00	854162	249621068	854162	292	98		https://sra-downloadb.be-md.ncbi.nlm.nih.gov/sos1/sra-pub-run-2/SRR6724623/SRR6724623.1	SRX3697880	G06427-L1	OTHER	RANDOM	OTHER	PAIRED	0	0	ILLUMINA	Illumina MiSeq	SRP132828	PRJNA434045		434045	SRS2957375	SAMN08534337	simple	1861841	feces metagenome	WT45Day21	UNIVERSITY KIEL	SRA659270		public	6DDFCCD972B4F573186221D9F9C36B32	E16BA6D61ADE7B491DFA961F1D463EDA
SRR7085712	2018-05-01 02:12:00	2018-05-01 02:02:00	57821861	17462202022	57821861	302	8140		https://sra-downloadb.be-md.ncbi.nlm.nih.gov/sos2/sra-pub-run-13/SRR7085712/SRR7085712.1	SRX4015454	BZUXY	RNA-Seq	RT-PCR	METATRANSCRIPTOMIC	PAIRED	0	0	ILLUMINA	Illumina HiSeq 2500	SRP144110	PRJNA441913		441913	SRS3236905	SAMN08778137	simple	1649191	estuary metagenome	Gp0225689	JGI	SRA698001		public	0071DCEDACAD16A5A468838886E4F49D	CEDC6549AE47C4B2BFAC93D02B9EB7FE
SRR7879764	2018-10-17 00:06:00	2018-09-19 18:53:00	123071	35007599	52744	284	17		https://sra-downloadb.be-md.ncbi.nlm.nih.gov/sos1/sra-pub-run-2/SRR7879764/SRR7879764.1	SRX4718407	zikv_ZIKVBEI_63483_20160419_SISPA130_6xZIKVBEI_40xCKVGH_miseq_nr_trim_BC015_3N	WGS	RANDOM PCR	VIRAL RNA	PAIRED	0	0	ILLUMINA	Illumina MiSeq	SRP162155	PRJNA314889		314889	SRS3803871	SAMN05789750	simple	64320	Zika virus	ZIKVBE_ZIKVBEI_00007	JCVI	SRA779237		public	9BA3E656646118A74BE04DCF47DEB0C1	0648E033CB4A573AC3740CE0B57DF663
SRR7634799	2018-09-07 00:02:00	2018-08-01 18:45:00	153924	54015469	111652	350	26		https://sra-download.ncbi.nlm.nih.gov/traces/sra69/SRR/007455/SRR7634799	SRX4498359	giv2_RB2_52701_20150515_SISPA82_2xSGB3_183xRB2_nr_trim_BC059_4N	WGS	RANDOM PCR	VIRAL RNA	PAIRED	0	0	ILLUMINA	Illumina MiSeq	SRP035895	PRJNA183620	2	183620	SRS3619260	SAMN04522181	simple	1757873	Influenza B virus (B/South Australia/17/2012)	NIGSP_RB2_00016	JCVI	SRA750031		public	992C9C8AFEEF5C4C70742BE120CEB5B2	2EC0F688912729EE2AB1B0E83488B9E3
SRR3747802	2016-07-07	2016-07-07 13:30:00	14233983	2875264566	14233983	202	785		https://sra-downloadb.be-md.ncbi.nlm.nih.gov/sos1/sra-pub-run-1/SRR3747802/SRR3747802.1	SRX1901305	GS852_ls4	RNA-Seq	cDNA	METATRANSCRIPTOMIC	PAIRED	101	0	ILLUMINA	Illumina HiSeq 2000	SRP077985	PRJNA320636		320636	SRS1544032	SAMN04943405	simple	408172	marine metagenome	GS852_ls4	J. CRAG VENTER INSTITUTE	SRA438234		public	710004FA52CE2A111B9C5BF6843B6CC6	BDB4D1E0FD119E076A9EAE34A309F0DB
SRR8196532	2018-12-21 18:59:00	2018-11-15 21:10:00	97564	24092940	43730	246	11		https://sra-downloadb.be-md.ncbi.nlm.nih.gov/sos1/sra-pub-run-1/SRR8196532/SRR8196532.2	SRX5015909	entero_JGENT_62217_20151015_SISPA110_67xJGENT_nr_trim_BC236_4N	WGS	RANDOM PCR	VIRAL RNA	PAIRED	0	0	ILLUMINA	Illumina MiSeq	SRP155896	PRJNA270340		270340	SRS4049405	SAMN05789261	simple	138951	Enterovirus D	RSVSP_JGENT_00079	JCVI	SRA810664		public	3A1D22E9C78EE0F76CD7E4B8E2D0960A	71D41A82A9BDC2001C15867636D9BF2B
SRR12204551	2020-07-12 19:23:00	2020-07-12 19:21:00	232944	140232288	232944	602	89		https://sra-download.ncbi.nlm.nih.gov/traces/sra68/SRR/011918/SRR12204551	SRX8715281	110	RNA-Seq	other	METATRANSCRIPTOMIC	PAIRED	0	0	ILLUMINA	Illumina MiSeq	SRP271479	PRJNA645437		645437	SRS6991086	SAMN15504705	simple	410658	soil metagenome	B1S3P1SN_ITS_S109	SOUTH DAKOTA STATE UNIVERSITY	SRA1097933		public	08C8B5F4AEFB39E079F353528871699F	825CBBEDAB394CED88AFE3442E3200A5
SRR12379534	2020-08-19 16:26:00	2020-08-03 21:32:00	25902480	3786779630	0	146	1209		https://sra-download.ncbi.nlm.nih.gov/traces/sra32/SRR/012089/SRR12379534	SRX8878325	BS05380A	Targeted-Capture	Hybrid Selection	VIRAL RNA	PAIRED	0	0	ILLUMINA	Illumina NovaSeq 6000	SRP275723	PRJNA650245		650245	SRS7138819	SAMN15699957	simple	2697049	Severe acute respiratory syndrome coronavirus 2	NYUMC172	NYU LANGONE HEALTH	SRA1107356		public	0834C84C1F47A3B0C842A8CBA9AA9DD8	F233B25E86E9E0D4FA3681B51E5B33D6
ERR2738402	2018-08-17 08:29:00	2018-08-18 13:09:00	87416	43708000	87416	500	26		https://sra-downloadb.be-md.ncbi.nlm.nih.gov/sos1/sra-pub-run-1/ERR2738402/ERR2738402.1	ERX2751475		WGS	RANDOM	GENOMIC	PAIRED	350	0	ILLUMINA	Illumina HiSeq 2500	ERP108694	PRJEB26687		475719	ERS2529485	SAMEA4709327	simple	1070528	viral metagenome	SAMEA4709327	UNIVERSITY OF EDINBURGH	ERA1563857		public	0ED762477402ECA42AA3AB6B271E7866	BAA55B7139C96A99ABCFEB4F787B9140
ERR1302095	2016-03-11 23:02:00	2016-03-14 20:11:00	1087921	543960500	1087921	500	279		https://sra-downloadb.be-md.ncbi.nlm.nih.gov/sos2/sra-pub-run-7/ERR1302095/ERR1302095.1	ERX1373754	14523023	WGS	RANDOM	GENOMIC	PAIRED	350	0	ILLUMINA	Illumina HiSeq 2500	ERP006046	PRJEB6505		261306	ERS1074370	SAMEA3887236	simple	1070528	viral metagenome	SAMEA3887236	THE WELLCOME TRUST SANGER INSTITUTE	ERA570243		public	847B18C93317E40161B64E5F69596C88	F225C22AE8998D8F5F0A35511679267E
ERR3179567	2019-02-28 03:10:00	2019-02-28 17:42:00	3972595	1986297500	3972595	500	1141		https://sra-download.ncbi.nlm.nih.gov/traces/era23/ERR/ERR3179/ERR3179567	ERX3207418	DN459406Q:D5	WGS	RANDOM	GENOMIC	PAIRED	500	0	ILLUMINA	Illumina HiSeq 2500	ERP006046	PRJEB6505		261306	ERS3172506	SAMEA5365899	simple	1070528	viral metagenome	SAMEA5365899	WELLCOME SANGER INSTITUTE	ERA1746580		public	DE59B66F3B5D8E777A4C75801F8D66D5	7DA6D455984A337035E4727818EBB0DC
SRR9166156	2019-12-31 00:05:00	2019-05-31 13:42:00	659714	164559058	0	249	89		https://sra-download.ncbi.nlm.nih.gov/traces/sra54/SRR/008951/SRR9166156	SRX5938924	MBH4	RNA-Seq	RANDOM	METATRANSCRIPTOMIC	PAIRED	0	0	ILLUMINA	Illumina MiSeq	SRP200028	PRJNA543846		543846	SRS4851851	SAMN11845609	simple	1711999	invertebrate metagenome	MBH4	FEDERAL UNIVERSITY OF RIO DE JANEIRO	SRA892665		public	A3816C460843FEFE930FAEBCEFF48B8E	977CD3BCB2E7ACF1C6B0FBB030432F6A
SRR8032844	2018-12-21 18:46:00	2018-10-12 15:50:00	120377	41427557	85683	344	20		https://sra-download.ncbi.nlm.nih.gov/traces/sra72/SRR/007844/SRR8032844	SRX4865445	piv_SD2_61640_20150916_SISPA101_87xSD2_nr_trim_BC078_4N	WGS	RANDOM PCR	VIRAL RNA	PAIRED	0	0	ILLUMINA	Illumina MiSeq	SRP035895	PRJNA183620	2	183620	SRS3924305	SAMN04507404	simple	1761489	Influenza A virus (A/swine/Saskatchewan/SD0020/2013(H1N1))	NIGSP_SD2_00118	JCVI	SRA793318		public	966257A2697F3DF90595D098A5DAE7F2	247DBDA4C331EEBD2F6DDBD9301D36A4
ERR3178983	2019-02-28 03:05:00	2019-05-24 22:34:00	4733215	2366607500	4733215	500	1317		https://sra-download.ncbi.nlm.nih.gov/traces/era22/ERR/ERR3178/ERR3178983	ERX3206834	DN458670D:F3	WGS	RANDOM	GENOMIC	PAIRED	500	0	ILLUMINA	Illumina HiSeq 2500	ERP006046	PRJEB6505		261306	ERS3171922	SAMEA5365315	simple	1070528	viral metagenome	SAMEA5365315	WELLCOME SANGER INSTITUTE	ERA1746580		public	92DECC7FF2E0361B065C3919473D63A1	97BE181912697AA91D11F0DF78D21C0D
SRR8297845	2018-12-11 11:36:00	2018-12-11 02:12:00	30159711	9108232722	30159711	302	3889		https://sra-downloadb.be-md.ncbi.nlm.nih.gov/sos1/sra-pub-run-2/SRR8297845/SRR8297845.1	SRX5112347	CNYUT	RNA-Seq	other	METATRANSCRIPTOMIC	PAIRED	0	0	ILLUMINA	Illumina HiSeq 2500	SRP173008	PRJNA502456		502456	SRS4121268	SAMN10350971	simple	1561972	seawater metagenome	Gp0290785	JGI	SRA820812		public	BD765F4F35AB380424A54C080CCA6530	715E2D90829C293A48F84CB32DF22E7B
SRR5092677	2016-12-14 13:23:00	2016-12-09 13:21:00	31788	3342000	0	105	2		https://sra-downloadb.be-md.ncbi.nlm.nih.gov/sos2/sra-pub-run-9/SRR5092677/SRR5092677.1	SRX2409510	CW_117_5020_2_NS	RNA-Seq	RT-PCR	VIRAL RNA	SINGLE	0	0	ILLUMINA	Illumina HiSeq 2000	SRP091397	PRJNA347853		347853	SRS1847724	SAMN06124861	simple	11320	Influenza A virus	CW_117_5020_2_NS	DUKE UNIVERSITY	SRA501951		public	6A14D4BE6A969CC0C3FB9D29FFE69E80	DB45F0BD4962F04FDCBC10CD413F037C
ERR1302834	2016-03-11 23:03:00	2016-03-14 19:57:00	1954531	977265500	1954531	500	514		https://sra-downloadb.be-md.ncbi.nlm.nih.gov/sos2/sra-pub-run-7/ERR1302834/ERR1302834.1	ERX1374493	14837501	WGS	RANDOM	GENOMIC	PAIRED	350	0	ILLUMINA	Illumina HiSeq 2500	ERP006046	PRJEB6505		261306	ERS1074652	SAMEA3887518	simple	1070528	viral metagenome	SAMEA3887518	THE WELLCOME TRUST SANGER INSTITUTE	ERA570243		public	74A1BD16A9FCFB9DD2339B6234393BD4	D53A957A5150F47231EC2371E4306E3A
ERR2001218	2017-06-13 08:49:00	2017-06-13 19:41:00	881256	440628000	881256	500	239		https://sra-downloadb.be-md.ncbi.nlm.nih.gov/sos2/sra-pub-run-11/ERR2001218/ERR2001218.1	ERX2061087	DN411238M:A12	WGS	RANDOM	GENOMIC	PAIRED	350	0	ILLUMINA	Illumina HiSeq 2500	ERP006046	PRJEB6505		261306	ERS1725846	SAMEA104061953	simple	1070528	viral metagenome	SAMEA104061953	THE WELLCOME TRUST SANGER INSTITUTE	ERA952549		public	6EBE4573463A8C4634914AB0CBDD1EAB	086AC99E64829372867B60D17D84FB21
SRR5232099	2018-02-06 00:22:00	2017-02-06 15:01:00	2326271	702533842	2326271	302	389		https://sra-downloadb.be-md.ncbi.nlm.nih.gov/sos2/sra-pub-run-9/SRR5232099/SRR5232099.1	SRX2540554		WGS	size fractionation	VIRAL RNA	PAIRED	0	0	ILLUMINA	Illumina MiSeq	SRP098858	PRJNA371382		371382	SRS1958012	SAMN06298462	simple	138950	Enterovirus C	Competition-P5	UNIVERSITY OF CALIFORNIA SAN FRANCISCO	SRA535905		public	CACEFABBDD93CFD6883835E29DE57B6A	24D1EF8DF97334B1DE5370FCE7E12D56
SRR6674510	2019-03-01 00:25:00	2018-02-05 14:49:00	75112	37706224	75112	502	20		https://sra-downloadb.be-md.ncbi.nlm.nih.gov/sos1/sra-pub-run-2/SRR6674510/SRR6674510.1	SRX3651191	A181	WGS	RT-PCR	VIRAL RNA	PAIRED	0	0	ILLUMINA	Illumina MiSeq	SRP132207	PRJNA431639		431639	SRS2915720	SAMN08454656	simple	11320	Influenza A virus	A181	TS2742@NYU.EDU'S SHARED SUBMISSIONS	SRA655331		public	1CFAFF6F00DE2191F830F87685AEF4E0	B53552C61F5786D35244E32AFC490A12
SRR6026536	2017-09-11 15:34:00	2017-09-11 15:29:00	22477900	2247790000	22477900	100	1403		https://sra-downloadb.be-md.ncbi.nlm.nih.gov/sos2/sra-pub-run-11/SRR6026536/SRR6026536.1	SRX3177055	52_Saliva_Day_8	RNA-Seq	other	VIRAL RNA	PAIRED	0	0	ILLUMINA	Illumina HiSeq 1500	SRP117271	PRJNA390970		390970	SRS2506725	SAMN07514770	simple	11036	Venezuelan equine encephalitis virus	52_Saliva_Day_8	UNIVERSITY OF TEXAS MEDICAL BRANCH	SRA599936		public	47A7624909166244F2D49731024221C0	8C6E804D3357228D3A6464DCC622E0E7
SRR1162805	2014-02-06 10:19:00	2014-02-06 10:23:00	4237972	856070344	4237972	202	573	assembly	https://sra-downloadb.be-md.ncbi.nlm.nih.gov/sos1/sra-pub-run-1/SRR1162805/SRR1162805.1	SRX464765	NuGEN_CSU-3779	WGS	RANDOM PCR	VIRAL RNA	PAIRED	530	98.5182	ILLUMINA	Illumina HiSeq 2000	SRP007836	PRJNA31237	2	31237	SRS551872	SAMN02434979	simple	11082	West Nile virus	CSU-3779	BI	SRA130744		public	906F83F5213415C3F8E8E5FE80FC39EB	80D888D0038088C068FD1E084FF5C16B
SRR8168528	2018-12-21 18:47:00	2018-11-07 01:15:00	89296	34207728	66136	383	16		https://sra-downloadb.be-md.ncbi.nlm.nih.gov/sos1/sra-pub-run-1/SRR8168528/SRR8168528.1	SRX4989183	giv_IBA_70573_20170630_SISPA172_94xIBA_miseq_nr_trim_BC386_3N	WGS	RANDOM PCR	VIRAL RNA	PAIRED	0	0	ILLUMINA	Illumina MiSeq	SRP035895	PRJNA183620	2	183620	SRS4025556	SAMN08928667	simple	11320	Influenza A virus	NIGSP_IBA_00194	JCVI	SRA805353		public	D8C9915323E848F459568B4D6AD0BED3	67C9DD5649429D91B4F026AD0B40D8B0
SRR1979970	2016-04-15	2015-04-17 15:22:00	255325	51575650	255325	202	31		https://sra-downloadb.be-md.ncbi.nlm.nih.gov/sos1/sra-pub-run-5/SRR1979970/SRR1979970.1	SRX999139	G1442-5	RNA-Seq	cDNA	VIRAL RNA	PAIRED	0	0	ILLUMINA	Illumina HiSeq 2000	SRP048578	PRJNA254017		254017	SRS913270	SAMN03486808	simple	11620	Lassa mammarenavirus	G1442-5	BI	SRA259461		public	2D399D8624A6D2277D102D54749D236F	A1C18C3F70BD1C6FE280AA837B287103
SRR12380356	2020-08-19 16:26:00	2020-08-03 21:51:00	2998838	295064413	0	98	91		https://sra-download.ncbi.nlm.nih.gov/traces/sra74/SRR/012090/SRR12380356	SRX8878706	BS05801A	RNA-Seq	Inverse rRNA	VIRAL RNA	PAIRED	0	0	ILLUMINA	Illumina NovaSeq 6000	SRP275723	PRJNA650245		650245	SRS7139200	SAMN15700243	simple	2697049	Severe acute respiratory syndrome coronavirus 2	NYUMC445	NYU LANGONE HEALTH	SRA1107356		public	BE9194B6BA010DC630C5F9141291E149	B1B6DCDA1480A3969640B67B54EF335C
SRR6399976	2018-09-20 00:09:00	2017-12-21 03:57:00	35486492	10165767467	35486492	286	5168	GCA_000001405.13	https://sra-downloadb.be-md.ncbi.nlm.nih.gov/sos2/sra-pub-run-13/SRR6399976/SRR6399976.1	SRX3493038	xinexpo69_I5	WGS	cDNA	METATRANSCRIPTOMIC	PAIRED	0	0	ILLUMINA	Illumina HiSeq 4000	SRP127288	PRJNA421162		421162	SRS2776640	SAMN08216209	simple	655179	air metagenome	xinexpo69_I5	STANFORD UNIVERSITY	SRA640713		public	404042EAB78A08AF773A994E3EA9D67C	AA43D5FDF75A20193C0A26D178DE45CD
SRR11953935	2020-06-08 14:49:00	2020-06-08 14:39:00	1140424	230365648	1140424	202	80		https://sra-download.ncbi.nlm.nih.gov/traces/sra44/SRR/011673/SRR11953935	SRX8498184	SAMN14938994_ERCC-00098_RandomHexamer_NexteraXT	RNA-Seq	cDNA	VIRAL RNA	PAIRED	0	0	ILLUMINA	Illumina NovaSeq 6000	SRP266465	PRJNA622837		622837	SRS6796964	SAMN14938994	simple	2697049	Severe acute respiratory syndrome coronavirus 2	MA_MGH_00519	BROAD INSTITUTE OF HARVARD AND MIT	SRA1084625		public	21C30B047080AF01AED3AB5A8FB84C44	F465604106192D5EF554164B4AF1BE1D
ERR3412978	2019-07-04 07:57:00	2019-07-04 12:59:00	19447161	5031787309	19447161	258	2169		https://sra-download.ncbi.nlm.nih.gov/traces/era13/ERR/ERR3412/ERR3412978	ERX3436624		WGS	RANDOM PCR	METATRANSCRIPTOMIC	PAIRED	160	0	ILLUMINA	Illumina HiSeq 2500	ERP105098	PRJEB23349		484565	ERS3548533	SAMEA5745247	simple	256318	metagenome	SAMEA5745247	GEORGIA INSTITUTE OF TECHNOLOGY	ERA2028507		public	EA35EEA13A76AF550E79C6A3C5EF2767	D07A1A96DB442F97F379230A2BF7D177
SRR7640465	2018-09-07 00:02:00	2018-08-03 02:35:00	81371	25867020	51979	317	13		https://sra-download.ncbi.nlm.nih.gov/traces/sra69/SRR/007461/SRR7640465	SRX4503972	giv2_RB2_53200_20150624_SISPA90_181xRB2_nr_trim_BC548_4N	WGS	RANDOM PCR	VIRAL RNA	PAIRED	0	0	ILLUMINA	Illumina MiSeq	SRP035895	PRJNA183620	2	183620	SRS3624499	SAMN04522680	simple	1757374	Influenza B virus (B/Singapore/Tt056/2014)	NIGSP_RB2_00515	JCVI	SRA751070		public	BC6B1E62168F5EE6EF9ECAC3B99380CC	C86C150D98FAB46A2F3BE7211566F7D7
ERR1302758	2016-03-11 23:02:00	2016-06-28 16:21:00	1388262	694131000	1388262	500	361		https://sra-downloadb.be-md.ncbi.nlm.nih.gov/sos2/sra-pub-run-9/ERR1302758/ERR1302758.1	ERX1374417	14837491	WGS	RANDOM	GENOMIC	PAIRED	350	0	ILLUMINA	Illumina HiSeq 2500	ERP006046	PRJEB6505		261306	ERS1074599	SAMEA3887465	simple	1070528	viral metagenome	SAMEA3887465	THE WELLCOME TRUST SANGER INSTITUTE	ERA570243		public	61436ACF0A00670C446852FA3CC7100E	C9E20B49FA0C1AEAB4DE055152608A2A
ERR2217871	2017-12-13 07:35:00	2017-12-13 08:43:00	705939	352969500	705939	500	203		https://sra-downloadb.be-md.ncbi.nlm.nih.gov/sos2/sra-pub-run-11/ERR2217871/ERR2217871.1	ERX2271630	DN458669K:A2	WGS	RANDOM	GENOMIC	PAIRED	500	0	ILLUMINA	Illumina HiSeq 2500	ERP006046	PRJEB6505		261306	ERS1727033	SAMEA104063140	simple	1070528	viral metagenome	SAMEA104063140	THE WELLCOME TRUST SANGER INSTITUTE	ERA1154584		public	817B7204324DED122A8AE77667F875DB	F6E6447853DF437E02DC79EE95A77B39
SRR6339433	2018-11-13 13:46:00	2017-12-03 05:07:00	2802241	193354629	0	69	123		https://sra-downloadb.be-md.ncbi.nlm.nih.gov/sos2/sra-pub-run-11/SRR6339433/SRR6339433.1	SRX3438195	lib98	RNA-Seq	RT-PCR	VIRAL RNA	SINGLE	0	0	ILLUMINA	Illumina Genome Analyzer IIx	SRP126012	PRJNA420867	3	420867	SRS2729113	SAMN08123039	simple	12072	Coxsackievirus B3	p21_WT_2	BAR ILAN UNIVERESITY	SRA635573		public	A974F3F814383F3751373775BF6CF972	1DA4046808D2D51C3AD0CBB110F23122
ERR2029901	2017-07-11 21:27:00	2017-07-11 22:37:00	1197143	598571500	1197143	500	350		https://sra-downloadb.be-md.ncbi.nlm.nih.gov/sos2/sra-pub-run-11/ERR2029901/ERR2029901.1	ERX2088958	DN436229S:E7	WGS	RANDOM	GENOMIC	PAIRED	500	0	ILLUMINA	Illumina HiSeq 2500	ERP006046	PRJEB6505		261306	ERS1725547	SAMEA104061654	simple	1070528	viral metagenome	SAMEA104061654	THE WELLCOME TRUST SANGER INSTITUTE	ERA974193		public	C99E2511A3D9841AE02932789AACDCDB	A7F11529FC6DFA6F2E5DBC390E33BE40
ERR2738120	2018-08-17 08:29:00	2018-08-18 12:12:00	421268	210634000	421268	500	128		https://sra-downloadb.be-md.ncbi.nlm.nih.gov/sos1/sra-pub-run-1/ERR2738120/ERR2738120.1	ERX2751193		WGS	RANDOM	GENOMIC	PAIRED	350	0	ILLUMINA	Illumina HiSeq 2500	ERP108694	PRJEB26687		475719	ERS2529344	SAMEA4709186	simple	1070528	viral metagenome	SAMEA4709186	UNIVERSITY OF EDINBURGH	ERA1563857		public	9E8483B349A4596ED6EA7553792CC5C9	68E9BF0552CAD82DB225CB0E08CC35A5
ERR1302686	2016-03-11 23:02:00	2016-03-14 20:00:00	1406444	703222000	1406444	500	418		https://sra-downloadb.be-md.ncbi.nlm.nih.gov/sos2/sra-pub-run-7/ERR1302686/ERR1302686.1	ERX1374345	14790178	WGS	RANDOM	GENOMIC	PAIRED	350	0	ILLUMINA	Illumina HiSeq 2500	ERP006046	PRJEB6505		261306	ERS1074548	SAMEA3887414	simple	1070528	viral metagenome	SAMEA3887414	THE WELLCOME TRUST SANGER INSTITUTE	ERA570243		public	CCF04AD30232B79F60BB959E45F98B16	027F8AB092A7A7FC171E0CEC4E0DC325
SRR12423521	2020-08-11 14:24:00	2020-08-10 13:03:00	7938173	283555355	0	35	88		https://sra-download.ncbi.nlm.nih.gov/traces/sra50/SRR/012132/SRR12423521	SRX8919321	CS0288_1	WGS	RT-PCR	VIRAL RNA	SINGLE	0	0	ILLUMINA	Illumina NovaSeq 6000	SRP276904	PRJNA655577		655577	SRS7175882	SAMN15743478	simple	2697049	Severe acute respiratory syndrome coronavirus 2	CS0288_1	CSIR-INSTITUTE OF GENOMICS AND INTEGRATIVE BIOLOGY	SRA1110945		public	862C7E7AF69561BE2F9A1E372CC80E6A	89B96778701BBBD8E818A2497096431C
ERR2738215	2018-08-17 08:29:00	2018-08-19 01:37:00	3878766	1939383000	3878766	500	1118		https://sra-downloadb.be-md.ncbi.nlm.nih.gov/sos1/sra-pub-run-1/ERR2738215/ERR2738215.1	ERX2751288		WGS	RANDOM	GENOMIC	PAIRED	350	0	ILLUMINA	Illumina HiSeq 2500	ERP108694	PRJEB26687		475719	ERS2529392	SAMEA4709234	simple	1070528	viral metagenome	SAMEA4709234	UNIVERSITY OF EDINBURGH	ERA1563857		public	C731855D433B843F6AD90761E36D0934	F2FCBDDB0D4EC313AF73E7E0E0AB931D
SRR6674590	2019-03-01 00:24:00	2018-02-05 14:50:00	147736	74163472	147736	502	37		https://sra-downloadb.be-md.ncbi.nlm.nih.gov/sos1/sra-pub-run-2/SRR6674590/SRR6674590.1	SRX3651111	A281	WGS	RT-PCR	VIRAL RNA	PAIRED	0	0	ILLUMINA	Illumina MiSeq	SRP132207	PRJNA431639		431639	SRS2915638	SAMN08454598	simple	11320	Influenza A virus	A281	TS2742@NYU.EDU'S SHARED SUBMISSIONS	SRA655331		public	E56905B6AB50FAC8D5FADD4BFFA97DB3	D8041D8D4BAFDA35377B133C6ACA0823
SRR12213870	2020-07-14 05:48:00	2020-07-14 05:14:00	9454620	2326669783	9454620	246	1036		https://sra-download.ncbi.nlm.nih.gov/traces/sra64/SRR/011927/SRR12213870	SRX8724356	sample16	OTHER	RANDOM PCR	VIRAL RNA	PAIRED	0	0	ILLUMINA	Illumina HiSeq 2500	SRP271700	PRJNA605875		605875	SRS6999391	SAMN15522639	simple	1521111	rodent metagenome	sample16	INSTITUTE OF PATHOGEN BIOLOGY, CHINESE ACADEMY OF MEDICAL SCIENCES & PEKING UNION MEDICAL COLLEGE	SRA1098609		public	E7C4F2B9EFC55627BB3B55BFFC40C82D	BD49EF5E4238094A8B4801809C6C9BB1
SRR1910902	2016-01-01	2015-03-12 12:23:00	1400	134400	1400	96	0		https://sra-downloadb.be-md.ncbi.nlm.nih.gov/sos1/sra-pub-run-5/SRR1910902/SRR1910902.1	SRX952562	HKU5-SEcto-MA	RNA-Seq	PolyA	VIRAL RNA	PAIRED	0	0	ILLUMINA	Illumina HiSeq 2500	SRP056027	PRJNA277369		277369	SRS898833	SAMN03386977	simple	11118	Coronaviridae	HKU5-SEcto-MA	UNC CHAPEL HILL	SRA245699		public	D79A63F1192C8E9F10A343BFB9ACD3A0	468289205CB612615987A59C1BDF0A98
SRR6324933	2017-11-27 15:19:00	2017-11-27 14:59:00	56903808	11380761600	56903808	200	4818		https://sra-downloadb.be-md.ncbi.nlm.nih.gov/sos1/sra-pub-run-1/SRR6324933/SRR6324933.1	SRX3424675	V159	RNA-Seq	RANDOM	METATRANSCRIPTOMIC	PAIRED	0	0	ILLUMINA	Illumina HiSeq 2000	SRP125689	PRJNA390655		390655	SRS2716305	SAMN08096513	simple	939928	rhizosphere metagenome	V159	INSTITUT NATIONAL DE LA RECHERCHE SCIENTIFIQUE	SRA634131		public	78B2853B6119F56818D921CB40558FC0	2697E7753117B5584D41B68BDD525E4B
SRR12334990	2020-07-28 01:21:00	2020-07-28 01:19:00	191073	55793316	191073	292	16		https://sra-download.ncbi.nlm.nih.gov/traces/sra63/SRR/012045/SRR12334990	SRX8834969	RR057i_00078_M07_S109_48570_reads_nh_	RNA-Seq	RANDOM	METATRANSCRIPTOMIC	PAIRED	0	0	ILLUMINA	Illumina NovaSeq 6000	SRP273836	PRJNA633853		633853	SRS7099000	SAMN14972152	simple	646099	human metagenome	RR057i_00078_M07_S109_48570_reads_nh_	UNIVERSITY OF CALIFORNIA SAN FRANCISCO/CHAN ZUCKERBERG BIOHUB	SRA1104353		public	D5DA50A9A479C0BA3374ECA137C6557E	CBF526BE9F5B5F8009BF4CFF8B431F83
ERR180988	2013-05-13 07:12:00	2013-05-01 20:55:00	2561453	179301710	0	70	111		https://sra-downloadb.be-md.ncbi.nlm.nih.gov/sos1/sra-pub-run-2/ERR180988/ERR180988.1	ERX157098	libraryA2-6DPC-BRF_Run1	WGS	RT-PCR	VIRAL RNA	SINGLE	0	0	ILLUMINA	Illumina Genome Analyzer IIx	ERP001880	PRJEB3331		204911	ERS182434	SAMEA1877307	simple	12118	Foot-and-mouth disease virus - type O	SAMEA1877307	BAH-GU	ERA168466		public	9202D755BD8113DB46043C618CD6FC16	BC0DDD0B03C2852B201414E6E2AEC2CB
SRR7153026	2018-07-25 11:23:00	2018-05-11 10:04:00	67340996	18960002484	67340996	281	9154		https://sra-downloadb.be-md.ncbi.nlm.nih.gov/sos2/sra-pub-run-13/SRR7153026/SRR7153026.1	SRX4072474	transcriptome.nextseq.20120700_S2M	RNA-Seq	RANDOM	METATRANSCRIPTOMIC	PAIRED	0	0	ILLUMINA	NextSeq 500	SRP145414	PRJNA386568	3	386568	SRS3289076	SAMN07125048	simple	1799672	peat metagenome	20120700_S2M	AUSTRALIAN CENTRE FOR ECOGENOMICS, THE UNIVERSITY OF QUEENSLAND	SRA702138		public	23C63CDA6811ABA4A86DB6F582D1C22F	1415B1F555EE62D7405C7213BC7C8B24
SRR1953060	2015-06-24	2015-04-06 19:20:00	17063015	5101388780	17063015	298	3155		https://sra-downloadb.be-md.ncbi.nlm.nih.gov/sos1/sra-pub-run-5/SRR1953060/SRR1953060.1	SRX2417258	O1B_Library	RNA-Seq	RANDOM	METATRANSCRIPTOMIC	PAIRED	0	0	ILLUMINA	Illumina MiSeq	SRP043535	PRJNA244670	2	244670	SRS1854601	SAMN03462068	simple	718308	biofilm metagenome	O1B	US NAVAL RESEARCH LABORATORY	SRA172187		public	B649B1D955CB5ABF7342889B063445A4	71F91847E0B297611FD8847817F0EF14
SRR7992958	2018-12-21 18:42:00	2018-10-10 11:13:00	16575	5606729	11053	338	2		https://sra-download.ncbi.nlm.nih.gov/traces/sra72/SRR/007805/SRR7992958	SRX4823965	giv_AGA3_71687_20170920_SISPA180_24xMCRSV_30xAGAS3_64xAGA3_miseq_nr_trim_BC379_3N	WGS	RANDOM PCR	VIRAL RNA	PAIRED	0	0	ILLUMINA	Illumina MiSeq	SRP035895	PRJNA183620	2	183620	SRS3897733	SAMN08929251	simple	11320	Influenza A virus	NIGSP_AGA3_00064	JCVI	SRA791625		public	EC7F2F467A331F2A0CBA1203FF75D47E	1E2E9D2E24FE0A4541FADA2E210C209B
SRR1958836	2015-04-10 13:23:00	2015-04-10 13:16:00	31717455	6406925910	31717455	202	4345		https://sra-downloadb.be-md.ncbi.nlm.nih.gov/sos1/sra-pub-run-5/SRR1958836/SRR1958836.1	SRX885604	3deg_mg	RNA-Seq	RANDOM	METATRANSCRIPTOMIC	PAIRED	0	0	ILLUMINA	Illumina HiSeq 2000	SRP014474	PRJNA170725		170725	SRS351311	SAMN01090429	simple	410658	soil metagenome	K1_c	UNIVERSITY OF TROMSÃ˜	SRA243939		public	2CEBD17C99AEA11ECBD78A9EE4F362BD	0EEAD1971361AFBE0D25FCF2450D5F7F
SRR5949319	2017-08-21 20:23:00	2018-05-15 16:59:00	2947663	533835627	2947663	181	220		https://sra-downloadb.be-md.ncbi.nlm.nih.gov/sos2/sra-pub-run-13/SRR5949319/SRR5949319.2	SRX3107867	HSM6XRQK_MTX	RNA-Seq	RANDOM	METATRANSCRIPTOMIC	PAIRED	0	0	ILLUMINA	Illumina HiSeq 2000	SRP115494	PRJNA398089		398089	SRS2443070	SAMN07526548	simple	408170	human gut metagenome	H4017C4_MTX	HARVARD T.H. CHAN SCHOOL OF PUBLIC HEALTH	SRA601180		public	7ECEAD4CC04CFC06B37CE0D07AC67439	A36235185A31953FDD545F7E12C60603
ERR1656438	2017-03-18 12:15:00	2017-03-18 12:18:00	809	161800	809	200	0		https://sra-downloadb.be-md.ncbi.nlm.nih.gov/sos1/sra-pub-run-2/ERR1656438/ERR1656438.1	ERX1726754	unspecified	OTHER	other	METATRANSCRIPTOMIC	PAIRED	350	0	ILLUMINA	Illumina HiSeq 2000	ERP017319	PRJEB15510		379677	ERS1363852	SAMEA4464673	simple	256318	metagenome	SAMEA4464673	UNIVERSITY OF MASSACHUSETTS	ERA709418		public	D3C37099EC6F7F2AB422332225D1E0C0	9BBFB5E9AB6B2AA9BD5E2C1A74DA0196
SRR5431761	2017-04-10 00:46:00	2017-04-10 00:38:00	19559391	1975498491	0	101	1029		https://sra-downloadb.be-md.ncbi.nlm.nih.gov/sos2/sra-pub-run-7/SRR5431761/SRR5431761.1	SRX2721772	20150112LANE8	OTHER	RANDOM PCR	VIRAL RNA	SINGLE	0	0	ILLUMINA	Illumina HiSeq 2500	SRP101310	PRJNA375958		375958	SRS2112275	SAMN06477842	simple	1521111	rodent metagenome	20150112LANE8	INSTITUTE OF PATHOGEN BIOLOGY, CHINESE ACADEMY OF MEDICAL SCIENCES & PEKING UNION MEDICAL COLLEGE	SRA552706		public	32B016FDADBDFAF48B8BCBE6373C46B6	CD833B03558F697AB269B98001D446B8
SRR7971178	2018-12-21 18:41:00	2018-10-09 18:57:00	79125	27172011	59437	343	13		https://sra-downloadb.be-md.ncbi.nlm.nih.gov/sos2/sra-pub-run-15/SRR7971178/SRR7971178.2	SRX4804214	swiv_SD3_64856_20170407_SISPA165_120xSD3_miseq_nr_trim_BC395_3N	WGS	RANDOM PCR	VIRAL RNA	PAIRED	0	0	ILLUMINA	Illumina MiSeq	SRP035895	PRJNA183620	2	183620	SRS3883009	SAMN08929459	simple	11320	Influenza A virus	NIGSP_SD3_00006	JCVI	SRA789981		public	3C819C3B2631D075F62BA81418F884D3	52E687860AFFAA06E436F4ACDCFBB8D6
SRR5826763	2018-12-21 18:41:00	2018-12-07 12:18:00	1743591	308669778	1743591	177	133		https://sra-downloadb.be-md.ncbi.nlm.nih.gov/sos1/sra-pub-run-2/SRR5826763/SRR5826763.2	SRX3004433	cD13027	OTHER	cDNA	OTHER	PAIRED	0	0	ILLUMINA	Illumina HiSeq 2500	SRP109620	PRJNA390659	2	390659	SRS2355016	SAMN07346016	simple	1729361	lung metagenome	cD13027	UNIVERSITY OF PENNSYLVANIA	SRA586890		public	DDBB4432BC6BE0F3D845B67BD8BD7C52	D7379FB90CCA605935523ADF4E13C4A7
ERR2001557	2017-06-13 08:51:00	2017-06-13 20:20:00	13300	6650000	13300	500	4		https://sra-downloadb.be-md.ncbi.nlm.nih.gov/sos2/sra-pub-run-11/ERR2001557/ERR2001557.1	ERX2061426	DN430235P:C10	WGS	RANDOM	GENOMIC	PAIRED	500	0	ILLUMINA	Illumina HiSeq 2500	ERP006046	PRJEB6505		261306	ERS1727261	SAMEA104063368	simple	1070528	viral metagenome	SAMEA104063368	THE WELLCOME TRUST SANGER INSTITUTE	ERA952549		public	26ABF6F165BFB9C9B630EDD3B61CDFF6	9F903DD740DDE83F7003862D3441F815
SRR7885597	2018-12-21 18:41:00	2018-09-20 19:21:00	128702	46882831	102123	364	23		https://sra-downloadb.be-md.ncbi.nlm.nih.gov/sos1/sra-pub-run-2/SRR7885597/SRR7885597.1	SRX4723248	giv3_RUNC_61151_20150826_SISPA99_91xRUNC_nr_trim_BC136_4N	WGS	RANDOM PCR	VIRAL RNA	PAIRED	0	0	ILLUMINA	Illumina MiSeq	SRP035895	PRJNA183620	2	183620	SRS3808178	SAMN04507693	simple	1766454	Influenza A virus (A/duck/Interior Alaska/11PG00451/2011(H2N3))	NIGSP_CEIRS_CIP105_RUNC_00166	JCVI	SRA780575		public	BA8EB2DF06915F6A12DAF682EA3FD620	7E122A57077460536A1001939A7D3F9A
SRR3153051	2016-02-10 14:50:00	2016-02-10 14:44:00	24780	3720054	21169	150	1	KR013754.2	https://sra-downloadb.be-md.ncbi.nlm.nih.gov/sos1/sra-pub-run-1/SRR3153051/SRR3153051.3	SRX1565971	LIBR10136	WGA	RANDOM PCR	VIRAL RNA	PAIRED	0	0	ILLUMINA	Illumina MiSeq	SRP056548	PRJNA278759		278759	SRS1280092	SAMN04040289	simple	186538	Zaire ebolavirus	LIBR10136	UNITED STATES ARMY MEDICAL RESEARCH INSTITUTE OF INFECTIOUS DISEASES(USAMRIID)	SRA350734		public	200BBB9BCF4CEA7F7D237C24C9C1A419	5790C3E4CB00BB3A49C986EA34E450EC
SRR11775230	2020-05-12 04:08:00	2020-05-12 04:06:00	26555569	5311113800	26555569	200	2225		https://sra-download.ncbi.nlm.nih.gov/traces/sra35/SRR/011499/SRR11775230	SRX8328155	RBL-L-2	RNA-Seq	RANDOM	METATRANSCRIPTOMIC	PAIRED	0	0	ILLUMINA	Illumina HiSeq 2500	SRP261227	PRJNA631876		631876	SRS6647863	SAMN14895079	simple	1549204	Trichoglossus moluccanus	VERT2	THE UNIVERSITY OF SYDNEY	SRA1074582		public	1BB70952CD5395848491AAE157E8F14F	3FAE00B9389C9B153A9F2FB84479D342
SRR7252351	2018-06-04 04:35:00	2018-06-04 04:31:00	449002	93161397	449002	207	51		https://sra-download.ncbi.nlm.nih.gov/traces/sra64/SRR/007082/SRR7252351	SRX4157080	NXT-MS4_5	WGS	cDNA	VIRAL RNA	PAIRED	0	0	ILLUMINA	Illumina MiSeq	SRP149651	PRJNA474413		474413	SRS3369541	SAMN09302871	simple	12637	Dengue virus	ID005-NXT-MiSeq-CC0032	UNIVERSITAIR MEDISCH CENTRUM GRONINGEN (UMCG)	SRA714664		public	446CB30EE62E3DE98448B3A5024871A7	4C5A1E5BFFE12752601F25AC89B35AA0
SRR11954225	2020-06-08 14:52:00	2020-06-08 14:42:00	1570441	317229082	1570441	202	111		https://sra-download.ncbi.nlm.nih.gov/traces/sra38/SRR/011674/SRR11954225	SRX8498404	SAMN14938867_ERCC-00076_RandomPrimer-SSIII_NexteraXT	RNA-Seq	cDNA	VIRAL RNA	PAIRED	0	0	ILLUMINA	Illumina NovaSeq 6000	SRP266465	PRJNA622837		622837	SRS6797168	SAMN14938867	simple	2697049	Severe acute respiratory syndrome coronavirus 2	MA_MGH_00292	BROAD INSTITUTE OF HARVARD AND MIT	SRA1084625		public	386D573B0BCAC6AF9C1A1DA483D9F73C	4309706557B1C84EE7D916016DC58D7F
SRR4112349	2017-06-01 00:05:00	2016-09-01 07:50:00	22015522	1100776100	0	50	420		https://sra-downloadb.be-md.ncbi.nlm.nih.gov/sos2/sra-pub-run-9/SRR4112349/SRR4112349.1	SRX2080327	PVY_DKA1153	miRNA-Seq	size fractionation	VIRAL RNA	SINGLE	0	0	ILLUMINA	Illumina HiSeq 2500	SRP083943	PRJNA340976		340976	SRS1662422	SAMN05716036	simple	12216	Potato virus Y	PVY_DKA1153	NATIONAL INSTITUTE OF BIOLOGY	SRA459210		public	8C13AA6DF43F21FDECE9C7C611426BF9	443AFAA20A65E837E9D49B74280FC28F
ERR1194645	2016-01-05 08:34:00	2019-11-27 16:14:00	59930	17282586	59930	288	7	hepC	https://sra-download.ncbi.nlm.nih.gov/traces/era0/ERR/ERR1194/ERR1194645	ERX1267958	3640-14	RNA-Seq	other	VIRAL RNA	PAIRED	220	0	ILLUMINA	Illumina MiSeq	ERP010426	PRJEB9338		284896	ERS719283	SAMEA3381025	simple	11103	Hepacivirus C	SAMEA3381025	WELLCOME TRUST CENTRE FOR HUMAN GENETICS, UNIVERSI	ERA548625		public	A113F612A5151C33F286BC5BDC45F552	2E276033D96AB6F907274392C4A65002
ERR3178474	2019-02-28 03:05:00	2019-05-24 22:25:00	271417	135708500	271417	500	74		https://sra-download.ncbi.nlm.nih.gov/traces/era22/ERR/ERR3178/ERR3178474	ERX3206325	DN458856L:C11	WGS	RANDOM	GENOMIC	PAIRED	500	0	ILLUMINA	Illumina HiSeq 2500	ERP006046	PRJEB6505		261306	ERS3172173	SAMEA5365566	simple	1070528	viral metagenome	SAMEA5365566	WELLCOME SANGER INSTITUTE	ERA1746580		public	2FE2BEED866EA7C4BC05ACB27ED8F8CB	0145C39DF28E2DA2AEB98E9CC8895A8C
ERR2001181	2017-06-13 08:49:00	2017-06-13 19:41:00	1259036	629518000	1259036	500	367		https://sra-downloadb.be-md.ncbi.nlm.nih.gov/sos2/sra-pub-run-11/ERR2001181/ERR2001181.1	ERX2061050	DN409808F:B4	WGS	RANDOM	GENOMIC	PAIRED	350	0	ILLUMINA	Illumina HiSeq 2500	ERP006046	PRJEB6505		261306	ERS1725812	SAMEA104061919	simple	1070528	viral metagenome	SAMEA104061919	THE WELLCOME TRUST SANGER INSTITUTE	ERA952549		public	4F034B845B54171E101DFC3D23E74DA8	858955C1805314CA5376B01C388D1B22
SRR7994162	2018-12-21 18:42:00	2018-10-10 14:50:00	27830	11332498	21510	407	4		https://sra-download.ncbi.nlm.nih.gov/traces/sra72/SRR/007806/SRR7994162	SRX4825060	giv_AGA4_72234_20171208_SISPA187_138xAGA4_miseq_nr_trim_BC099_3N	WGS	RANDOM PCR	VIRAL RNA	PAIRED	0	0	ILLUMINA	Illumina MiSeq	SRP035895	PRJNA183620	2	183620	SRS3898591	SAMN08929265	simple	11320	Influenza A virus	NIGSP_AGA4_00032	JCVI	SRA791915		public	62F9DCFE916DBEB54BE606A4ECA257BA	2DA3754BEE78125E8334D4C3CE4FD02F
SRR8170786	2018-12-21 18:47:00	2018-11-07 11:33:00	83117	28827875	61686	346	14		https://sra-downloadb.be-md.ncbi.nlm.nih.gov/sos1/sra-pub-run-1/SRR8170786/SRR8170786.2	SRX4991401	giv_SGA5_71525_20170908_SISPA178_46xZIKVJB_66xSGA5_miseq_nr_trim_BC059_3N	WGS	RANDOM PCR	VIRAL RNA	PAIRED	0	0	ILLUMINA	Illumina MiSeq	SRP035895	PRJNA183620	2	183620	SRS4026911	SAMN08929141	simple	11320	Influenza A virus	NIGSP_SGA5_00078	JCVI	SRA806727		public	BB5E0FBC4D6AC17512B20F2442E39E86	B2100AC0F15B23550BFEDAFA9BE8955F
SRR3153070	2016-02-10 14:50:00	2016-02-10 14:45:00	24785	5857147	24292	236	1	KR013754.2	https://sra-downloadb.be-md.ncbi.nlm.nih.gov/sos1/sra-pub-run-1/SRR3153070/SRR3153070.3	SRX1565990	LIBR10195	WGA	RANDOM PCR	VIRAL RNA	PAIRED	0	0	ILLUMINA	Illumina MiSeq	SRP056548	PRJNA278759		278759	SRS1280115	SAMN04040306	simple	186538	Zaire ebolavirus	LIBR10195	UNITED STATES ARMY MEDICAL RESEARCH INSTITUTE OF INFECTIOUS DISEASES(USAMRIID)	SRA350734		public	DD3A372EC57CDF44FB9CA45AE36B452E	ECF18A408F54E722BBD69E81A821560A
SRR2094854	2015-07-24	2015-07-13 07:25:00	23058673	1729400475	0	75	1103		https://sra-downloadb.be-md.ncbi.nlm.nih.gov/sos1/sra-pub-run-5/SRR2094854/SRR2094854.1	SRX1090357		RNA-Seq	RANDOM	METATRANSCRIPTOMIC	SINGLE	0	0	ILLUMINA	Illumina Genome Analyzer IIx	SRP058056	PRJNA283041		283041	SRS937696	SAMN03460218	simple	408172	marine metagenome	HE327_15	G2L	SRA060677		public	F16975476439357D12499853CD2245F8	073BF61955DCF186DFF381FC0C39D570
SRR8186050	2018-12-21 18:59:00	2018-11-14 04:04:00	90657	31622940	71140	348	15		https://sra-downloadb.be-md.ncbi.nlm.nih.gov/sos1/sra-pub-run-1/SRR8186050/SRR8186050.2	SRX5005892	swiv_AGAS3_71618_20170920_SISPA180_24xMCRSV_30xAGAS3_64xAGA3_miseq_nr_trim_BC429_3N	WGS	RANDOM PCR	VIRAL RNA	PAIRED	0	0	ILLUMINA	Illumina MiSeq	SRP035895	PRJNA183620	2	183620	SRS4040112	SAMN08929625	simple	11320	Influenza A virus	NIGSP_AGAS3_00025	JCVI	SRA808968		public	67855C17311BC7BAFEB215621DD5347B	736C6258A0C7AA986B6497387A96F1E7
ERR2001173	2017-06-13 08:49:00	2017-06-13 19:40:00	1024511	512255500	1024511	500	302		https://sra-downloadb.be-md.ncbi.nlm.nih.gov/sos2/sra-pub-run-11/ERR2001173/ERR2001173.1	ERX2061042	DN409808F:B12	WGS	RANDOM	GENOMIC	PAIRED	350	0	ILLUMINA	Illumina HiSeq 2500	ERP006046	PRJEB6505		261306	ERS1725827	SAMEA104061934	simple	1070528	viral metagenome	SAMEA104061934	THE WELLCOME TRUST SANGER INSTITUTE	ERA952549		public	CD9BC2085C69DBEAA069D80E376D159E	E71823D934CAECE6465D29BCA3CD2082
SRR7646475	2018-09-07 00:02:00	2018-08-05 20:22:00	248856	87743853	175990	352	43		https://sra-download.ncbi.nlm.nih.gov/traces/sra69/SRR/007467/SRR7646475	SRX4509425	giv3_STALC_61326_20150921_SISPA103_77xSTALC_nr_trim_BC024_4N	WGS	RANDOM PCR	VIRAL RNA	PAIRED	0	0	ILLUMINA	Illumina MiSeq	SRP035895	PRJNA183620	2	183620	SRS3629087	SAMN05789792	simple	1807554	Influenza A virus (A/blue-winged teal/Texas/AI11-3375/2011(H3N8))	NIGSP_CEIRS_SJC169_STALC_00061	JCVI	SRA753088		public	70C793BCBF985E1A7B800157B6ED9E2B	B70B984A94B93D3BB62640D34A5FF073
SRR7006870	2018-04-18 13:37:00	2018-04-17 06:08:00	6526	1480491	2409	226	0		https://sra-downloadb.be-md.ncbi.nlm.nih.gov/sos2/sra-pub-run-13/SRR7006870/SRR7006870.2	SRX3939443	eeev_EEELK_52630_20150210_SISPA70_94xEEELK_miseq_nr_trim_BC375_3N	WGS	RANDOM PCR	VIRAL RNA	PAIRED	0	0	ILLUMINA	Illumina MiSeq	SRP139953	PRJNA263186		263186	SRS3170322	SAMN05790180	simple	11021	Eastern equine encephalitis virus	EEESP_EEELK_00183	JCVI	SRA690844		public	779518A99C7C681223FDB85D2DA6A24C	43E1DB3A4C181BAF52BEDD08E1FDFD15
SRR8165718	2018-12-21 18:46:00	2018-11-06 15:40:00	70238	25734393	44175	366	12		https://sra-downloadb.be-md.ncbi.nlm.nih.gov/sos1/sra-pub-run-1/SRR8165718/SRR8165718.1	SRX4986397	giv3_STALC4_71759_20171012_SISPA182_84xSTALC4_miseq_nr_trim_BC015_3N	WGS	RANDOM PCR	VIRAL RNA	PAIRED	0	0	ILLUMINA	Illumina MiSeq	SRP035895	PRJNA183620	2	183620	SRS4023312	SAMN08928347	simple	11320	Influenza A virus	NIGSP_CEIRS_SJC169_STALC4_00003	JCVI	SRA804056		public	A04BA229BB852ECA91DB3863538F657F	804B52564C6F43FD7A2186D267E3DAFE
ERR2352309	2018-02-28 08:39:00	2018-02-28 14:42:00	671502	201450600	671502	300	106		https://sra-downloadb.be-md.ncbi.nlm.nih.gov/sos2/sra-pub-run-13/ERR2352309/ERR2352309.1	ERX2403185	DN514783E:C1	WGS	Inverse rRNA	VIRAL RNA	PAIRED	200	0	ILLUMINA	Illumina MiSeq	ERP014415	PRJEB12890		378516	ERS2112038	SAMEA104500754	simple	11029	Ross River virus	SAMEA104500754	THE WELLCOME TRUST SANGER INSTITUTE	ERA1230156		public	2FD1DB7CBC8A3937BE88C111A5C86749	E2B0EB245FF79004579645CE73B2B32E
SRR8167642	2018-12-21 18:47:00	2018-11-06 19:05:00	90076	33585688	69871	372	16		https://sra-downloadb.be-md.ncbi.nlm.nih.gov/sos1/sra-pub-run-1/SRR8167642/SRR8167642.1	SRX4988297	giv3_STALC5_72563_20180223_SISPA193_22xJW_93xSTALC5_18xZIKVOHSUtest_miseq_nr_trim_BC078_3N	WGS	RANDOM PCR	VIRAL RNA	PAIRED	0	0	ILLUMINA	Illumina MiSeq	SRP035895	PRJNA183620	2	183620	SRS4025007	SAMN10063104	simple	11320	Influenza A virus	NIGSP_CEIRS_SJC169_STALC5_00305	JCVI	SRA804557		public	2AE4A5AF3D812E94F29CCB3A48BEB4A7	859D4893BADC91589EE4B898B9195F13
SRR10393280	2019-11-06 17:15:00	2019-11-05 18:48:00	12152636	3670096072	12152636	302	1143		https://sra-download.ncbi.nlm.nih.gov/traces/sra13/SRR/010149/SRR10393280	SRX7093606	CZWTX	OTHER	RT-PCR	METATRANSCRIPTOMIC	PAIRED	0	0	ILLUMINA	Illumina NovaSeq 6000	SRP228352	PRJNA570293		570293	SRS5606273	SAMN12814703	simple	1297885	plant metagenome	Gp0334024	JGI	SRA989665		public	E552C4F0C30595BDF38E1B077FD6FBCD	74613A2684EEFC40BE2A52C22B396B03
SRR6900518	2018-03-31 04:00:00	2018-03-26 19:22:00	69080495	13954259990	69080495	202	9049		https://sra-downloadb.be-md.ncbi.nlm.nih.gov/sos2/sra-pub-run-13/SRR6900518/SRR6900518.1	SRX3849509	IL100036353	RNA-Seq	RT-PCR	METATRANSCRIPTOMIC	PAIRED	0	0	ILLUMINA	Illumina HiSeq 2500	SRP128355	PRJNA407499		407499	SRS3055145	SAMN07960133	simple	9606	Homo sapiens	178	UMIGS	SRA644686		public	8E9828305A67888C8F3D74C4A5E9367C	09C41D6F2BE1D272939850B8CA72E981
ERR3178787	2019-02-28 03:05:00	2019-05-24 22:29:00	1696500	848250000	1696500	500	496		https://sra-download.ncbi.nlm.nih.gov/traces/era22/ERR/ERR3178/ERR3178787	ERX3206638	DN459277C:H2	WGS	RANDOM	GENOMIC	PAIRED	500	0	ILLUMINA	Illumina HiSeq 2500	ERP006046	PRJEB6505		261306	ERS3172296	SAMEA5365689	simple	1070528	viral metagenome	SAMEA5365689	WELLCOME SANGER INSTITUTE	ERA1746580		public	1BA8CABDA382FC614610B844FA985694	5340EA6D4C91B4D43AB2174AEE1820FE
SRR7995573	2018-12-21 18:46:00	2018-10-10 16:07:00	31675	11599789	21853	366	3		https://sra-download.ncbi.nlm.nih.gov/traces/sra72/SRR/007808/SRR7995573	SRX4826470	giv_AGA4_72340_20171208_SISPA187_138xAGA4_miseq_nr_trim_BC339_3N	WGS	RANDOM PCR	VIRAL RNA	PAIRED	0	0	ILLUMINA	Illumina MiSeq	SRP035895	PRJNA183620	2	183620	SRS3899001	SAMN10061955	simple	11320	Influenza A virus	NIGSP_AGA4_00138	JCVI	SRA792296		public	918665E96A58993741302B713FAC7338	266BD8702C3FAD2348C4FBA49A9B8659
SRR6998929	2018-07-23 00:42:00	2018-04-13 12:51:00	1167975	40944240	0	35	19		https://sra-downloadb.be-md.ncbi.nlm.nih.gov/sos2/sra-pub-run-13/SRR6998929/SRR6998929.1	SRX3933342	Gp_Sym_R1	miRNA-Seq	RT-PCR	METATRANSCRIPTOMIC	SINGLE	0	0	ILLUMINA	Illumina MiSeq	SRP139935	PRJNA449275		449275	SRS3166252	SAMN08892960	simple	379529	Glossina pallidipes salivary gland hypertrophy virus	3-Symptomatic_sample_R1.fastq	INTERNATIONAL ATOMIC ENERGY AGENCY	SRA688954		public	982E4CB18489AF11AA45E0408C9C6444	77AE083DFE8BE50067A531F630103F5D
ERR908588	2015-08-05 05:59:00	2015-08-05 06:22:00	4000000	864000000	4000000	216	539		https://sra-downloadb.be-md.ncbi.nlm.nih.gov/sos1/sra-pub-run-2/ERR908588/ERR908588.1	ERX987843	FS903_80_13L	WGS	RANDOM	METATRANSCRIPTOMIC	PAIRED	175	0	ILLUMINA	Illumina HiSeq 1000	ERP010657	PRJEB9539		292178	ERS743606	SAMEA3445032	simple	652676	hydrothermal vent metagenome	SAMEA3445032	MARINE BIOLOGICAL LABORATORY	ERA444739		public	B11D24613E55216FC0E8A46E24121F73	328A31EF67872239DC4742860B79CD4B
ERR4395334	2020-08-01 23:49:00	2020-08-02 01:11:00	0	0	0	0	100		https://sra-download.ncbi.nlm.nih.gov/traces/era22/ERR/ERR4395/ERR4395334	ERX4339145		WGA	PCR	VIRAL RNA	PAIRED	0	0	ILLUMINA	Illumina MiSeq	ERP120836	PRJEB37513		621271	ERS4869960	SAMEA7109400	simple	2697049	Severe acute respiratory syndrome coronavirus 2	SAMEA7109400	FISABIO - PUBLIC HEALTH	ERA2796284		public	1A0B15A6EBB742D27F983CFEC9B5A24D	22484203DDD43B9594C6BF31D3ABC674
SRR8168679	2018-12-21 18:47:00	2018-11-07 01:44:00	67456	25274772	49849	374	12		https://sra-downloadb.be-md.ncbi.nlm.nih.gov/sos1/sra-pub-run-1/SRR8168679/SRR8168679.2	SRX4989334	giv_IBA_70590_20170630_SISPA172_94xIBA_miseq_nr_trim_BC059_3N	WGS	RANDOM PCR	VIRAL RNA	PAIRED	0	0	ILLUMINA	Illumina MiSeq	SRP035895	PRJNA183620	2	183620	SRS4025601	SAMN08928684	simple	11320	Influenza A virus	NIGSP_IBA_00211	JCVI	SRA805400		public	8D85845145D254A9FAEB817A9B1694CC	F464E2A840E54458A747D6E0935A3867
SRR7643817	2018-09-07 00:02:00	2018-08-03 17:44:00	55286	18309974	37783	331	8		https://sra-download.ncbi.nlm.nih.gov/traces/sra69/SRR/007464/SRR7643817	SRX4507153	giv3_ABOW_52047_20141118_2_SISPA57_164xABOW_nr_trim_BC225_3N	WGS	RANDOM PCR	VIRAL RNA	PAIRED	0	0	ILLUMINA	Illumina MiSeq	SRP035895	PRJNA183620	2	183620	SRS3627422	SAMN04491193	simple	1620570	Influenza A virus (A/environment/Maryland/12OS1466/2012(H3N6))	NIGSP_ABOW_00144	JCVI	SRA752035		public	A32372168273E95CD4E6CF4885BB4FFC	2694BF6046B95AE4BF6D47C42377DFEC
SRR4409167	2019-11-01 00:59:00	2016-10-10 22:41:00	3856308	1928154000	3856308	500	1129		https://sra-downloadb.be-md.ncbi.nlm.nih.gov/sos2/sra-pub-run-11/SRR4409167/SRR4409167.1	SRX2235529	P7N	RNA-Seq	PCR	METATRANSCRIPTOMIC	PAIRED	0	0	ILLUMINA	Illumina HiSeq 2000	SRP091344	PRJNA347432		347432	SRS1736408	SAMN05890256	simple	9606	Homo sapiens	P7N	NATIONAL CANCER CENTER/CANCER HOSPITAL, CHINESE ACADEMY OF MEDICAL SCIENCES	SRA483321		public	759D4A75BEAE94A4D71104BB16759033	47704B6DFBCE77AE51BDC5F822611940
SRR10885416	2020-01-14 14:29:00	2020-01-14 13:52:00	454666	228242332	454666	502	119		https://sra-download.ncbi.nlm.nih.gov/traces/sra46/SRR/010630/SRR10885416	SRX7554385	22.1	WGS	other	VIRAL RNA	PAIRED	0	0	ILLUMINA	Illumina MiSeq	SRP241917	PRJNA601176		601176	SRS5991799	SAMN13852944	simple	11309	unidentified influenza virus	22	UNIVERSITY OF CAMBRIDGE	SRA1026159		public	0C539978B32BE1D1C7DBCFBE3B68F465	B1E393E173F2F2DEC901AD8157408493
SRR5131907	2017-03-31 11:32:00	2016-12-27 07:08:00	9789219	2956344138	9789219	302	999		https://sra-downloadb.be-md.ncbi.nlm.nih.gov/sos2/sra-pub-run-9/SRR5131907/SRR5131907.1	SRX2445724	CSHLIIR00-20a-S31C001-0015	RNA-Seq	RANDOM	METATRANSCRIPTOMIC	PAIRED	0	0	ILLUMINA	NextSeq 500	SRP095688	PRJNA358725		358725	SRS1879425	SAMN06183661	simple	408172	marine metagenome	CSHLIIR00-20a-S31C001-0015	SCOPE	SRA510677		public	7D23F930B95E0FCF33660C119B45C907	5CAB58F5B9AB427DC863E75ED0BE56C4
SRR8318424	2018-12-31 00:28:00	2018-12-14 12:01:00	307788	92336400	307788	300	49		https://sra-downloadb.be-md.ncbi.nlm.nih.gov/sos1/sra-pub-run-2/SRR8318424/SRR8318424.1	SRX5131044	SAMN10592909_Synthetic_GroupA	RNA-Seq	RANDOM	METATRANSCRIPTOMIC	PAIRED	0	0	ILLUMINA	Illumina HiSeq 2500	SRP173454	PRJNA509064		509064	SRS4143968	SAMN10592909	simple	1235509	synthetic metagenome	Sample_40	AARHUS UNIVERSITY, DENMARK	SRA823194		public	4BD54907D376DA2BCCC5D2DC0CDDC32A	259C3BC417D54EC862211D97E67C6F57
ERR3179985	2019-02-28 03:10:00	2019-02-28 17:36:00	32238	16119000	32238	500	9		https://sra-download.ncbi.nlm.nih.gov/traces/era23/ERR/ERR3179/ERR3179985	ERX3207825	DN478414W:C4	WGS	RANDOM	GENOMIC	PAIRED	500	0	ILLUMINA	Illumina HiSeq 2500	ERP006046	PRJEB6505		261306	ERS3171481	SAMEA5364846	simple	1070528	viral metagenome	SAMEA5364846	WELLCOME SANGER INSTITUTE	ERA1746580		public	DF09A4AF6A168F9B3750AEB658B74AB6	BEA7F628A6317A958EAB9040DAF6A782
SRR10095339	2019-12-01 08:28:00	2019-09-10 16:21:00	26191559	3941645839	26191559	150	1592		https://sra-download.ncbi.nlm.nih.gov/traces/sra78/SRR/009858/SRR10095339	SRX6827594	EPS_DHP_168_01	WGS	Reduced Representation	METATRANSCRIPTOMIC	PAIRED	0	0	ILLUMINA	NextSeq 550	SRP221252	PRJNA564648		564648	SRS5369803	SAMN12723042	simple	433727	hot springs metagenome	EPS_DHP_168_01	UNIVERSITY OF BRITISH COLUMBIA	SRA960067		public	1159D3D410A16B434D2F6626994D5D56	F58E46C7525D6627C89850D76ED5E324
SRR8534390	2020-02-01 00:01:00	2019-02-05 15:42:00	261335	131190170	261335	502	69		https://sra-download.ncbi.nlm.nih.gov/traces/sra76/SRR/008334/SRR8534390	SRX5336944	RHWTp01-2	WGS	PCR	VIRAL RNA	PAIRED	0	0	ILLUMINA	Illumina MiSeq	SRP183782	PRJNA521055		521055	SRS4330213	SAMN10877956	simple	11320	Influenza A virus	RHWTP01-2	ST. JUDE CHILDREN'S RESEARCH HOSPITAL	SRA844818		public	4BC80059E52B5D13A498413D9EE574A3	5B19F8D4DBB8F5134D0BD1D5A8203B7E
SRR7646285	2018-09-07 00:02:00	2018-08-05 17:50:00	119325	35566831	61584	298	19		https://sra-download.ncbi.nlm.nih.gov/traces/sra69/SRR/007467/SRR7646285	SRX4509235	giv3_SSC2_61837_20151208_SISPA114_44xRUNC_32xSSC2_9xABOW_1xSTALC_miseq_nr_trim_BC099_4N	WGS	RANDOM PCR	VIRAL RNA	PAIRED	0	0	ILLUMINA	Illumina MiSeq	SRP035895	PRJNA183620	2	183620	SRS3628961	SAMN05789949	simple	1839661	Influenza A virus (A/black-necked stilt/Chile/2/2013(H11N9))	NIGSP_CEIRS_SJC176_SSC2_00005	JCVI	SRA752946		public	1F8FE973F87C6E5C39481E1DACA5A0E7	9DB8EF0CBAED45614C518C2CCA194134
SRR7609165	2018-09-01 00:08:00	2018-07-31	496527	172175213	310101	346	80		https://sra-download.ncbi.nlm.nih.gov/traces/sra68/SRR/007430/SRR7609165	SRX4474038	chikv_CHVSW_63008_20160311_SISPA126_15xCHVSW_73xCKVHL_miseq_nr_trim_BC333_3N	WGS	RANDOM PCR	VIRAL RNA	PAIRED	0	0	ILLUMINA	Illumina MiSeq	SRP155242	PRJNA294670		294670	SRS3599369	SAMN07258058	simple	37124	Chikungunya virus	CHVSP_CHVSW_00004	JCVI	SRA745409		public	F1D86DD182FAE3AE63D0CF9F492CD8CE	D877D6384C2600D327621B692A188DC7
SRR8208330	2018-11-20 18:23:00	2018-11-19 21:18:00	995963	139818104	0	140	68		https://sra-downloadb.be-md.ncbi.nlm.nih.gov/sos1/sra-pub-run-2/SRR8208330/SRR8208330.2	SRX5027502	SC1861	RNA-Seq	RANDOM PCR	VIRAL RNA	SINGLE	0	0	ILLUMINA	Illumina MiSeq	SRP111068	PRJNA338014	2	338014	SRS4058923	SAMN10448373	simple	11216	Human respirovirus 3	SC1861	UNIVERSITY OF WASHINGTON	SRA813029		public	DF9EB65722A9D3860F4241967633A41C	B82EEE2CFD7915D53C3DCFDCE4607A2F
SRR12349020	2020-07-31 00:31:00	2020-07-29 23:41:00	1126391	328807995	1123365	291	52	NC_045512.2	https://sra-download.ncbi.nlm.nih.gov/traces/sra20/SRR/012059/SRR12349020	SRX8848630	SEARCH-0993-SAN	RNA-Seq	PCR	VIRAL RNA	PAIRED	0	0	ILLUMINA	NextSeq 550	SRP252988	PRJNA612578		612578	SRS7119380	SAMN15670072	simple	2697049	Severe acute respiratory syndrome coronavirus 2	SEARCH-0993-SAN	THE SCRIPPS RESEARCH INSTITUTE	SRA1105520		public	05772C2FE957E0976F1AE603C03375B2	EE962047FC805466CE4144DD2F4DBF24
SRR7650367	2018-09-07 00:03:00	2018-08-07 16:37:00	138635	46264886	98777	333	22		https://sra-download.ncbi.nlm.nih.gov/traces/sra69/SRR/007471/SRR7650367	SRX4513300	rsv_NHRSV_61974_20151120_SISPA109_87xNHRSV_1xTH_nr_trim_BC139_3N	WGS	RANDOM PCR	VIRAL RNA	PAIRED	0	0	ILLUMINA	Illumina MiSeq	SRP156458	PRJNA262901		262901	SRS3632137	SAMN05789663	simple	11250	Human orthopneumovirus	RSVSP_NHRSV_00049	JCVI	SRA754478		public	49E277DAEA552C23133946A394A4D16C	C85B2ED0041B103B9AA76A376074321B
ERR2001333	2017-06-13 08:49:00	2017-06-13 19:54:00	5037709	2518854500	5037709	500	1442		https://sra-downloadb.be-md.ncbi.nlm.nih.gov/sos2/sra-pub-run-11/ERR2001333/ERR2001333.1	ERX2061202	DN430233N:H7	WGS	RANDOM	GENOMIC	PAIRED	500	0	ILLUMINA	Illumina HiSeq 2500	ERP006046	PRJEB6505		261306	ERS1727319	SAMEA104063426	simple	1070528	viral metagenome	SAMEA104063426	THE WELLCOME TRUST SANGER INSTITUTE	ERA952549		public	2491F2F09C0FBC5427DE4385F37BC766	44573CC2A26EAF2A64E3E20950FCB571
SRR12348790	2020-07-31 00:31:00	2020-07-29 23:38:00	597994	170033762	596417	284	29	NC_045512.2	https://sra-download.ncbi.nlm.nih.gov/traces/sra73/SRR/012059/SRR12348790	SRX8848387	SEARCH-1309-SAN	RNA-Seq	PCR	VIRAL RNA	PAIRED	0	0	ILLUMINA	NextSeq 550	SRP252988	PRJNA612578		612578	SRS7119137	SAMN15670281	simple	2697049	Severe acute respiratory syndrome coronavirus 2	SEARCH-1309-SAN	THE SCRIPPS RESEARCH INSTITUTE	SRA1105520		public	6EAC3C2F4305D5F42CB2DBF2668FDABE	AE98657ACF3FC8EA0A7761588455B142
SRR12423624	2020-08-11 14:24:00	2020-08-10 13:04:00	6017439	214128901	0	35	67		https://sra-download.ncbi.nlm.nih.gov/traces/sra51/SRR/012132/SRR12423624	SRX8919687	CS0701_1	WGS	RT-PCR	VIRAL RNA	SINGLE	0	0	ILLUMINA	Illumina NovaSeq 6000	SRP276904	PRJNA655577		655577	SRS7176248	SAMN15743890	simple	2697049	Severe acute respiratory syndrome coronavirus 2	CS0701_1	CSIR-INSTITUTE OF GENOMICS AND INTEGRATIVE BIOLOGY	SRA1110945		public	82EFBA2FB204B632936D7862A5A13E18	9FF5BB7A9CEBCAFE1D6B6D539E7A3557
ERR2001240	2017-06-13 08:49:00	2017-06-13 19:41:00	511864	255932000	511864	500	146		https://sra-downloadb.be-md.ncbi.nlm.nih.gov/sos2/sra-pub-run-11/ERR2001240/ERR2001240.1	ERX2061109	DN414291G:C3	WGS	RANDOM	GENOMIC	PAIRED	350	0	ILLUMINA	Illumina HiSeq 2500	ERP006046	PRJEB6505		261306	ERS1725851	SAMEA104061958	simple	1070528	viral metagenome	SAMEA104061958	THE WELLCOME TRUST SANGER INSTITUTE	ERA952549		public	7E5C3578627717169F69E2EDD1A5BD2C	DB5F480254AD399F98982B98461EDB1B
SRR7616110	2018-09-01 00:08:00	2018-07-31 00:47:00	31568	8273897	9388	262	4		https://sra-download.ncbi.nlm.nih.gov/traces/sra69/SRR/007437/SRR7616110	SRX4480677	chikv_CKVGH_63146_20160520_SISPA136_95xCKVGH_10xCHVLK_miseq_nr_trim_BC009_3N	WGS	RANDOM PCR	VIRAL RNA	PAIRED	0	0	ILLUMINA	Illumina MiSeq	SRP155242	PRJNA294670		294670	SRS3605440	SAMN07258099	simple	37124	Chikungunya virus	CHVSP_CKVGH_00022	JCVI	SRA746752		public	826BE1E6FEDEF35448B9C8E215DF1F2A	58ADA94464DF7C1F12E5CD74B59116F0
SRR8169427	2018-12-21 18:47:00	2018-11-07 07:28:00	181303	68098335	128568	375	33		https://sra-downloadb.be-md.ncbi.nlm.nih.gov/sos1/sra-pub-run-1/SRR8169427/SRR8169427.2	SRX4990080	giv_IBA_70870_20170721_SISPA176_74xIBA_miseq_nr_trim_BC571_3N	WGS	RANDOM PCR	VIRAL RNA	PAIRED	0	0	ILLUMINA	Illumina MiSeq	SRP035895	PRJNA183620	2	183620	SRS4025978	SAMN08928963	simple	11320	Influenza A virus	NIGSP_IBA_00491	JCVI	SRA806063		public	26E4A689B510C2D0C926F32C8ED49CC9	B5A449F29B690DBCA47187903EDEB280
ERR3179368	2019-02-28 03:10:00	2019-02-28 16:26:00	101293	50646500	101293	500	27		https://sra-download.ncbi.nlm.nih.gov/traces/era23/ERR/ERR3179/ERR3179368	ERX3207219	DN459278D:C4	WGS	RANDOM	GENOMIC	PAIRED	500	0	ILLUMINA	Illumina HiSeq 2500	ERP006046	PRJEB6505		261306	ERS3172402	SAMEA5365795	simple	1070528	viral metagenome	SAMEA5365795	WELLCOME SANGER INSTITUTE	ERA1746580		public	7CB18085286C67A722EF59799CC58584	64642FB25DF26CEE72D92C269EB9A541
SRR8204372	2018-11-18 10:25:00	2018-11-18 10:16:00	8915299	2435135384	8915299	273	1584		https://sra-downloadb.be-md.ncbi.nlm.nih.gov/sos1/sra-pub-run-1/SRR8204372/SRR8204372.1	SRX5023673	N2_69_14GTr1	RNA-Seq	RANDOM	METATRANSCRIPTOMIC	PAIRED	0	0	ILLUMINA	Illumina HiSeq 2500	SRP169519	PRJNA505710		505710	SRS4055554	SAMN10433849	simple	408170	human gut metagenome	N2_69_14GTr1	UNIVERSITY OF CALIFORNIA, BERKELEY	SRA812560		public	650A6B291039BF950F4C63A67262D032	2130FCBEB67F5F173D3DEC03DF60E0F0
SRR12348256	2020-07-29 22:56:00	2020-07-29 22:52:00	2137124	605580808	2130446	283	120	NC_045512.2	https://sra-download.ncbi.nlm.nih.gov/traces/sra75/SRR/012058/SRR12348256	SRX8848004	SEARCH-0084-JOR	RNA-Seq	PCR	VIRAL RNA	PAIRED	0	0	ILLUMINA	NextSeq 550	SRP252988	PRJNA612578		612578	SRS7110790	SAMN15669459	simple	2697049	Severe acute respiratory syndrome coronavirus 2	SEARCH-0084-JOR	THE SCRIPPS RESEARCH INSTITUTE	SRA1105514		public	363E5AEDFC8616EFBCEAD485E929ECFA	5EEBECFC11E23F69C09DAD7A8E401CA8
SRR6373893	2018-12-08 00:19:00	2017-12-13 16:35:00	16616209	3089128215	16616209	185	2037		https://sra-downloadb.be-md.ncbi.nlm.nih.gov/sos2/sra-pub-run-11/SRR6373893/SRR6373893.1	SRX3468737	Landsort_Deep_MT_2009_71	RNA-Seq	other	METATRANSCRIPTOMIC	PAIRED	0	0	ILLUMINA	Illumina HiSeq 2000	SRP126676	PRJNA422268		422268	SRS2756421	SAMN08172480	simple	408172	marine metagenome	Landsort_Deep_MT_2009_71	SCIENCE FOR LIFE LABORATORY STOCKHOLM	SRA638619		public	056AFB1C779A8A987541D1F38D558931	0019C4182B0AF36A9B045D1D1F81A2A7
ERR1302888	2016-03-11 23:03:00	2016-03-14 19:55:00	1644334	822167000	1644334	500	432		https://sra-downloadb.be-md.ncbi.nlm.nih.gov/sos2/sra-pub-run-7/ERR1302888/ERR1302888.1	ERX1374547	14837532	WGS	RANDOM	GENOMIC	PAIRED	350	0	ILLUMINA	Illumina HiSeq 2500	ERP006046	PRJEB6505		261306	ERS1075066	SAMEA3887932	simple	1070528	viral metagenome	SAMEA3887932	THE WELLCOME TRUST SANGER INSTITUTE	ERA570243		public	B403F746336306EED62477D6FDA998CC	EDE0E04187F34EBE3287E3DEC41FCB1D
SRR7992885	2018-12-21 18:42:00	2018-10-10 10:46:00	48204	17807366	37021	369	8		https://sra-downloadb.be-md.ncbi.nlm.nih.gov/sos2/sra-pub-run-15/SRR7992885/SRR7992885.2	SRX4823892	giv_AGA3_71648_20170920_SISPA180_24xMCRSV_30xAGAS3_64xAGA3_miseq_nr_trim_BC257_3N	WGS	RANDOM PCR	VIRAL RNA	PAIRED	0	0	ILLUMINA	Illumina MiSeq	SRP035895	PRJNA183620	2	183620	SRS3897699	SAMN08929213	simple	11320	Influenza A virus	NIGSP_AGA3_00025	JCVI	SRA791545		public	8C3375A375049D9B7C71E87C5334CC1D	7D25794DFAEA1D82E134722ACBE62400
ERR3179441	2019-02-28 03:10:00	2019-02-28 15:00:00	49045	24522500	49045	500	13		https://sra-download.ncbi.nlm.nih.gov/traces/era23/ERR/ERR3179/ERR3179441	ERX3207292	DN459278D:E1	WGS	RANDOM	GENOMIC	PAIRED	500	0	ILLUMINA	Illumina HiSeq 2500	ERP006046	PRJEB6505		261306	ERS3172380	SAMEA5365773	simple	1070528	viral metagenome	SAMEA5365773	WELLCOME SANGER INSTITUTE	ERA1746580		public	C94713DCC2E4B067DBFEA28222794007	EB19A5E18E1F7CE6CB533D7EAECE7CE6
SRR12335006	2020-07-28 01:21:00	2020-07-28 01:20:00	359709	105035028	359709	292	30		https://sra-download.ncbi.nlm.nih.gov/traces/sra62/SRR/012045/SRR12335006	SRX8834953	RR057e_00764_F16_S246_48549_reads_nh_	RNA-Seq	RANDOM	METATRANSCRIPTOMIC	PAIRED	0	0	ILLUMINA	Illumina NovaSeq 6000	SRP273836	PRJNA633853		633853	SRS7098985	SAMN14972138	simple	646099	human metagenome	RR057e_00764_F16_S246_48549_reads_nh_	UNIVERSITY OF CALIFORNIA SAN FRANCISCO/CHAN ZUCKERBERG BIOHUB	SRA1104353		public	7F8304FF4BC494F433EA3D802FB723BC	10FE3DAD5FAFF42BDACD4EFB0A03619F
SRR3933528	2017-05-30 14:50:00	2016-07-20 16:51:00	10977204	2195440800	10977204	200	903		https://sra-downloadb.be-md.ncbi.nlm.nih.gov/sos1/sra-pub-run-1/SRR3933528/SRR3933528.1	SRX1962855	TB11GW	WGS	RANDOM	METATRANSCRIPTOMIC	PAIRED	0	0	ILLUMINA	Illumina HiSeq 2000	SRP079000	PRJNA329908		329908	SRS1572486	SAMN05416854	simple	1561972	seawater metagenome	TB11GW	NATIONAL RESEARCH COUNCIL CANADA	SRA442331		public	4B2670C1125756F25CC934A840DFB3C4	98218003C561D22B0425197B15DA62A4
SRR6121228	2017-09-29 14:09:00	2017-09-29 14:06:00	3677134	926637768	3677134	252	430		https://sra-downloadb.be-md.ncbi.nlm.nih.gov/sos1/sra-pub-run-1/SRR6121228/SRR6121228.1	SRX3234091	MH7885_B_HK2	WGS	RT-PCR	VIRAL RNA	PAIRED	0	0	ILLUMINA	Illumina HiSeq 2500	SRP119147	PRJNA412631		412631	SRS2558309	SAMN07722273	simple	11309	unidentified influenza virus	MH7885	LAURING LAB - UNIVERSITY OF MICHIGAN	SRA615975		public	725741C86B89A845BA2191A949B06604	DB5EF50EBBF7B200B1363DC0F11E4185
SRR7885811	2018-12-21 18:41:00	2018-09-20 20:52:00	49665	16445985	32984	331	8		https://sra-download.ncbi.nlm.nih.gov/traces/sra7/SRR/007700/SRR7885811	SRX4723462	giv3_RUNC_61065_20150825_SISPA98_91xRUNC_nr_trim_BC534_4N	WGS	RANDOM PCR	VIRAL RNA	PAIRED	0	0	ILLUMINA	Illumina MiSeq	SRP035895	PRJNA183620	2	183620	SRS3808349	SAMN04507750	simple	1766478	Influenza A virus (A/mallard/Interior Alaska/11BM01255/2011(H3N8))	NIGSP_CEIRS_CIP105_RUNC_00080	JCVI	SRA780636		public	6004449F628417DF6471778D24FD7F5C	7FF2670BEF416BA425B8978BEFF95090
SRR8165729	2018-12-21 18:46:00	2018-11-06 15:42:00	50328	18809213	34523	373	8		https://sra-downloadb.be-md.ncbi.nlm.nih.gov/sos1/sra-pub-run-1/SRR8165729/SRR8165729.1	SRX4986408	giv3_STALC4_71772_20171012_SISPA182_84xSTALC4_miseq_nr_trim_BC051_3N	WGS	RANDOM PCR	VIRAL RNA	PAIRED	0	0	ILLUMINA	Illumina MiSeq	SRP035895	PRJNA183620	2	183620	SRS4023319	SAMN08928360	simple	11320	Influenza A virus	NIGSP_CEIRS_SJC169_STALC4_00016	JCVI	SRA804070		public	445DCB27C968FD58BD7D097F542BF31E	5B37B0A90CA80CEE7B10C97E90C3B4AE
SRR5215228	2017-03-24 14:19:00	2017-01-29 02:46:00	481220	144366000	481220	300	59		https://sra-downloadb.be-md.ncbi.nlm.nih.gov/sos2/sra-pub-run-9/SRR5215228/SRR5215228.1	SRX2525439	Z69A-NW-2	WGS	RT-PCR	VIRAL RNA	PAIRED	0	0	ILLUMINA	NextSeq 500	SRP098405	PRJNA364676		364676	SRS1946413	SAMN06263994	simple	11320	Influenza A virus	Z69	FRED HUTCHINSON CANCER RESEARCH CENTER	SRA532446		public	85FB42F39F1471ECCDD1905EACA528F2	4B5E2ED694729796D30157923A41E539
SRR12204549	2020-07-12 19:23:00	2020-07-12 19:21:00	229561	138195722	229561	602	87		https://sra-download.ncbi.nlm.nih.gov/traces/sra47/SRR/011918/SRR12204549	SRX8715283	111	RNA-Seq	other	METATRANSCRIPTOMIC	PAIRED	0	0	ILLUMINA	Illumina MiSeq	SRP271479	PRJNA645437		645437	SRS6991088	SAMN15504706	simple	410658	soil metagenome	B1S4P1GM2_ITS_S133	SOUTH DAKOTA STATE UNIVERSITY	SRA1097933		public	AFAE5359D61DD53A59FF910E61666824	B5772E8EB2CF49A11B9C6A67FF914387
SRR6300898	2018-12-31 00:24:00	2017-11-16 19:10:00	15506	6610796	0	426	3		https://sra-downloadb.be-md.ncbi.nlm.nih.gov/sos1/sra-pub-run-1/SRR6300898/SRR6300898.1	SRX3401930	YF85	CLONE	PCR	METATRANSCRIPTOMIC	PAIRED	0	0	ILLUMINA	Illumina MiSeq	SRP125151	PRJNA418750		418750	SRS2695915	SAMN08033462	simple	410658	soil metagenome	YF85	CHINESE ACADEMY OF SCIENCES	SRA631597		public	D3531B17CCD4851F9BC2484775A35EB7	5AF0599D9E0822CD609834E223940703
SRR2536741	2015-09-29 14:24:00	2015-09-29 16:45:00	6867787	1030122392	6867787	149	451		https://sra-downloadb.be-md.ncbi.nlm.nih.gov/sos1/sra-pub-run-1/SRR2536741/SRR2536741.1	SRX1295563	HS1_B2	RNA-Seq	RANDOM	METATRANSCRIPTOMIC	PAIRED	150	0	ILLUMINA	Illumina MiSeq	SRP064308	PRJNA276404		276404	SRS1094361	SAMN03372543	simple	1621989	delta proteobacterium HotSeep1	HotSeep1	MPI, HGF MPG GROUP FOR DEEP-SEA ECOLOGY AND TECHNO	SRA301997		public	71F5DC37202E3EEA644401377BF8F080	4197E12BCA7F2CA1AEBE24F413AE5DDC
SRR3313094	2016-08-12 09:46:00	2016-03-30 14:04:00	39037386	10070249371	36860615	257	5165		https://sra-downloadb.be-md.ncbi.nlm.nih.gov/sos1/sra-pub-run-1/SRR3313094/SRR3313094.1	SRX1670078	M01.4-V3-stool-metaT	RNA-Seq	cDNA	METATRANSCRIPTOMIC	PAIRED	0	0	ILLUMINA	Illumina HiSeq 2500	SRP072561	PRJNA289586	2	289586	SRS1369962	SAMN04571695	simple	408170	human gut metagenome	M01.4-V3-stool	LUXEMBOURG CENTRE FOR SYSTEMS BIOMEDICINE	SRA401338		public	9FF612ACE530A1BF312F69057A490208	972943449CA37B48E45FC646BC2CBB66
SRR6336477	2018-03-31 00:04:00	2017-12-01 00:51:00	2253819	1061215617	2253819	470	451		https://sra-downloadb.be-md.ncbi.nlm.nih.gov/sos2/sra-pub-run-11/SRR6336477/SRR6336477.1	SRX3435520	2016Ambient_ring2_replicate3	RNA-Seq	RANDOM	METATRANSCRIPTOMIC	PAIRED	0	0	ILLUMINA	Illumina HiSeq 2500	SRP125921	PRJNA419908		419908	SRS2726795	SAMN08100487	simple	939928	rhizosphere metagenome	2016Ambient_ring2_replicate3	MAX PLANCK INSTITUTE FOR TERRESTRIAL MICROBIOLOGY	SRA635242		public	63770991CD2E20BB0FE85B87D8CE4465	DB0D18C19DD40986970A1C389337BAE4
ERR348407	2013-10-16 00:49:00	2013-10-10 02:32:00	18131139	924688089	0	51	674		https://sra-downloadb.be-md.ncbi.nlm.nih.gov/sos1/sra-pub-run-5/ERR348407/ERR348407.1	ERX321243	10660	RNA-Seq	size fractionation	METATRANSCRIPTOMIC	SINGLE	0	0	ILLUMINA	Illumina HiSeq 2000	ERP003984	PRJEB4673		222532	ERS353327	SAMEA2239898	simple	9606	Homo sapiens	SAMEA2239898	CENTER FOR PUBLIC HEALTH RESEARCH, UNIVERSITY OF V	ERA252212		public	87CBC970566FB46D3A18479CB70DDE1C	EF13BE728CF120D170DA1FC0E5F3BB97
SRR11035290	2020-02-10 20:21:00	2020-02-07 12:21:00	15855735	4756720500	15855735	300	1859		https://sra-download.ncbi.nlm.nih.gov/traces/sra50/SRR/010776/SRR11035290	SRX7687531	CMS001_033_Ra_S8	RNA-Seq	RANDOM	METATRANSCRIPTOMIC	PAIRED	0	0	ILLUMINA	NextSeq 550	SRP247524	PRJNA605178		605178	SRS6114012	SAMN14051473	simple	496923	mosquito metagenome	CMS001_033	CHAN ZUCKERBERG BIOHUB	SRA1038984		public	F61FFCBF7C80122AD47ED833BC6A506D	91FFE911EE92EC071436936904C0F45B
SRR6943229	2018-04-05 07:26:00	2018-04-05 07:09:00	87467724	26415252648	87467724	302	11666		https://sra-downloadb.be-md.ncbi.nlm.nih.gov/sos2/sra-pub-run-13/SRR6943229/SRR6943229.1	SRX3887066	BSYYP	RNA-Seq	other	METATRANSCRIPTOMIC	PAIRED	0	0	ILLUMINA	Illumina HiSeq 2500	SRP137598	PRJNA443830		443830	SRS3125586	SAMN08779090	simple	1325974	wetland metagenome	Gp0208355	JGI	SRA682255		public	306FD776C1424370A180992F3C40DD4E	6EF5FB1619A40C39B55B9CC2C91764C5
SRR2558493	2015-10-30 14:48:00	2015-10-05 11:32:00	1975196	71107056	0	36	52		https://sra-downloadb.be-md.ncbi.nlm.nih.gov/sos1/sra-pub-run-1/SRR2558493/SRR2558493.1	SRX1304479	NIE1118476	WGS	other	VIRAL RNA	SINGLE	0	0	ILLUMINA	Illumina Genome Analyzer IIx	SRP064468	PRJNA297585		297585	SRS1099104	SAMN04126004	simple	12086	Human poliovirus 3	NIE1118476	CENTERS FOR DISEASE CONTROL AND PREVENTION	SRA302605		public	9394A60316D35A32D36E8A6AA7FC6564	A05159330433D09FC14E3D752C8767C3
SRR8599912	2019-02-21 04:01:00	2019-02-21 03:55:00	75789	31532851	0	416	18		https://sra-downloadb.be-md.ncbi.nlm.nih.gov/sos2/sra-pub-run-15/SRR8599912/SRR8599912.1	SRX5399971	HW8	WGS	PCR	METATRANSCRIPTOMIC	SINGLE	0	0	ILLUMINA	Illumina HiSeq 2500	SRP186440	PRJNA522679		522679	SRS4386805	SAMN10956224	simple	408172	marine metagenome	HW8	NINGBO UNIVERSITY	SRA851024		public	3BFD4071F2C7D61CCF34CEBBDCD8B445	3535F2D8DF1947CA522502E0D869B091
ERR1303080	2016-03-11 23:03:00	2016-03-14 19:50:00	439074	219537000	439074	500	118		https://sra-downloadb.be-md.ncbi.nlm.nih.gov/sos2/sra-pub-run-7/ERR1303080/ERR1303080.1	ERX1374739	15696499	WGS	RANDOM	GENOMIC	PAIRED	500	0	ILLUMINA	Illumina HiSeq 2500	ERP006046	PRJEB6505		261306	ERS1075426	SAMEA3888292	simple	1070528	viral metagenome	SAMEA3888292	THE WELLCOME TRUST SANGER INSTITUTE	ERA570243		public	B2B43B276B3AE59F6727C787CCB8E898	7ED9560359D53C93BD6E346F4F886023
SRR7174993	2018-05-17 02:41:00	2018-05-17 02:39:00	143562	43068600	0	300	22		https://sra-downloadb.be-md.ncbi.nlm.nih.gov/sos2/sra-pub-run-13/SRR7174993/SRR7174993.1	SRX4092567	F-M2	CLONE	PCR	METATRANSCRIPTOMIC	PAIRED	0	0	ILLUMINA	Illumina MiSeq	SRP147991	PRJNA471779		471779	SRS3309097	SAMN09217655	simple	939928	rhizosphere metagenome	F-M2	JILIN AGRICULTURAL UNIVERSITY	SRA705695		public	BBC9A81FFD45A91320BAFE09F7ADF670	57F2048A2276381EB435845A65DA93DC
ERR1301052	2016-03-11 22:59:00	2016-03-14 20:37:00	1218741	609370500	1218741	500	338		https://sra-downloadb.be-md.ncbi.nlm.nih.gov/sos2/sra-pub-run-7/ERR1301052/ERR1301052.1	ERX1372711	13425828	WGS	RANDOM	GENOMIC	PAIRED	350	0	ILLUMINA	Illumina HiSeq 2500	ERP006046	PRJEB6505		261306	ERS1073968	SAMEA3886834	simple	1070528	viral metagenome	SAMEA3886834	THE WELLCOME TRUST SANGER INSTITUTE	ERA570243		public	8E1F54A55C4508C2D833F51E61CEE47D	06B275EAE4A4DE5949CC9BAA690F07B2
ERR3178631	2019-02-28 03:05:00	2019-05-24 22:30:00	5169260	2584630000	5169260	500	1498		https://sra-download.ncbi.nlm.nih.gov/traces/era22/ERR/ERR3178/ERR3178631	ERX3206482	DN459079V:B7	WGS	RANDOM	GENOMIC	PAIRED	500	0	ILLUMINA	Illumina HiSeq 2500	ERP006046	PRJEB6505		261306	ERS3172235	SAMEA5365628	simple	1070528	viral metagenome	SAMEA5365628	WELLCOME SANGER INSTITUTE	ERA1746580		public	E5C14B19C6D2645A8AF0BCB13A9744D0	BDAA639A5BEC4FDC80FB0F723DE18345
SRR2975924	2016-02-05 11:01:00	2015-12-04 14:48:00	19985596	5995678800	19985596	300	2223		https://sra-downloadb.be-md.ncbi.nlm.nih.gov/sos1/sra-pub-run-5/SRR2975924/SRR2975924.1	SRX1465445	T08-C1-P1_RNA	RNA-Seq	RANDOM	METATRANSCRIPTOMIC	PAIRED	0	0	ILLUMINA	NextSeq 500	SRP067008	PRJNA304389		304389	SRS1192003	SAMN04299807	simple	408172	marine metagenome	T08-C1-P1	INSTITUTE FOR BIOLOGY 3, UNIVERSITY OF FREIBURG	SRA315045		public	DD0E5BE66698314F12B45F371178DCAD	82FBC5EDAB17B83BFDB58E1C90FC373E
SRR12379755	2020-08-19 16:26:00	2020-08-03 21:05:00	712802	71408298	0	100	20		https://sra-download.ncbi.nlm.nih.gov/traces/sra24/SRR/012089/SRR12379755	SRX8878630	BS06545A	RNA-Seq	Inverse rRNA	VIRAL RNA	PAIRED	0	0	ILLUMINA	Illumina NovaSeq 6000	SRP275723	PRJNA650245		650245	SRS7139124	SAMN15700632	simple	2697049	Severe acute respiratory syndrome coronavirus 2	NYUMC817	NYU LANGONE HEALTH	SRA1107356		public	03B2DF3BDB0EFD8B8E236AE3D4904112	2ABD5A2803AB7DDB3A7C3CF216CCB85D
SRR1253755	2014-05-01	2014-04-18 14:41:00	511640	154515280	511640	302	104		https://sra-downloadb.be-md.ncbi.nlm.nih.gov/sos1/sra-pub-run-5/SRR1253755/SRR1253755.1	SRX518446	North Pacific Gyre Drifting ESP 9/10/2011 3:03 0.22-5um cDNA library	RNA-Seq	cDNA	METATRANSCRIPTOMIC	PAIRED	300	0	ILLUMINA	Illumina MiSeq	SRP041215	PRJNA244754		244754	SRS593056	SAMN02728480	simple	408172	marine metagenome	BioLINCS_ESP_3044_2011_09_10-03:03	MASSACHUSETTS INSTITUTE OF TECHNOLOGY	SRA157697		public	EF239DA27060BE97A8445C8D2784D561	C55F1BE179CBA5A8CDDB2C4CA69681A9
ERR566382	2014-09-19 08:03:00	2016-09-28 20:52:00	89433514	18065569828	89433514	202	12551		https://sra-downloadb.be-md.ncbi.nlm.nih.gov/sos2/sra-pub-run-9/ERR566382/ERR566382.2	ERX525371	LIB2382	RNA-Seq	other	METATRANSCRIPTOMIC	PAIRED	250	0	ILLUMINA	Illumina HiSeq 2000	ERP006378	PRJEB6752		261503	ERS506656	SAMEA2649806	simple	939928	rhizosphere metagenome	SAMEA2649806	THE JOHN INNES CENTRE	ERA333051		public	A63F6E68F975AE58D09917DD1F3EECE9	493D9E0D761888BA663B1D322B4675AB
SRR6300981	2018-12-31 00:24:00	2017-11-16 19:12:00	54402	23168054	0	425	12		https://sra-downloadb.be-md.ncbi.nlm.nih.gov/sos1/sra-pub-run-1/SRR6300981/SRR6300981.1	SRX3401847	YF102	CLONE	PCR	METATRANSCRIPTOMIC	PAIRED	0	0	ILLUMINA	Illumina MiSeq	SRP125151	PRJNA418750		418750	SRS2695832	SAMN08033479	simple	410658	soil metagenome	YF102	CHINESE ACADEMY OF SCIENCES	SRA631597		public	FB7ED0881D68D6BCC2B66314E53C2342	1952D920095CCA2A8BE4317EEFED2336
SRR10932003	2020-08-31 12:47:00	2020-01-21 20:08:00	80751334	16311769468	80751334	202	8145		https://sra-download.ncbi.nlm.nih.gov/traces/sra43/SRR/010675/SRR10932003	SRX7613688	LUPCT548_MT	RNA-Seq	RANDOM	METATRANSCRIPTOMIC	PAIRED	0	0	ILLUMINA	Illumina HiSeq 2500	SRP033648	PRJNA230567		230567	SRS6047235	SAMN13895692	simple	1076179	bioreactor metagenome	LAO_PulseChase_48	UNIVERSITY OF LUXEMBOURG	SRA1029561		public	0FAAEE697AE26DA213FFB647F9910762	378017AF846661CD73E8E42D0B1C0283
SRR7613427	2018-09-01 00:08:00	2018-07-31 00:16:00	50634	16699963	30968	329	7		https://sra-download.ncbi.nlm.nih.gov/traces/sra69/SRR/007434/SRR7613427	SRX4478004	chikv_CKVHL_63367_20160311_SISPA126_15xCHVSW_73xCKVHL_miseq_nr_trim_BC504_3N	WGS	RANDOM PCR	VIRAL RNA	PAIRED	0	0	ILLUMINA	Illumina MiSeq	SRP155242	PRJNA294670		294670	SRS3603078	SAMN07258215	simple	37124	Chikungunya virus	CHVSP_CKVHL_00113	JCVI	SRA746041		public	0399F8EF7A4B7460B0D0775E4677A698	612C0B95014EAF741D383A794E1B82BA
SRR7686606	2018-08-11 22:15:00	2018-08-11 21:49:00	68012499	20539774698	68012499	302	9879		https://sra-download.ncbi.nlm.nih.gov/traces/sra69/SRR/007506/SRR7686606	SRX4547100	CHYXY	OTHER	RT-PCR	METATRANSCRIPTOMIC	PAIRED	0	0	ILLUMINA	Illumina HiSeq 2500	SRP157239	PRJNA468876		468876	SRS3664403	SAMN09094606	simple	410658	soil metagenome	Gp0291452	JGI	SRA757132		public	4D34F311C8E14003D88F5BB8796FC397	BF51499C2F3E1581A15E044CCD4D3917
SRR10393265	2019-11-06 17:15:00	2019-11-05 16:27:00	8574783	2589584466	8574783	302	814		https://sra-download.ncbi.nlm.nih.gov/traces/sra26/SRR/010149/SRR10393265	SRX7093621	CZWTC	OTHER	RT-PCR	METATRANSCRIPTOMIC	PAIRED	0	0	ILLUMINA	Illumina NovaSeq 6000	SRP228367	PRJNA570529		570529	SRS5606288	SAMN12814265	simple	1297885	plant metagenome	Gp0334014	JGI	SRA989665		public	885A54FDE0B1795E56C01AE205D75F5F	358C4BED3A9D2744B1D0DAADF416BA73
SRR6831131	2018-03-14 02:19:00	2018-03-14 02:14:00	29240453	8830616806	29240453	302	4103		https://sra-downloadb.be-md.ncbi.nlm.nih.gov/sos2/sra-pub-run-13/SRR6831131/SRR6831131.1	SRX3787213	AUTSS	RNA-Seq	other	METATRANSCRIPTOMIC	PAIRED	0	0	ILLUMINA	Illumina HiSeq 2500	SRP135590	PRJNA365310		365310	SRS3040013	SAMN08634598	simple	408172	marine metagenome	Gp0125897	JGI	SRA666338		public	4E0A8492B56886658B2EC011B9C21E65	B197867B58D8FA509CC4FF99007B0D1B
ERR1719366	2016-11-11 13:13:00	2016-11-12 10:25:00	7803161	1408462072	7803161	180	1005		https://sra-downloadb.be-md.ncbi.nlm.nih.gov/sos2/sra-pub-run-9/ERR1719366/ERR1719366.1	ERX1789665	ARD_CCVAOSW_r1	RNA-Seq	cDNA	METATRANSCRIPTOMIC	PAIRED	239	0	ILLUMINA	Illumina HiSeq 2000	ERP006156	PRJEB6609		253564	ERS494302	SAMEA2623721	simple	408172	marine metagenome	SAMEA2623721	GSC	ERA745179		public	865370E77D28DCA59D9356505820853F	1C836130DADFF36C1CE641FCAD06C824
ERR1301617	2016-03-11 23:01:00	2016-03-14 20:23:00	1354016	677008000	1354016	500	388		https://sra-downloadb.be-md.ncbi.nlm.nih.gov/sos2/sra-pub-run-7/ERR1301617/ERR1301617.1	ERX1373276	14238617	WGS	RANDOM	GENOMIC	PAIRED	350	0	ILLUMINA	Illumina HiSeq 2500	ERP006046	PRJEB6505		261306	ERS1074192	SAMEA3887058	simple	1070528	viral metagenome	SAMEA3887058	THE WELLCOME TRUST SANGER INSTITUTE	ERA570243		public	E835778D7CF3EC57575299189DDC2B0B	DDFB0B7B7DFBAD46BD07397873882C8D
SRR6041046	2017-09-15 10:59:00	2017-09-15 10:55:00	13646655	1378312155	0	101	429		https://sra-downloadb.be-md.ncbi.nlm.nih.gov/sos2/sra-pub-run-11/SRR6041046/SRR6041046.1	SRX3189166	ACX_E11_LCE	WGS	PCR	VIRAL RNA	SINGLE	0	0	ILLUMINA	Illumina HiSeq 2500	SRP117735	PRJNA407458		407458	SRS2516540	SAMN07654500	simple	12078	Echovirus E11	ACX	ECOLE POLYTECHNIQUE FEDERALE DE LAUSANNE	SRA608566		public	64345470F4547018DFE18AE7C3C91F99	C9CEE90974BBB0CDA105D21C7973468E
SRR8529300	2020-04-02 16:32:00	2019-02-04 18:54:00	85830	51498000	85830	600	28		https://sra-downloadb.be-md.ncbi.nlm.nih.gov/sos2/sra-pub-run-15/SRR8529300/SRR8529300.1	SRX5332890	36.B3	WGA	PCR	METATRANSCRIPTOMIC	PAIRED	0	0	ILLUMINA	Illumina MiSeq	SRP118364	PRJNA398187		398187	SRS4327193	SAMN10868151	simple	1861841	feces metagenome	36.B3	APC MICROBIOME INSTITUTE	SRA844103		public	8653AFFB3860434E77DAD6325A21A6E5	56359F97DC7FFA82E6476B1CB915239B
SRR11779955	2020-05-12 14:24:00	2020-06-08 14:57:00	1225518	71858639	0	58	29		https://sra-download.ncbi.nlm.nih.gov/traces/sra34/SRR/011503/SRR11779955	SRX8332788	WA-UW-3834	RNA-Seq	unspecified	VIRAL RNA	SINGLE	0	0	ILLUMINA	NextSeq 500	SRP251618	PRJNA610428		610428	SRS6651529	SAMN14902188	simple	2697049	Severe acute respiratory syndrome coronavirus 2	WA-UW-3834	UNIVERSITY OF WASHINGTON	SRA1074811		public	A165445904AF693B860C8EF6610A0DA8	5D444426A9D613E8F9CE785E031B400E
SRR7634081	2018-09-01 00:09:00	2018-08-03 00:31:00	145427	35878747	95052	246	14		https://sra-download.ncbi.nlm.nih.gov/traces/sra69/SRR/007455/SRR7634081	SRX4497810	entero_SSENT_61814_20151130_SISPA117_13xSSENT_11xRAJENT_miseq_nr_trim_BC621_3N	WGS	RANDOM PCR	VIRAL RNA	PAIRED	0	0	ILLUMINA	Illumina MiSeq	SRP155896	PRJNA270340		270340	SRS3618293	SAMN05789213	simple	138951	Enterovirus D	ENTSP_SSENT_00038	JCVI	SRA749702		public	965967F1E9F517B08CDF8652A796FD3A	E99C3D4A9F116530B65EB48B2F78995A
SRR8169343	2018-12-21 18:47:00	2018-11-07 07:12:00	15188	4967308	9659	327	2		https://sra-downloadb.be-md.ncbi.nlm.nih.gov/sos1/sra-pub-run-1/SRR8169343/SRR8169343.2	SRX4989998	giv_IBA_70851_20170717_SISPA174_125xIBA_miseq_nr_trim_BC631_3N	WGS	RANDOM PCR	VIRAL RNA	PAIRED	0	0	ILLUMINA	Illumina MiSeq	SRP035895	PRJNA183620	2	183620	SRS4025933	SAMN08928944	simple	11320	Influenza A virus	NIGSP_IBA_00472	JCVI	SRA806014		public	9163BAA153439B484BB2C004B76FF8C2	09A645D9D101CB972334BAA84279208B
SRR8032418	2018-12-21 18:46:00	2018-10-12 15:50:00	235687	73754081	169766	312	37		https://sra-download.ncbi.nlm.nih.gov/traces/sra72/SRR/007844/SRR8032418	SRX4865019	piv_SD2_61605_20150916_SISPA100_87xSD2_nr_trim_BC616_4N	WGS	RANDOM PCR	VIRAL RNA	PAIRED	0	0	ILLUMINA	Illumina MiSeq	SRP035895	PRJNA183620	2	183620	SRS3924258	SAMN04507330	simple	1761508	Influenza A virus (A/swine/Manitoba/D0276/2013(H1N2))	NIGSP_SD2_00083	JCVI	SRA793270		public	9616CD4280C879EC6D749B0504DF7AF8	3DB9339C92E715C95103795F0F5056E9
SRR5949310	2017-08-21 20:26:00	2018-05-15 16:57:00	5095762	920251931	5095762	180	364		https://sra-downloadb.be-md.ncbi.nlm.nih.gov/sos2/sra-pub-run-13/SRR5949310/SRR5949310.2	SRX3107876	CSM5MCZ3_MTX	RNA-Seq	RANDOM	METATRANSCRIPTOMIC	PAIRED	0	0	ILLUMINA	Illumina HiSeq 2000	SRP115494	PRJNA398089		398089	SRS2443079	SAMN07526544	simple	408170	human gut metagenome	C3008C9_MTX	HARVARD T.H. CHAN SCHOOL OF PUBLIC HEALTH	SRA601180		public	857629B089A48AAD2C5001F095EF27FC	E89B26641F71260EFCCCAC388440A8E7
SRR5382325	2017-08-19 00:02:00	2017-03-28 14:29:00	4000000	800000000	4000000	200	521		https://sra-downloadb.be-md.ncbi.nlm.nih.gov/sos2/sra-pub-run-7/SRR5382325/SRR5382325.1	SRX2677478	Lib CAGATC_L008_001 Mouse 129 Strain SMAD3+/+ Cecal RNA content	RNA-Seq	size fractionation	METATRANSCRIPTOMIC	PAIRED	0	0	ILLUMINA	Illumina HiSeq 2500	SRP102190	PRJNA379709		379709	SRS2060918	SAMN06618381	simple	410661	mouse gut metagenome	S+H-_RNA	UNIVERSITY OF ARIZONA	SRA547799		public	5659122D0B4AE38C65A63861AF191E52	D5A2AFC62A2BDD6D6613D8018E539FA3
SRR6026570	2017-09-11 15:34:00	2017-09-11 15:29:00	14372601	1437260100	14372601	100	980		https://sra-downloadb.be-md.ncbi.nlm.nih.gov/sos2/sra-pub-run-11/SRR6026570/SRR6026570.1	SRX3177021	184_Legs and Wings_Day_12	RNA-Seq	other	VIRAL RNA	PAIRED	0	0	ILLUMINA	Illumina HiSeq 1500	SRP117271	PRJNA390970		390970	SRS2506691	SAMN07514748	simple	11036	Venezuelan equine encephalitis virus	184_Legs and Wings_Day_12	UNIVERSITY OF TEXAS MEDICAL BRANCH	SRA599936		public	EE80355B92C02233E0451E2C70787B1C	258F340E13BD4915B2E1584334DA6CB7
ERR2737879	2018-08-17 08:27:00	2018-08-18 12:09:00	120250	60125000	120250	500	35		https://sra-downloadb.be-md.ncbi.nlm.nih.gov/sos1/sra-pub-run-1/ERR2737879/ERR2737879.1	ERX2750952		WGS	RANDOM	GENOMIC	PAIRED	350	0	ILLUMINA	Illumina HiSeq 2500	ERP108694	PRJEB26687		475719	ERS2529224	SAMEA4709066	simple	1070528	viral metagenome	SAMEA4709066	UNIVERSITY OF EDINBURGH	ERA1563857		public	37156CE696AFB657C43E20965ED3A442	7C0778CECBB96039E7D44CA5F605AB95
SRR11741419	2020-05-08 16:19:00	2020-05-08 16:14:00	73393	22017900	73393	300	10		https://sra-download.ncbi.nlm.nih.gov/traces/sra49/SRR/011466/SRR11741419	SRX8294813	MuVs_Massachusetts_USA_12_17_G.lb6	WGS	RANDOM	VIRAL RNA	PAIRED	0	0	ILLUMINA	Illumina HiSeq 2500	SRP260817	PRJNA394142		394142	SRS6615901	SAMN08455507	simple	1979165	Mumps rubulavirus	MuVs/Massachusetts.USA/12.17/[G]	BROAD INSTITUTE	SRA1073525		public	82452BB0D8C77CD6BD365FECE7C2AECD	8DA6C44DBF613CFD4CB0595F2910B6E0
SRR4308224	2016-10-19 14:25:00	2016-10-14 14:15:00	77116777	23135033100	77116777	300	13360		https://sra-downloadb.be-md.ncbi.nlm.nih.gov/sos2/sra-pub-run-9/SRR4308224/SRR4308224.1	SRX2200095	HiTCE_2d_RNA	RNA-Seq	RANDOM PCR	METATRANSCRIPTOMIC	PAIRED	0	0	ILLUMINA	Illumina HiSeq 2000	SRP090641	PRJNA344005		344005	SRS1719857	SAMN05817821	simple	717931	groundwater metagenome	HiTCE_2d_RNA	UNIVERSITY OF ILLINOIS AT URBANA-CHAMPAIGN	SRA481042		public	EA2C3712B62CA486365C0D860033B512	5287D722D01D30ED5639B7001638AA1F
ERR2809848	2018-09-26 08:12:00	2018-09-26 08:53:00	868633	113689130	0	130	55		https://sra-downloadb.be-md.ncbi.nlm.nih.gov/sos1/sra-pub-run-1/ERR2809848/ERR2809848.1	ERX2816972	IPNV200116	WGA	cDNA	VIRAL RNA	PAIRED	600	200	ILLUMINA	Illumina MiSeq	ERP110996	PRJEB28749		493049	SRS024887	SAMN00009845	simple	408170	human gut metagenome	unidentified	INSTITUTE OF AQUACULTURE, UNIVERSITY OF STIRLING,	ERA1610990		public	DC341A809C3A274C0CDC284EA956F818	1F7F8BD8407C20D2512CBB0228765466
SRR3466329	2016-07-07	2016-04-29 08:15:00	11492092	3470611784	11492092	302	1401		https://sra-downloadb.be-md.ncbi.nlm.nih.gov/sos1/sra-pub-run-1/SRR3466329/SRR3466329.1	SRX1736208	MS_Pt3	RNA-Seq	cDNA	METATRANSCRIPTOMIC	PAIRED	151	0	ILLUMINA	NextSeq 500	SRP074144	PRJNA319251		319251	SRS1416985	SAMN04884461	simple	2850	Phaeodactylum tricornutum	MS_Pt3	J. CRAG VENTER INSTITUTE	SRA421191		public	52DF4AF3E5262201A45320F2B70F5EEC	FA0DF0D627EA9AA681501DAD17B6818C
ERR2738220	2018-08-17 08:29:00	2018-08-18 12:13:00	1088438	544219000	1088438	500	331		https://sra-downloadb.be-md.ncbi.nlm.nih.gov/sos1/sra-pub-run-1/ERR2738220/ERR2738220.1	ERX2751293		WGS	RANDOM	GENOMIC	PAIRED	350	0	ILLUMINA	Illumina HiSeq 2500	ERP108694	PRJEB26687		475719	ERS2529394	SAMEA4709236	simple	1070528	viral metagenome	SAMEA4709236	UNIVERSITY OF EDINBURGH	ERA1563857		public	9B7CF9EC224A3D3570803F33EE697D47	7C0E10888F0923F770B39AEA3CFB1616
ERR2809151	2018-11-24 20:06:00	2018-11-24 10:02:00	1785875	1071525000	1785875	600	628		https://sra-downloadb.be-md.ncbi.nlm.nih.gov/sos1/sra-pub-run-1/ERR2809151/ERR2809151.1	ERX2816293	PNK66-H4-2_MT	RNA-Seq	RANDOM	METATRANSCRIPTOMIC	PAIRED	425	0	ILLUMINA	Illumina MiSeq	ERP110984	PRJEB28738		506777	ERS2754435	SAMEA4935646	simple	1704045	aquifer metagenome	SAMEA4935646	FRIEDRICH SCHILLER UNIVERSITY JENA	ERA1610012		public	CA01AA025122A9AA39ACCB5C240C28D0	208EE13290007E5087416717ED5643BC
SRR8567591	2019-08-01 00:31:00	2019-02-12 14:13:00	31148230	3114823000	0	100	1078		https://sra-downloadb.be-md.ncbi.nlm.nih.gov/sos2/sra-pub-run-15/SRR8567591/SRR8567591.1	SRX5369013	9	RNA-Seq	cDNA	METATRANSCRIPTOMIC	SINGLE	0	0	ILLUMINA	Illumina HiSeq 4000	SRP238920	PRJNA597902		597902	SRS4359284	SAMN10912751	simple	408170	human gut metagenome	V13_CACGATAT_L001_R1_001.fastq	SOUTH DAKOTA STATE UNIVERSITY	SRA848478		public	9F074F6E45AF1869191EF57562E1764C	EE3506B3E50607539E1E41086E975A92
SRR12348961	2020-07-31 00:31:00	2020-07-29 23:41:00	1834727	538688817	1830456	293	91	NC_045512.2	https://sra-download.ncbi.nlm.nih.gov/traces/sra11/SRR/012059/SRR12348961	SRX8848689	SEARCH-1080-SAN	RNA-Seq	PCR	VIRAL RNA	PAIRED	0	0	ILLUMINA	NextSeq 550	SRP252988	PRJNA612578		612578	SRS7119439	SAMN15670130	simple	2697049	Severe acute respiratory syndrome coronavirus 2	SEARCH-1080-SAN	THE SCRIPPS RESEARCH INSTITUTE	SRA1105520		public	CBCADF9B64D61B200C427FCC968DCC0B	8298CF58D2D2A304A2675FA0BC868543
SRR7993949	2018-12-21 18:42:00	2018-10-10 14:18:00	39938	15017005	30575	376	5		https://sra-download.ncbi.nlm.nih.gov/traces/sra72/SRR/007806/SRR7993949	SRX4824847	giv_AGA4_72205_20171208_SISPA187_138xAGA4_miseq_nr_trim_BC389_3N	WGS	RANDOM PCR	VIRAL RNA	PAIRED	0	0	ILLUMINA	Illumina MiSeq	SRP035895	PRJNA183620	2	183620	SRS3898493	SAMN10061910	simple	11320	Influenza A virus	NIGSP_AGA4_00003	JCVI	SRA791818		public	C502D5C3EE97995375F947EC743FBF8C	E60D21F1CCECF2888116C85DA1E93EC6
SRR8168320	2018-12-21 18:47:00	2018-11-06 22:01:00	89334	33046947	68155	369	16		https://sra-downloadb.be-md.ncbi.nlm.nih.gov/sos1/sra-pub-run-1/SRR8168320/SRR8168320.1	SRX4988975	giv_IBA_70436_20170630_SISPA171_94xIBA_miseq_nr_trim_BC258_3N	WGS	RANDOM PCR	VIRAL RNA	PAIRED	0	0	ILLUMINA	Illumina MiSeq	SRP035895	PRJNA183620	2	183620	SRS4025427	SAMN08928530	simple	11320	Influenza A virus	NIGSP_IBA_00056	JCVI	SRA805071		public	91EB7840411FB6D750E5F7F6FB824073	435387032F432E4881482C7FBBBBF870
ERR1711868	2016-10-29 08:04:00	2016-10-31 13:07:00	46225614	8442958182	46225614	182	5502		https://sra-downloadb.be-md.ncbi.nlm.nih.gov/sos2/sra-pub-run-9/ERR1711868/ERR1711868.2	ERX1782288	ARC_ALTCOSW_r1	RNA-Seq	cDNA	METATRANSCRIPTOMIC	PAIRED	234	0	ILLUMINA	Illumina HiSeq 2000	ERP006156	PRJEB6609		253564	ERS488980	SAMEA2620139	simple	408172	marine metagenome	SAMEA2620139	GSC	ERA741617		public	D599E0F07CDDCEE1E28CEA098598426C	7A0BDF9D896411D57F4C5BADACF4382A
SRR7824274	2018-10-01 00:11:00	2018-09-12 15:46:00	31749	10638166	19780	335	5		https://sra-downloadb.be-md.ncbi.nlm.nih.gov/sos1/sra-pub-run-1/SRR7824274/SRR7824274.1	SRX4675314	rsv_TH_60167_20150429_SISPA77_84xTH_8xLA2_nr_trim_BC075_3N	WGS	RANDOM PCR	VIRAL RNA	PAIRED	0	0	ILLUMINA	Illumina MiSeq	SRP161598	PRJNA267583		267583	SRS3769107	SAMN05789459	simple	11250	Human orthopneumovirus	RSVSP_TH_10488	JCVI	SRA772634		public	E37741D0D66E9E0E6272525AB675A696	215651CE646D4A13E7A4F61DFB1C71FA
SRR7001899	2018-04-13 17:30:00	2018-04-17 00:25:00	233336	73489121	150805	314	36		https://sra-downloadb.be-md.ncbi.nlm.nih.gov/sos2/sra-pub-run-13/SRR7001899/SRR7001899.2	SRX3934614	eeev_EEESS_54733_20150924_SISPA102_68xEEESS_nr_trim_BC459_4N	WGS	RANDOM PCR	VIRAL RNA	PAIRED	0	0	ILLUMINA	Illumina MiSeq	SRP139953	PRJNA263186		263186	SRS3167053	SAMN05790264	simple	11021	Eastern equine encephalitis virus	EEESP_EEESS_00082	JCVI	SRA689603		public	53AD1306C8BFCB3C8F8ECF11B9FB3CA8	32DE8117A980928E1D384E0DA2384030
SRR11830160	2020-05-22 10:52:00	2020-05-22 10:48:00	28719181	8673192662	28719181	302	2506		https://sra-download.ncbi.nlm.nih.gov/traces/sra59/SRR/011552/SRR11830160	SRX8380698	GPUPY	OTHER	other	METATRANSCRIPTOMIC	PAIRED	0	0	ILLUMINA	Illumina NovaSeq 6000	SRP262907	PRJNA620318		620318	SRS6695018	SAMN14511477	simple	1861841	feces metagenome	Gp0434145	JGI	SRA1078508		public	CE949A692BC59ECBB4A3F6ABF81A7480	F8446C6348C08B4C984904692A650E05
SRR10885398	2020-01-14 14:29:00	2020-01-14 13:51:00	7755	3893010	7755	502	2		https://sra-download.ncbi.nlm.nih.gov/traces/sra74/SRR/010630/SRR10885398	SRX7554403	39.1	WGS	other	VIRAL RNA	PAIRED	0	0	ILLUMINA	Illumina MiSeq	SRP241917	PRJNA601176		601176	SRS5991818	SAMN13852961	simple	11309	unidentified influenza virus	39	UNIVERSITY OF CAMBRIDGE	SRA1026159		public	D2DF4412DF6EDA05D1E5C3CE3BDC4DA4	36180B37F579959CFBD704EB2DF522C8
SRR1910440	2016-01-01	2015-03-11 15:57:00	14935985	1433854560	14935985	96	881		https://sra-downloadb.be-md.ncbi.nlm.nih.gov/sos1/sra-pub-run-5/SRR1910440/SRR1910440.1	SRX952136	HKU3-SRBD-MAv	RNA-Seq	PolyA	VIRAL RNA	PAIRED	0	0	ILLUMINA	Illumina HiSeq 2500	SRP056027	PRJNA277369		277369	SRS898836	SAMN03386974	simple	11118	Coronaviridae	HKU3-SRBD-MAv	UNC CHAPEL HILL	SRA245699		public	07BDEC654D32A6E75FB4E0841CBBC5A9	597DBA6A284E40DFE47F5ECFB7D4BFDF
SRR7640219	2018-09-07 00:02:00	2018-08-02 20:16:00	83243	25912521	50996	311	13		https://sra-downloadb.be-md.ncbi.nlm.nih.gov/sos2/sra-pub-run-15/SRR7640219/SRR7640219.1	SRX4503726	giv2_RB2_53130_20150624_SISPA90_181xRB2_nr_trim_BC351_4N	WGS	RANDOM PCR	VIRAL RNA	PAIRED	0	0	ILLUMINA	Illumina MiSeq	SRP035895	PRJNA183620	2	183620	SRS3624277	SAMN04522610	simple	1757444	Influenza B virus (B/Brisbane/134/2013)	NIGSP_RB2_00445	JCVI	SRA750983		public	4A57DEC37E6CAA73E710C590E1A40147	98892B3F7B194E476E552FC04231B9BC
SRR10885426	2020-01-14 14:29:00	2020-01-14 13:52:00	487764	244857528	487764	502	122		https://sra-download.ncbi.nlm.nih.gov/traces/sra17/SRR/010630/SRR10885426	SRX7554375	13.1	WGS	other	VIRAL RNA	PAIRED	0	0	ILLUMINA	Illumina MiSeq	SRP241917	PRJNA601176		601176	SRS5991790	SAMN13852935	simple	11309	unidentified influenza virus	13	UNIVERSITY OF CAMBRIDGE	SRA1026159		public	B5F6256899F1770904EB6BFBC2E73504	97F941C356CCD0CBAC1CA37FE26C28CA
SRR11772000	2020-05-11 15:29:00	2020-06-08 14:07:00	375782	25262666	0	67	10		https://sra-download.ncbi.nlm.nih.gov/traces/sra52/SRR/011496/SRR11772000	SRX8325252	CT-UW-6569	RNA-Seq	unspecified	VIRAL RNA	SINGLE	0	0	ILLUMINA	NextSeq 500	SRP251618	PRJNA610428		610428	SRS6644326	SAMN14890068	simple	2697049	Severe acute respiratory syndrome coronavirus 2	CT-UW-6569	UNIVERSITY OF WASHINGTON	SRA1074213		public	D275F86F8877B81F59AE707AE22875C7	E5E30C844796B033AF3244CC8E7B6F32
SRR6241907	2017-11-01 09:47:00	2017-11-01 09:26:00	41474491	12525296282	41474491	302	5105		https://sra-downloadb.be-md.ncbi.nlm.nih.gov/sos2/sra-pub-run-11/SRR6241907/SRR6241907.1	SRX3349277	BOZYS	OTHER	other	METATRANSCRIPTOMIC	PAIRED	0	0	ILLUMINA	Illumina HiSeq 2500	SRP123307	PRJNA404391		404391	SRS2649002	SAMN07630644	simple	1670606	fungus metagenome	Gp0206622	JGI	SRA626887		public	F2D2F2F3750436B8DE61210B3F16E073	2598339B25A2808FAFF2F248F3A4F8E2
ERR2088997	2017-08-10 16:05:00	2017-08-22 09:25:00	10206745	5001305050	10206745	490	2287		https://sra-downloadb.be-md.ncbi.nlm.nih.gov/sos1/sra-pub-run-2/ERR2088997/ERR2088997.1	ERX2145791	unspecified	WGS	cDNA	METATRANSCRIPTOMIC	PAIRED	300	0	ILLUMINA	Illumina HiSeq 2500	ERP013687	PRJEB12234		307453	ERS1864892	SAMEA104205874	simple	1561972	seawater metagenome	SAMEA104205874	UNIVERSITY OF SOUTHERN CALIFORNIA	ERA984048		public	6C6B2784075BED0A6CC4D0E714BB21B4	CD4EDA73D2619ACE5A35785C30F7AA8C
SRR12364869	2020-08-01 23:50:00	2020-08-01 23:35:00	19275856	1455650246	0	75	575		https://sra-download.ncbi.nlm.nih.gov/traces/sra52/SRR/012075/SRR12364869	SRX8864075	F03_2288	RNA-Seq	RANDOM	METATRANSCRIPTOMIC	SINGLE	0	0	ILLUMINA	NextSeq 550	SRP275456	PRJNA649292		649292	SRS7125697	SAMN15694322	simple	89184	Ruegeria pomeroyi	F03	UNIVERSITY OF GEORGIA	SRA1106808		public	524680B254D9574CFF7B15FE1F52134B	6A35B5C7CC1159BE8476EA01BDDFECBC
SRR8186041	2018-12-21 18:59:00	2018-11-14 04:04:00	67461	22936692	50361	339	10		https://sra-downloadb.be-md.ncbi.nlm.nih.gov/sos1/sra-pub-run-1/SRR8186041/SRR8186041.2	SRX5005883	swiv_AGAS3_71605_20170920_SISPA180_24xMCRSV_30xAGAS3_64xAGA3_miseq_nr_trim_BC404_3N	WGS	RANDOM PCR	VIRAL RNA	PAIRED	0	0	ILLUMINA	Illumina MiSeq	SRP035895	PRJNA183620	2	183620	SRS4040098	SAMN08929612	simple	11320	Influenza A virus	NIGSP_AGAS3_00012	JCVI	SRA808944		public	C7EE6A38F16DAF4C0114E6BF96EB0586	80521970B94E2776B26D551F32255095
SRR11953832	2020-06-08 14:49:00	2020-06-08 14:38:00	556840	112481680	556840	202	37		https://sra-download.ncbi.nlm.nih.gov/traces/sra52/SRR/011673/SRR11953832	SRX8498287	SAMN14939104_ERCC-00022_SSIII-randomprimer_NexteraXT	RNA-Seq	cDNA	VIRAL RNA	PAIRED	0	0	ILLUMINA	Illumina NovaSeq 6000	SRP266465	PRJNA622837		622837	SRS6797061	SAMN14939104	simple	2697049	Severe acute respiratory syndrome coronavirus 2	MA_MGH_00630	BROAD INSTITUTE OF HARVARD AND MIT	SRA1084625		public	134B6DDACC46C84E3A6718BABF676972	357E6DB942188A8476EB2E342A88FF3E
SRR8203434	2018-12-15 00:24:00	2018-11-17 02:10:00	169734	42227425	69443	248	22		https://sra-downloadb.be-md.ncbi.nlm.nih.gov/sos1/sra-pub-run-1/SRR8203434/SRR8203434.1	SRX5022809	rtv_SSCRTV_64575_20170228_SISPA160_92xSSCRTV_miseq_nr_trim_BC648_3N	WGS	RANDOM PCR	VIRAL RNA	PAIRED	0	0	ILLUMINA	Illumina MiSeq	SRP169120	PRJNA263256		263256	SRS4054974	SAMN07717269	simple	28875	Rotavirus A	RTVSP_SSCRTV_00092	JCVI	SRA812443		public	9D2278596F7D7270E97223DF928A723A	478FF0577E5B016BEE3F62477F5E8A48
SRR5197729	2017-01-31 14:08:00	2017-01-25 12:02:00	3570	987839	3568	276	0	KX197192.1	https://sra-downloadb.be-md.ncbi.nlm.nih.gov/sos1/sra-pub-run-1/SRR5197729/SRR5197729.1	SRX2513206	FLUR008	OTHER	PCR	VIRAL RNA	PAIRED	0	0	ILLUMINA	Illumina MiSeq	SRP097687	PRJNA356429	2	356429	SRS1936740	SAMN06251179	simple	64320	Zika virus	FLUR008	UNITED STATES ARMY MEDICAL RESEARCH INSTITUTE OF INFECTIOUS DISEASES(USAMRIID)	SRA531085		public	C85994127A286BB3BE7F800656605E32	69DAE123FC89E14D07139B8C8CCFCA96
SRR12204510	2020-07-12 19:23:00	2020-07-12 19:21:00	110514	66529428	110514	602	42		https://sra-download.ncbi.nlm.nih.gov/traces/sra58/SRR/011918/SRR12204510	SRX8715322	25	RNA-Seq	other	METATRANSCRIPTOMIC	PAIRED	0	0	ILLUMINA	Illumina MiSeq	SRP271479	PRJNA645437		645437	SRS6991127	SAMN15504620	simple	1297885	plant metagenome	SH1_16S_S5	SOUTH DAKOTA STATE UNIVERSITY	SRA1097933		public	482749DC5F051AF4F7A718A69648E688	6634BB170385FB981B214B41B2C2C20E
SRR8475477	2019-01-23 03:47:00	2019-01-23 03:34:00	9734026	2939675852	9734026	302	884		https://sra-downloadb.be-md.ncbi.nlm.nih.gov/sos1/sra-pub-run-2/SRR8475477/SRR8475477.1	SRX5280965	CTHZS	OTHER	other	METATRANSCRIPTOMIC	PAIRED	0	0	ILLUMINA	Illumina NovaSeq 6000	SRP181363	PRJNA502930		502930	SRS4280762	SAMN10351316	simple	1118232	root metagenome	Gp0331507	JGI	SRA837802		public	6BB1C857CE2FDE5C6FD71E62B88BBDAB	CA5B266B8D8A6345807FCE80AC926237
SRR1161429	2014-02-05 01:53:00	2014-02-05 01:54:00	80049	24014700	80049	300	12	assembly	https://sra-downloadb.be-md.ncbi.nlm.nih.gov/sos1/sra-pub-run-1/SRR1161429/SRR1161429.1	SRX464881	NuGEN_4855-214	WGS	RANDOM PCR	VIRAL RNA	PAIRED	530	59.8863	ILLUMINA	Illumina MiSeq	SRP007836	PRJNA31237	2	31237	SRS553022	SAMN02435131	simple	11082	West Nile virus	4855-214	BI	SRA130744		public	D4378FEECF5D71CE0D16EC5B865439A6	48E2341607234A9837A7E78F0C4A30EC
SRR941179	2017-10-16 01:33:00	2018-05-31 23:59:00	10357453	965507370	10352351	93	760		https://sra-downloadb.be-md.ncbi.nlm.nih.gov/sos2/sra-pub-run-13/SRR941179/SRR941179.2	SRX326443		RNA-Seq	RANDOM	METATRANSCRIPTOMIC	PAIRED	140	0	ILLUMINA	Illumina Genome Analyzer	SRP027343	PRJNA211860		211860	SRS462816	SAMN02231748	simple	410661	mouse gut metagenome	CL10_1_BC8_1.fastq.gz	UNIVERSITY OF VIENNA	SRA093245		public	24A4FD8C6C300957FE1F31A1D83CD283	E3B94412AAC57DDD7DCF43164417318B
SRR7617064	2018-09-01 00:08:00	2018-07-31 01:00:00	42524	10333440	14219	243	4		https://sra-download.ncbi.nlm.nih.gov/traces/sra69/SRR/007438/SRR7617064	SRX4481631	chikv_CKVGH_63418_20160419_SISPA130_6xZIKVBEI_40xCKVGH_miseq_nr_trim_BC396_3N	WGS	RANDOM PCR	VIRAL RNA	PAIRED	0	0	ILLUMINA	Illumina MiSeq	SRP155242	PRJNA294670		294670	SRS3606191	SAMN07258235	simple	37124	Chikungunya virus	CHVSP_CKVGH_00097	JCVI	SRA747014		public	2F1C6FE86B2D82612A18CEADE262A9D4	C0E2306054A973E88FF60D9A1A406F3D
SRR7644547	2018-09-07 00:02:00	2018-08-04 02:21:00	94500	29766828	61521	314	15		https://sra-download.ncbi.nlm.nih.gov/traces/sra69/SRR/007465/SRR7644547	SRX4507793	giv3_ABOW_60446_20151021_SISPA111_81xABOW_nr_trim_BC078_4N	WGS	RANDOM PCR	VIRAL RNA	PAIRED	0	0	ILLUMINA	Illumina MiSeq	SRP035895	PRJNA183620	2	183620	SRS3627828	SAMN04568646	simple	1789906	Influenza A virus (A/mallard/Maryland/08OS1386/2008(H4N6))	NIGSP_ABOW_00337	JCVI	SRA752391		public	71AD45F337717F2B7937E1E6ABA0FF8F	68F6F070544C213AF346281E4AB5E772
SRR8084685	2018-12-21 18:46:00	2018-10-22 11:39:00	121136	32200007	82617	265	13		https://sra-download.ncbi.nlm.nih.gov/traces/sra72/SRR/007895/SRR8084685	SRX4911644	giv2_AGB3_71692_20171012_SISPA181_20xSGB5_36xAGB3_miseq_nr_trim_BC478_3N	WGS	RANDOM PCR	VIRAL RNA	PAIRED	0	0	ILLUMINA	Illumina MiSeq	SRP035895	PRJNA183620	2	183620	SRS3957348	SAMN08916186	simple	11520	Influenza B virus	NIGSP_AGB3_00005	JCVI	SRA796777		public	A513E4243C691E8DCD9E3F60FC2247B9	EAB5027D4AF1800AD1AD1761DFBC7AF3
SRR7879042	2018-09-19 14:47:00	2018-09-19 14:45:00	243001	75411978	149745	310	40		https://sra-download.ncbi.nlm.nih.gov/traces/sra6/SRR/007694/SRR7879042	SRX4717717	zikv_ZIKVWISC_64601_20170530_SISPA169_1xZIKVBEI_42xAGA2_13xAGB2_16xRUNC1_6xZIKVGAM_2xZIKVWISC_miseq_nr_trim_BC105_3N	WGS	RANDOM PCR	VIRAL RNA	PAIRED	0	0	ILLUMINA	Illumina MiSeq	SRP162155	PRJNA314889		314889	SRS3803269	SAMN07717740	simple	64320	Zika virus	ZIKVWI_ZIKVWISC_00026	JCVI	SRA778804		public	33A970AE143468C14BD11D321352C2C9	D6C2471D8345304C370F79B1948238F3
SRR2090100	2015-07-21 08:36:00	2015-07-21 08:32:00	30637572	6127514400	30637572	200	4366		https://sra-downloadb.be-md.ncbi.nlm.nih.gov/sos1/sra-pub-run-5/SRR2090100/SRR2090100.1	SRX1085296	MG-Core_39-0	RNA-Seq	RANDOM	METATRANSCRIPTOMIC	PAIRED	0	0	ILLUMINA	Illumina HiSeq 2000	SRP060517	PRJNA288120	2	288120	SRS981292	SAMN03842135	simple	408172	marine metagenome	Core_39-0	NRCC-BIOTECHNOLOGY RESEARCH INSTITUTE	SRA274656		public	55E09FB966CCB3D99E1FDFE2F545A4A2	92B94B30BAEAD36858311BD733D4AB66
ERR3178341	2019-02-28 03:05:00	2019-05-24 22:22:00	790326	395163000	790326	500	215		https://sra-download.ncbi.nlm.nih.gov/traces/era22/ERR/ERR3178/ERR3178341	ERX3206192	DN458855K:E6	WGS	RANDOM	GENOMIC	PAIRED	500	0	ILLUMINA	Illumina HiSeq 2500	ERP006046	PRJEB6505		261306	ERS3172040	SAMEA5365433	simple	1070528	viral metagenome	SAMEA5365433	WELLCOME SANGER INSTITUTE	ERA1746580		public	244115BBDAD46D40F5FD9AA7BA0F9E91	C80B682267377A68B240934C8ED632EB
SRR8168652	2018-12-21 18:47:00	2018-11-07 01:38:00	71316	29148696	55788	408	13		https://sra-downloadb.be-md.ncbi.nlm.nih.gov/sos1/sra-pub-run-1/SRR8168652/SRR8168652.1	SRX4989307	giv_IBA_70588_20170630_SISPA172_94xIBA_miseq_nr_trim_BC408_3N	WGS	RANDOM PCR	VIRAL RNA	PAIRED	0	0	ILLUMINA	Illumina MiSeq	SRP035895	PRJNA183620	2	183620	SRS4025593	SAMN08928682	simple	11320	Influenza A virus	NIGSP_IBA_00209	JCVI	SRA805389		public	308E1D5F2B670CD0F8080BEDF32B3277	0E2F1D33BFA8864465B6115EB99183D9
SRR7633326	2018-09-01 00:08:00	2018-08-03 00:24:00	146036	36320635	88737	248	11		https://sra-downloadb.be-md.ncbi.nlm.nih.gov/sos2/sra-pub-run-15/SRR7633326/SRR7633326.2	SRX4497056	entero_SSENT_61789_20151130_SISPA117_13xSSENT_11xRAJENT_miseq_nr_trim_BC596_3N	WGS	RANDOM PCR	VIRAL RNA	PAIRED	0	0	ILLUMINA	Illumina MiSeq	SRP155896	PRJNA270340		270340	SRS3618089	SAMN05789207	simple	138951	Enterovirus D	ENTSP_SSENT_00013	JCVI	SRA749494		public	6AF83915BBD9EEA7D654C7E25E279DCB	59A962F17CBED51FDDCD2B28643001F1
SRR7168811	2018-05-16 04:00:00	2018-05-16 03:57:00	56831	23585679	0	415	13		https://sra-downloadb.be-md.ncbi.nlm.nih.gov/sos2/sra-pub-run-13/SRR7168811/SRR7168811.1	SRX4086744	A6	CLONE	PCR	METATRANSCRIPTOMIC	PAIRED	0	0	ILLUMINA	Illumina MiSeq	SRP146372	PRJNA471585		471585	SRS3303469	SAMN09212868	simple	939928	rhizosphere metagenome	A6	JILIN AGRICULTURAL UNIVERSITY	SRA704779		public	8DAF9613947A029710D20B9DA65855B4	31FE371021DB56BAFAAB50F91F7AF1A8
SRR7824368	2018-10-01 00:11:00	2018-09-12 16:10:00	185062	56488097	120764	305	28		https://sra-downloadb.be-md.ncbi.nlm.nih.gov/sos1/sra-pub-run-1/SRR7824368/SRR7824368.1	SRX4675433	rsv_TH_60266_20150528_SISPA85_49xTH_nr_trim_BC471_3N	WGS	RANDOM PCR	VIRAL RNA	PAIRED	0	0	ILLUMINA	Illumina MiSeq	SRP161598	PRJNA267583		267583	SRS3769200	SAMN05789492	simple	11250	Human orthopneumovirus	RSVSP_TH_10653	JCVI	SRA772719		public	13BA96547E64393F4BB5CD7EF8AD81F3	C4B9738FF9FAAEF3A718E638165D93C6
ERR4452785	2020-08-13 09:42:00		0	0	0	0	0			ERX4393156		WGS	Hybrid Selection	VIRAL RNA	PAIRED	200	0	ILLUMINA	NextSeq 550	ERP123320	PRJEB39761		656236	ERS4936296	SAMEA7175858	simple	2697049	Severe acute respiratory syndrome coronavirus 2	SAMEA7175858	COVID-HUB-PL	ERA2807833		public
SRR4444750	2016-10-26 20:25:00	2016-10-21 20:14:00	82929143	25044601186	82929143	302	10246		https://sra-downloadb.be-md.ncbi.nlm.nih.gov/sos2/sra-pub-run-9/SRR4444750/SRR4444750.1	SRX2263793	008_6_10_Stool1_MT	RNA-Seq	size fractionation	METATRANSCRIPTOMIC	PAIRED	0	0	ILLUMINA	Illumina HiSeq 4000	SRP091570	PRJNA338184		338184	SRS1756239	SAMN05545027	simple	408170	human gut metagenome	008_6_10_stool_1	INSTITUTE FOR GENOME SCIENCES, UNIVERSITY OF MARYLAND, BALTIMORE	SRA486204		public	D97AD81FB94F79879D4FACE6F25D42A0	C8FFAF96C7CBFDBC5C8C77848165F463
ERR180982	2013-05-13 07:12:00	2013-05-01 20:53:00	2092694	146488580	0	70	91		https://sra-downloadb.be-md.ncbi.nlm.nih.gov/sos1/sra-pub-run-2/ERR180982/ERR180982.1	ERX157092	libraryA2-4DPC-PB_Run1	WGS	RT-PCR	VIRAL RNA	SINGLE	0	0	ILLUMINA	Illumina Genome Analyzer IIx	ERP001880	PRJEB3331		204911	ERS182431	SAMEA1877317	simple	12118	Foot-and-mouth disease virus - type O	SAMEA1877317	BAH-GU	ERA168466		public	E4E5EF178352AF735F08E38F98B2E66C	1E6DBF0880961B0F5CA256F9F2ED4015
SRR6121509	2017-09-29 14:24:00	2017-09-29 14:22:00	2070175	521684100	2070175	252	230		https://sra-downloadb.be-md.ncbi.nlm.nih.gov/sos2/sra-pub-run-11/SRR6121509/SRR6121509.1	SRX3234240	HS1351_A_HK6	WGS	RT-PCR	VIRAL RNA	PAIRED	0	0	ILLUMINA	Illumina HiSeq 2500	SRP119147	PRJNA412631		412631	SRS2558397	SAMN07722329	simple	11309	unidentified influenza virus	HS1351	LAURING LAB - UNIVERSITY OF MICHIGAN	SRA615975		public	3177D83A0E198C4ED01BFED20879BA4D	853C92A4E3A911444263EC0AD4CF15EC
SRR12379954	2020-08-19 16:26:00	2020-08-03 21:21:00	6335185	617992133	0	97	190		https://sra-download.ncbi.nlm.nih.gov/traces/sra48/SRR/012089/SRR12379954	SRX8878431	BS06347A	RNA-Seq	Inverse rRNA	VIRAL RNA	PAIRED	0	0	ILLUMINA	Illumina NovaSeq 6000	SRP275723	PRJNA650245		650245	SRS7138925	SAMN15700543	simple	2697049	Severe acute respiratory syndrome coronavirus 2	NYUMC736	NYU LANGONE HEALTH	SRA1107356		public	CC802F6F52F93FC8A89F167629648456	4D2E460B1884EA6789DE4F0F03837327
SRR7971285	2018-12-21 18:41:00	2018-10-09 19:15:00	39685	14112614	28316	355	6		https://sra-download.ncbi.nlm.nih.gov/traces/sra72/SRR/007784/SRR7971285	SRX4804321	swiv_SD3_64889_20170407_SISPA165_120xSD3_miseq_nr_trim_BC465_3N	WGS	RANDOM PCR	VIRAL RNA	PAIRED	0	0	ILLUMINA	Illumina MiSeq	SRP035895	PRJNA183620	2	183620	SRS3883067	SAMN08929492	simple	11320	Influenza A virus	NIGSP_SD3_00039	JCVI	SRA790048		public	468BFA86DD2CA4C80B3A7ECC53383F44	DBDB4FC95D3BCA39CC25462A49152A7B
ERR4552775	2020-08-29 08:50:00	2020-08-29 18:32:00	2642970	798174945	2642970	301	250		https://sra-download.ncbi.nlm.nih.gov/traces/era7/ERR/ERR4552/ERR4552775	ERX4489169	P13063_106_S30_L002	RNA-Seq	RANDOM	METATRANSCRIPTOMIC	PAIRED	151	0	ILLUMINA	Illumina NovaSeq 6000	ERP123590	PRJEB40001		659462	ERS5037945	SAMEA7277340	simple	2766987	Acidithiobacillus sp. co-culture	SAMEA7277340	NATIONAL UNIVERSITY OF COLOMBIA	ERA2825681		public	1A68917F6978987458558AB9EF5C131E	CD1107885D34904DBF16830F687BA43A
SRR8447008	2019-01-16 04:28:00	2019-01-16 04:25:00	5175549	1304238348	5175549	252	610		https://sra-downloadb.be-md.ncbi.nlm.nih.gov/sos1/sra-pub-run-2/SRR8447008/SRR8447008.1	SRX5254019	Sample040	RNA-Seq	RANDOM	METATRANSCRIPTOMIC	PAIRED	0	0	ILLUMINA	Illumina HiSeq 2500	SRP179703	PRJNA512608		512608	SRS4255624	SAMN10688759	simple	256318	metagenome	Sample040	AARHUS UNIVERSITY, DENMARK	SRA835289		public	49751242707A4B52D5E533D37138D66B	597642EA477FAF24F5888CB0D050787D
ERR2195693	2018-01-14 07:34:00	2018-01-14 07:36:00	14822549	1482254900	0	100	592		https://sra-downloadb.be-md.ncbi.nlm.nih.gov/sos2/sra-pub-run-13/ERR2195693/ERR2195693.1	ERX2251716	SOCP_17_WR3D14	RNA-Seq	RANDOM	METATRANSCRIPTOMIC	SINGLE	0	0	ILLUMINA	Illumina HiSeq 4000	ERP105210	PRJEB23455		429963	ERS2004395	SAMEA104379417	simple	100226	Streptomyces coelicolor A3(2)	SAMEA104379417	UNIVERSITY OF QUEENSLAND	ERA1133948		public	D9593D947F80FB6949C5EDB7017C6552	E05ADC71B466D00F2747ED51AA982612
ERR1302788	2016-03-11 23:02:00	2016-03-14 19:58:00	1212692	606346000	1212692	500	321		https://sra-downloadb.be-md.ncbi.nlm.nih.gov/sos2/sra-pub-run-7/ERR1302788/ERR1302788.1	ERX1374447	14837483	WGS	RANDOM	GENOMIC	PAIRED	350	0	ILLUMINA	Illumina HiSeq 2500	ERP006046	PRJEB6505		261306	ERS1074619	SAMEA3887485	simple	1070528	viral metagenome	SAMEA3887485	THE WELLCOME TRUST SANGER INSTITUTE	ERA570243		public	FA043CB9FC9DDE7266CA1D705480D833	B7AD744AE19796651025CCB9698BADF5
SRR8529550	2020-04-02 16:32:00	2019-02-04 18:55:00	132792	79675200	132792	600	43		https://sra-download.ncbi.nlm.nih.gov/traces/sra76/SRR/008329/SRR8529550	SRX5332640	296.B3	WGA	PCR	METATRANSCRIPTOMIC	PAIRED	0	0	ILLUMINA	Illumina MiSeq	SRP118364	PRJNA398187		398187	SRS4326982	SAMN10868385	simple	1861841	feces metagenome	296.B3	APC MICROBIOME INSTITUTE	SRA844103		public	1544B67102759803E00C39BE2B8A6504	6F64B1E4E652FA33724A2D3F2F6F5C6A
SRR8204380	2018-11-18 10:15:00	2018-11-18 10:12:00	8119003	2199790890	8119003	270	1407		https://sra-downloadb.be-md.ncbi.nlm.nih.gov/sos1/sra-pub-run-1/SRR8204380/SRR8204380.1	SRX5023665	N2_69_28GTr2	RNA-Seq	RANDOM	METATRANSCRIPTOMIC	PAIRED	0	0	ILLUMINA	Illumina HiSeq 2500	SRP169519	PRJNA505710		505710	SRS4055546	SAMN10433873	simple	408170	human gut metagenome	N2_69_28GTr2	UNIVERSITY OF CALIFORNIA, BERKELEY	SRA812560		public	3712746846C1AA91C7789E2F42D660D6	F68DE5E1378BC10103E64DDCC2B5CB59
SRR7640151	2018-09-07 00:02:00	2018-08-02 22:43:00	253347	71100983	181814	280	34		https://sra-download.ncbi.nlm.nih.gov/traces/sra69/SRR/007461/SRR7640151	SRX4503658	giv2_RB2_53067_20150821_SISPA97_48xRB2_nr_trim_BC136_4N	WGS	RANDOM PCR	VIRAL RNA	PAIRED	0	0	ILLUMINA	Illumina MiSeq	SRP035895	PRJNA183620	2	183620	SRS3624205	SAMN04522547	simple	1757507	Influenza B virus (B/Wellington/11/2013)	NIGSP_RB2_00382	JCVI	SRA750913		public	0C49D40689AD34CEF864A69D6059559D	B1A9427E425A140DE07C5A9774D257DC
SRR5868547	2017-07-26 12:08:00	2017-07-26 11:37:00	849887	344397463	0	405	86		https://sra-downloadb.be-md.ncbi.nlm.nih.gov/sos2/sra-pub-run-11/SRR5868547/SRR5868547.1	SRX3036137	NBP13-05_513-022umBAC_S2_L001	RNA-Seq	RANDOM	METATRANSCRIPTOMIC	PAIRED	0	0	ILLUMINA	Illumina MiSeq	SRP112624	PRJNA393056		393056	SRS2384576	SAMN07339956	simple	408172	marine metagenome	OMZ_metatranscriptome_NBP13-05_513-022umBAC_S2_L001	UNIVERSIDAD DE CONCEPCION, CHILE	SRA589523		public	EDF76F58BEC0B39475CCF9E4079502B7	DCFF1DEAE704A02EC45054260197843D
ERR1712176	2016-10-29 08:06:00	2016-11-01 06:08:00	158342612	28553122458	158342612	180	19926		https://sra-downloadb.be-md.ncbi.nlm.nih.gov/sos2/sra-pub-run-9/ERR1712176/ERR1712176.2	ERX1782159	ARC_BEEAOSW_r1	RNA-Seq	cDNA	METATRANSCRIPTOMIC	PAIRED	215	0	ILLUMINA	Illumina HiSeq 2000	ERP006156	PRJEB6609		253564	ERS493092	SAMEA2732042	simple	408172	marine metagenome	SAMEA2732042	GSC	ERA741617		public	D7F6408E985F132574902F423FF658CA	10A7131A2B7A1EED7DE9E4AE94365194
SRR12264491	2020-07-19 16:49:00	2020-07-19 16:45:00	22632002	6684953668	22632002	295	2311		https://sra-download.ncbi.nlm.nih.gov/traces/sra9/SRR/011977/SRR12264491	SRX8769739	CN	OTHER	other	METATRANSCRIPTOMIC	PAIRED	0	0	ILLUMINA	HiSeq X Ten	SRP272468	PRJNA647164		647164	SRS7040807	SAMN15577952	simple	702656	compost metagenome	CN	NORTHEAST AGRICULTURAL UNIVERSITY	SRA1100472		public	38357EE159B70A494D705ECE691EAB16	0E095E38FFDC41AC6456D55B6686DF86
SRR10279234	2019-10-15 14:54:00	2019-10-15 13:39:00	312286	24721868	0	79	17		https://sra-download.ncbi.nlm.nih.gov/traces/sra33/SRR/010038/SRR10279234	SRX6992310	giv_CW_44717_noexo	RNA-Seq	RT-PCR	VIRAL RNA	SINGLE	0	0	ILLUMINA	Illumina HiSeq 2000	SRP225706	PRJNA577644		577644	SRS5514318	SAMN13031802	simple	11320	Influenza A virus	giv_CW_44717_noexo	EMORY UNIVERSITY	SRA979302		public	0AFC440344B557191B656D3339093704	3B96FDDE2C09E83CAD4A74BAAB9692D5
SRR8475514	2019-01-23 03:33:00	2019-01-23 03:31:00	10620888	3207508176	10620888	302	956		https://sra-download.ncbi.nlm.nih.gov/traces/sra53/SRR/008276/SRR8475514	SRX5280928	CTNAY	OTHER	other	METATRANSCRIPTOMIC	PAIRED	0	0	ILLUMINA	Illumina NovaSeq 6000	SRP181326	PRJNA502950		502950	SRS4280725	SAMN10351212	simple	1118232	root metagenome	Gp0331527	JGI	SRA837802		public	D74647ECF6A9625B10C921DD1C9C6964	C4E53BB190E80C1AB336C3ADAA322754
SRR7823970	2018-10-01 00:11:00	2018-09-12 15:31:00	58587	18008699	36733	307	8		https://sra-downloadb.be-md.ncbi.nlm.nih.gov/sos1/sra-pub-run-1/SRR7823970/SRR7823970.1	SRX4675095	rsv_TH_60110_20150429_SISPA76_94xTH_nr_trim_BC351_3N	WGS	RANDOM PCR	VIRAL RNA	PAIRED	0	0	ILLUMINA	Illumina MiSeq	SRP161598	PRJNA267583		267583	SRS3768950	SAMN05789477	simple	11250	Human orthopneumovirus	RSVSP_TH_10381	JCVI	SRA772562		public	2C6412034A6EEB4C02175504BB9A8DAE	E92A7730FF93735EA80AFA0692DF561C
ERR3179456	2019-02-28 03:10:00	2019-02-28 16:35:00	440034	220017000	440034	500	117		https://sra-download.ncbi.nlm.nih.gov/traces/era23/ERR/ERR3179/ERR3179456	ERX3207307	DN459278D:D3	WGS	RANDOM	GENOMIC	PAIRED	500	0	ILLUMINA	Illumina HiSeq 2500	ERP006046	PRJEB6505		261306	ERS3172395	SAMEA5365788	simple	1070528	viral metagenome	SAMEA5365788	WELLCOME SANGER INSTITUTE	ERA1746580		public	6F0439F662062D0AD72E4B8671DC152F	A312BB5B37BEB469A86FBD69BC117A52
SRR8084695	2018-12-21 18:46:00	2018-10-22 11:39:00	121798	33482977	89060	274	13		https://sra-downloadb.be-md.ncbi.nlm.nih.gov/sos2/sra-pub-run-15/SRR8084695/SRR8084695.2	SRX4911654	giv2_AGB3_71692_20171012_SISPA181_20xSGB5_36xAGB3_miseq_nr_trim_BC394_3N	WGS	RANDOM PCR	VIRAL RNA	PAIRED	0	0	ILLUMINA	Illumina MiSeq	SRP035895	PRJNA183620	2	183620	SRS3957348	SAMN08916186	simple	11520	Influenza B virus	NIGSP_AGB3_00005	JCVI	SRA796780		public	659BB06BAFA47A3FFA88AD65AAD4A758	D1812E78C7A88C97986F7C63C221CD88
SRR9037716	2019-05-09 21:23:00	2019-05-09 21:10:00	195564	73478388	195101	375	37		https://sra-download.ncbi.nlm.nih.gov/traces/sra34/SRR/008825/SRR9037716	SRX5814861	Post3-P1	RNA-Seq	RT-PCR	VIRAL RNA	PAIRED	0	0	ILLUMINA	Illumina MiSeq	SRP189399	PRJNA528811		528811	SRS4537078	SAMN11252939	simple	11320	Influenza A virus	POST3-P1	UNIVERSITY OF WASHINGTON	SRA884868		public	47587EB72A57F29F32A2A8AC803031D9	8230B9C65492EB765CA8FF394737D8AB
SRR12363867	2020-08-01 09:15:00	2020-08-01 09:12:00	7418542	2240399684	7418542	302	646		https://sra-download.ncbi.nlm.nih.gov/traces/sra78/SRR/012074/SRR12363867	SRX8863052	GTXTA	OTHER	RT-PCR	METATRANSCRIPTOMIC	PAIRED	0	0	ILLUMINA	Illumina NovaSeq 6000	SRP274872	PRJNA616945		616945	SRS7124676	SAMN14502596	simple	1118232	root metagenome	Gp0453725	JGI	SRA1106728		public	3262DBF9016DD147319710CFC39059D1	C55B592989F9AA43666390B1A765B034
SRR8168562	2018-12-21 18:47:00	2018-11-07 01:15:00	43850	16852858	28934	384	8		https://sra-downloadb.be-md.ncbi.nlm.nih.gov/sos1/sra-pub-run-1/SRR8168562/SRR8168562.1	SRX4989217	giv_IBA_70490_20170623_SISPA170_4xSD3_11xABS_96xIBA_24xIBAtest_miseq_nr_trim_BC047_3N	WGS	RANDOM PCR	VIRAL RNA	PAIRED	0	0	ILLUMINA	Illumina MiSeq	SRP035895	PRJNA183620	2	183620	SRS4025574	SAMN08928584	simple	11320	Influenza A virus	NIGSP_IBA_00110	JCVI	SRA805181		public	83285585FCDFBB4A46487662492C874E	D8E8CDF3F7D0B4A69559C0F8E80BDB5F
SRR8318467	2018-12-31 00:28:00	2018-12-14 12:03:00	308764	92629200	308764	300	49		https://sra-downloadb.be-md.ncbi.nlm.nih.gov/sos1/sra-pub-run-2/SRR8318467/SRR8318467.1	SRX5131001	SAMN10592964_Synthetic_GroupB	RNA-Seq	RANDOM	METATRANSCRIPTOMIC	PAIRED	0	0	ILLUMINA	Illumina HiSeq 2500	SRP173454	PRJNA509064		509064	SRS4143925	SAMN10592964	simple	1235509	synthetic metagenome	Sample_95	AARHUS UNIVERSITY, DENMARK	SRA823194		public	832CB882A5D9082903FC96EC67090FE2	8D520675DA19C951E301A2DD311D277B
SRR10664342	2019-12-11 17:57:00	2019-12-11 17:00:00	39432568	11908635536	39432568	302	3429		https://sra-download.ncbi.nlm.nih.gov/traces/sra78/SRR/010414/SRR10664342	SRX7343284	GGHSO	OTHER	other	METATRANSCRIPTOMIC	PAIRED	0	0	ILLUMINA	Illumina NovaSeq 6000	SRP235993	PRJNA567956		567956	SRS5803110	SAMN12796088	simple	1118232	root metagenome	Gp0349302	JGI	SRA1010194		public	E3E17540BEACF1B5308CD840D9340377	08B8E07FD666CAAD49168B10D442430D
SRR12423789	2020-08-11 14:24:00	2020-08-10 13:07:00	8602163	307300991	0	35	95		https://sra-download.ncbi.nlm.nih.gov/traces/sra45/SRR/012132/SRR12423789	SRX8919523	CS0047_1	WGS	RT-PCR	VIRAL RNA	SINGLE	0	0	ILLUMINA	Illumina NovaSeq 6000	SRP276904	PRJNA655577		655577	SRS7176084	SAMN15743236	simple	2697049	Severe acute respiratory syndrome coronavirus 2	CS0047_1	CSIR-INSTITUTE OF GENOMICS AND INTEGRATIVE BIOLOGY	SRA1110945		public	4DEC41D72EB6558AEDFBF883632E4961	1634E550361F37CCC448B7B183646FA3
SRR5992928	2017-10-15	2017-08-31 08:12:00	17697183	4459690116	17697183	252	1420		https://sra-downloadb.be-md.ncbi.nlm.nih.gov/sos2/sra-pub-run-11/SRR5992928/SRR5992928.1	SRX3148594	KA3385A-2R_1_fwd	RNA-Seq	cDNA	METATRANSCRIPTOMIC	PAIRED	0	0	ILLUMINA	Illumina HiSeq 2500	SRP116626	PRJNA400688		400688	SRS2480402	SAMN07572837	simple	717931	groundwater metagenome	KA3385A-2R	LINNEEUNIVERSITET	SRA604256		public	9D53F4DF736ABDAA798EDCEEE57611FD	52FF710E588C3DD47FBFDBA2998EC024
SRR11564270	2020-04-17 19:21:00	2020-04-17 19:15:00	73720360	22263548720	73720360	302	6410		https://sra-download.ncbi.nlm.nih.gov/traces/sra48/SRR/011293/SRR11564270	SRX8133420	CWSOG	RNA-Seq	RT-PCR	METATRANSCRIPTOMIC	PAIRED	0	0	ILLUMINA	Illumina NovaSeq 6000	SRP256981	PRJNA622054		622054	SRS6496919	SAMN14514939	simple	410658	soil metagenome	Gp0324036	JGI	SRA1066517		public	D13B7F7FB0C7BC0655D80F360DD6D95E	BD6811B3249018D0C673B818B8157970
SRR8170006	2018-12-21 18:47:00	2018-11-07 09:27:00	126989	53017791	100765	417	24		https://sra-downloadb.be-md.ncbi.nlm.nih.gov/sos1/sra-pub-run-1/SRR8170006/SRR8170006.2	SRX4990651	giv_IBA_70917_20170717_SISPA175_94xIBA_2xSLDENG_miseq_nr_trim_BC532_3N	WGS	RANDOM PCR	VIRAL RNA	PAIRED	0	0	ILLUMINA	Illumina MiSeq	SRP035895	PRJNA183620	2	183620	SRS4026316	SAMN08929010	simple	11320	Influenza A virus	NIGSP_IBA_00538	JCVI	SRA806184		public	040B01AF3C69B81F3E6E9D0518727D62	1CA2B85F115E1DD4917E03B08B731275
SRR6179856	2018-10-01 00:07:00	2017-10-17 10:31:00	26381725	6648194700	26381725	252	2381		https://sra-downloadb.be-md.ncbi.nlm.nih.gov/sos2/sra-pub-run-11/SRR6179856/SRR6179856.1	SRX3290475	S13_3_soil_82_r4R1	RNA-Seq	cDNA	METATRANSCRIPTOMIC	PAIRED	0	0	ILLUMINA	Illumina HiSeq 2000	SRP120118	PRJNA414490		414490	SRS2599768	SAMN07792174	simple	410658	soil metagenome	Soil_82	UNIVERSITY OF FLORIDA	SRA620027		public	5262CB12055BD3D48D2901FFF48BB401	DF9A142205429B81A15BA60CFBE0BC3C
SRR7640173	2018-09-07 00:02:00	2018-08-02 22:08:00	161374	55536346	118710	344	28		https://sra-downloadb.be-md.ncbi.nlm.nih.gov/sos2/sra-pub-run-15/SRR7640173/SRR7640173.2	SRX4503680	giv2_RB2_53085_20150624_SISPA90_181xRB2_nr_trim_BC139_4N	WGS	RANDOM PCR	VIRAL RNA	PAIRED	0	0	ILLUMINA	Illumina MiSeq	SRP035895	PRJNA183620	2	183620	SRS3624235	SAMN04522565	simple	1757489	Influenza B virus (B/Darwin/36/2013)	NIGSP_RB2_00400	JCVI	SRA750932		public	5FAF16029657611AD4240AC662103710	1AD8CEBE3B330B5F433AE100F9BE2A50
SRR7879771	2018-10-17 00:06:00	2018-09-19 18:53:00	155696	51815445	100067	332	24		https://sra-downloadb.be-md.ncbi.nlm.nih.gov/sos1/sra-pub-run-2/SRR7879771/SRR7879771.1	SRX4718414	zikv_ZIKVBEI_63484_20160419_SISPA130_6xZIKVBEI_40xCKVGH_miseq_nr_trim_BC152_3N	WGS	RANDOM PCR	VIRAL RNA	PAIRED	0	0	ILLUMINA	Illumina MiSeq	SRP162155	PRJNA314889		314889	SRS3803870	SAMN05789751	simple	64320	Zika virus	ZIKVBE_ZIKVBEI_00008	JCVI	SRA779247		public	D1D76B5D460B3DBE37EF448E3E10E782	B9B172EB58E8076FD85CE4B56AF1E43D
ERR4423037	2020-08-08 12:42:00	2020-08-15 04:53:00	309185	83376626	309185	269	35		https://sra-download.ncbi.nlm.nih.gov/traces/era7/ERR/ERR4423/ERR4423037	ERX4363595		WGA	PCR	VIRAL RNA	PAIRED	0	0	ILLUMINA	Illumina MiSeq	ERP120836	PRJEB37513		621271	ERS4914315	SAMEA7153848	simple	2697049	Severe acute respiratory syndrome coronavirus 2	SAMEA7153848	FISABIO - PUBLIC HEALTH	ERA2800872		public	047A06076ADCD0940BF86BFD149B0E75	3EB256149CEF1E2163650134BF47DDE0
ERR2738435	2018-08-17 08:29:00	2018-08-18 13:09:00	129211	64605500	129211	500	41		https://sra-downloadb.be-md.ncbi.nlm.nih.gov/sos1/sra-pub-run-1/ERR2738435/ERR2738435.1	ERX2751508		WGS	RANDOM	GENOMIC	PAIRED	350	0	ILLUMINA	Illumina HiSeq 2500	ERP108694	PRJEB26687		475719	ERS2529502	SAMEA4709344	simple	1070528	viral metagenome	SAMEA4709344	UNIVERSITY OF EDINBURGH	ERA1563857		public	7A0C342AB132E01CDC213C93715E1976	BE259DF8C0CB750EA88AE90E2065D2F4
ERR566387	2014-09-19 08:03:00	2016-09-28 21:07:00	72925862	14731024124	72925862	202	9930		https://sra-downloadb.be-md.ncbi.nlm.nih.gov/sos2/sra-pub-run-9/ERR566387/ERR566387.2	ERX525376	LIB2387	RNA-Seq	other	METATRANSCRIPTOMIC	PAIRED	250	0	ILLUMINA	Illumina HiSeq 2000	ERP006378	PRJEB6752		261503	ERS506661	SAMEA2649811	simple	939928	rhizosphere metagenome	SAMEA2649811	THE JOHN INNES CENTRE	ERA333051		public	CD77371E6302B2E4E1DF8544EEDAF811	3714E33AD5352B628B4CA3207EE2CDEA
ERR1719305	2016-11-11 13:13:00	2017-01-22 08:44:00	166836023	31934088546	166836023	191	22768		https://sra-downloadb.be-md.ncbi.nlm.nih.gov/sos2/sra-pub-run-9/ERR1719305/ERR1719305.2	ERX1789474	ARD_CFPAOSW_r1	RNA-Seq	cDNA	METATRANSCRIPTOMIC	PAIRED	263	0	ILLUMINA	Illumina HiSeq 2000	ERP006156	PRJEB6609		253564	ERS494660	SAMEA2623948	simple	408172	marine metagenome	SAMEA2623948	GSC	ERA745179		public	165D69C9A957564A9E5800DF2461B64C	B24778D271621A5C010331A5836EB87B
SRR6668498	2019-01-31 00:26:00	2018-02-03 15:55:00	1934158	98642058	0	51	93		https://sra-downloadb.be-md.ncbi.nlm.nih.gov/sos2/sra-pub-run-13/SRR6668498/SRR6668498.1	SRX3645192	10	RNA-Seq	size fractionation	VIRAL RNA	SINGLE	0	0	ILLUMINA	Illumina HiSeq 2500	SRP132124	PRJNA432815		432815	SRS2909976	SAMN08462371	simple	11276	Vesicular stomatitis virus	MCF7_VSV-d51	OTTAWA HOSPITAL RESEARCH INSTITUTE	SRA655343		public	301A20E234D8152E774DA964EDFAC341	79563BAC6E46FAC3E3C5CDBEA72BCF6F
SRR1594655	2014-10-01 17:45:00	2014-10-01 17:46:00	1193632	241113664	1193632	202	129	assembly	https://sra-downloadb.be-md.ncbi.nlm.nih.gov/sos1/sra-pub-run-5/SRR1594655/SRR1594655.1	SRX718793	R950	RNA-Seq	cDNA	VIRAL RNA	PAIRED	550	92.7575	ILLUMINA	Illumina HiSeq 2000	SRP048578	PRJNA254017		254017	SRS714551	SAMN02927524	simple	11620	Lassa mammarenavirus	LASV950	BI	SRA188454		public	F3749CE43C26A7D408097C589244CD67	2C590FBFD8750DCF08AB8F37DEC466B1
SRR12363825	2020-08-01 09:15:00	2020-08-01 09:12:00	9618225	2904703950	9618225	302	841		https://sra-download.ncbi.nlm.nih.gov/traces/sra78/SRR/012074/SRR12363825	SRX8863094	GTXTO	OTHER	RT-PCR	METATRANSCRIPTOMIC	PAIRED	0	0	ILLUMINA	Illumina NovaSeq 6000	SRP274914	PRJNA616951		616951	SRS7124718	SAMN14502670	simple	1118232	root metagenome	Gp0453731	JGI	SRA1106728		public	AF47E589D61C364D39F882571CBB9FF2	06D448031A8D0A9A6DF156AD29D26762
ERR1719515	2016-11-11 13:13:00	2016-11-12 23:05:00	51410221	9920146165	51410221	192	7030		https://sra-downloadb.be-md.ncbi.nlm.nih.gov/sos2/sra-pub-run-9/ERR1719515/ERR1719515.1	ERX1789439	ARD_ANBAOSW_r1	RNA-Seq	cDNA	METATRANSCRIPTOMIC	PAIRED	228	0	ILLUMINA	Illumina HiSeq 2000	ERP006156	PRJEB6609		253564	ERS491947	SAMEA2622182	simple	408172	marine metagenome	SAMEA2622182	GSC	ERA745179		public	56B1F8D5513B3AA2E001E5C630020382	71AD1BCB36B6EF9FC6D4F863BD1C8DF1
SRR12379880	2020-08-19 16:26:00	2020-08-03 21:16:00	7149956	715485359	0	100	212		https://sra-download.ncbi.nlm.nih.gov/traces/sra78/SRR/012089/SRR12379880	SRX8878504	BS06586A	RNA-Seq	Inverse rRNA	VIRAL RNA	PAIRED	0	0	ILLUMINA	Illumina NovaSeq 6000	SRP275723	PRJNA650245		650245	SRS7138999	SAMN15700579	simple	2697049	Severe acute respiratory syndrome coronavirus 2	NYUMC769	NYU LANGONE HEALTH	SRA1107356		public	83597700079F1677F03A466DC9C1CEA8	0E85DE9E2F0721D17ED2A7B462B7D62A
SRR12423227	2020-08-11 14:24:00	2020-08-10 13:00:00	7089198	252232046	0	35	79		https://sra-download.ncbi.nlm.nih.gov/traces/sra39/SRR/012132/SRR12423227	SRX8919020	CS0654_1	WGS	RT-PCR	VIRAL RNA	SINGLE	0	0	ILLUMINA	Illumina NovaSeq 6000	SRP276904	PRJNA655577		655577	SRS7175581	SAMN15743843	simple	2697049	Severe acute respiratory syndrome coronavirus 2	CS0654_1	CSIR-INSTITUTE OF GENOMICS AND INTEGRATIVE BIOLOGY	SRA1110945		public	AC1B4BA83AC04B3ED36E27CBB873C181	0ED40D244DDF6B0FA9F0F4A16EA24022
SRR7497358	2019-07-08 11:58:00	2018-07-09 03:08:00	54708258	2790121158	0	51	1843		https://sra-download.ncbi.nlm.nih.gov/traces/sra66/SRR/007321/SRR7497358	SRX4366905	6033_RNA	RNA-Seq	cDNA	METATRANSCRIPTOMIC	SINGLE	0	0	ILLUMINA	Illumina HiSeq 2500	SRP152768	PRJNA479582		479582	SRS3526119	SAMN09603945	simple	646099	human metagenome	6033	HELMHOLTZ CENTRE FOR INFECTION RESEARCH	SRA735553		public	D834B51C64211FB489CD0EF833D6DC9C	E8F19599D0C7D070DBA56347C44E9FA7
SRR1828991	2015-03-04 19:10:00	2015-03-04 19:09:00	4043392	307297792	0	76	244		https://sra-downloadb.be-md.ncbi.nlm.nih.gov/sos1/sra-pub-run-5/SRR1828991/SRR1828991.1	SRX134836	Cecum/Qiagen/Ribominus	RNA-Seq	other	METATRANSCRIPTOMIC	SINGLE	0	0	ILLUMINA	Illumina Genome Analyzer IIx	SRP012007		2	0	SRS306668	SAMN00847592	simple	10090	Mus musculus	NOD502	HOSPITAL FOR SICK CHILDREN	SRA051354		public	74C53DF2ECBF128E91CA097587719C57	DFDBBAEFE6F798C1D08B761C74C8A1D7
SRR8416102	2019-09-26 15:24:00	2019-01-08 02:10:00	20447813	5111953250	20447813	250	1730		https://sra-download.ncbi.nlm.nih.gov/traces/sra6/SRR/008218/SRR8416102	SRX5225173	mRNA-enriched metatranscriptome 505	RNA-Seq	cDNA	METATRANSCRIPTOMIC	PAIRED	0	0	ILLUMINA	Illumina HiSeq 2500	SRP175385	PRJNA448333		448333	SRS4211832	SAMN10690930	simple	506599	bovine gut metagenome	Rumen microbiome of beef cattle 505	UNIVERSITY OF ALBERTA	SRA831657		public	DA90B3D7F36DF914367C0E3BB89C5303	9A036806A106010F50047A3044D90700
SRR8159171	2018-12-21 18:46:00	2018-11-05 15:40:00	49439	14541162	30661	294	6		https://sra-downloadb.be-md.ncbi.nlm.nih.gov/sos1/sra-pub-run-1/SRR8159171/SRR8159171.2	SRX4980055	giv2_SGB5_71574_20171012_SISPA181_20xSGB5_36xAGB3_miseq_nr_trim_BC009_3N	WGS	RANDOM PCR	VIRAL RNA	PAIRED	0	0	ILLUMINA	Illumina MiSeq	SRP035895	PRJNA183620	2	183620	SRS4017430	SAMN08916166	simple	11520	Influenza B virus	NIGSP_SGB5_00021	JCVI	SRA803341		public	2E64DFB54E60048FD618ECD976F61AD4	B666BEC92AA24D9BE7CD368E6ACB8663
SRR8361607	2018-12-20 18:20:00	2018-12-20 18:16:00	31324419	9459974538	31324419	302	4129		https://sra-downloadb.be-md.ncbi.nlm.nih.gov/sos1/sra-pub-run-2/SRR8361607/SRR8361607.1	SRX5172113	CNYWY	RNA-Seq	other	METATRANSCRIPTOMIC	PAIRED	0	0	ILLUMINA	Illumina HiSeq 2500	SRP174137	PRJNA502464		502464	SRS4179730	SAMN10351124	simple	1561972	seawater metagenome	Gp0290804	JGI	SRA826117		public	7A858B1BE44EF473E1A2222D691CD425	B216ED7EF9663DAA9975FCEB5644A80C
SRR7086126	2018-05-01 04:04:00	2018-05-01 03:58:00	58346608	17620675616	58346608	302	7934		https://sra-downloadb.be-md.ncbi.nlm.nih.gov/sos2/sra-pub-run-13/SRR7086126/SRR7086126.1	SRX4015868	BZUYY	RNA-Seq	RT-PCR	METATRANSCRIPTOMIC	PAIRED	0	0	ILLUMINA	Illumina HiSeq 2500	SRP144122	PRJNA441924		441924	SRS3237300	SAMN08777070	simple	1649191	estuary metagenome	Gp0225704	JGI	SRA698012		public	6DA35D1AD72CF89E35ECB30FB1A56B5A	D631A4FF43043A78DA05F16AB33493DA
ERR2001394	2017-06-13 08:49:00	2017-06-13 20:05:00	336772	168386000	336772	500	100		https://sra-downloadb.be-md.ncbi.nlm.nih.gov/sos2/sra-pub-run-11/ERR2001394/ERR2001394.1	ERX2061263	DN430233N:A7	WGS	RANDOM	GENOMIC	PAIRED	500	0	ILLUMINA	Illumina HiSeq 2500	ERP006046	PRJEB6505		261306	ERS1727312	SAMEA104063419	simple	1070528	viral metagenome	SAMEA104063419	THE WELLCOME TRUST SANGER INSTITUTE	ERA952549		public	A2D252BA598691B4DBFCC04F93D54823	582B941D749F8EAFD28430762FAA4E27
ERR1302768	2016-03-11 23:02:00	2016-03-14 19:58:00	1123921	561960500	1123921	500	295		https://sra-downloadb.be-md.ncbi.nlm.nih.gov/sos2/sra-pub-run-7/ERR1302768/ERR1302768.1	ERX1374427	14837516	WGS	RANDOM	GENOMIC	PAIRED	350	0	ILLUMINA	Illumina HiSeq 2500	ERP006046	PRJEB6505		261306	ERS1074608	SAMEA3887474	simple	1070528	viral metagenome	SAMEA3887474	THE WELLCOME TRUST SANGER INSTITUTE	ERA570243		public	DFC57E33E711B21BDB097CA47F8594C8	2F139D321DFECB5914D8296259529AC6
SRR7522831	2018-07-14 16:27:00	2018-07-14 15:34:00	52172241	15756016782	52172241	302	7501		https://sra-download.ncbi.nlm.nih.gov/traces/sra67/SRR/007346/SRR7522831	SRX4391378	BZHCW	OTHER	RT-PCR	METATRANSCRIPTOMIC	PAIRED	0	0	ILLUMINA	Illumina HiSeq 2500	SRP153628	PRJNA466805		466805	SRS3547205	SAMN09200501	simple	410658	soil metagenome	Gp0225825	JGI	SRA739509		public	BA8FC3C90335BDB023C804083EB2E704	BEE2BA06C92B1DF1F8DAF39280D46B0E
SRR7597216	2018-07-26 02:19:00	2018-07-26 01:37:00	35493721	7098744200	35493721	200	3006		https://sra-download.ncbi.nlm.nih.gov/traces/sra68/SRR/007419/SRR7597216	SRX4461977	102.100.100/37949	RNA-Seq	PCR	METATRANSCRIPTOMIC	PAIRED	0	0	ILLUMINA	Illumina HiSeq 2500	SRP114822	PRJNA385736		385736	SRS3194595	SAMN08953625	simple	408172	marine metagenome	102.100.100/37949	NONE	SRA744817		public	0E44ABB822E3D270140CCE59D2026F90	F241FB963E63C8C6785DAA29F08705E2
SRR6296407	2018-12-31 00:24:00	2017-11-16 04:18:00	16153	6872144	0	425	3		https://sra-downloadb.be-md.ncbi.nlm.nih.gov/sos1/sra-pub-run-1/SRR6296407/SRR6296407.1	SRX3397417	44	CLONE	PCR	METATRANSCRIPTOMIC	PAIRED	0	0	ILLUMINA	Illumina MiSeq	SRP125069	PRJNA418076		418076	SRS2691602	SAMN08022176	simple	410658	soil metagenome	44	CHINESE ACADEMY OF SCIENCES	SRA631231		public	F8A1692E76A5E4B116E316F790F849C7	E4A52F05D3D331E0908E804416670B10
SRR8794615	2019-05-03 21:05:00	2019-03-27 15:13:00	2268393	452432489	2268393	199	113		https://sra-downloadb.be-md.ncbi.nlm.nih.gov/sos2/sra-pub-run-15/SRR8794615/SRR8794615.1	SRX5583915	DYEatom_MetaT_8_22	RNA-Seq	cDNA	METATRANSCRIPTOMIC	PAIRED	0	0	ILLUMINA	Illumina HiSeq 2500	SRP189647	PRJNA528986		528986	SRS4545451	SAMN11258815	simple	408172	marine metagenome	DYEatom_MetaT_8_22	J. CRAG VENTER INSTITUTE	SRA866866		public	68A465D74D222328F7F04C65D2668616	5C3DD8427DA7B45CFAFE111723BDDA81
SRR7005635	2018-04-18 13:37:00	2018-04-17 01:43:00	99761	38212661	70964	383	16		https://sra-downloadb.be-md.ncbi.nlm.nih.gov/sos2/sra-pub-run-13/SRR7005635/SRR7005635.2	SRX3938208	eeev_EEELK_52257_20141125_SISPA68_93xEEELK_nr_trim_BC532_3N	WGS	RANDOM PCR	VIRAL RNA	PAIRED	0	0	ILLUMINA	Illumina MiSeq	SRP139953	PRJNA263186		263186	SRS3169773	SAMN05790054	simple	11021	Eastern equine encephalitis virus	EEESP_EEELK_00057	JCVI	SRA690154		public	3259CF05B394F38B22DCD26319DD37A0	26D3FBDB7D8AC74C044DFC75190786B9
SRR8261355	2018-12-15 00:24:00	2018-11-29 11:10:00	28949	10196556	19035	352	5		https://sra-downloadb.be-md.ncbi.nlm.nih.gov/sos1/sra-pub-run-1/SRR8261355/SRR8261355.1	SRX5078381	zikv_ZIKVJB_71361_20171116_SISPA183_33xZIKVJB_20xJW_miseq_nr_trim_BC024_3N	WGS	RANDOM PCR	VIRAL RNA	PAIRED	0	0	ILLUMINA	Illumina MiSeq	SRP162155	PRJNA314889		314889	SRS4091720	SAMN10061536	simple	64320	Zika virus	ZIKSP_ZIKVJB_00020	JCVI	SRA816268		public	992199AA086A4D80CDB1FE899AA723E2	0FBBE16E8075205D4D6EFF26C31D0856
SRR7885566	2018-10-17 00:06:00	2018-09-20 19:13:00	91142	30981226	62851	339	16		https://sra-downloadb.be-md.ncbi.nlm.nih.gov/sos1/sra-pub-run-2/SRR7885566/SRR7885566.2	SRX4723217	giv3_RUNC_61046_20150826_SISPA99_91xRUNC_nr_trim_BC320_4N	WGS	RANDOM PCR	VIRAL RNA	PAIRED	0	0	ILLUMINA	Illumina MiSeq	SRP035895	PRJNA183620	2	183620	SRS3808118	SAMN04507631	simple	1766394	Influenza A virus (A/mallard/Interior Alaska/10BM12027/2010(H12N5))	NIGSP_CEIRS_CIP105_RUNC_00061	JCVI	SRA780444		public	B99BB29B14A26BBEDC85974C0BE52C2B	79BB586F1C322E4543D48200063F2954
SRR7824544	2018-10-01 00:11:00	2018-09-12 17:41:00	181438	50021541	111009	275	25		https://sra-downloadb.be-md.ncbi.nlm.nih.gov/sos1/sra-pub-run-1/SRR7824544/SRR7824544.1	SRX4675609	rsv_TH_60211_20150528_SISPA85_49xTH_nr_trim_BC459_3N	WGS	RANDOM PCR	VIRAL RNA	PAIRED	0	0	ILLUMINA	Illumina MiSeq	SRP161598	PRJNA267583		267583	SRS3769566	SAMN05789528	simple	11250	Human orthopneumovirus	RSVSP_TH_10548	JCVI	SRA772863		public	639C4AFE5AAA03B00848A4EF157FCD55	69D873E0915467117F8F3CB48E80EA99
SRR7884619	2018-10-17 00:06:00	2018-09-20 17:45:00	121737	43212622	82308	354	22		https://sra-downloadb.be-md.ncbi.nlm.nih.gov/sos1/sra-pub-run-2/SRR7884619/SRR7884619.2	SRX4722346	giv3_ABOW_62316_20151102_SISPA112_95xABOW_nr_trim_BC066_4N	WGS	RANDOM PCR	VIRAL RNA	PAIRED	0	0	ILLUMINA	Illumina MiSeq	SRP035895	PRJNA183620	2	183620	SRS3807425	SAMN04568913	simple	1789502	Influenza A virus (A/mallard/Ohio/14OS0464/2014(H5N2))	NIGSP_ABOW_00385	JCVI	SRA780151		public	E11E82C1C7ABD3D5ED79607850CBE8F5	79936D0F60946B6CC2E52834FA49889E
SRR7879853	2018-10-17 00:06:00	2018-09-19 19:24:00	167787	61569634	116966	366	31		https://sra-download.ncbi.nlm.nih.gov/traces/sra7/SRR/007695/SRR7879853	SRX4718496	zikv_ZIKVMSS_63487_20160517_SISPA135_CHIKV_ZIKV_RHINO_miseq_nr_trim_BC310_3N	WGS	RANDOM PCR	VIRAL RNA	PAIRED	0	0	ILLUMINA	Illumina MiSeq	SRP162155	PRJNA314889		314889	SRS3803890	SAMN05789754	simple	64320	Zika virus	ZIKVBE_ZIKVMSS_00001	JCVI	SRA779338		public	C7BDABEEA9EFD00FAC19BDAFBE3E9FE9	BED3C23C4C231F5344BE6B5199A46797
ERR1302666	2016-03-11 23:02:00	2016-03-14 20:00:00	1267756	633878000	1267756	500	378		https://sra-downloadb.be-md.ncbi.nlm.nih.gov/sos2/sra-pub-run-7/ERR1302666/ERR1302666.1	ERX1374325	14790211	WGS	RANDOM	GENOMIC	PAIRED	350	0	ILLUMINA	Illumina HiSeq 2500	ERP006046	PRJEB6505		261306	ERS1074533	SAMEA3887399	simple	1070528	viral metagenome	SAMEA3887399	THE WELLCOME TRUST SANGER INSTITUTE	ERA570243		public	809EEAEB86BCE4D96FA1192C6ACEB37E	590589F0F5EC69873AAE491702EB0583
ERR2738484	2018-08-17 08:29:00	2018-08-18 13:16:00	10086372	5043186000	10086372	500	2911		https://sra-downloadb.be-md.ncbi.nlm.nih.gov/sos1/sra-pub-run-1/ERR2738484/ERR2738484.1	ERX2751557		WGS	RANDOM	GENOMIC	PAIRED	350	0	ILLUMINA	Illumina HiSeq 2500	ERP108694	PRJEB26687		475719	ERS2529526	SAMEA4709368	simple	1070528	viral metagenome	SAMEA4709368	UNIVERSITY OF EDINBURGH	ERA1563857		public	7429842E6258C8624EE3545E1EB06149	D0374E321E592836FA6BCD889E2EC229
SRR7644245	2018-09-07 00:02:00	2018-08-03 21:55:00	146570	48170990	88057	328	25		https://sra-download.ncbi.nlm.nih.gov/traces/sra69/SRR/007465/SRR7644245	SRX4507491	giv3_ABOW_60307_20151021_SISPA111_81xABOW_nr_trim_BC031_4N	WGS	RANDOM PCR	VIRAL RNA	PAIRED	0	0	ILLUMINA	Illumina MiSeq	SRP035895	PRJNA183620	2	183620	SRS3627654	SAMN04568610	simple	1789883	Influenza A virus (A/mallard/Maryland/10OS110/2010(H2N3))	NIGSP_ABOW_00198	JCVI	SRA752231		public	6B4F33AAB23BD472247BBAF6F35FE25F	C04950D564233A7251785D50064E2A62
SRR8078928	2019-11-10 17:19:00	2018-10-19 01:42:00	34178442	10253532600	34178442	300	3818		https://sra-download.ncbi.nlm.nih.gov/traces/sra72/SRR/007889/SRR8078928	SRX4906154	La_20h_Bc3	RNA-Seq	RANDOM PCR	METATRANSCRIPTOMIC	PAIRED	0	0	ILLUMINA	Illumina HiSeq 2500	SRP166137	PRJNA495475		495475	SRS3952316	SAMN10227646	simple	3702	Arabidopsis thaliana	RNA_seq_Botrytis_treated_Col-0_era1_snrk2.236_lacs2.3	ZHEJIANG A&F UNIVERISTY	SRA795987		public	7013817F111D2B729371E6BAF3EA95AD	7A179E223CC4676BF545BABE5E40326D
ERR3179121	2019-02-28 03:10:00	2019-05-24 22:31:00	45063	22531500	45063	500	14		https://sra-download.ncbi.nlm.nih.gov/traces/era22/ERR/ERR3179/ERR3179121	ERX3206972	DN458670D:A9	WGS	RANDOM	GENOMIC	PAIRED	500	0	ILLUMINA	Illumina HiSeq 2500	ERP006046	PRJEB6505		261306	ERS3171965	SAMEA5365358	simple	1070528	viral metagenome	SAMEA5365358	WELLCOME SANGER INSTITUTE	ERA1746580		public	3EF8641EF32FA76FFAAFF578FCDB1D86	518C4354864313D763E443ACD13FF5C6
ERR2738480	2018-08-17 08:29:00	2018-08-18 13:15:00	7637082	3818541000	7637082	500	2245		https://sra-downloadb.be-md.ncbi.nlm.nih.gov/sos1/sra-pub-run-1/ERR2738480/ERR2738480.1	ERX2751553		WGS	RANDOM	GENOMIC	PAIRED	350	0	ILLUMINA	Illumina HiSeq 2500	ERP108694	PRJEB26687		475719	ERS2529524	SAMEA4709366	simple	1070528	viral metagenome	SAMEA4709366	UNIVERSITY OF EDINBURGH	ERA1563857		public	F95FE91F7907DF03648538587B82A2DB	8EB1D28F107C3265B9052E613F30826B
SRR7640448	2018-09-07 00:02:00	2018-08-03 02:32:00	53453	18186002	36435	340	9		https://sra-downloadb.be-md.ncbi.nlm.nih.gov/sos2/sra-pub-run-15/SRR7640448/SRR7640448.2	SRX4503955	giv2_RB2_53261_20150629_SISPA91_182xRB2_nr_trim_BC106_4N	WGS	RANDOM PCR	VIRAL RNA	PAIRED	0	0	ILLUMINA	Illumina MiSeq	SRP035895	PRJNA183620	2	183620	SRS3624482	SAMN04522741	simple	1757313	Influenza B virus (B/Sydney/1001/2014)	NIGSP_RB2_00576	JCVI	SRA751125		public	98B8AFA1C7248385BA9D62D48CB20EC2	C655E9026F449770EFF0753431CFCAB7
SRR7634790	2018-09-07 00:02:00	2018-08-01 17:48:00	94330	33726291	66888	357	16		https://sra-download.ncbi.nlm.nih.gov/traces/sra68/SRR/007455/SRR7634790	SRX4498350	giv2_RB2_52699_20150515_SISPA82_2xSGB3_183xRB2_nr_trim_BC051_4N	WGS	RANDOM PCR	VIRAL RNA	PAIRED	0	0	ILLUMINA	Illumina MiSeq	SRP035895	PRJNA183620	2	183620	SRS3619249	SAMN04522179	simple	1757875	Influenza B virus (B/Brisbane/9/2012)	NIGSP_RB2_00014	JCVI	SRA750032		public	404EF64D09E4C707E1650D2A4143CB31	B6D20DA4DD443B071734A6FB195A6399
SRR7891071	2018-12-21 18:41:00	2018-09-21 21:53:00	12740	1961284	8221	153	1		https://sra-download.ncbi.nlm.nih.gov/traces/sra6/SRR/007706/SRR7891071	SRX4728648	giv_YK_51217_N20140905_TESTRUN_47xYK_1xNEGCTRL_MiSeq_nr_trim_N703S503	WGS	RANDOM PCR	VIRAL RNA	PAIRED	0	0	ILLUMINA	Illumina MiSeq	SRP035895	PRJNA183620	2	183620	SRS3811942	SAMN04491280	simple	1663945	Influenza A virus (A/Anhui/1-YK_RG53/2013(H7N9))	NIGSP_YK_00053	JCVI	SRA782074		public	239BC63964DDF2EFDE33AAE676BDA0E8	978429ACE082FAA47D439423546E3C6A
ERR2738095	2018-08-17 08:29:00	2018-08-18 12:12:00	1016174	508087000	1016174	500	290		https://sra-downloadb.be-md.ncbi.nlm.nih.gov/sos1/sra-pub-run-1/ERR2738095/ERR2738095.1	ERX2751168		WGS	RANDOM	GENOMIC	PAIRED	350	0	ILLUMINA	Illumina HiSeq 2500	ERP108694	PRJEB26687		475719	ERS2529332	SAMEA4709174	simple	1070528	viral metagenome	SAMEA4709174	UNIVERSITY OF EDINBURGH	ERA1563857		public	5D91E425C3336306B0E1AD64F38671DE	214DC9A53A2143356255567282D5ACA3
SRR8169954	2018-12-21 18:47:00	2018-11-07 09:28:00	215819	83810448	172919	388	39		https://sra-downloadb.be-md.ncbi.nlm.nih.gov/sos1/sra-pub-run-1/SRR8169954/SRR8169954.2	SRX4990599	giv_IBA_70902_20170717_SISPA175_94xIBA_2xSLDENG_miseq_nr_trim_BC479_3N	WGS	RANDOM PCR	VIRAL RNA	PAIRED	0	0	ILLUMINA	Illumina MiSeq	SRP035895	PRJNA183620	2	183620	SRS4026280	SAMN08928995	simple	11320	Influenza A virus	NIGSP_IBA_00523	JCVI	SRA806146		public	FEEA079DA45973224C0E8726C62F0D03	87816530623F3A03DA0F4EB90EE2023F
SRR3719438	2016-06-26 02:01:00	2016-06-26 02:33:00	25246234	7573870200	0	300	4273		https://sra-downloadb.be-md.ncbi.nlm.nih.gov/sos1/sra-pub-run-1/SRR3719438/SRR3719438.1	SRX1878017	UONH	RNA-Seq	other	METATRANSCRIPTOMIC	SINGLE	0	0	ILLUMINA	Illumina HiSeq 2000	SRP043213	PRJNA247822		247822	SRS1525428	SAMN05238740	simple	408172	marine metagenome	Gp0055392	JGI	SRA435833		public	6165A76A6E33651FC640922C8C108A59	E6E3FF2A5F74217000F54B32F3A74C0A
ERR3587073	2019-10-10 09:26:00	2019-10-10 17:52:00	0	0	0	0	3603		https://sra-download.ncbi.nlm.nih.gov/traces/era3/ERR/ERR3587/ERR3587073	ERX3583013	BEZ_AKBA_W	RNA-Seq	cDNA	METATRANSCRIPTOMIC	PAIRED	204	0	ILLUMINA	Illumina HiSeq 2000	ERP006155	PRJEB6608		253563	ERS493484	SAMEA2623177	simple	408172	marine metagenome	TARA_B100001261	GSC	ERA2161153		public	98688DEE0F3FC5FABC20293C62BC7249	31568736442CD1363067B084D7DEC118
SRR6674593	2019-03-01 00:24:00	2018-02-05 14:50:00	150416	75508832	150416	502	38		https://sra-downloadb.be-md.ncbi.nlm.nih.gov/sos1/sra-pub-run-2/SRR6674593/SRR6674593.1	SRX3651108	A287	WGS	RT-PCR	VIRAL RNA	PAIRED	0	0	ILLUMINA	Illumina MiSeq	SRP132207	PRJNA431639		431639	SRS2915637	SAMN08454595	simple	11320	Influenza A virus	A287	TS2742@NYU.EDU'S SHARED SUBMISSIONS	SRA655331		public	3912FD967C50FB09246F70FD65512089	B9A6EEAD8BBDE6044CE12C8CE29F8B7F
SRR10748744	2020-05-28 19:04:00	2020-06-04 02:05:00	6770945	2044825390	6770945	302	802		https://sra-download.ncbi.nlm.nih.gov/traces/sra5/SRR/010496/SRR10748744	SRX7423650	MS00-20a-DIEL-SL1C9-015	RNA-Seq	RANDOM	METATRANSCRIPTOMIC	PAIRED	0	0	ILLUMINA	NextSeq 500	SRP238411	PRJNA596510		596510	SRS5869762	SAMN13639870	simple	1874687	marine plankton metagenome	MS00-20a-DIEL-SL1C9-015	SCOPE	SRA1015126		public	4D66F74D451720EAB14D247FC8901E6F	8A9FAE5A06AAE84D37C11756D0B60347
SRR11829351	2020-05-22 00:35:00	2020-05-22 00:27:00	121819753	36789565406	121819753	302	10648		https://sra-download.ncbi.nlm.nih.gov/traces/sra64/SRR/011552/SRR11829351	SRX8379888	GOHZS	RNA-Seq	RT-PCR	METATRANSCRIPTOMIC	PAIRED	0	0	ILLUMINA	Illumina NovaSeq 6000	SRP262766	PRJNA620799		620799	SRS6694373	SAMN14510911	simple	749907	sediment metagenome	Gp0403943	JGI	SRA1078391		public	B2008ED51350FF66C4B8D317FAC38F81	C692250C65549D74EF3A1DD2F9805AEF
ERR227837	2013-07-21 16:13:00	2013-07-12 23:32:00	1722337	344467400	1722337	200	227	assembly	https://sra-downloadb.be-md.ncbi.nlm.nih.gov/sos2/sra-pub-run-7/ERR227837/ERR227837.1	ERX202496	7402/11	RNA-Seq	RT-PCR	VIRAL RNA	PAIRED	154	0	ILLUMINA	Illumina HiSeq 2000	ERP002219	PRJEB1417		211935	ERS212602	SAMEA2048554	simple	142786	Norovirus	SAMEA2048554	UNIVERISTY OF OXFORD	ERA194254		public	36FB944C1477A2FD979CC5019DC07738	6A7060EB26E05D2FA4BB5B5877F2764A
SRR7009211	2018-04-18 13:37:00	2018-04-16 12:23:00	107989	40300009	71619	373	20		https://sra-downloadb.be-md.ncbi.nlm.nih.gov/sos2/sra-pub-run-13/SRR7009211/SRR7009211.2	SRX3941695	eeev_EEELK_54957_20150515_SISPA81_93xEEELK_nr_trim_BC313_4N	WGS	RANDOM PCR	VIRAL RNA	PAIRED	0	0	ILLUMINA	Illumina MiSeq	SRP139953	PRJNA263186		263186	SRS3172346	SAMN04568983	simple	11021	Eastern equine encephalitis virus	EEESP_EEELK_00256	JCVI	SRA691271		public	FCF17C9106A7F1753C49BAC5BEBE706A	2F51081D8B4803D2C0A2518AEAAF270B
SRR5204421	2017-01-26 03:28:00	2017-01-26 04:15:00	68110637	20433191100	68110637	300	12017		https://sra-downloadb.be-md.ncbi.nlm.nih.gov/sos2/sra-pub-run-9/SRR5204421/SRR5204421.1	SRX2518347	YAXG	RNA-Seq	other	METATRANSCRIPTOMIC	PAIRED	0	0	ILLUMINA	Illumina HiSeq 2000	SRP097825	PRJNA366031		366031	SRS1940992	SAMN06268079	simple	449393	freshwater metagenome	Gp0085350	JGI	SRA531518		public	BB846D3245D4D42CABE5138A71470573	99724FE41E4D641D95416F247D4BB0BC
SRR11954008	2020-06-08 14:49:00	2020-06-08 14:40:00	128125	25881250	128125	202	13		https://sra-download.ncbi.nlm.nih.gov/traces/sra31/SRR/011673/SRR11954008	SRX8498111	SAMN14938620_xGen_1_ERCC-62	RNA-Seq	cDNA	VIRAL RNA	PAIRED	0	0	ILLUMINA	Illumina HiSeq 2500	SRP266465	PRJNA622837		622837	SRS6796812	SAMN14938620	simple	2697049	Severe acute respiratory syndrome coronavirus 2	MA_MGH_00010	BROAD INSTITUTE OF HARVARD AND MIT	SRA1084625		public	F2DC260E80CDC7512F909824D4EECF16	17B07B02F9EF8508F49DAEE956D0D457
SRR12334929	2020-07-28 01:20:00	2020-07-28 01:19:00	998999	291707708	998999	292	84		https://sra-download.ncbi.nlm.nih.gov/traces/sra51/SRR/012045/SRR12334929	SRX8835030	RR057i_00167_L17_S268_48659_reads_nh_	RNA-Seq	RANDOM	METATRANSCRIPTOMIC	PAIRED	0	0	ILLUMINA	Illumina NovaSeq 6000	SRP273836	PRJNA633853		633853	SRS7099061	SAMN14972209	simple	646099	human metagenome	RR057i_00167_L17_S268_48659_reads_nh_	UNIVERSITY OF CALIFORNIA SAN FRANCISCO/CHAN ZUCKERBERG BIOHUB	SRA1104353		public	398EF4871202FA4FF7105C43DA7657EC	BABA19E5C99965EC650E6CAEE97DEC3A
SRR7645034	2018-09-07 00:02:00	2018-08-04 04:06:00	136593	42691038	88113	312	22		https://sra-download.ncbi.nlm.nih.gov/traces/sra69/SRR/007465/SRR7645034	SRX4508280	giv3_ABOW_62364_20151102_SISPA112_95xABOW_nr_trim_BC429_4N	WGS	RANDOM PCR	VIRAL RNA	PAIRED	0	0	ILLUMINA	Illumina MiSeq	SRP035895	PRJNA183620	2	183620	SRS3628169	SAMN04568819	simple	1789075	Influenza A virus (A/mallard/Maryland/14OS1319/2014(H10N3))	NIGSP_ABOW_00433	JCVI	SRA752698		public	8124E3309A779C4270BC311073B4FD88	7A8AEEE5289C323A3F1DDF368618BBB9
SRR6339350	2018-11-13 13:46:00	2017-12-03 05:03:00	2384706	164544714	0	69	105		https://sra-downloadb.be-md.ncbi.nlm.nih.gov/sos2/sra-pub-run-11/SRR6339350/SRR6339350.1	SRX3438278	lib63	RNA-Seq	RT-PCR	VIRAL RNA	SINGLE	0	0	ILLUMINA	Illumina Genome Analyzer IIx	SRP126012	PRJNA420867	3	420867	SRS2729197	SAMN08123004	simple	12072	Coxsackievirus B3	p13_WT_3	BAR ILAN UNIVERESITY	SRA635573		public	5FE72BCAD9FB7F904D9D28280320E34F	46A6FB55A7EF56466E03E7823CFD4397
SRR1595621	2014-10-01 19:36:00	2014-10-01 19:36:00	721560	145755120	721560	202	77	assembly	https://sra-downloadb.be-md.ncbi.nlm.nih.gov/sos1/sra-pub-run-5/SRR1595621/SRR1595621.1	SRX718807	R922	RNA-Seq	cDNA	VIRAL RNA	PAIRED	550	68.5496	ILLUMINA	Illumina HiSeq 2000	SRP048578	PRJNA254017		254017	SRS714562	SAMN02927463	simple	11620	Lassa mammarenavirus	LASV922	BI	SRA188454		public	782FDF6F9C7269ADE009350F114135A3	A44F1775EBFAACBE9FABC6B9BB64C37E
ERR1301967	2016-03-11 23:02:00	2016-03-14 20:14:00	1602012	801006000	1602012	500	455		https://sra-downloadb.be-md.ncbi.nlm.nih.gov/sos2/sra-pub-run-7/ERR1301967/ERR1301967.1	ERX1373626	14419000	WGS	RANDOM	GENOMIC	PAIRED	350	0	ILLUMINA	Illumina HiSeq 2500	ERP006046	PRJEB6505		261306	ERS1074214	SAMEA3887080	simple	1070528	viral metagenome	SAMEA3887080	THE WELLCOME TRUST SANGER INSTITUTE	ERA570243		public	D3B0DA93A272AB835DA57F30A9A25DE1	25CC89D5AC4B329159010B4E28806A2E
SRR7650697	2018-09-07 00:03:00	2018-08-07 16:23:00	129048	36840827	70530	285	14		https://sra-download.ncbi.nlm.nih.gov/traces/sra69/SRR/007471/SRR7650697	SRX4513630	rsv_NHRSV_62010_20151120_SISPA109_87xNHRSV_1xTH_nr_trim_BC352_3N	WGS	RANDOM PCR	VIRAL RNA	PAIRED	0	0	ILLUMINA	Illumina MiSeq	SRP156458	PRJNA262901		262901	SRS3632209	SAMN05789593	simple	11250	Human orthopneumovirus	RSVSP_NHRSV_00085	JCVI	SRA754632		public	61629FE2F2253F7AC264B6FE5B20B9AF	E12A22AECEBF1C1E1A91FCEEFB6BD600
SRR7687295	2018-08-13 02:43:00	2018-08-13 02:32:00	35485308	10716563016	35485308	302	4545		https://sra-download.ncbi.nlm.nih.gov/traces/sra69/SRR/007507/SRR7687295	SRX4547782	CNUHC	RNA-Seq	other	METATRANSCRIPTOMIC	PAIRED	0	0	ILLUMINA	Illumina HiSeq 2500	SRP157423	PRJNA468986		468986	SRS3665064	SAMN09093830	simple	1646512	riverine metagenome	Gp0293477	JGI	SRA757324		public	863B214369E72FBA639AD37B3A50D05F	683EA016F5C3ABBF116C6FA7CC15F18E
SRR11035253	2020-02-10 20:21:00	2020-02-07 12:38:00	37665254	11299576200	37665254	300	3259		https://sra-download.ncbi.nlm.nih.gov/traces/sra50/SRR/010776/SRR11035253	SRX7687568	CMS002_017a_Rb_S122_L004	RNA-Seq	RANDOM	METATRANSCRIPTOMIC	PAIRED	0	0	ILLUMINA	Illumina NovaSeq 6000	SRP247524	PRJNA605178		605178	SRS6114049	SAMN14051507	simple	496923	mosquito metagenome	CMS002_017a	CHAN ZUCKERBERG BIOHUB	SRA1038984		public	91FB01AF64009390D183FBB07F65BC60	B9AF17A3EB97A6C1EBE26F4FB9DD2A89
SRR12348115	2020-07-29 22:55:00	2020-07-29 22:50:00	1841822	541422191	1834616	293	95	NC_045512.2	https://sra-download.ncbi.nlm.nih.gov/traces/sra29/SRR/012058/SRR12348115	SRX8847655	SEARCH-0578-SAN	RNA-Seq	PCR	VIRAL RNA	PAIRED	0	0	ILLUMINA	NextSeq 550	SRP252988	PRJNA612578		612578	SRS7110440	SAMN15669837	simple	2697049	Severe acute respiratory syndrome coronavirus 2	SEARCH-0578-SAN	THE SCRIPPS RESEARCH INSTITUTE	SRA1105514		public	59C49B1A3842519C8E48F2BF481867AC	BCC01606624B06958A6BBFCEDA963153
SRR7823243	2018-10-01 00:10:00	2018-09-12 13:36:00	212473	70137515	151175	330	35		https://sra-downloadb.be-md.ncbi.nlm.nih.gov/sos1/sra-pub-run-1/SRR7823243/SRR7823243.1	SRX4674386	rsv_TH_60186_20150528_SISPA85_49xTH_nr_trim_BC067_3N	WGS	RANDOM PCR	VIRAL RNA	PAIRED	0	0	ILLUMINA	Illumina MiSeq	SRP161598	PRJNA267583		267583	SRS3768665	SAMN05789359	simple	11250	Human orthopneumovirus	RSVSP_TH_10518	JCVI	SRA772339		public	9ABE56CDB9DA311E47BF89D3DE174D4D	796A38388746DFB7C99110C42A64C93C
SRR7006521	2018-04-18 13:37:00	2018-04-17 04:03:00	17848	5142190	8331	288	2		https://sra-downloadb.be-md.ncbi.nlm.nih.gov/sos2/sra-pub-run-13/SRR7006521/SRR7006521.2	SRX3939094	eeev_EEELK_52577_20150210_SISPA70_94xEEELK_miseq_nr_trim_BC467_3N	WGS	RANDOM PCR	VIRAL RNA	PAIRED	0	0	ILLUMINA	Illumina MiSeq	SRP139953	PRJNA263186		263186	SRS3170258	SAMN05790127	simple	11021	Eastern equine encephalitis virus	EEESP_EEELK_00130	JCVI	SRA690497		public	4FE26075C9DCEE478A73D7E0A0C8BCB3	3A986888BCD2051F698B3748D642F814
SRR7649211	2018-09-07 00:03:00	2018-08-07 05:07:00	50651	16621180	35307	328	8		https://sra-downloadb.be-md.ncbi.nlm.nih.gov/sos2/sra-pub-run-15/SRR7649211/SRR7649211.2	SRX4512152	rsv_MCRSV_53523_20150619_SISPA88_93xMCRSV_nr_trim_BC455_3N	WGS	RANDOM PCR	VIRAL RNA	PAIRED	0	0	ILLUMINA	Illumina MiSeq	SRP156458	PRJNA262901		262901	SRS3631229	SAMN04507037	simple	11250	Human orthopneumovirus	RSVSP_MCRSV_00141	JCVI	SRA754051		public	35A9B53460CB0497AE9F7C3A9E962B15	CC936B90373E7D75FE4139E56AFF0E03
SRR2558365	2015-10-30 14:48:00	2015-10-05 11:38:00	1457982	52487352	0	36	35		https://sra-downloadb.be-md.ncbi.nlm.nih.gov/sos1/sra-pub-run-1/SRR2558365/SRR2558365.1	SRX1304351	NIE1218348	WGS	other	VIRAL RNA	SINGLE	0	0	ILLUMINA	Illumina Genome Analyzer IIx	SRP064468	PRJNA297585		297585	SRS1099233	SAMN04125876	simple	12080	Human poliovirus 1	NIE1218348	CENTERS FOR DISEASE CONTROL AND PREVENTION	SRA302605		public	074FC1413C6C0548EF7231767E2086CD	0F4693217233B04D46FB36F22DBAEA8E
SRR7167619	2019-10-31 00:29:00	2018-05-15 17:43:00	4147116	2496563832	4147116	602	1201		https://sra-downloadb.be-md.ncbi.nlm.nih.gov/sos2/sra-pub-run-13/SRR7167619/SRR7167619.1	SRX4085590	IL100080298	WGS	cDNA	VIRAL RNA	PAIRED	433	0	ILLUMINA	Illumina MiSeq	SRP040661	PRJNA231221	3	231221	SRS3302639	SAMN07796353	simple	565995	Bundibugyo ebolavirus	FDAARGOS_471	UMIGS	SRA704414		public	2FCB31A05CFD2C6B77AB6EA5C02EC76B	91DE89FC37AEC8C5758D177954C7BB0C
ERR2738366	2018-08-17 08:29:00	2018-08-19 04:26:00	148658	74329000	148658	500	46		https://sra-downloadb.be-md.ncbi.nlm.nih.gov/sos1/sra-pub-run-1/ERR2738366/ERR2738366.1	ERX2751439		WGS	RANDOM	GENOMIC	PAIRED	350	0	ILLUMINA	Illumina HiSeq 2500	ERP108694	PRJEB26687		475719	ERS2529467	SAMEA4709309	simple	1070528	viral metagenome	SAMEA4709309	UNIVERSITY OF EDINBURGH	ERA1563857		public	C283023E12E0619EF4CCAC1832994742	1C6B7E6F9DAC6CA0B3945B142E88113D
SRR1181334	2014-03-01 10:52:00	2014-03-01 10:55:00	169689	34277178	169689	202	18	assembly	https://sra-downloadb.be-md.ncbi.nlm.nih.gov/sos1/sra-pub-run-5/SRR1181334/SRR1181334.1	SRX480233	NUGEN_K1052_74	WGS	RANDOM PCR	VIRAL RNA	PAIRED	355	114.923	ILLUMINA	Illumina HiSeq 2000	SRP034507	PRJNA227457	2	227457	SRS565112	SAMN02646049	simple	11250	Human orthopneumovirus	K1052_74	BI	SRA143029		public	CE9D600ABF5A7C92F9D8E779F4087BF3	F503F1FBAB1E9A2ECDBCD18A23B63E24
SRR4786379	2017-03-13 08:46:00	2016-11-01 19:57:00	25335425	7600627500	25335425	300	2602		https://sra-downloadb.be-md.ncbi.nlm.nih.gov/sos2/sra-pub-run-9/SRR4786379/SRR4786379.1	SRX2316624	AH1_meta-RNA	RNA-Seq	RANDOM	METATRANSCRIPTOMIC	PAIRED	0	0	ILLUMINA	Illumina HiSeq 4000	SRP092409	PRJNA352065	2	352065	SRS1773336	SAMN05963486	simple	1297885	plant metagenome	AH1	UNIVERSITY OF CALIFORNIA DAVIS	SRA488113		public	A3F7AAF4009E926367068A5E8BFEBFC7	80613E13C89867DDD0B536618FAC4F91
SRR1594609	2014-10-01 17:37:00	2014-10-01 17:40:00	4245623	857615846	4245623	202	467	assembly	https://sra-downloadb.be-md.ncbi.nlm.nih.gov/sos1/sra-pub-run-5/SRR1594609/SRR1594609.1	SRX718707	R6	RNA-Seq	cDNA	VIRAL RNA	PAIRED	550	106.226	ILLUMINA	Illumina HiSeq 2000	SRP048578	PRJNA254017		254017	SRS714486	SAMN02927530	simple	11620	Lassa mammarenavirus	LASV6	BI	SRA188454		public	8F2F1B86BA25AAD778DE17F7EC1EB5C6	91821DBE90F90F327EFD2AF7ED39FCF3
SRR4831676	2017-10-04 01:36:00	2017-09-28 02:10:00	22118534	6635560200	0	300	4536		https://sra-downloadb.be-md.ncbi.nlm.nih.gov/sos2/sra-pub-run-11/SRR4831676/SRR4831676.1	SRX2319992	ACJ8	RNA-Seq	cDNA	METATRANSCRIPTOMIC	SINGLE	0	0	ILLUMINA	Illumina HiSeq 2500	SRP037995	PRJNA237345		237345	SRS1776211	SAMN05944613	simple	1169740	aquatic metagenome	ACJ8	UNIVERSITY OF GEORGIA	SRA489147		public	75C54AAF3A7985A743AEDD19809F30D4	BD104D3D22EA8663132D0D270AD1C64C
SRR10522300	2019-11-26 08:33:00	2019-11-25 22:16:00	43500137	8597335600	42473219	197	3647		https://sra-download.ncbi.nlm.nih.gov/traces/sra68/SRR/010275/SRR10522300	SRX7207042	FCHCF5JBBXX-WHENVfbwEAAARAAPEI_7	RNA-Seq	cDNA	METATRANSCRIPTOMIC	PAIRED	0	0	ILLUMINA	Illumina HiSeq 4000	SRP232849	PRJNA431396		431396	SRS5711504	SAMN13324184	simple	942017	activated sludge metagenome	NF_RNA4_L3	THE UNIVERSITY OF HONG KONG	SRA997979		public	B09910B3380B50F7242BADAC0EF7C120	9E05D803D9B29A302CB928C011795C96
SRR6121288	2017-09-29 14:15:00	2017-09-29 14:12:00	6124967	1543491684	6124967	252	757		https://sra-downloadb.be-md.ncbi.nlm.nih.gov/sos2/sra-pub-run-11/SRR6121288/SRR6121288.1	SRX3234031	Cali_pool_cali09	WGS	RT-PCR	VIRAL RNA	PAIRED	0	0	ILLUMINA	Illumina HiSeq 2500	SRP119147	PRJNA412631		412631	SRS2558273	SAMN07722379	simple	11309	unidentified influenza virus	Cali_pool	LAURING LAB - UNIVERSITY OF MICHIGAN	SRA615975		public	07F4D8939748F9C55B5D32CA4138A882	48FE4A07B9BFA626B61916A64F5EB4D7
SRR11638191	2020-09-01 00:07:00	2020-04-29 07:34:00	6512206	1947149594	0	299	832		https://sra-download.ncbi.nlm.nih.gov/traces/sra32/SRR/011365/SRR11638191	SRX8201995	L36	Targeted-Capture	Hybrid Selection	METATRANSCRIPTOMIC	SINGLE	0	0	ILLUMINA	NextSeq 500	SRP259087	PRJNA627811		627811	SRS6560070	SAMN14687824	simple	1711999	invertebrate metagenome	L36	FONDAZIONE EDMUND MACH	SRA1070257		public	931E1815FE77BE601C00DBFDD37DA09F	02A609333033BB5D37A539BB497E3C47
SRR7612714	2018-09-01 00:08:00	2018-07-31 00:03:00	96948	28855277	59964	297	15		https://sra-download.ncbi.nlm.nih.gov/traces/sra68/SRR/007434/SRR7612714	SRX4477510	chikv_CKVHL_63223_20160517_SISPA135_CHIKV_ZIKV_RHINO_miseq_nr_trim_BC045_3N	WGS	RANDOM PCR	VIRAL RNA	PAIRED	0	0	ILLUMINA	Illumina MiSeq	SRP155242	PRJNA294670		294670	SRS3602748	SAMN07258133	simple	37124	Chikungunya virus	CHVSP_CKVHL_00024	JCVI	SRA745816		public	F081A227B234FBD1B2F4D16C0C442AB8	58575A7503BE028653D29CCC6AFD29F7
ERR3180538	2019-02-28 03:12:00	2019-05-24 22:39:00	270307	135153500	270307	500	82		https://sra-download.ncbi.nlm.nih.gov/traces/era22/ERR/ERR3180/ERR3180538	ERX3208376	DN478835Q:F8	WGS	RANDOM	GENOMIC	PAIRED	500	0	ILLUMINA	Illumina HiSeq 2500	ERP006046	PRJEB6505		261306	ERS3171862	SAMEA5365255	simple	1070528	viral metagenome	SAMEA5365255	WELLCOME SANGER INSTITUTE	ERA1746580		public	46709B439B9CF321C0C631D9B360BE25	AFDB562CE7A7C32821E54D7B6CF1E284
SRR5368795	2017-04-03 09:33:00	2017-03-23 15:39:00	75751210	7499369790	0	99	4714		https://sra-downloadb.be-md.ncbi.nlm.nih.gov/sos2/sra-pub-run-7/SRR5368795/SRR5368795.1	SRX2664051	197_5_feces_mt	RNA-Seq	cDNA	METATRANSCRIPTOMIC	SINGLE	0	0	ILLUMINA	Illumina HiSeq 2000	SRP038757	PRJNA237795		237795	SRS560719	SAMN02645143	simple	9825	Sus scrofa domesticus	197_5.sff	IOWA STATE UNIVERSITY	SRA548827		public	D947D63F0132BBAF6A250623388E1A55	8F7C9694DA2935A0BFED3A629772A5A0
SRR5215282	2017-03-24 14:19:00	2017-01-29 02:52:00	3556547	1066964100	3556547	300	427		https://sra-downloadb.be-md.ncbi.nlm.nih.gov/sos1/sra-pub-run-1/SRR5215282/SRR5215282.1	SRX2525493	W76A-NW-2	WGS	RT-PCR	VIRAL RNA	PAIRED	0	0	ILLUMINA	NextSeq 500	SRP098405	PRJNA364676		364676	SRS1946440	SAMN06263967	simple	11320	Influenza A virus	W76	FRED HUTCHINSON CANCER RESEARCH CENTER	SRA532446		public	4E0CA7C31848D4880DD767F32340CF63	916F63D9B2F37E5DD1C65199E6D90908
SRR7971318	2018-12-21 18:41:00	2018-10-09 19:29:00	48822	17457082	35156	357	8		https://sra-download.ncbi.nlm.nih.gov/traces/sra72/SRR/007784/SRR7971318	SRX4804354	swiv_SD3_64903_20170407_SISPA165_120xSD3_miseq_nr_trim_BC221_3N	WGS	RANDOM PCR	VIRAL RNA	PAIRED	0	0	ILLUMINA	Illumina MiSeq	SRP035895	PRJNA183620	2	183620	SRS3883081	SAMN08929506	simple	11320	Influenza A virus	NIGSP_SD3_00053	JCVI	SRA790087		public	FA1AD809941BF180E75BACBC2B0368B2	6CDFDDC037E6A2C1299B37486FBDB3B8
ERR1301490	2016-03-11 23:01:00	2016-03-14 20:25:00	1476177	738088500	1476177	500	438		https://sra-downloadb.be-md.ncbi.nlm.nih.gov/sos2/sra-pub-run-7/ERR1301490/ERR1301490.1	ERX1373149	14238600	WGS	RANDOM	GENOMIC	PAIRED	350	0	ILLUMINA	Illumina HiSeq 2500	ERP006046	PRJEB6505		261306	ERS1074863	SAMEA3887729	simple	1070528	viral metagenome	SAMEA3887729	THE WELLCOME TRUST SANGER INSTITUTE	ERA570243		public	9540E06F377AF3F088EA9BDBBD10AD60	A2E60C82DCCAE6739C0F97392949B885
SRR8603143	2019-06-24 04:18:00	2019-02-21 15:42:00	18425963	3685192600	18425963	200	1294		https://sra-download.ncbi.nlm.nih.gov/traces/sra77/SRR/008401/SRR8603143	SRX5402921	403	RNA-Seq	unspecified	METATRANSCRIPTOMIC	PAIRED	0	0	ILLUMINA	Illumina HiSeq 4000	SRP186495	PRJNA523328		523328	SRS4388830	SAMN10972989	simple	1235509	synthetic metagenome	403	UNIVERSITY OF DUISBURG-ESSEN	SRA851268		public	86C9BA51C7E81FD49399039303314682	61DD9B2BD82AD55A4E1222F9EE1BD3FF
SRR5434336	2017-04-10 16:30:00	2017-04-10 16:25:00	22080017	6668165134	22080017	302	3044		https://sra-downloadb.be-md.ncbi.nlm.nih.gov/sos2/sra-pub-run-7/SRR5434336/SRR5434336.1	SRX2724371	ABCWZ	RNA-Seq	other	METATRANSCRIPTOMIC	PAIRED	0	0	ILLUMINA	Illumina HiSeq 2500	SRP103524	PRJNA365617		365617	SRS2113090	SAMN06264357	simple	556182	freshwater sediment metagenome	Gp0111194	JGI	SRA552794		public	AEF96049FF4A481A3462426414C68ADE	44AF7A800A2B1B57B324A12CFF34E8B3
SRR8754514	2019-03-19 17:59:00	2019-03-19 17:53:00	420546	180786906	420546	429	97		https://sra-download.ncbi.nlm.nih.gov/traces/sra0/SRR/008549/SRR8754514	SRX5545279	33	RNA-Seq	RT-PCR	VIRAL RNA	PAIRED	0	0	ILLUMINA	Illumina MiSeq	SRP188773	PRJNA527853	3	527853	SRS4510925	SAMN11168452	simple	11309	unidentified influenza virus	NC99-L1P1-Fig9	UNIVERSITY OF ILLINOIS AT CHAMPAIGN-URBANA	SRA862323		public	1F99994DD1C9B7FD60E4F59C2C10F5EA	1E5DF5ED2392758747E6EF05802FFD9B
SRR7785304	2018-10-01 00:10:00	2018-09-05 15:24:00	97098	26211383	49723	269	14		https://sra-downloadb.be-md.ncbi.nlm.nih.gov/sos1/sra-pub-run-1/SRR7785304/SRR7785304.2	SRX4640295	wnv_WNVLK_62955_20160205-1_SISPA122_93xWNVLK_nr_trim_BC595_3N	WGS	RANDOM PCR	VIRAL RNA	PAIRED	0	0	ILLUMINA	Illumina MiSeq	SRP159559	PRJNA262930		262930	SRS3738554	SAMN05790552	simple	11082	West Nile virus	WNVSP_WNVLK_00446	JCVI	SRA766470		public	544D1D4813672909A624450ADDDDDE1B	472F3E1F6524A8D96F6720E5BFDCA422
ERR3179442	2019-02-28 03:10:00	2019-02-28 14:35:00	161901	80950500	161901	500	43		https://sra-download.ncbi.nlm.nih.gov/traces/era23/ERR/ERR3179/ERR3179442	ERX3207293	DN459278D:F1	WGS	RANDOM	GENOMIC	PAIRED	500	0	ILLUMINA	Illumina HiSeq 2500	ERP006046	PRJEB6505		261306	ERS3172381	SAMEA5365774	simple	1070528	viral metagenome	SAMEA5365774	WELLCOME SANGER INSTITUTE	ERA1746580		public	B12DE4798386EF0D54439535E5F0CC51	87CE591301E762F4498BA84DDF9B13C5
SRR8167672	2018-12-21 18:47:00	2018-11-06 19:09:00	70868	28686331	54677	404	13		https://sra-downloadb.be-md.ncbi.nlm.nih.gov/sos1/sra-pub-run-1/SRR8167672/SRR8167672.1	SRX4988327	giv3_STALC5_72595_20180223_SISPA193_22xJW_93xSTALC5_18xZIKVOHSUtest_miseq_nr_trim_BC263_3N	WGS	RANDOM PCR	VIRAL RNA	PAIRED	0	0	ILLUMINA	Illumina MiSeq	SRP035895	PRJNA183620	2	183620	SRS4025039	SAMN10063136	simple	11320	Influenza A virus	NIGSP_CEIRS_SJC169_STALC5_00337	JCVI	SRA804613		public	CB344612202578E230127457F4DB2ABD	0C1F41C340D5D36B977DD897115BC920
ERR1301685	2016-03-11 23:01:00	2016-03-14 20:21:00	1518978	759489000	1518978	500	400		https://sra-downloadb.be-md.ncbi.nlm.nih.gov/sos2/sra-pub-run-7/ERR1301685/ERR1301685.1	ERX1373344	14304124	WGS	RANDOM	GENOMIC	PAIRED	350	0	ILLUMINA	Illumina HiSeq 2500	ERP006046	PRJEB6505		261306	ERS1074287	SAMEA3887153	simple	1070528	viral metagenome	SAMEA3887153	THE WELLCOME TRUST SANGER INSTITUTE	ERA570243		public	B2B7913391D2A61BA91F00F3D47180A4	E57056E85828DFCD5B05B735EECDC6AA
SRR6336935	2018-02-12 12:34:00	2017-12-01 08:06:00	6989582	524218650	0	75	185		https://sra-downloadb.be-md.ncbi.nlm.nih.gov/sos2/sra-pub-run-11/SRR6336935/SRR6336935.1	SRX3436110	EW5rerun	miRNA-Seq	size fractionation	METATRANSCRIPTOMIC	SINGLE	0	0	ILLUMINA	NextSeq 500	SRP125929	PRJNA419919		419919	SRS2727070	SAMN08100351	simple	646099	human metagenome	Qiagen_water	UNIVERSITY LUXEMBOURG	SRA635269		public	E6D7C115F52B9918367083547520918D	44DBE65DB1E5844B75BBA7E3D03A36EF
ERR3244802	2019-11-01 11:27:00	2019-11-01 12:36:00	24775918	1263571818	0	51	815		https://sra-download.ncbi.nlm.nih.gov/traces/era4/ERR/ERR3244/ERR3244802	ERX3271805	unspecified	RNA-Seq	Inverse rRNA	METATRANSCRIPTOMIC	SINGLE	0	0	ILLUMINA	Illumina HiSeq 2000	ERP114440	PRJEB31833		587258	ERS3334542	SAMEA5532471	simple	256318	metagenome	SAMEA5532471	UWO	ERA1785261		public	61A3A8B639CD2F31AEAA48F12C84AC43	5D3738EF1CE767DB802E3B69A7E42CF5
SRR7885770	2018-10-17 00:06:00	2018-09-20 21:19:00	265729	91816614	192128	345	46		https://sra-download.ncbi.nlm.nih.gov/traces/sra6/SRR/007700/SRR7885770	SRX4723421	giv3_RUNC_61043_20150826_SISPA99_91xRUNC_nr_trim_BC548_4N	WGS	RANDOM PCR	VIRAL RNA	PAIRED	0	0	ILLUMINA	Illumina MiSeq	SRP035895	PRJNA183620	2	183620	SRS3808323	SAMN04507723	simple	1766501	Influenza A virus (A/northern pintail/Interior Alaska/10BM03314/2010(H4N4))	NIGSP_CEIRS_CIP105_RUNC_00058	JCVI	SRA780628		public	9009552421AF1765BB84A9D6C0E4D9E5	8604B2F39B13911B87E8FE9961C06E70
SRR7629980	2018-09-01 00:08:00	2018-08-02 23:57:00	47067	17326969	36643	368	7		https://sra-download.ncbi.nlm.nih.gov/traces/sra69/SRR/007451/SRR7629980	SRX4493747	entero_RAJENT_52458_20150404_SISPA72_50xRAJENT_3xXENTERO_1xTHENT_nr_trim_BC075_4N	WGS	RANDOM PCR	VIRAL RNA	PAIRED	0	0	ILLUMINA	Illumina MiSeq	SRP155896	PRJNA270340		270340	SRS3616039	SAMN04488195	simple	42789	Enterovirus D68	ENTSP_RAJENT_00025	JCVI	SRA748771		public	7F0E9B1CC876001F0F1779BCE111F7E8	F42EB65509A1D04633D232ADE448BF01
SRR5428773	2019-05-01 00:30:00	2017-04-07 06:28:00	1264343	541750315	1264343	428	234		https://sra-downloadb.be-md.ncbi.nlm.nih.gov/sos2/sra-pub-run-7/SRR5428773/SRR5428773.1	SRX2718804	20161222_MA2_H_SV12_P3_rep3	WCS	other	VIRAL RNA	PAIRED	0	0	ILLUMINA	Illumina MiSeq	SRP103280	PRJNA382071		382071	SRS2109382	SAMN06699226	simple	566374	Influenza A virus (A/Puerto Rico/8-SV12/1934(H1N1))	SV12_P3_rep3	NIAID	SRA552343		public	DEBA31A4493757CFBC1B4EAE0201766B	B9650C72BB11CC6E0C68916A56169CB3
SRR7796773	2018-09-08 00:07:00	2018-09-06 15:21:00	89294074	17858814800	0	200	7228		https://sra-downloadb.be-md.ncbi.nlm.nih.gov/sos1/sra-pub-run-1/SRR7796773/SRR7796773.1	SRX4649181	MESO2-CEWAF_REP3	RNA-Seq	RANDOM	METATRANSCRIPTOMIC	PAIRED	0	0	ILLUMINA	Illumina HiSeq 2000	SRP159901	PRJNA489497		489497	SRS3747188	SAMN09981214	simple	1874687	marine plankton metagenome	marine plankton metagenome - CEWAF	MOUNT ALLISON UNIVERSITY	SRA769139		public	F0A8F778A25218D4D812B24B4F4E03C3	8177539EC3B8CDFDDEAC8C90C5E7FCA5
SRR9008923	2019-05-03 22:01:00	2019-05-03 21:59:00	9592036	2896794872	9592036	302	907		https://sra-download.ncbi.nlm.nih.gov/traces/sra34/SRR/008797/SRR9008923	SRX5787105	CZWPX	OTHER	RT-PCR	METATRANSCRIPTOMIC	PAIRED	0	0	ILLUMINA	Illumina NovaSeq 6000	SRP195014	PRJNA535842		535842	SRS4719244	SAMN11510378	simple	1297885	plant metagenome	Gp0333994	JGI	SRA882475		public	0053FC8322291B2077AAFC08B6FE0E20	EE888D2E1BED104F3FC3CBEA8003B558
ERR2029738	2018-07-04 14:36:00	2018-07-16 11:48:00	33049994	4626999160	0	140	2253		https://sra-downloadb.be-md.ncbi.nlm.nih.gov/sos1/sra-pub-run-2/ERR2029738/ERR2029738.1	ERX2088795	unspecified	RNA-Seq	RANDOM	METATRANSCRIPTOMIC	SINGLE	0	0	ILLUMINA	Illumina HiSeq 2500	ERP023954	PRJEB21678		479603	ERS1816460	SAMEA104157442	simple	256318	metagenome	SAMEA104157442	FRAUNHOFER IGB	ERA974175		public	425CA352D60BA7AD72201B883F5A5BD4	1CF1121C398C13809D09DC0C2B148875
SRR8703700	2019-03-20 12:27:00	2019-03-20 12:24:00	14233334	2875133468	14233334	202	1405		https://sra-downloadb.be-md.ncbi.nlm.nih.gov/sos1/sra-pub-run-2/SRR8703700/SRR8703700.1	SRX5499344		RNA-Seq	cDNA	TRANSCRIPTOMIC	PAIRED	0	0	ILLUMINA	Illumina HiSeq 2500	SRP187984	PRJNA526259	3	526259	SRS4468596	SAMN11093956	simple	9606	Homo sapiens	GSM3664581	GEO	SRA857934		public	7D818C584C9A476BA1CA9C2211EE7B32	38687CB280EB66B681FF9D4FE6B52FD4
SRR5092631	2016-12-14 13:23:00	2016-12-09 13:20:00	63197	7395564	0	117	5		https://sra-downloadb.be-md.ncbi.nlm.nih.gov/sos2/sra-pub-run-9/SRR5092631/SRR5092631.1	SRX2409464	CW_123_5021_4_NS	RNA-Seq	RT-PCR	VIRAL RNA	SINGLE	0	0	ILLUMINA	Illumina HiSeq 2000	SRP091397	PRJNA347853		347853	SRS1847678	SAMN06124866	simple	11320	Influenza A virus	CW_123_5021_4_NS	DUKE UNIVERSITY	SRA501951		public	D20BE1B0E58FE6D49BE6E24390DDC63F	A4ACFA8786BD5D3ADA2DA8FB9C365ACD
SRR12380268	2020-08-19 16:26:00	2020-08-03 21:39:00	927292	91220758	0	98	28		https://sra-download.ncbi.nlm.nih.gov/traces/sra52/SRR/012090/SRR12380268	SRX8878794	BS06189A	RNA-Seq	Inverse rRNA	VIRAL RNA	PAIRED	0	0	ILLUMINA	Illumina NovaSeq 6000	SRP275723	PRJNA650245		650245	SRS7139287	SAMN15700322	simple	2697049	Severe acute respiratory syndrome coronavirus 2	NYUMC527	NYU LANGONE HEALTH	SRA1107356		public	6C31EB16EF4B86E3BD48CA851B1275BF	C15037BC656D844C99DDD468C12E726F
SRR8608033	2019-02-22 10:46:00	2019-02-22 10:38:00	61936900	4645267500	0	75	1551		https://sra-download.ncbi.nlm.nih.gov/traces/sra77/SRR/008406/SRR8608033	SRX5407436	DUGA1	RNA-Seq	RANDOM	METATRANSCRIPTOMIC	SINGLE	0	0	ILLUMINA	NextSeq 500	SRP186570	PRJNA523735		523735	SRS4380021	SAMN10964503	simple	1699855	food production metagenome	SH_D21_C_1	INRA	SRA851489		public	73E1F2E7DAFA715BD93A124102DE0DA6	47F1E1623F60F89CA01D8EA6E7A461C0
SRR7644716	2018-09-07 00:02:00	2018-08-04 02:34:00	99949	33458535	62844	334	17		https://sra-download.ncbi.nlm.nih.gov/traces/sra69/SRR/007465/SRR7644716	SRX4507962	giv3_ABOW_62353_20151102_SISPA112_95xABOW_nr_trim_BC099_4N	WGS	RANDOM PCR	VIRAL RNA	PAIRED	0	0	ILLUMINA	Illumina MiSeq	SRP035895	PRJNA183620	2	183620	SRS3627838	SAMN04568754	simple	1789070	Influenza A virus (A/mallard/Maryland/14OS1302/2014(H10N3))	NIGSP_ABOW_00422	JCVI	SRA752609		public	0FD106C7C487631CC727CA26E060F46C	D3E714F25D787D4460B34CD50EA2B8E1
SRR8167370	2018-12-21 18:46:00	2018-11-06 19:44:00	54726	12512841	16149	228	6		https://sra-downloadb.be-md.ncbi.nlm.nih.gov/sos1/sra-pub-run-1/SRR8167370/SRR8167370.2	SRX4988025	giv3_STALC5_72458_20180223_SISPA192_93xSTALC5_40xDM_miseq_nr_trim_BC047_3N	WGS	RANDOM PCR	VIRAL RNA	PAIRED	0	0	ILLUMINA	Illumina MiSeq	SRP035895	PRJNA183620	2	183620	SRS4024842	SAMN10062999	simple	11320	Influenza A virus	NIGSP_CEIRS_SJC169_STALC5_00200	JCVI	SRA804328		public	DF3B3350F7CFEA4F14A2BB2F12085C59	893C1D23C27B25ED87BC90DDB53C2E3B
SRR10016716	2019-08-26 13:57:00	2019-08-26 13:03:00	2159711	647913300	2159711	300	383		https://sra-download.ncbi.nlm.nih.gov/traces/sra2/SRR/009781/SRR10016716	SRX6754748	RC17_AAGGTACA_H0WE1ADXX_L001	RNA-Seq	RANDOM	METATRANSCRIPTOMIC	PAIRED	0	0	ILLUMINA	Illumina HiSeq 2000	SRP219167	PRJNA504908		504908	SRS5304009	SAMN12621069	simple	1861841	feces metagenome	RC17	UNIVERSITY OF CALIFORNIA, SAN FRANCISCO	SRA947978		public	32C644D11A8BA2DED48D3F6FF234476C	782AA286CF20736397CD1966C3DB6F2B
ERR313218	2013-11-25 13:45:00	2013-11-19 03:46:00	32993812	6664750024	32993812	202	4355		https://sra-downloadb.be-md.ncbi.nlm.nih.gov/sos1/sra-pub-run-5/ERR313218/ERR313218.1	ERX286382	1.I.96.1_E1	RNA-Seq	cDNA	METATRANSCRIPTOMIC	PAIRED	200	50	ILLUMINA	Illumina HiSeq 2000	ERP003589	PRJEB4314		230326	ERS323975	SAMEA2146079	simple	3750	Malus domestica	SAMEA2146079	Functional Genomic Center Zurich (FGCZ)	ERA237768		public	7D80C8E05609FD7AF81F99537EB9AD98	5EDA39348ACC6DABD3121BDC6D85CCFB
SRR7813712	2018-10-01 00:10:00	2018-09-10 11:08:00	179455	47464592	134073	264	24		https://sra-downloadb.be-md.ncbi.nlm.nih.gov/sos1/sra-pub-run-1/SRR7813712/SRR7813712.2	SRX4665278	marburg_ABMAR2_53427_20150528_SISPA86_15xABEBO2_1xABMAR2_nr_trim_BC464_4N	WGS	RANDOM PCR	VIRAL RNA	PAIRED	0	0	ILLUMINA	Illumina MiSeq	SRP155745	PRJNA242964		242964	SRS3760314	SAMN04507518	simple	11269	Marburg marburgvirus	FLVSP_ABMAR2_00001	JCVI	SRA770480		public	36ADD7BADFBBB1898653D01CEAC8D98D	F23799B601DDCC038DE0395F2045B04D
SRR12188726	2020-07-10 05:59:00	2020-07-10 05:58:00	19570654	1293062399	0	66	508		https://sra-download.ncbi.nlm.nih.gov/traces/sra53/SRR/011903/SRR12188726	SRX8702633	WA-UW-3001	RNA-Seq	unspecified	VIRAL RNA	SINGLE	0	0	ILLUMINA	NextSeq 500	SRP251618	PRJNA610428		610428	SRS6980256	SAMN15498322	simple	2697049	Severe acute respiratory syndrome coronavirus 2	WA-UW-3001	UNIVERSITY OF WASHINGTON	SRA1097011		public	1604023AC18A7CC77088535FCD9AC6C6	57B29597DDB70A85F8CF4D5F8C30D15A
ERR4395322	2020-08-01 23:49:00	2020-08-02 01:11:00	0	0	0	0	74		https://sra-download.ncbi.nlm.nih.gov/traces/era20/ERR/ERR4395/ERR4395322	ERX4339133		WGA	PCR	VIRAL RNA	PAIRED	0	0	ILLUMINA	Illumina MiSeq	ERP120836	PRJEB37513		621271	ERS4869947	SAMEA7109387	simple	2697049	Severe acute respiratory syndrome coronavirus 2	SAMEA7109387	FISABIO - PUBLIC HEALTH	ERA2796270		public	C08DEC73E0BAC3E99B0906FE8CFA1594	E7BCBB508347B5AF798FE222D0D6DACC
SRR7001531	2018-04-13 16:36:00	2018-04-17 00:17:00	176298	57539322	113009	326	28		https://sra-downloadb.be-md.ncbi.nlm.nih.gov/sos2/sra-pub-run-13/SRR7001531/SRR7001531.2	SRX3934293	eeev_EEESS_54705_20150924_SISPA102_68xEEESS_nr_trim_BC067_4N	WGS	RANDOM PCR	VIRAL RNA	PAIRED	0	0	ILLUMINA	Illumina MiSeq	SRP139953	PRJNA263186		263186	SRS3166818	SAMN05790237	simple	11021	Eastern equine encephalitis virus	EEESP_EEESS_00054	JCVI	SRA689415		public	CDAC2418A8BB7E92842786A38192E5CB	71565314206636708B183AA1F0A3AF34
SRR12348944	2020-07-31 00:31:00	2020-07-29 23:40:00	1712980	492972192	1708550	287	90	NC_045512.2	https://sra-download.ncbi.nlm.nih.gov/traces/sra26/SRR/012059/SRR12348944	SRX8848706	SEARCH-0809-SAN	RNA-Seq	PCR	VIRAL RNA	PAIRED	0	0	ILLUMINA	NextSeq 550	SRP252988	PRJNA612578		612578	SRS7119456	SAMN15669994	simple	2697049	Severe acute respiratory syndrome coronavirus 2	SEARCH-0809-SAN	THE SCRIPPS RESEARCH INSTITUTE	SRA1105520		public	DE9BB63BB270B78598B41A378511C421	4260E421E90B8D268737E929EFD068DC
SRR12179690	2020-07-09 07:27:00	2020-07-09 06:58:00	277504	23128984	0	83	10		https://sra-download.ncbi.nlm.nih.gov/traces/sra6/SRR/011894/SRR12179690	SRX8694348	C4KHK_S16	WCS	RT-PCR	VIRAL RNA	SINGLE	0	0	ILLUMINA	Illumina MiSeq	SRP271001	PRJNA644953		644953	SRS4719158	SAMN11570739	simple	11676	Human immunodeficiency virus 1	Vela_188	STANFORD UNIVERSITY	SRA1096634		public	B595DD56512D0E36F4D052839821BD12	2B07C614924A8DE87534C0BBAF459D65
SRR7646564	2018-09-07 00:02:00	2018-08-05 21:05:00	205966	68727842	141461	333	34		https://sra-downloadb.be-md.ncbi.nlm.nih.gov/sos2/sra-pub-run-15/SRR7646564/SRR7646564.1	SRX4509514	giv3_STALC_61353_20150921_SISPA103_77xSTALC_nr_trim_BC079_4N	WGS	RANDOM PCR	VIRAL RNA	PAIRED	0	0	ILLUMINA	Illumina MiSeq	SRP035895	PRJNA183620	2	183620	SRS3629129	SAMN05789790	simple	1807539	Influenza A virus (A/green-winged teal/Texas/AI11-4019/2011(H3N6))	NIGSP_CEIRS_SJC169_STALC_00088	JCVI	SRA753234		public	285A7EFC6B03903B05245F25D1B4B553	CF4ACD9A12C5F871E4B9E3B39EB43364
ERR3180596	2019-02-28 03:12:00	2019-05-24 22:44:00	1921830	960915000	1921830	500	553		https://sra-download.ncbi.nlm.nih.gov/traces/era22/ERR/ERR3180/ERR3180596	ERX3208434	DN478835Q:D5	WGS	RANDOM	GENOMIC	PAIRED	500	0	ILLUMINA	Illumina HiSeq 2500	ERP006046	PRJEB6505		261306	ERS3171836	SAMEA5365229	simple	1070528	viral metagenome	SAMEA5365229	WELLCOME SANGER INSTITUTE	ERA1746580		public	46B45F571732A3199B1CEF20B83087FD	279C05F7F28BA8661C7CB503076F1BB2
SRR8327211	2020-01-14 01:20:00	2018-12-17 04:30:00	23432757	7004764754	23432757	298	2886		https://sra-download.ncbi.nlm.nih.gov/traces/sra74/SRR/008132/SRR8327211	SRX5138917	E923_T04	RNA-Seq	RANDOM	METATRANSCRIPTOMIC	PAIRED	0	0	ILLUMINA	Illumina HiSeq 4000	SRP173570	PRJNA510017		510017	SRS4150430	SAMN10592342	simple	7962	Cyprinus carpio	E923_T04_good	JIANGSU POLYTECHNIC COLLEGE OF AGRICULTURE AND FORESTRY	SRA823682		public	81F7524125D2EB6FDD94B68D7303792E	B4977B9D3328642042845F8F1E2E6E35
SRR8039468	2019-05-03 21:09:00	2018-10-11 22:00:00	15468388	3124614376	15468388	202	2006		https://sra-download.ncbi.nlm.nih.gov/traces/sra72/SRR/007851/SRR8039468	SRX4870039	09_16_22_metaT	RNA-Seq	other	METATRANSCRIPTOMIC	PAIRED	0	0	ILLUMINA	Illumina HiSeq 2000	SRP165246	PRJNA492502		492502	SRS3925081	SAMN10105000	simple	408172	marine metagenome	09_16_22_metaT	J. CRAG VENTER INSTITUTE	SRA793467		public	045173585CBC77209027364CA5C9CD51	F7D4BA6D4DC19256CA1814D154C44CF0
SRR7646512	2018-09-07 00:02:00	2018-08-05 20:31:00	215465	71086263	149654	329	35		https://sra-downloadb.be-md.ncbi.nlm.nih.gov/sos2/sra-pub-run-15/SRR7646512/SRR7646512.1	SRX4509462	giv3_STALC_61308_20150921_SISPA103_77xSTALC_nr_trim_BC179_4N	WGS	RANDOM PCR	VIRAL RNA	PAIRED	0	0	ILLUMINA	Illumina MiSeq	SRP035895	PRJNA183620	2	183620	SRS3629105	SAMN05789827	simple	1807587	Influenza A virus (A/blue-winged teal/Texas/AI11-3094/2011(H4N6))	NIGSP_CEIRS_SJC169_STALC_00043	JCVI	SRA753129		public	8655DE3C19107231D7A3ED82F41C9B64	33FDB17B8831898886B49F96DC8CB639
SRR7970805	2018-12-21 18:46:00	2018-10-09 16:55:00	157507	55310998	113893	351	27		https://sra-download.ncbi.nlm.nih.gov/traces/sra72/SRR/007783/SRR7970805	SRX4803952	swiv_ABS_64339_20161206_SISPA151_85xABS_miseq_nr_trim_BC458_3N	WGS	RANDOM PCR	VIRAL RNA	PAIRED	0	0	ILLUMINA	Illumina MiSeq	SRP035895	PRJNA183620	2	183620	SRS3882872	SAMN06711955	simple	11320	Influenza A virus	NIGSP_ABS_00034	JCVI	SRA789777		public	A5C3C410185E55A7C8B550D4229A2874	31532026AAA8839C5F9DB724BC9BE01E
SRR12188565	2020-07-10 07:22:00	2020-07-10 06:36:00	1112080	82685662	0	74	30		https://sra-download.ncbi.nlm.nih.gov/traces/sra25/SRR/011902/SRR12188565	SRX8702794	CT-UW-2427	RNA-Seq	unspecified	VIRAL RNA	SINGLE	0	0	ILLUMINA	NextSeq 500	SRP251618	PRJNA610428		610428	SRS6980418	SAMN15498290	simple	2697049	Severe acute respiratory syndrome coronavirus 2	CT-UW-2427	UNIVERSITY OF WASHINGTON	SRA1097011		public	AF680CE76758BE9BA75994DA10E5CE1F	785CD2179B48844BF7E5C686EC52951F
ERR2649645	2018-07-04 03:08:00	2018-07-09 02:54:00	503991	251995500	503991	500	153		https://sra-downloadb.be-md.ncbi.nlm.nih.gov/sos1/sra-pub-run-2/ERR2649645/ERR2649645.1	ERX2666135	DN478295K:D10	WGS	RANDOM	GENOMIC	PAIRED	500	0	ILLUMINA	Illumina HiSeq 2500	ERP006046	PRJEB6505		261306	ERS1727005	SAMEA104063112	simple	1070528	viral metagenome	SAMEA104063112	THE WELLCOME TRUST SANGER INSTITUTE	ERA1521357		public	B01DB9CCFCE73DFF90E9E3B40AE1B590	C138FFF394659AB5EA9C380C2C08E622
SRR11741342	2020-05-08 16:11:00	2020-05-08 16:03:00	145644	43693200	145644	300	21		https://sra-download.ncbi.nlm.nih.gov/traces/sra52/SRR/011466/SRR11741342	SRX8294890	MuVs_Massachusetts_USA_37_16_G.lb5	WGS	RANDOM	VIRAL RNA	PAIRED	0	0	ILLUMINA	Illumina HiSeq 2500	SRP260817	PRJNA394142		394142	SRS6615972	SAMN07362282	simple	1979165	Mumps rubulavirus	MuVs/Massachusetts.USA/37.16/[G]	BROAD INSTITUTE	SRA1073525		public	02DBA2CAA2BE99AA92D93FEE68BADA3A	454036CA3656274A9645568976CC84C3
SRR6291291	2017-11-14 20:04:00	2017-11-14 19:36:00	23419711	7025913300	23419711	300	2421		https://sra-downloadb.be-md.ncbi.nlm.nih.gov/sos1/sra-pub-run-1/SRR6291291/SRR6291291.1	SRX3392454	GXWCY	RNA-Seq	RANDOM	METATRANSCRIPTOMIC	PAIRED	0	0	ILLUMINA	Illumina HiSeq 4000	SRP124978	PRJNA418053		418053	SRS2686898	SAMN08014025	simple	256318	metagenome	Guangxi lancelet mix	THE UNIVERSITY OF SYDNEY	SRA630752		public	8730F633E834F82EDF66B1BFD3846461	C60B1D96FB5A8B3E1840C8AC73EB77A9
SRR7823925	2018-10-01 00:11:00	2018-09-12 15:08:00	159768	54848653	122380	343	25		https://sra-downloadb.be-md.ncbi.nlm.nih.gov/sos1/sra-pub-run-1/SRR7823925/SRR7823925.1	SRX4675050	rsv_TH_60027_20150429_SISPA76_94xTH_nr_trim_BC429_3N	WGS	RANDOM PCR	VIRAL RNA	PAIRED	0	0	ILLUMINA	Illumina MiSeq	SRP161598	PRJNA267583		267583	SRS3768924	SAMN05789508	simple	11250	Human orthopneumovirus	RSVSP_TH_10138	JCVI	SRA772503		public	338B67F16AA165000B029C9F6F51F71B	7DFB985DB7A85027DC116A0588BC6906
SRR5833862	2017-07-17 19:30:00	2017-07-17 19:16:00	37816039	11420443778	37816039	302	4432		https://sra-downloadb.be-md.ncbi.nlm.nih.gov/sos2/sra-pub-run-11/SRR5833862/SRR5833862.1	SRX3010753	BHOZX	RNA-Seq	RT-PCR	METATRANSCRIPTOMIC	PAIRED	0	0	ILLUMINA	Illumina HiSeq 2500	SRP112627	PRJNA363680		363680	SRS2360419	SAMN06265115	simple	1647806	lake water metagenome	Gp0177792	JGI	SRA587830		public	A13CD0C6F8FA9EFFD740A8AFFA6AC3B8	BE47B8D61D53E174E419F35D8A7AA7EB
ERR2718481	2018-08-01 03:18:00	2018-08-01 04:38:00	1444282	722141000	1444282	500	404		https://sra-downloadb.be-md.ncbi.nlm.nih.gov/sos1/sra-pub-run-2/ERR2718481/ERR2718481.1	ERX2731727		WGS	RANDOM	GENOMIC	PAIRED	350	0	ILLUMINA	Illumina HiSeq 2500	ERP108694	PRJEB26687		475719	ERS2625563	SAMEA4805652	simple	1070528	viral metagenome	SAMEA4805652	UNIVERSITY OF EDINBURGH	ERA1553235		public	E76CB353A24AD73536A46E681133B0A7	18A4D94150EA230D93640EC23FDFE8E6
SRR1303502	2015-01-20 09:19:00	2014-05-30 05:54:00	1302989	556156224	1302989	426	373		https://sra-downloadb.be-md.ncbi.nlm.nih.gov/sos1/sra-pub-run-1/SRR1303502/SRR1303502.1	SRX555774	S7	RNA-Seq	unspecified	METATRANSCRIPTOMIC	PAIRED	500	0	ILLUMINA	Illumina MiSeq	SRP042501	PRJNA248938	2	248938	SRS622858	SAMN02808157	simple	1070528	viral metagenome	S7	FERA	SRA167626		public	50319627AD2520CC05B67CE4F4B670B0	B7056D1B9B8A64386689EED9A5F3174B
SRR7994339	2018-12-21 18:42:00	2018-10-10 15:10:00	42415	12502250	21647	294	4		https://sra-download.ncbi.nlm.nih.gov/traces/sra72/SRR/007806/SRR7994339	SRX4825237	giv_AGA4_72277_20171214_SISPA187_138xAGA4_miseq_nr_trim_BC330_3N	WGS	RANDOM PCR	VIRAL RNA	PAIRED	0	0	ILLUMINA	Illumina MiSeq	SRP035895	PRJNA183620	2	183620	SRS3898687	SAMN10061930	simple	11320	Influenza A virus	NIGSP_AGA4_00075	JCVI	SRA792077		public	F2121330B6330B09D9260FD529C73BD7	8A32CDF542A32A34FE7E909779327C62
SRR5949224	2017-08-21 20:25:00	2018-05-15 16:59:00	9665469	1770836687	9665469	183	610		https://sra-downloadb.be-md.ncbi.nlm.nih.gov/sos2/sra-pub-run-13/SRR5949224/SRR5949224.2	SRX3107962	PSM7J18E_MTX	RNA-Seq	RANDOM	METATRANSCRIPTOMIC	PAIRED	0	0	ILLUMINA	Illumina HiSeq 2000	SRP115494	PRJNA398089		398089	SRS2443165	SAMN07526853	simple	408170	human gut metagenome	P6010C15_MTX	HARVARD T.H. CHAN SCHOOL OF PUBLIC HEALTH	SRA601180		public	84E9741009039F42FB10201C33EE2945	00B40F0318D674D50F28CE7D72D2E794
SRR7885319	2018-10-17 00:06:00	2018-09-20 18:39:00	29933	9503168	17989	317	4		https://sra-downloadb.be-md.ncbi.nlm.nih.gov/sos2/sra-pub-run-15/SRR7885319/SRR7885319.2	SRX4723046	giv3_RUNC_61001_20150825_SISPA98_91xRUNC_nr_trim_BC461_4N	WGS	RANDOM PCR	VIRAL RNA	PAIRED	0	0	ILLUMINA	Illumina MiSeq	SRP035895	PRJNA183620	2	183620	SRS3808075	SAMN04507622	simple	1766437	Influenza A virus (A/glaucous-winged gull/Southcentral Alaska/12MB01620/2012(H16N3))	NIGSP_CEIRS_CIP105_RUNC_00016	JCVI	SRA780389		public	0A72E8D0A34175CE1944CC3E20DFABCA	3323FB3D705F36CFEB5E621B840AFE91
SRR7589722	2018-07-25 04:15:00	2018-07-25 04:11:00	4232639	1278256978	4232639	302	545		https://sra-download.ncbi.nlm.nih.gov/traces/sra67/SRR/007411/SRR7589722	SRX4454966	CGWBZ	RNA-Seq	other	METATRANSCRIPTOMIC	PAIRED	0	0	ILLUMINA	Illumina HiSeq 2500	SRP155113	PRJNA468271		468271	SRS3593162	SAMN09201837	simple	1118232	root metagenome	Gp0290742	JGI	SRA744512		public	DCD710E43F04CB69ED2C0A9238ABC1EF	182F8A3EB9D809675F32D5009A3CBE0D
SRR7006733	2018-04-18 13:37:00	2018-04-17 05:31:00	137597	50993791	88584	370	22		https://sra-downloadb.be-md.ncbi.nlm.nih.gov/sos2/sra-pub-run-13/SRR7006733/SRR7006733.2	SRX3939306	eeev_EEELK_52611_20150519_SISPA80_65xEEELK_1xRAJENT_nr_trim_BC216_4N	WGS	RANDOM PCR	VIRAL RNA	PAIRED	0	0	ILLUMINA	Illumina MiSeq	SRP139953	PRJNA263186		263186	SRS3170297	SAMN05790161	simple	11021	Eastern equine encephalitis virus	EEESP_EEELK_00164	JCVI	SRA690714		public	714B331B003A7CA50FB28E88DE1091EA	D8DFCBA29B31956E5182E4DA7FAD230C
SRR6372875	2017-12-13 14:46:00	2017-12-13 13:22:00	4703049	1675543677	4703049	356	872		https://sra-downloadb.be-md.ncbi.nlm.nih.gov/sos2/sra-pub-run-11/SRR6372875/SRR6372875.1	SRX3467915	0928_mtr	RNA-Seq	RANDOM	METATRANSCRIPTOMIC	PAIRED	0	0	ILLUMINA	Illumina MiSeq	SRP126657	PRJNA417313		417313	SRS2755636	SAMN07982523	simple	1169740	aquatic metagenome	OV_0928_metatranscriptome	GEORGIA INSTITUTE OF TECHNOLOGY	SRA638229		public	8BEA2DD122E151FB51837F1201DDABD8	99E6888026764F3C401802B586ABC0FE
SRR7006364	2018-04-18 13:37:00	2018-04-17 02:56:00	66548	7095934	9414	106	3		https://sra-downloadb.be-md.ncbi.nlm.nih.gov/sos2/sra-pub-run-13/SRR7006364/SRR7006364.2	SRX3938937	eeev_EEELK_52562_20150210_SISPA70_94xEEELK_nr_trim_BC066_3N	WGS	RANDOM PCR	VIRAL RNA	PAIRED	0	0	ILLUMINA	Illumina MiSeq	SRP139953	PRJNA263186		263186	SRS3170236	SAMN05790112	simple	11021	Eastern equine encephalitis virus	EEESP_EEELK_00115	JCVI	SRA690418		public	22140A534EE3C17F0F3B2E9FD50EFDA0	25F0C7576DB70F33F03A94CF301C78EC
SRR8533931	2019-02-05 14:35:00	2019-02-05 14:33:00	27154117	8200543334	27154117	302	3082		https://sra-download.ncbi.nlm.nih.gov/traces/sra76/SRR/008333/SRR8533931	SRX5336456	CTPNW	RNA-Seq	other	METATRANSCRIPTOMIC	PAIRED	0	0	ILLUMINA	Illumina HiSeq 2500	SRP183763	PRJNA519709		519709	SRS4329731	SAMN10865855	simple	410658	soil metagenome	Gp0224288	JGI	SRA844746		public	382127999584BBE8D307BB65A00837AA	D02CA6FEF601DD8AF9C4A98D7F99D765
ERR4181144	2020-09-01 08:20:00	2020-09-01 23:11:00	1451015	378992222	1451015	261	221		https://sra-download.ncbi.nlm.nih.gov/traces/era1/ERR/ERR4181/ERR4181144	ERX4144566	unspecified	WGS	RANDOM	VIRAL RNA	PAIRED	161	0	ILLUMINA	Illumina MiSeq	ERP121995	PRJEB38554		660700	ERS4591694	SAMEA6864118	simple	11086	Louping ill virus	SCO_LOCH2_1993	UNIVERSITY OF GLASGOW	ERA2652018		public	1FA8DD94B69AE0B34C42D670179D16D4	237C3ED0752D670F47636A1837D8897F
ERR3338638	2019-05-24 08:14:00	2019-05-24 09:29:00	315157	82557165	315157	261	50		https://sra-download.ncbi.nlm.nih.gov/traces/era22/ERR/ERR3338/ERR3338638	ERX3363347	unspecified	WGS	size fractionation	VIRAL RNA	PAIRED	300	0	ILLUMINA	Illumina MiSeq	ERP115148	PRJEB32456		542315	ERS3438195	SAMEA5634128	simple	645582	Influenza A virus (A/England/195/2009(H1N1))	SAMEA5634128	IMPERIAL COLLEGE LONDON	ERA1937510		public	0DD21FC61CE5178D2A101DB5B16762C2	75C62E085B562D828BB5B483089588BF
ERR1302046	2016-03-11 23:02:00	2016-03-14 20:12:00	1218811	609405500	1218811	500	352		https://sra-downloadb.be-md.ncbi.nlm.nih.gov/sos2/sra-pub-run-7/ERR1302046/ERR1302046.1	ERX1373705	14418931	WGS	RANDOM	GENOMIC	PAIRED	350	0	ILLUMINA	Illumina HiSeq 2500	ERP006046	PRJEB6505		261306	ERS1074884	SAMEA3887750	simple	1070528	viral metagenome	SAMEA3887750	THE WELLCOME TRUST SANGER INSTITUTE	ERA570243		public	02493CBDDDE46A637F2C4AF0FD3D59B7	35F70A75F317872E4E3869E16B8B461B
SRR8165821	2018-12-21 18:46:00	2018-11-06 16:01:00	70169	27801656	48515	396	12		https://sra-downloadb.be-md.ncbi.nlm.nih.gov/sos1/sra-pub-run-1/SRR8165821/SRR8165821.1	SRX4986500	giv3_STALC4_71802_20171012_SISPA182_84xSTALC4_miseq_nr_trim_BC216_3N	WGS	RANDOM PCR	VIRAL RNA	PAIRED	0	0	ILLUMINA	Illumina MiSeq	SRP035895	PRJNA183620	2	183620	SRS4023381	SAMN08928389	simple	11320	Influenza A virus	NIGSP_CEIRS_SJC169_STALC4_00046	JCVI	SRA804132		public	FA42FCBF5F6C9384E7110FF70A642DE4	7DC9767A8F28393EEDF3A531829D305E
SRR7879744	2018-10-17 00:06:00	2018-09-19 18:46:00	106756	34987610	66289	327	16		https://sra-downloadb.be-md.ncbi.nlm.nih.gov/sos1/sra-pub-run-2/SRR7879744/SRR7879744.1	SRX4718387	zikv_ZIKVBEI_63482_20160419_SISPA130_6xZIKVBEI_40xCKVGH_miseq_nr_trim_BC004_3N	WGS	RANDOM PCR	VIRAL RNA	PAIRED	0	0	ILLUMINA	Illumina MiSeq	SRP162155	PRJNA314889		314889	SRS3803858	SAMN05789749	simple	64320	Zika virus	ZIKVBE_ZIKVBEI_00006	JCVI	SRA779230		public	CE9A82D95A1234DE8896603142796177	957F386DBB1DC924649C8D54C214A2FC
SRR3098078	2017-01-12 02:14:00	2016-01-12 12:17:00	13804254	2484765720	13804254	180	947		https://sra-downloadb.be-md.ncbi.nlm.nih.gov/sos2/sra-pub-run-7/SRR3098078/SRR3098078.1	SRX1528074		FL-cDNA	RT-PCR	VIRAL RNA	PAIRED	0	0	ILLUMINA	Illumina HiSeq 4000	SRP068337	PRJNA308337		308337	SRS1245799	SAMN04393608	simple	1777970	Influenza A virus (A/Henan/10-HN(H5N6))	10-HN	IM	SRA333055		public	C2C2508FF88810E90D913181021E32E5	F8A881647BBF696BD5612FC7070B64A3
SRR1161115	2014-02-04 23:00:00	2014-02-04 23:02:00	154192	46257600	154192	300	17	assembly	https://sra-downloadb.be-md.ncbi.nlm.nih.gov/sos1/sra-pub-run-1/SRR1161115/SRR1161115.1	SRX464684	NuGEN_18741-3	WGS	RANDOM PCR	VIRAL RNA	PAIRED	530	92.0047	ILLUMINA	Illumina MiSeq	SRP007836	PRJNA31237	2	31237	SRS552874	SAMN02435338	simple	11082	West Nile virus	18741-3	BI	SRA130744		public	E04252C4C39BE98A13176E45C14BA932	CBDB1EB15020CB9A5E0E11B9B89836B9
SRR8529290	2020-04-02 16:32:00	2019-02-04 18:54:00	81347	48808200	81347	600	26		https://sra-downloadb.be-md.ncbi.nlm.nih.gov/sos2/sra-pub-run-15/SRR8529290/SRR8529290.1	SRX5332900	186.B3	WGA	PCR	METATRANSCRIPTOMIC	PAIRED	0	0	ILLUMINA	Illumina MiSeq	SRP118364	PRJNA398187		398187	SRS4327203	SAMN10868286	simple	1861841	feces metagenome	186.B3	APC MICROBIOME INSTITUTE	SRA844103		public	3D1DA7B62564691D726535D48DFB52AA	D10C7D6526A5DAA6E001A92B35A665F5
SRR9915427	2019-11-01 01:03:00	2019-08-07 09:34:00	13798214	1393619614	0	101	449		https://sra-download.ncbi.nlm.nih.gov/traces/sra1/SRR/009683/SRR9915427	SRX6664774	NE2_3	RNA-Seq	cDNA	METATRANSCRIPTOMIC	SINGLE	0	0	ILLUMINA	Illumina HiSeq 2500	SRP217652	PRJNA558999		558999	SRS5224596	SAMN12511306	simple	1297885	plant metagenome	NN2	LABORATORIO DE FISIOLOGIA MOLECULAR DE PLANTAS	SRA934782		public	D7B404C9FE2A8F9F07E6C3535E223F1E	5E4DBF20BCB496296AE5AA082F85F416
SRR8159167	2018-12-21 18:46:00	2018-11-05 15:40:00	119715	46622962	88708	389	20		https://sra-downloadb.be-md.ncbi.nlm.nih.gov/sos1/sra-pub-run-1/SRR8159167/SRR8159167.2	SRX4980051	giv2_SGB5_71340_20170801_SISPA177_55xSGA5_20xSGB5_miseq_nr_trim_BC750_3N	WGS	RANDOM PCR	VIRAL RNA	PAIRED	0	0	ILLUMINA	Illumina MiSeq	SRP035895	PRJNA183620	2	183620	SRS4017428	SAMN08916164	simple	11520	Influenza B virus	NIGSP_SGB5_00019	JCVI	SRA803326		public	161FEA05D20FA06F54B2C57EAC13EECA	873A6643C34F0D59812E2EB7099D2FA3
SRR6121568	2017-09-29 14:28:00	2017-09-29 14:25:00	3003675	756926100	3003675	252	372		https://sra-downloadb.be-md.ncbi.nlm.nih.gov/sos2/sra-pub-run-11/SRR6121568/SRR6121568.1	SRX3234181	HS1461_B_HK1	WGS	RT-PCR	VIRAL RNA	PAIRED	0	0	ILLUMINA	Illumina HiSeq 2500	SRP119147	PRJNA412631		412631	SRS2558363	SAMN07722219	simple	11309	unidentified influenza virus	HS1461	LAURING LAB - UNIVERSITY OF MICHIGAN	SRA615975		public	110B712E815A72ABEC1969EB2738779C	8600D930622C3BE97FDC90AA8BAE5503
SRR8690441	2020-04-01 02:19:00	2019-03-06 14:45:00	289338	130384284	289314	450	75		https://sra-downloadb.be-md.ncbi.nlm.nih.gov/sos2/sra-pub-run-15/SRR8690441/SRR8690441.1	SRX5486289	I5737	WGS	RANDOM	VIRAL RNA	PAIRED	0	0	ILLUMINA	Illumina MiSeq	SRP187762	PRJNA525867		525867	SRS4458872	SAMN11078800	simple	59301	Mayaro virus	Mayaro_virus_(MAYV)_strain_Uruma	WASHINGTON UNIVERSITY SCHOOL OF MEDICINE	SRA856538		public	DCDDB08F6938285AA347A22D2BDC0748	4AEB6EF9E6DE3E79E1F744160E97A41B
SRR8203524	2018-12-15 00:24:00	2018-11-17 02:12:00	118968	33818961	64127	284	18		https://sra-downloadb.be-md.ncbi.nlm.nih.gov/sos1/sra-pub-run-1/SRR8203524/SRR8203524.1	SRX5022899	rtv_SSCRTV_64272_20170228_SISPA160_92xSSCRTV_miseq_nr_trim_BC134_3N	WGS	RANDOM PCR	VIRAL RNA	PAIRED	0	0	ILLUMINA	Illumina MiSeq	SRP169120	PRJNA263256		263256	SRS4054979	SAMN07717254	simple	28875	Rotavirus A	RTVSP_SSCRTV_00035	JCVI	SRA812384		public	23094D2A10E3BC7D0CFECE2193DC3BB6	A8C1987ADE88BB090268A23FDC6404F3
SRR7523257	2018-07-14 20:01:00	2018-07-14 19:44:00	4668319	1167079750	4668319	250	429		https://sra-downloadb.be-md.ncbi.nlm.nih.gov/sos1/sra-pub-run-2/SRR7523257/SRR7523257.1	SRX4392041	FOC1A_MICSW_Surf_BH_D_42d_Su2014_Mt_c	WGS	other	METATRANSCRIPTOMIC	PAIRED	0	0	ILLUMINA	Illumina HiSeq 2500	SRP152554	PRJNA450643		450643	SRS3547875	SAMN09631205	simple	1561972	seawater metagenome	FOC1A_MICSW_Surf_BH_D_42d_Su2014_Mt_c	NATIONAL RESEARCH COUNCIL CANADA	SRA739814		public	EA81A5E8663779566390A555CF62B2D4	491D6EDB6D44A4661723E276826B180E
SRR12380314	2020-08-19 16:26:00	2020-08-03 21:43:00	1134151	114352532	0	100	36		https://sra-download.ncbi.nlm.nih.gov/traces/sra36/SRR/012090/SRR12380314	SRX8878748	BS04994A	RNA-Seq	Inverse rRNA	VIRAL RNA	PAIRED	0	0	ILLUMINA	Illumina NovaSeq 6000	SRP275723	PRJNA650245		650245	SRS7139242	SAMN15700280	simple	2697049	Severe acute respiratory syndrome coronavirus 2	NYUMC48	NYU LANGONE HEALTH	SRA1107356		public	3824334C790DBC09E550B3F646858619	46BE4E335233CE55C2DAF13CAEFA24C4
SRR6434493	2019-01-01 00:16:00	2018-01-02 13:01:00	1114857	336791427	1114857	302	198		https://sra-downloadb.be-md.ncbi.nlm.nih.gov/sos2/sra-pub-run-13/SRR6434493/SRR6434493.1	SRX3525955	1907-RNA	WGS	RANDOM	VIRAL RNA	PAIRED	0	0	ILLUMINA	Illumina MiSeq	SRP127798	PRJNA428222		428222	SRS2801793	SAMN08284250	simple	749906	gut metagenome	Pool-19	NATIONAL VETERINARY INSTITUTE	SRA643063		public	E057CCF742105568A5661A67ED994802	8112DD6236BB1000B3CC9912E39E1A35
SRR3152971	2016-02-10 14:50:00	2016-02-10 14:48:00	76341	18769118	75628	245	5	KR013754.2	https://sra-downloadb.be-md.ncbi.nlm.nih.gov/sos1/sra-pub-run-1/SRR3152971/SRR3152971.3	SRX1565891	LIBR10255	WGA	RANDOM PCR	VIRAL RNA	PAIRED	0	0	ILLUMINA	Illumina MiSeq	SRP056548	PRJNA278759		278759	SRS1280007	SAMN04040337	simple	186538	Zaire ebolavirus	LIBR10255	UNITED STATES ARMY MEDICAL RESEARCH INSTITUTE OF INFECTIOUS DISEASES(USAMRIID)	SRA350734		public	09E73AAF503D92A3475025D992C3E8EC	3085BDAF24ADD873FD53A498D49DCBDB
SRR10393284	2019-11-06 17:15:00	2019-11-05 16:27:00	8298208	2506058816	8298208	302	766		https://sra-download.ncbi.nlm.nih.gov/traces/sra19/SRR/010149/SRR10393284	SRX7093602	GAHGW	OTHER	RT-PCR	METATRANSCRIPTOMIC	PAIRED	0	0	ILLUMINA	Illumina NovaSeq 6000	SRP228348	PRJNA570175		570175	SRS5606269	SAMN12813332	simple	1297885	plant metagenome	Gp0334063	JGI	SRA989665		public	016B46397AD9D83C33D35A11E96DC32F	E511C75E07D8A013F7E0222BE2E337E1
ERR1022500	2017-09-22 07:55:00	2017-09-26 11:29:00	189734031	18973403100	0	100	8349		https://sra-downloadb.be-md.ncbi.nlm.nih.gov/sos2/sra-pub-run-11/ERR1022500/ERR1022500.1	ERX1101434	unspecified	RNA-Seq	RANDOM	METATRANSCRIPTOMIC	SINGLE	0	0	ILLUMINA	Illumina HiSeq 2500	ERP012221	PRJEB10919		411807	ERS853147	SAMEA3545998	simple	1675031	oral-nasopharyngeal metagenome	SAMEA3545998	RACHELPJLAI	ERA486526		public	EF2F9B5E163BE32BBFEFCA6F580513C6	89CC0C224B961F43157261793C554841
SRR8394258	2019-01-04 12:14:00	2019-01-04 12:07:00	48017264	14405179200	48017264	300	5927		https://sra-downloadb.be-md.ncbi.nlm.nih.gov/sos1/sra-pub-run-2/SRR8394258/SRR8394258.1	SRX5203786	XGBH	OTHER	RT-PCR	METATRANSCRIPTOMIC	PAIRED	0	0	ILLUMINA	Illumina HiSeq 2500	SRP175285	PRJNA464612		464612	SRS4208604	SAMN10643578	simple	408172	marine metagenome	Gp0089142	JGI	SRA830348		public	417F308B35B45AFBF86625A0FC0BB88F	93F36CAD5D622FE4A4EE17EA192FC461
SRR7617206	2018-09-01 00:08:00	2018-07-31 01:07:00	81152	23213220	46959	286	11		https://sra-download.ncbi.nlm.nih.gov/traces/sra68/SRR/007438/SRR7617206	SRX4481773	chikv_CKVGH_63462_20160419_SISPA130_6xZIKVBEI_40xCKVGH_miseq_nr_trim_BC466_3N	WGS	RANDOM PCR	VIRAL RNA	PAIRED	0	0	ILLUMINA	Illumina MiSeq	SRP155242	PRJNA294670		294670	SRS3606212	SAMN07258236	simple	37124	Chikungunya virus	CHVSP_CKVGH_00141	JCVI	SRA747150		public	356972F83127FA93E0425DCA2E40771F	7F0D0C205B33E091EAEA4BCB3E95445A
SRR8185681	2018-12-21 18:47:00	2018-11-14 04:06:00	44451	10874618	19182	244	5		https://sra-downloadb.be-md.ncbi.nlm.nih.gov/sos1/sra-pub-run-1/SRR8185681/SRR8185681.2	SRX5005648	swiv_ABS_65049_20170331_SISPA164_30xSTALC3_70xABS_miseq_nr_trim_BC248_3N	WGS	RANDOM PCR	VIRAL RNA	PAIRED	0	0	ILLUMINA	Illumina MiSeq	SRP035895	PRJNA183620	2	183620	SRS4039926	SAMN07717690	simple	11320	Influenza A virus	NIGSP_ABS_00144	JCVI	SRA808826		public	A3A4B7C5F696A16D981A5D028CF15531	2DBFF9C8D492CED0F3CEDEE23FB4C84C
SRR7001937	2018-04-13 17:31:00	2018-04-17 00:27:00	46534	16691008	34403	358	8		https://sra-downloadb.be-md.ncbi.nlm.nih.gov/sos2/sra-pub-run-13/SRR7001937/SRR7001937.2	SRX3934652	eeev_EEESS_54735_20150421_SISPA74_93xEEESS_nr_trim_BC353_4N	WGS	RANDOM PCR	VIRAL RNA	PAIRED	0	0	ILLUMINA	Illumina MiSeq	SRP139953	PRJNA263186		263186	SRS3167062	SAMN05790265	simple	11021	Eastern equine encephalitis virus	EEESP_EEESS_00084	JCVI	SRA689594		public	999C4011D55E90C4AB9126C0FD2C529F	7AD7B9AA9FF840EEEA660E2A74FCEC1D
ERR3179792	2019-02-28 03:10:00	2019-02-28 17:45:00	2769129	1384564500	2769129	500	826		https://sra-download.ncbi.nlm.nih.gov/traces/era23/ERR/ERR3179/ERR3179792	ERX3207643	DN459498N:C5	WGS	RANDOM	GENOMIC	PAIRED	500	0	ILLUMINA	Illumina HiSeq 2500	ERP006046	PRJEB6505		261306	ERS3172695	SAMEA5366089	simple	1070528	viral metagenome	SAMEA5366089	WELLCOME SANGER INSTITUTE	ERA1746580		public	E82C228A324474C473DF3FBC1653C5FF	E89436245138C9F328495BA379AFF309
SRR8318433	2018-12-31 00:28:00	2018-12-14 12:02:00	308745	92623500	308745	300	49		https://sra-downloadb.be-md.ncbi.nlm.nih.gov/sos1/sra-pub-run-2/SRR8318433/SRR8318433.1	SRX5131035	SAMN10592886_Synthetic_GroupA	RNA-Seq	RANDOM	METATRANSCRIPTOMIC	PAIRED	0	0	ILLUMINA	Illumina HiSeq 2500	SRP173454	PRJNA509064		509064	SRS4143959	SAMN10592886	simple	1235509	synthetic metagenome	Sample_17	AARHUS UNIVERSITY, DENMARK	SRA823194		public	E47BDCC94938818ECFA7F4A18E0A9619	7994C927C5E9C9A542A08CBCCCB27D5E
SRR11779946	2020-05-12 14:24:00	2020-06-08 14:25:00	2546675	133757839	0	52	56		https://sra-download.ncbi.nlm.nih.gov/traces/sra74/SRR/011503/SRR11779946	SRX8332797	WA-UW-3855	RNA-Seq	unspecified	VIRAL RNA	SINGLE	0	0	ILLUMINA	NextSeq 500	SRP251618	PRJNA610428		610428	SRS6651538	SAMN14902196	simple	2697049	Severe acute respiratory syndrome coronavirus 2	WA-UW-3855	UNIVERSITY OF WASHINGTON	SRA1074811		public	949C4354A249D441C296B987D0993D3D	EB24091E78C0CBB1817366FBC1777A7A
SRR7885478	2018-10-17 00:06:00	2018-09-20 19:38:00	161063	56070683	122333	348	27		https://sra-downloadb.be-md.ncbi.nlm.nih.gov/sos1/sra-pub-run-2/SRR7885478/SRR7885478.2	SRX4723129	giv3_RUNC_61061_20150825_SISPA98_91xRUNC_nr_trim_BC532_4N	WGS	RANDOM PCR	VIRAL RNA	PAIRED	0	0	ILLUMINA	Illumina MiSeq	SRP035895	PRJNA183620	2	183620	SRS3808116	SAMN04507678	simple	1766397	Influenza A virus (A/mallard/Interior Alaska/11BM01009/2011(H12N5))	NIGSP_CEIRS_CIP105_RUNC_00076	JCVI	SRA780466		public	CE30A1BCCA12EB1A0B99C61358A56623	969187FF131FFD7A706A31D7DCD29566
SRR3340432	2016-04-11 05:24:00	2016-04-06 05:22:00	1	30106	0	30106	0		https://sra-downloadb.be-md.ncbi.nlm.nih.gov/sos2/sra-pub-run-7/SRR3340432/SRR3340432.1	SRX1683562	E	WGS	PCR	VIRAL RNA	PAIRED	0	0	ILLUMINA	Illumina MiSeq	SRP072910	PRJNA316178		316178	SRS1378888	SAMN04577781	simple	1335626	Middle East respiratory syndrome coronavirus	MERS-CoV/KOR/Seoul/162-1-2015	SAMSUNG MEDICAL CENTER	SRA405220		public	C4FBA6F7452886F60698F4B582C33CE5	1136EF9E141963D6E2D0C50E7AF564CE
SRR11241255	2020-03-04 22:12:00	2020-06-08 14:05:00	123353	22252301	0	180	4		https://sra-download.ncbi.nlm.nih.gov/traces/sra53/SRR/010977/SRR11241255	SRX7852917	WA4_UW2	RNA-Seq	unspecified	VIRAL RNA	SINGLE	0	0	ILLUMINA	Illumina MiSeq	SRP251618	PRJNA610428		610428	SRS6262460	SAMN14297848	simple	2697049	Severe acute respiratory syndrome coronavirus 2	WA4_UW2	UNIVERSITY OF WASHINGTON	SRA1051177		public	E980DDA602BA66D1109AEF607580F992	63BDAB9BAF9485D9FE53727F0C4DE469
SRR11015091	2020-02-04 12:13:00	2020-02-04 12:02:00	88237035	26471110500	88237035	300	8696		https://sra-download.ncbi.nlm.nih.gov/traces/sra48/SRR/010756/SRR11015091	SRX7670806	RNA-Seq of low AgNPs3	RNA-Seq	RANDOM	TRANSCRIPTOMIC	PAIRED	0	0	ILLUMINA	Illumina HiSeq 2500	SRP234498	PRJNA540581		540581	SRS6098544	SAMN13978325	simple	1169740	aquatic metagenome	RNA-Seq of low AgNPs3	HONGKONG UNIVERSITY OF SCIENCE AND TECHNOLOGY	SRA1037132		public	AF764041F601FBB985870D0F48969099	C84E8C98DA275F01D190DE5F4FF26F0A
SRR7994114	2018-12-21 18:42:00	2018-10-10 14:31:00	30427	12478345	23414	410	5		https://sra-downloadb.be-md.ncbi.nlm.nih.gov/sos2/sra-pub-run-15/SRR7994114/SRR7994114.2	SRX4825012	giv_AGA4_72222_20171208_SISPA187_138xAGA4_miseq_nr_trim_BC413_3N	WGS	RANDOM PCR	VIRAL RNA	PAIRED	0	0	ILLUMINA	Illumina MiSeq	SRP035895	PRJNA183620	2	183620	SRS3898571	SAMN10061917	simple	11320	Influenza A virus	NIGSP_AGA4_00020	JCVI	SRA791882		public	A7871D0EC6C6FE4A9B43EBC02D0123FB	932D97BFDDD8BBE87985DA1E48044B2E
ERR3338634	2019-05-24 08:14:00	2019-05-24 09:28:00	94419	25059918	94419	265	15		https://sra-download.ncbi.nlm.nih.gov/traces/era22/ERR/ERR3338/ERR3338634	ERX3363343	unspecified	WGS	size fractionation	VIRAL RNA	PAIRED	300	0	ILLUMINA	Illumina MiSeq	ERP115148	PRJEB32456		542315	ERS3438190	SAMEA5634123	simple	645582	Influenza A virus (A/England/195/2009(H1N1))	SAMEA5634123	IMPERIAL COLLEGE LONDON	ERA1937510		public	74472A54FA7F1EFA949B05385D82A090	94C9524BE9851DE0507C8A7622F1DFB8
SRR8510242	2019-04-18 02:00:00	2019-01-31 02:20:00	971235	293312970	971235	302	134		https://sra-download.ncbi.nlm.nih.gov/traces/sra76/SRR/008310/SRR8510242	SRX5313958	40pg (rep B)	RNA-Seq	RANDOM	METATRANSCRIPTOMIC	PAIRED	0	0	ILLUMINA	Illumina HiSeq 4000	SRP182998	PRJNA516235		516235	SRS4310942	SAMN10785449	simple	9606	Homo sapiens	40pg (rep B)	UCSF	SRA841924		public	5DF97858FB7B2A076FB81E6E6EFDFE8C	482987EF3615032A3E70D44F7F073064
SRR12113212	2020-06-29 21:37:00	2020-06-29 21:33:00	11643917	3516462934	11643917	302	1491		https://sra-download.ncbi.nlm.nih.gov/traces/sra4/SRR/011829/SRR12113212	SRX8635765	W4714	RNA-Seq	Inverse rRNA	METATRANSCRIPTOMIC	PAIRED	0	0	ILLUMINA	Illumina HiSeq 3000	SRP269281	PRJNA642916		642916	SRS6922160	SAMN15401824	simple	496923	mosquito metagenome	W4714	AGRICULTURE VICTORIA RESEARCH	SRA1092738		public	C5254BF5BD3CE25B28AC63B6B42D05A8	59E397941EAC9DEBD79B38CCB75EEBCB
ERR3180261	2019-02-28 03:12:00	2019-05-24 22:36:00	302087	151043500	302087	500	89		https://sra-download.ncbi.nlm.nih.gov/traces/era22/ERR/ERR3180/ERR3180261	ERX3208099	DN478636L:C6	WGS	RANDOM	GENOMIC	PAIRED	500	0	ILLUMINA	Illumina HiSeq 2500	ERP006046	PRJEB6505		261306	ERS3171669	SAMEA5365034	simple	1070528	viral metagenome	SAMEA5365034	WELLCOME SANGER INSTITUTE	ERA1746580		public	6BA8CE1454A994DCED7E3BC10A4899E5	9178A3583626F87621B503F109325ACF
SRR5949233	2017-08-21 20:23:00	2018-05-15 16:53:00	6608185	1193592363	6608185	180	480		https://sra-downloadb.be-md.ncbi.nlm.nih.gov/sos2/sra-pub-run-13/SRR5949233/SRR5949233.2	SRX3107953	CSM79HHO_MTX	RNA-Seq	RANDOM	METATRANSCRIPTOMIC	PAIRED	0	0	ILLUMINA	Illumina HiSeq 2000	SRP115494	PRJNA398089		398089	SRS2443155	SAMN07526607	simple	408170	human gut metagenome	C3021C2_MTX	HARVARD T.H. CHAN SCHOOL OF PUBLIC HEALTH	SRA601180		public	B770B7E31B4845D675BDA6A331095CA0	29D5CFC9AD761A51512AFEC2994790FB
SRR8261345	2018-12-15 00:24:00	2018-11-29 11:10:00	356970	127303461	224143	356	64		https://sra-downloadb.be-md.ncbi.nlm.nih.gov/sos1/sra-pub-run-1/SRR8261345/SRR8261345.1	SRX5078371	zikv_ZIKVJB_71347_20170908_SISPA179_19xSGB5_37xZIKVJB_miseq_nr_trim_BC650_3N	WGS	RANDOM PCR	VIRAL RNA	PAIRED	0	0	ILLUMINA	Illumina MiSeq	SRP162155	PRJNA314889		314889	SRS4091717	SAMN10061545	simple	64320	Zika virus	ZIKSP_ZIKVJB_00006	JCVI	SRA816248		public	74D5E47D4C2222664F841094DB29CFA4	D006732638B8341A816A110F0BF37909
SRR8168567	2018-12-21 18:47:00	2018-11-07 01:15:00	17301	6659888	11499	384	3		https://sra-downloadb.be-md.ncbi.nlm.nih.gov/sos1/sra-pub-run-1/SRR8168567/SRR8168567.1	SRX4989222	giv_IBA_70560_20170623_SISPA170_4xSD3_11xABS_96xIBA_24xIBAtest_miseq_nr_trim_BC353_3N	WGS	RANDOM PCR	VIRAL RNA	PAIRED	0	0	ILLUMINA	Illumina MiSeq	SRP035895	PRJNA183620	2	183620	SRS4025503	SAMN08928654	simple	11320	Influenza A virus	NIGSP_IBA_00181	JCVI	SRA805332		public	4408C3E23120A0CC635E2B200008B133	BE012E30092EF4C177B535DA6187ADA5
SRR8653011	2020-01-03 09:44:00	2019-03-05 00:05:00	3530706	820073107	3530706	232	337		https://sra-download.ncbi.nlm.nih.gov/traces/sra78/SRR/008450/SRR8653011	SRX5450624	R4004	WGS	RANDOM	VIRAL RNA	PAIRED	0	0	ILLUMINA	Illumina HiSeq 2500	SRP187251	PRJNA524703		524703	SRS4427053	SAMN11031330	simple	408170	human gut metagenome	4004	UNIVERSITY OF PENNSYLVANIA	SRA854076		public	FF1FDA452792038454D276C537A8E173	07DB308009FC8F11F9D73483032096EF
ERR2737500	2018-08-17 08:27:00	2018-08-18 11:10:00	1697129	848564500	1697129	500	453		https://sra-downloadb.be-md.ncbi.nlm.nih.gov/sos1/sra-pub-run-1/ERR2737500/ERR2737500.1	ERX2750573		WGS	RANDOM	GENOMIC	PAIRED	350	0	ILLUMINA	Illumina HiSeq 2500	ERP108694	PRJEB26687		475719	ERS2529034	SAMEA4708875	simple	1070528	viral metagenome	SAMEA4708875	UNIVERSITY OF EDINBURGH	ERA1563857		public	4936890D6682C7250112E2A54401AB66	74C3D0BF829E4FCCECB6F49C916957CD
SRR11828994	2020-05-21 20:39:00	2020-05-21 20:33:00	45760327	13819618754	45760327	302	3975		https://sra-download.ncbi.nlm.nih.gov/traces/sra72/SRR/011551/SRR11828994	SRX8379531	GPXYB	RNA-Seq	other	METATRANSCRIPTOMIC	PAIRED	0	0	ILLUMINA	Illumina NovaSeq 6000	SRP262728	PRJNA620304		620304	SRS6694016	SAMN14511342	simple	1504975	salt marsh metagenome	Gp0434130	JGI	SRA1078348		public	8B89408B059EB97DEA2E05ED71B491A0	7B54115B3A837B8D70E3B787B9EB0807
SRR1300571	2015-05-27 18:42:00	2014-05-29 19:58:00	61879954	6126115446	0	99	4053		https://sra-downloadb.be-md.ncbi.nlm.nih.gov/sos1/sra-pub-run-1/SRR1300571/SRR1300571.1	SRX554378	CrPV_NEBNext	RNA-Seq	RANDOM	VIRAL RNA	SINGLE	0	0	ILLUMINA	Illumina HiSeq 2000	SRP042306	PRJNA248688		248688	SRS621651	SAMN02800683	simple	12136	Cricket paralysis virus	Cricket Paralysis Virus_S2	THE SCRIPPS RESEARCH INSTITITUTE	SRA167350		public	6B5041F9E9D6B0E73ECB7B56700AA50A	AB1E16FC4BD8DC55F67D21FA9D2EA21B
SRR10279243	2019-10-15 14:54:00	2019-10-15 13:39:00	190961	15411818	0	80	10		https://sra-download.ncbi.nlm.nih.gov/traces/sra19/SRR/010038/SRR10279243	SRX6992301	giv_CW_44700_wexo	RNA-Seq	RT-PCR	VIRAL RNA	SINGLE	0	0	ILLUMINA	Illumina HiSeq 2000	SRP225706	PRJNA577644		577644	SRS5514309	SAMN13031785	simple	11320	Influenza A virus	giv_CW_44700_wexo	EMORY UNIVERSITY	SRA979302		public	817B2D75BECF15B4B6D22C572BB559F2	E97EFE6C48DFA3335C138C6FBC169499
ERR2001143	2017-06-13 08:49:00	2017-06-13 19:39:00	1835973	917986500	1835973	500	505		https://sra-downloadb.be-md.ncbi.nlm.nih.gov/sos2/sra-pub-run-11/ERR2001143/ERR2001143.1	ERX2061012	DN409262Q:E4	WGS	RANDOM	GENOMIC	PAIRED	350	0	ILLUMINA	Illumina HiSeq 2500	ERP006046	PRJEB6505		261306	ERS1728671	SAMEA104064778	simple	1070528	viral metagenome	SAMEA104064778	THE WELLCOME TRUST SANGER INSTITUTE	ERA952549		public	60855BC9361B3B0AF9456579179748E6	45D5873DFEE65CE096F47FBAA22F27EB
SRR7640228	2018-09-07 00:02:00	2018-08-02 22:44:00	169776	57192219	124877	336	29		https://sra-download.ncbi.nlm.nih.gov/traces/sra69/SRR/007461/SRR7640228	SRX4503735	giv2_RB2_53116_20150624_SISPA90_181xRB2_nr_trim_BC309_4N	WGS	RANDOM PCR	VIRAL RNA	PAIRED	0	0	ILLUMINA	Illumina MiSeq	SRP035895	PRJNA183620	2	183620	SRS3624345	SAMN04522596	simple	1757458	Influenza B virus (B/Singapore/Gp1942/2013)	NIGSP_RB2_00431	JCVI	SRA750967		public	799D58622971BC54101D2A680CE947BB	F79CBE9C8011F02EE67D67E8F3B5FC2F
SRR6760766	2018-03-31 04:00:00	2018-02-21 20:11:00	64276383	19411467666	64276383	302	7390		https://sra-downloadb.be-md.ncbi.nlm.nih.gov/sos2/sra-pub-run-13/SRR6760766/SRR6760766.1	SRX3733235	IL100062428	RNA-Seq	RT-PCR	METATRANSCRIPTOMIC	PAIRED	0	0	ILLUMINA	Illumina HiSeq 4000	SRP128355	PRJNA407499		407499	SRS2990336	SAMN07960127	simple	9606	Homo sapiens	172	UMIGS	SRA644686		public	DE3622EE2AC3CA4650AD7BCE3EAA1FA5	C02602F16F5F68085625312C1492C7F7
SRR7643030	2018-09-07 00:02:00	2018-08-03 15:08:00	326665	103422235	229174	316	53		https://sra-download.ncbi.nlm.nih.gov/traces/sra69/SRR/007463/SRR7643030	SRX4506464	giv3_ABOW_51915_20141118_1_SISPA56_182xABOW_nr_trim_BC045_3N	WGS	RANDOM PCR	VIRAL RNA	PAIRED	0	0	ILLUMINA	Illumina MiSeq	SRP035895	PRJNA183620	2	183620	SRS3626811	SAMN04491065	simple	1620540	Influenza A virus (A/mallard/Maryland/08OS1347/2008(H1N1))	NIGSP_ABOW_00012	JCVI	SRA751777		public	8A330B564938CD836E7245835C29D366	5F070508CAFB0B0E76731726A14807F9
SRR11679460	2020-05-05 07:11:00	2020-05-05 06:21:00	65117758	19665562916	65117758	302	5817		https://sra-download.ncbi.nlm.nih.gov/traces/sra11/SRR/011405/SRR11679460	SRX8240367	GSBSP	RNA-Seq	other	METATRANSCRIPTOMIC	PAIRED	0	0	ILLUMINA	Illumina NovaSeq 6000	SRP259875	PRJNA620490		620490	SRS6590304	SAMN14511615	simple	1300146	algae metagenome	Gp0434094	JGI	SRA1071882		public	37E22074157FCAFE6ECD3DE6EDDFC8F8	27C4398804E26C2ED7CDE14BBFDDE611
ERR2001221	2017-06-13 08:49:00	2017-06-13 19:42:00	1178909	589454500	1178909	500	302		https://sra-downloadb.be-md.ncbi.nlm.nih.gov/sos2/sra-pub-run-11/ERR2001221/ERR2001221.1	ERX2061090	DN411238M:G1	WGS	RANDOM	GENOMIC	PAIRED	350	0	ILLUMINA	Illumina HiSeq 2500	ERP006046	PRJEB6505		261306	ERS1725832	SAMEA104061939	simple	1070528	viral metagenome	SAMEA104061939	THE WELLCOME TRUST SANGER INSTITUTE	ERA952549		public	E393B7B112CCBE814A19B9A7ACA5E878	E274D3F7691AECC908F5CDA13FCA11BF
ERR368433	2013-11-24 13:39:00	2013-11-18 17:42:00	45675372	2283768600	0	50	1930		https://sra-downloadb.be-md.ncbi.nlm.nih.gov/sos1/sra-pub-run-5/ERR368433/ERR368433.1	ERX341109	unspecified	OTHER	cDNA	METATRANSCRIPTOMIC	SINGLE	0	0	ILLUMINA	Illumina HiSeq 2000	ERP004166	PRJEB4843		227560	ERS369968	SAMEA2338072	simple	408172	marine metagenome	SAMEA2338072	MPI BREMEN	ERA266423		public	BF122138A6D7C1CFEBE1864B27761291	5247F2101F72C374475782361A642668
SRR11345729	2020-04-24 21:57:00	2020-03-18 23:50:00	803810	476009456	741666	592	197		https://sra-download.ncbi.nlm.nih.gov/traces/sra55/SRR/011079/SRR11345729	SRX7948709	EV004-14	OTHER	PCR	VIRAL RNA	PAIRED	0	0	ILLUMINA	Illumina MiSeq	SRP253231	PRJNA613261	3	613261	SRS6335466	SAMN14398631	simple	1335626	Middle East respiratory syndrome-related coronavirus	mers2_32	UNC-CHAPEL HILL	SRA1056286		public	26BC1E6017CF9B95F6AFE3F4648A00AC	7D46B842D03B6072981760E27863B638
SRR6890609	2018-03-31 04:00:00	2018-03-23 17:12:00	69495763	14038144126	69495763	202	9410		https://sra-downloadb.be-md.ncbi.nlm.nih.gov/sos2/sra-pub-run-13/SRR6890609/SRR6890609.1	SRX3841105	IL100046008	RNA-Seq	RT-PCR	METATRANSCRIPTOMIC	PAIRED	0	0	ILLUMINA	Illumina HiSeq 2500	SRP128355	PRJNA407499		407499	SRS3071334	SAMN07960237	simple	9606	Homo sapiens	282	UMIGS	SRA644686		public	7384708C7BE16F075D2ECE2A2FE210F6	4BFFC76C5720585771C680ECCD25F84E
SRR7006449	2018-04-18 13:37:00	2018-04-17 03:36:00	5956	571446	62	95	0		https://sra-downloadb.be-md.ncbi.nlm.nih.gov/sos2/sra-pub-run-13/SRR7006449/SRR7006449.2	SRX3939022	eeev_EEELK_52562_20150210_SISPA70_94xEEELK_nr_trim_BC423_3N	WGS	RANDOM PCR	VIRAL RNA	PAIRED	0	0	ILLUMINA	Illumina MiSeq	SRP139953	PRJNA263186		263186	SRS3170236	SAMN05790112	simple	11021	Eastern equine encephalitis virus	EEESP_EEELK_00115	JCVI	SRA690415		public	0B33CE6A3CE8AA489CD2BC7D4D50B783	4B3B4AA4463FAAE1653BACD2DD8B3B70
ERR2738004	2018-08-17 08:27:00	2018-08-18 12:11:00	1383673	691836500	1383673	500	419		https://sra-downloadb.be-md.ncbi.nlm.nih.gov/sos1/sra-pub-run-1/ERR2738004/ERR2738004.1	ERX2751077		WGS	RANDOM	GENOMIC	PAIRED	350	0	ILLUMINA	Illumina HiSeq 2500	ERP108694	PRJEB26687		475719	ERS2529286	SAMEA4709128	simple	1070528	viral metagenome	SAMEA4709128	UNIVERSITY OF EDINBURGH	ERA1563857		public	01F61119E6A8B205552CA17F8AA3D7CB	24C785C8609D9699C8AB4D1274EBA92B
DRR042233	2016-09-01 10:58:00	2016-09-01 11:08:00	2058296	104973096	0	51	68		https://sra-downloadb.be-md.ncbi.nlm.nih.gov/sos1/sra-pub-run-1/DRR042233/DRR042233.1	DRX037867	93	RNA-Seq	PCR	METATRANSCRIPTOMIC	SINGLE	0	0	ILLUMINA	Illumina HiSeq 2000	DRP003260	PRJDB4104	2	341674	DRS033873	SAMD00035910	simple	63677	Arabidopsis halleri subsp. gemmifera	DRS033873	RYUKOKU	DRA003823		public	1C2050AD9A5357A264CDD1AF5FC0DF4F	F89A05115F90356E4754941FC01E8FEE
ERR2738479	2018-08-17 08:29:00	2018-08-18 13:15:00	7614121	3807060500	7614121	500	2240		https://sra-downloadb.be-md.ncbi.nlm.nih.gov/sos1/sra-pub-run-1/ERR2738479/ERR2738479.1	ERX2751552		WGS	RANDOM	GENOMIC	PAIRED	350	0	ILLUMINA	Illumina HiSeq 2500	ERP108694	PRJEB26687		475719	ERS2529524	SAMEA4709366	simple	1070528	viral metagenome	SAMEA4709366	UNIVERSITY OF EDINBURGH	ERA1563857		public	61772B8E60F6C9D99EA247A2CAED55B6	274AC001C5C3FB9707FC7F84215A30F9
ERR2001171	2017-06-13 08:49:00	2017-06-13 19:40:00	1312060	656030000	1312060	500	381		https://sra-downloadb.be-md.ncbi.nlm.nih.gov/sos2/sra-pub-run-11/ERR2001171/ERR2001171.1	ERX2061040	DN409808F:F11	WGS	RANDOM	GENOMIC	PAIRED	350	0	ILLUMINA	Illumina HiSeq 2500	ERP006046	PRJEB6505		261306	ERS1725825	SAMEA104061932	simple	1070528	viral metagenome	SAMEA104061932	THE WELLCOME TRUST SANGER INSTITUTE	ERA952549		public	9FCCF3A9E318C259D530A76F69E3CB1F	A1B9A924DD55531FFB50ED6CCD882672
SRR8652827	2020-01-03 09:44:00	2019-03-05 00:02:00	2543029	586449291	2543029	230	250		https://sra-download.ncbi.nlm.nih.gov/traces/sra78/SRR/008450/SRR8652827	SRX5450808	RDN2	WGS	RANDOM	VIRAL RNA	PAIRED	0	0	ILLUMINA	Illumina HiSeq 2500	SRP187251	PRJNA524703		524703	SRS4427065	SAMN11031346	simple	408170	human gut metagenome	DN2	UNIVERSITY OF PENNSYLVANIA	SRA854076		public	7244F6C384E3DBD2E423B279B965A863	A027E66505FB797035EBB849FE2AF995
ERR3179507	2019-02-28 03:10:00	2019-02-28 18:22:00	10799336	5399668000	10799336	500	2825		https://sra-download.ncbi.nlm.nih.gov/traces/era23/ERR/ERR3179/ERR3179507	ERX3207358	DN459278D:G9	WGS	RANDOM	GENOMIC	PAIRED	500	0	ILLUMINA	Illumina HiSeq 2500	ERP006046	PRJEB6505		261306	ERS3172446	SAMEA5365839	simple	1070528	viral metagenome	SAMEA5365839	WELLCOME SANGER INSTITUTE	ERA1746580		public	1E570162672B64EFD836CEE5872657CB	F6EADF7EA65ECAB4D548E8937DFFC709
SRR7885587	2018-12-21 18:41:00	2018-09-20 19:17:00	198717	69178036	146603	348	34		https://sra-downloadb.be-md.ncbi.nlm.nih.gov/sos1/sra-pub-run-2/SRR7885587/SRR7885587.1	SRX4723238	giv3_RUNC_61141_20150826_SISPA99_91xRUNC_nr_trim_BC430_4N	WGS	RANDOM PCR	VIRAL RNA	PAIRED	0	0	ILLUMINA	Illumina MiSeq	SRP035895	PRJNA183620	2	183620	SRS3808174	SAMN04507671	simple	1766522	Influenza A virus (A/northern pintail/Interior Alaska/11ML00035/2011(H4N6))	NIGSP_CEIRS_CIP105_RUNC_00156	JCVI	SRA780563		public	73544506AA6666D158736A8291037E82	7E5FCCCBE2550E4D526E49A6B4F9D689
SRR8168862	2018-12-21 18:47:00	2018-11-07 02:45:00	132150	47448831	100523	359	22		https://sra-downloadb.be-md.ncbi.nlm.nih.gov/sos1/sra-pub-run-1/SRR8168862/SRR8168862.1	SRX4989517	giv_IBA_70679_20170707_SISPA173_94xIBA_1xDBA_miseq_nr_trim_BC403_3N	WGS	RANDOM PCR	VIRAL RNA	PAIRED	0	0	ILLUMINA	Illumina MiSeq	SRP035895	PRJNA183620	2	183620	SRS4025686	SAMN08928772	simple	11320	Influenza A virus	NIGSP_IBA_00300	JCVI	SRA805593		public	AD97C295E38E020A47324BA469DC8D40	AAAF0B041E412553392CADD2E92620EA
ERR2718490	2018-08-01 03:18:00	2018-08-01 04:38:00	1232799	616399500	1232799	500	366		https://sra-downloadb.be-md.ncbi.nlm.nih.gov/sos1/sra-pub-run-2/ERR2718490/ERR2718490.1	ERX2731736		WGS	RANDOM	GENOMIC	PAIRED	350	0	ILLUMINA	Illumina HiSeq 2500	ERP108694	PRJEB26687		475719	ERS2625568	SAMEA4805657	simple	1070528	viral metagenome	SAMEA4805657	UNIVERSITY OF EDINBURGH	ERA1553235		public	05E39F65361B84BEBB479845C50FE1DC	590489E205C1376A3AD1193292815B2F
ERR2809072	2018-10-25 15:09:00	2018-10-26 19:18:00	8129573	1214718667	0	149	448		https://sra-download.ncbi.nlm.nih.gov/traces/era23/ERR/ERR2809/ERR2809072	ERX2816214	FD.NFC.RNA.READ1	RNA-Seq	RANDOM	METATRANSCRIPTOMIC	SINGLE	0	0	ILLUMINA	unspecified	ERP110983	PRJEB28737		496013	ERS2754374	SAMEA4935585	simple	256318	metagenome	SAMEA4935585	EAWAG	ERA1609969		public	8A5AF28BD5F1DE880F35E2468EAB5668	DF2F80552A8B178A837CCC32CA7A4886
SRR7886410	2018-12-21 18:41:00	2018-09-20 21:22:00	108863	39980655	85371	367	19		https://sra-download.ncbi.nlm.nih.gov/traces/sra6/SRR/007701/SRR7886410	SRX4724061	giv3_RUNC_61152_20150826_SISPA99_91xRUNC_nr_trim_BC139_4N	WGS	RANDOM PCR	VIRAL RNA	PAIRED	0	0	ILLUMINA	Illumina MiSeq	SRP035895	PRJNA183620	2	183620	SRS3808920	SAMN04507722	simple	1766455	Influenza A virus (A/duck/Interior Alaska/11PG00459/2011(H2N3))	NIGSP_CEIRS_CIP105_RUNC_00167	JCVI	SRA780702		public	A155E4231CE4423F1F9C84888FBC80BD	24D59220DBD4FED864CE79D0078DC71B
SRR8202159	2018-12-15 00:24:00	2018-11-16 18:16:00	278036	45657642	110328	164	24		https://sra-downloadb.be-md.ncbi.nlm.nih.gov/sos1/sra-pub-run-1/SRR8202159/SRR8202159.1	SRX5021535	rtv_AFR_46684_N20130829_POOL27_77xAFR_1xPOSCTRL_nr_trim_N708N505	WGS	RANDOM PCR	VIRAL RNA	PAIRED	0	0	ILLUMINA	Illumina MiSeq	SRP169120	PRJNA263256		263256	SRS4054178	SAMN04488445	simple	28875	Rotavirus A	RTVSP_AFR_00174	JCVI	SRA811469		public	FAC9A725B87E85ACB73D4BF3249844A5	30766B0495B4B4F123D2156BEE5F6C8C
SRR7523474	2018-07-14 19:48:00	2018-07-14 19:42:00	2273663	568415750	2273663	250	212		https://sra-downloadb.be-md.ncbi.nlm.nih.gov/sos1/sra-pub-run-2/SRR7523474/SRR7523474.1	SRX4391824	HEC1A_MICSW_Surf_BH_na_42d_Su2014_Mt_a	WGS	other	METATRANSCRIPTOMIC	PAIRED	0	0	ILLUMINA	Illumina HiSeq 2500	SRP152554	PRJNA450643		450643	SRS3547643	SAMN09631308	simple	1561972	seawater metagenome	HEC1A_MICSW_Surf_BH_na_42d_Su2014_Mt_a	NATIONAL RESEARCH COUNCIL CANADA	SRA739814		public	56C34A5CF877BAE186EF93EE62F25B09	B1945C44440D4A0C3A22927B745E7298
SRR12012316	2020-06-15 08:40:00	2020-06-15 08:33:00	7354031	2220917362	7354031	302	875		https://sra-download.ncbi.nlm.nih.gov/traces/sra64/SRR/011730/SRR12012316	SRX8545048	POR3	RNA-Seq	RANDOM	METATRANSCRIPTOMIC	PAIRED	0	0	ILLUMINA	NextSeq 500	SRP267291	PRJNA638633		638633	SRS6839487	SAMN15221878	simple	496922	coral metagenome	MT_POR3	UNIVERSITY OF KONSTANZ	SRA1086924		public	5C805C3D0B854141B5E86D44557DD579	C9091111FA4657758E9522B95EB52C8D
SRR4102188	2017-06-21 07:28:00	2016-08-31 02:53:00	23166499	4679632798	23166499	202	2986		https://sra-downloadb.be-md.ncbi.nlm.nih.gov/sos2/sra-pub-run-9/SRR4102188/SRR4102188.1	SRX2069414	epuloRNASeq-3533	RNA-Seq	RANDOM	METATRANSCRIPTOMIC	PAIRED	0	0	ILLUMINA	Illumina HiSeq 2000	SRP083815	PRJNA335789		335789	SRS1660167	SAMN05609595	simple	749906	gut metagenome	epuloRNASeq-3533	KAUST	SRA458714		public	E1B598E1CEFD74633E04DCDFF10F354F	7FA866F8674E6A94FC2714B5EF12F42C
SRR7646756	2018-09-07 00:02:00	2018-08-05 23:07:00	115958	37538177	78182	323	18		https://sra-downloadb.be-md.ncbi.nlm.nih.gov/sos2/sra-pub-run-15/SRR7646756/SRR7646756.2	SRX4509706	giv3_STALC_61449_20150930_SISPA104_77xSTALC_nr_trim_BC500_4N	WGS	RANDOM PCR	VIRAL RNA	PAIRED	0	0	ILLUMINA	Illumina MiSeq	SRP035895	PRJNA183620	2	183620	SRS3629236	SAMN05789880	simple	1807651	Influenza A virus (A/mallard/Minnesota/AI09-4345/2009(H6N1))	NIGSP_CEIRS_SJC169_STALC_00184	JCVI	SRA753344		public	7A20A874B83FD66F871C1DACE5B7F658	2ED2D39008E08A168C8401C5C7FFFA8E
SRR1161383	2014-02-05 01:00:00	2014-02-05 01:07:00	8642270	2592681000	8642270	300	1542	assembly	https://sra-downloadb.be-md.ncbi.nlm.nih.gov/sos1/sra-pub-run-1/SRR1161383/SRR1161383.1	SRX464798	Solexa-128767.tagged_117	WGS	RANDOM PCR	VIRAL RNA	PAIRED	750	73.1214	ILLUMINA	Illumina HiSeq 2000	SRP007836	PRJNA31237	2	31237	SRS552960	SAMN02435028	simple	11082	West Nile virus	85143	BI	SRA130744		public	3B98FF337B5BD07B238412B85F0E9EC9	E0A9BA582A8F451BF4E6AB1B2192E241
SRR12334951	2020-07-28 01:20:00	2020-07-28 01:19:00	11138	3252296	11138	292	1		https://sra-download.ncbi.nlm.nih.gov/traces/sra27/SRR/012045/SRR12334951	SRX8835008	RR057i_00132_N05_S78_48624_reads_nh_	RNA-Seq	RANDOM	METATRANSCRIPTOMIC	PAIRED	0	0	ILLUMINA	Illumina NovaSeq 6000	SRP273836	PRJNA633853		633853	SRS7099039	SAMN14972187	simple	646099	human metagenome	RR057i_00132_N05_S78_48624_reads_nh_	UNIVERSITY OF CALIFORNIA SAN FRANCISCO/CHAN ZUCKERBERG BIOHUB	SRA1104353		public	0254BF143B0FF23591F57DDFDD098EE0	2162FC8FD51387E94A232A04902D6A73
SRR8031002	2018-12-21 18:46:00	2018-10-12 15:49:00	109046	32594330	59378	298	17		https://sra-download.ncbi.nlm.nih.gov/traces/sra72/SRR/007842/SRR8031002	SRX4863611	piv_SD2_61571_20150916_SISPA100_87xSD2_nr_trim_BC219_4N	WGS	RANDOM PCR	VIRAL RNA	PAIRED	0	0	ILLUMINA	Illumina MiSeq	SRP035895	PRJNA183620	2	183620	SRS3923905	SAMN04507413	simple	1761487	Influenza A virus (A/swine/Saskatchewan/SD0002/2013(H1N1))	NIGSP_SD2_00049	JCVI	SRA793069		public	3C5D6906FACB9465B315347B1551F5D7	B1C53F12F61D3DAF5CBDA5DC9BE00FC9
SRR6962889	2018-04-08 18:12:00	2018-04-08 18:06:00	34528328	10427555056	34528328	302	4611		https://sra-downloadb.be-md.ncbi.nlm.nih.gov/sos2/sra-pub-run-13/SRR6962889/SRR6962889.1	SRX3905168	BWNPO	OTHER	other	METATRANSCRIPTOMIC	PAIRED	0	0	ILLUMINA	Illumina HiSeq 2500	SRP138908	PRJNA443253		443253	SRS3141520	SAMN08777257	simple	1670606	fungus metagenome	Gp0215462	JGI	SRA684554		public	DDC085184A75D2EDA63B870C93C8ECDC	4429EC847B0DC821572B8406851525B7
SRR5382342	2017-08-19 00:02:00	2017-03-28 14:35:00	4000000	800000000	4000000	200	525		https://sra-downloadb.be-md.ncbi.nlm.nih.gov/sos2/sra-pub-run-7/SRR5382342/SRR5382342.1	SRX2677495	Lib CAGATC_L008_018 Mouse 129 Strain SMAD3+/+ Cecal RNA content	RNA-Seq	size fractionation	METATRANSCRIPTOMIC	PAIRED	0	0	ILLUMINA	Illumina HiSeq 2500	SRP102190	PRJNA379709		379709	SRS2060918	SAMN06618381	simple	410661	mouse gut metagenome	S+H-_RNA	UNIVERSITY OF ARIZONA	SRA547799		public	DFF442CA44ECCDE0C3CDC399512F3CA9	C3EE898985240586FD7391C35CF25667
SRR6435638	2018-01-02 18:23:00	2018-01-02 18:02:00	36837647	11124969394	36837647	302	4390		https://sra-downloadb.be-md.ncbi.nlm.nih.gov/sos1/sra-pub-run-2/SRR6435638/SRR6435638.1	SRX3527134	BHOPS	RNA-Seq	RT-PCR	METATRANSCRIPTOMIC	PAIRED	0	0	ILLUMINA	Illumina HiSeq 2500	SRP127829	PRJNA368312		368312	SRS2802849	SAMN06269030	simple	1647806	lake water metagenome	Gp0177773	JGI	SRA643119		public	40B481BF6A17CCFAD9ABB19AC6DF967C	552A5EEC10EA64868299A277CC71D05F
SRR9217964	2020-06-01 00:03:00	2019-06-10 12:23:00	73275	36247979	73275	494	19		https://sra-download.ncbi.nlm.nih.gov/traces/sra74/SRR/009001/SRR9217964	SRX5988455	MC2	CLONE	PCR	METATRANSCRIPTOMIC	PAIRED	0	0	ILLUMINA	Illumina MiSeq	SRP200830	PRJNA547869		547869	SRS4893651	SAMN11979595	simple	506600	chicken gut metagenome	MC2	HUAZHONG AGRICULTURAL UNIVERSITY	SRA895397		public	9B9A0FBCCFCA24AA41020815A2614C0C	CBEE65592A239897730F30FA3E6C5FD2
SRR1161397	2014-02-05 01:03:00	2014-02-05 01:05:00	146091	43827300	146091	300	19	assembly	https://sra-downloadb.be-md.ncbi.nlm.nih.gov/sos1/sra-pub-run-1/SRR1161397/SRR1161397.1	SRX464849	NuGEN_4927-9	WGS	RANDOM PCR	VIRAL RNA	PAIRED	530	102.187	ILLUMINA	Illumina MiSeq	SRP007836	PRJNA31237	2	31237	SRS552998	SAMN02435255	simple	11082	West Nile virus	4927-9	BI	SRA130744		public	B35211C2C13BB68F5072350168D7754A	9D7F5E3810D3C205953E864D6B61F5BD
SRR8168067	2018-12-21 18:47:00	2018-11-06 19:48:00	49637	12270503	18914	247	6		https://sra-downloadb.be-md.ncbi.nlm.nih.gov/sos1/sra-pub-run-1/SRR8168067/SRR8168067.1	SRX4988722	giv3_STALC5_72701_20180228_SISPA194_93xSTALC5_73xZIKVOHSU_miseq_nr_trim_BC584_3N	WGS	RANDOM PCR	VIRAL RNA	PAIRED	0	0	ILLUMINA	Illumina MiSeq	SRP035895	PRJNA183620	2	183620	SRS4025278	SAMN10063242	simple	11320	Influenza A virus	NIGSP_CEIRS_SJC169_STALC5_00443	JCVI	SRA804869		public	0946FB0C0EC94B3103EE9474AB8B83CF	4558D0FE01FF474BE8925F577CF6BE0E
SRR11356353	2020-03-20 10:19:00	2020-03-20 10:17:00	3151298	472694700	0	150	201		https://sra-download.ncbi.nlm.nih.gov/traces/sra55/SRR/011090/SRR11356353	SRX7958247	CHIKV_ENC	RNA-Seq	RANDOM	VIRAL RNA	SINGLE	0	0	ILLUMINA	NextSeq 550	SRP253448	PRJNA613616		613616	SRS6344344	SAMN14410723	simple	37124	Chikungunya virus	CHIKV_ENC	UNIVERSITY OF TEXAS MEDICAL BRANCH	SRA1056888		public	F2C7FDD2AC2121057C2448644ABC5D0D	6408EE2603574A4A60259C887D4C93B6
SRR5215429	2017-01-29 08:36:00	2017-01-29 08:46:00	22376947	2260071647	0	101	857		https://sra-downloadb.be-md.ncbi.nlm.nih.gov/sos1/sra-pub-run-1/SRR5215429/SRR5215429.1	SRX2525640	BBBCH	OTHER	RT-PCR	METATRANSCRIPTOMIC	SINGLE	0	0	ILLUMINA	Illumina HiSeq 2500	SRP098432	PRJNA364468		364468	SRS1946578	SAMN06265848	simple	1861841	feces metagenome	Gp0156349	JGI	SRA532469		public	FB725CAEEB48B7DF068904E947A5DC3A	870BEEC51FD3E7DDA36A74F6DEE932AF
SRR8554642	2019-02-10 11:05:00	2019-02-10 10:57:00	101964717	30793344534	101964717	302	8752		https://sra-downloadb.be-md.ncbi.nlm.nih.gov/sos2/sra-pub-run-15/SRR8554642/SRR8554642.1	SRX5356419	CUSCC	RNA-Seq	RT-PCR	METATRANSCRIPTOMIC	PAIRED	0	0	ILLUMINA	Illumina NovaSeq 6000	SRP185222	PRJNA520192		520192	SRS4347336	SAMN10866457	simple	410658	soil metagenome	Gp0323840	JGI	SRA847743		public	705C12844E3E7AF4ED92FB9F87A0971D	CCCFACF89D5D76DDE98A52E0D05687D9
SRR6256821	2017-11-05 03:54:00	2017-11-05 03:22:00	69972496	21131693792	69972496	302	8776		https://sra-downloadb.be-md.ncbi.nlm.nih.gov/sos2/sra-pub-run-11/SRR6256821/SRR6256821.1	SRX3363254	AZNZY	OTHER	RT-PCR	METATRANSCRIPTOMIC	PAIRED	0	0	ILLUMINA	Illumina HiSeq 2500	SRP123776	PRJNA368197		368197	SRS2661324	SAMN06269008	simple	1670606	fungus metagenome	Gp0175872	JGI	SRA628484		public	7BA180878972C98F0127DCA2D4BBF0E0	AA2C1D64D8C19EF1B4C3BBC843DF7666
ERR3178708	2019-02-28 03:05:00	2019-05-24 22:34:00	8169836	4084918000	8169836	500	2344		https://sra-download.ncbi.nlm.nih.gov/traces/era22/ERR/ERR3178/ERR3178708	ERX3206559	DN459079V:H4	WGS	RANDOM	GENOMIC	PAIRED	500	0	ILLUMINA	Illumina HiSeq 2500	ERP006046	PRJEB6505		261306	ERS3172217	SAMEA5365610	simple	1070528	viral metagenome	SAMEA5365610	WELLCOME SANGER INSTITUTE	ERA1746580		public	C2F99D1FC5E5C4EF62078B8F90C944A3	FDEB739D9181BC3CB931C13E03889818
ERR2649594	2018-07-04 03:08:00	2018-07-09 02:57:00	6367439	3183719500	6367439	500	1862		https://sra-downloadb.be-md.ncbi.nlm.nih.gov/sos1/sra-pub-run-2/ERR2649594/ERR2649594.1	ERX2666084	DN478295K:A4	WGS	RANDOM	GENOMIC	PAIRED	500	0	ILLUMINA	Illumina HiSeq 2500	ERP006046	PRJEB6505		261306	ERS1726954	SAMEA104063061	simple	1070528	viral metagenome	SAMEA104063061	THE WELLCOME TRUST SANGER INSTITUTE	ERA1521357		public	EBBCE12F6B587356D51ACEDEB064C858	3C62AE1658D2D212BCDDC898C021496A
SRR7523318	2018-07-14 19:54:00	2018-07-14 19:44:00	6693522	1673380500	6693522	250	626		https://sra-downloadb.be-md.ncbi.nlm.nih.gov/sos2/sra-pub-run-15/SRR7523318/SRR7523318.1	SRX4391980	FOC1A_MICSW_Surf_BH-AWBo_na_5d_Wi2016_Mt_b	WGS	other	METATRANSCRIPTOMIC	PAIRED	0	0	ILLUMINA	Illumina HiSeq 2500	SRP152554	PRJNA450643		450643	SRS3547795	SAMN09631132	simple	1561972	seawater metagenome	FOC1A_MICSW_Surf_BH-AWBo_na_5d_Wi2016_Mt_b	NATIONAL RESEARCH COUNCIL CANADA	SRA739814		public	5B1510823C364BEA3A14BCE8453E85CF	355D2B8BFDC520E43B9305E937FC7293
SRR7648305	2019-01-31 00:26:00	2018-08-08 03:02:00	16781363	5067971626	16781363	302	2819		https://sra-download.ncbi.nlm.nih.gov/traces/sra69/SRR/007469/SRR7648305	SRX4511253	ALOHA_2016_XIX-1-04_RNA	RNA-Seq	RANDOM	METATRANSCRIPTOMIC	PAIRED	0	0	ILLUMINA	NextSeq 500	SRP155965	PRJNA482655		482655	SRS3630446	SAMN09765692	simple	408172	marine metagenome	ALOHA_2016_XIX-1-04	UNIVERSITY OF HAWAII	SRA753773		public	389392FC9F3FCA7218049A263B782CE0	AB8078423AD9CF8BEC33BB103373F598
SRR11780077	2020-05-12 14:24:00	2020-06-08 14:23:00	366456	26323287	0	71	9		https://sra-download.ncbi.nlm.nih.gov/traces/sra60/SRR/011503/SRR11780077	SRX8332666	WA-UW-2214	RNA-Seq	unspecified	VIRAL RNA	SINGLE	0	0	ILLUMINA	NextSeq 500	SRP251618	PRJNA610428		610428	SRS6651407	SAMN14902108	simple	2697049	Severe acute respiratory syndrome coronavirus 2	WA-UW-2214	UNIVERSITY OF WASHINGTON	SRA1074811		public	F6FED86BCFC7DD9D6F9092F773CDE604	DF9628E057FDA79F0C4ECA6046E3FE0A
SRR4298691	2016-09-28 11:46:00	2016-09-27 14:20:00	4002847	1008717444	4002847	252	494		https://sra-downloadb.be-md.ncbi.nlm.nih.gov/sos1/sra-pub-run-2/SRR4298691/SRR4298691.1	SRX2193303	510	WGS	RT-PCR	VIRAL RNA	PAIRED	0	0	ILLUMINA	Illumina HiSeq 2500	SRP090511	PRJNA344659		344659	SRS1715794	SAMN05830329	simple	11309	unidentified influenza virus	510	LAURING LAB - UNIVERSITY OF MICHIGAN	SRA480458		public	50882F2A6F2D51E961DFD83D179402DC	E1E7AD1570279F7D910E71A6B844902E
SRR11621828	2020-04-27 23:08:00	2020-06-08 14:08:00	5219842	364403918	0	69	118		https://sra-download.ncbi.nlm.nih.gov/traces/sra34/SRR/011349/SRR11621828	SRX8186050	WA-UW-5947	RNA-Seq	unspecified	VIRAL RNA	SINGLE	0	0	ILLUMINA	Illumina NovaSeq 6000	SRP251618	PRJNA610428		610428	SRS6545099	SAMN14751317	simple	2697049	Severe acute respiratory syndrome coronavirus 2	WA-UW-5947	UNIVERSITY OF WASHINGTON	SRA1069823		public	18B06900FAF29CF0029EE69C0CA944AF	CDE859CB2B5C5F593037F1FF5CA074AA
DRR130771	2018-05-27 05:30:00	2018-05-27 05:45:00	236195	83891745	165784	355	18	assembly	https://sra-downloadb.be-md.ncbi.nlm.nih.gov/sos1/sra-pub-run-2/DRR130771/DRR130771.1	DRX123509		OTHER	other	VIRAL RNA	PAIRED	400	0	ILLUMINA	Illumina MiSeq	DRP004227	PRJDB7015		470831	DRS062828	SAMD00118494	simple	444185	Simian rotavirus A strain RRV	SAMD00118494	TOHOKU	DRA006847		public	D812D50E26CE9A02ACF1F32001CE5728	550663A37BFFA387B67614F8ABBF0E55
SRR6121473	2017-09-29 14:23:00	2017-09-29 14:21:00	3338150	841213800	3338150	252	382		https://sra-downloadb.be-md.ncbi.nlm.nih.gov/sos1/sra-pub-run-1/SRR6121473/SRR6121473.1	SRX3234276	MH8392_B_HK2	WGS	RT-PCR	VIRAL RNA	PAIRED	0	0	ILLUMINA	Illumina HiSeq 2500	SRP119147	PRJNA412631		412631	SRS2558411	SAMN07722349	simple	11309	unidentified influenza virus	MH8392	LAURING LAB - UNIVERSITY OF MICHIGAN	SRA615975		public	8B0E5825B18FADBA2223221CE0BE2700	D39A7F95A99579CEF8DFE55B92782590
SRR7994297	2018-12-21 18:46:00	2018-10-10 15:04:00	73579	28936052	56215	393	12		https://sra-download.ncbi.nlm.nih.gov/traces/sra72/SRR/007806/SRR7994297	SRX4825195	giv_AGA4_72273_20171208_SISPA187_138xAGA4_miseq_nr_trim_BC316_3N	WGS	RANDOM PCR	VIRAL RNA	PAIRED	0	0	ILLUMINA	Illumina MiSeq	SRP035895	PRJNA183620	2	183620	SRS3898678	SAMN08929284	simple	11320	Influenza A virus	NIGSP_AGA4_00071	JCVI	SRA792058		public	151911D60D1DB27D9BFBCC27E723C08A	23F60B349CE84582341C70DFC8755E3A
SRR10376307	2019-10-31 04:01:00	2019-10-31 03:50:00	128174231	38708617762	128174231	302	11038		https://sra-download.ncbi.nlm.nih.gov/traces/sra32/SRR/010133/SRR10376307	SRX7077710	GBWAW	RNA-Seq	other	METATRANSCRIPTOMIC	PAIRED	0	0	ILLUMINA	Illumina NovaSeq 6000	SRP227631	PRJNA572130		572130	SRS5593521	SAMN12812248	simple	662107	phyllosphere metagenome	Gp0242463	JGI	SRA987596		public	1ABB99EB23822A0226CB0FF8E7EF71F5	F81BF095010FF787B4D329C1D7ECC50B
SRR7775419	2018-10-01 00:10:00	2018-08-31 15:15:00	69158	32725322	62244	473	15		https://sra-downloadb.be-md.ncbi.nlm.nih.gov/sos1/sra-pub-run-1/SRR7775419/SRR7775419.2	SRX4630646	swiv_SGA3_50719_N20140625_POOL75_92xSGA3_1xPOSCTRL_MiSeq_nr_trim_N707N501	WGS	RANDOM PCR	VIRAL RNA	PAIRED	0	0	ILLUMINA	Illumina MiSeq	SRP035895	PRJNA183620	2	183620	SRS3731561	SAMN03456584	simple	1523059	Influenza A virus (A/New York/WC-LVD-13-007/2013(H1N1))	NIGSP_SGA3_00007	JCVI	SRA765280		public	80596D35C0AEED0AF675E42E97C81A20	745EAFBE6EA42A19E4549F263D2D5C2D
ERR2718548	2018-08-01 03:18:00	2018-08-01 04:39:00	1116369	558184500	1116369	500	305		https://sra-downloadb.be-md.ncbi.nlm.nih.gov/sos1/sra-pub-run-2/ERR2718548/ERR2718548.1	ERX2731794		WGS	RANDOM	GENOMIC	PAIRED	350	0	ILLUMINA	Illumina HiSeq 2500	ERP108694	PRJEB26687		475719	ERS2625597	SAMEA4805687	simple	1070528	viral metagenome	SAMEA4805687	UNIVERSITY OF EDINBURGH	ERA1553235		public	F44608FB10E9DD4D95E30F04B6E9CE36	86D89C3ADDA654E5D5C019F7093EC5B5
SRR2558549	2015-10-30 14:48:00	2015-10-05 11:31:00	1122199	40399164	0	36	26		https://sra-downloadb.be-md.ncbi.nlm.nih.gov/sos1/sra-pub-run-1/SRR2558549/SRR2558549.1	SRX1304535	NIE1118532	WGS	other	VIRAL RNA	SINGLE	0	0	ILLUMINA	Illumina Genome Analyzer IIx	SRP064468	PRJNA297585		297585	SRS1099048	SAMN04126060	simple	12086	Human poliovirus 3	NIE1118532	CENTERS FOR DISEASE CONTROL AND PREVENTION	SRA302605		public	E63DEB99CF7C12F1E896A45B79D27485	6FFA42A91F56D5928A37C23EC5E61B50
SRR9693256	2019-07-16 12:02:00	2019-07-16 11:59:00	20416994	3062549100	0	150	1445		https://sra-downloadb.be-md.ncbi.nlm.nih.gov/sos2/sra-pub-run-15/SRR9693256/SRR9693256.1	SRX6451519	FHV_PARCL_rep2CL	RNA-Seq	RANDOM PCR	VIRAL RNA	SINGLE	0	0	ILLUMINA	Illumina HiSeq 1500	SRP214799	PRJNA554838		554838	SRS5104914	SAMN12284788	simple	12287	Flock House virus	FHV_PARCL_rep2CL	UNIVERSITY OF TEXAS MEDICAL BRANCH	SRA921443		public	42BF762B461DC8FBA29D0B3D59F5CFB0	B5E0D994BABDF209F2DD93C28624DE2C
SRR7182305	2019-06-17 00:58:00	2020-06-17 11:29:00	1620264	489319728	1620264	302	189		https://sra-download.ncbi.nlm.nih.gov/traces/sra68/SRR/007013/SRR7182305	SRX4099116	PS101/0200-4A-3/4	RNA-Seq	RANDOM	METATRANSCRIPTOMIC	PAIRED	0	0	ILLUMINA	Illumina HiSeq 4000	SRP144767	PRJNA454581		454581	SRS3265695	SAMN09064976	simple	1163772	sponge metagenome	PS101/0200-4A_1	GEOMAR HELMHOLTZ CENTRE FOR OCEAN RESEARCH KIEL	SRA706698		public	D56D10CED876BC005983E49E7C7A73FD	8F3114F5D8EF5297D8348E5873C2D23B
ERR1301110	2016-03-11 23:01:00	2016-03-14 20:36:00	1311786	655893000	1311786	500	360		https://sra-downloadb.be-md.ncbi.nlm.nih.gov/sos2/sra-pub-run-7/ERR1301110/ERR1301110.1	ERX1372769	13951471	WGS	RANDOM	GENOMIC	PAIRED	350	0	ILLUMINA	Illumina HiSeq 2500	ERP006046	PRJEB6505		261306	ERS1074801	SAMEA3887667	simple	1070528	viral metagenome	SAMEA3887667	THE WELLCOME TRUST SANGER INSTITUTE	ERA570243		public	8108AAA4C83DB8315449DA19EDA5D260	3E696B40E48668D5BAE71241088DF868
SRR3732357	2016-06-30 10:21:00	2016-06-30 10:36:00	24833759	4966751800	24833759	200	2758		https://sra-downloadb.be-md.ncbi.nlm.nih.gov/sos1/sra-pub-run-1/SRR3732357/SRR3732357.1	SRX1888189	NBWS	RNA-Seq	RANDOM	METATRANSCRIPTOMIC	PAIRED	0	0	ILLUMINA	Illumina HiSeq 2000	SRP043213	PRJNA247822		247822	SRS1531593	SAMN05238739	simple	408172	marine metagenome	Gp0055274	JGI	SRA437036		public	74B3387310AF4B894B57B81BDC3122BC	23A009B53571683FE5A0B13669D66126
SRR12344300	2020-07-29 11:26:00	2020-07-29 11:26:00	951610	182709120	0	192	72		https://sra-download.ncbi.nlm.nih.gov/traces/sra50/SRR/012054/SRR12344300	SRX8844023	MN-UW-MAYO77	RNA-Seq	unspecified	VIRAL RNA	SINGLE	0	0	ILLUMINA	Illumina MiSeq	SRP251618	PRJNA610428		610428	SRS7106987	SAMN15667813	simple	2697049	Severe acute respiratory syndrome coronavirus 2	MN-UW-MAYO77	UNIVERSITY OF WASHINGTON	SRA1105293		public	A5F6817AD9F3E388B9358FD405554508	F67C734454C8C84E1F73A8D8493AFA51
SRR6760702	2018-03-31 04:00:00	2018-02-21 19:19:00	67411667	13617156734	67411667	202	8912		https://sra-downloadb.be-md.ncbi.nlm.nih.gov/sos2/sra-pub-run-13/SRR6760702/SRR6760702.1	SRX3733189	IL100035701	RNA-Seq	RT-PCR	METATRANSCRIPTOMIC	PAIRED	0	0	ILLUMINA	Illumina HiSeq 2500	SRP128355	PRJNA407499		407499	SRS2990294	SAMN07960109	simple	9606	Homo sapiens	154	UMIGS	SRA644686		public	63D0052CF737AFF00EE3D75D51888A47	15854853A3168973E955E738F9DA39EC
SRR7650379	2018-09-07 00:03:00	2018-08-07 17:14:00	63616	19499359	37640	306	9		https://sra-download.ncbi.nlm.nih.gov/traces/sra69/SRR/007471/SRR7650379	SRX4513312	rsv_NHRSV_61969_20151120_SISPA109_87xNHRSV_1xTH_nr_trim_BC464_3N	WGS	RANDOM PCR	VIRAL RNA	PAIRED	0	0	ILLUMINA	Illumina MiSeq	SRP156458	PRJNA262901		262901	SRS3632139	SAMN05789645	simple	11250	Human orthopneumovirus	RSVSP_NHRSV_00044	JCVI	SRA754427		public	E4F7AAD6F5FC65653A2A4A2C55A7AB76	E2FFDF2611988B5CA56030642647C2F5
SRR3097675	2017-01-11	2016-01-12 12:36:00	12788624	3836587200	12788624	300	2123		https://sra-downloadb.be-md.ncbi.nlm.nih.gov/sos2/sra-pub-run-7/SRR3097675/SRR3097675.1	SRX1527805	MLR_2012_15a	RNA-Seq	RANDOM	METATRANSCRIPTOMIC	PAIRED	0	0	ILLUMINA	Illumina HiSeq 2500	SRP068308	PRJNA308451		308451	SRS1245665	SAMN04394928	simple	904678	hypersaline lake metagenome	MLR_2012_15a	UNIVERSITY OF GEORGIA	SRA332893		public	31198BF422FC4E8B1AB2EF5DC4486B87	32C611DB108A01B68B186C7F5C1DD8C3
SRR5468063	2017-04-22 01:31:00	2017-04-22 01:21:00	63602962	19208094524	63602962	302	10392		https://sra-downloadb.be-md.ncbi.nlm.nih.gov/sos2/sra-pub-run-7/SRR5468063/SRR5468063.1	SRX2753419	AUHOC	OTHER	RT-PCR	METATRANSCRIPTOMIC	PAIRED	0	0	ILLUMINA	Illumina HiSeq 2500	SRP104801	PRJNA367259		367259	SRS2138848	SAMN06267338	simple	410658	soil metagenome	Gp0125777	JGI	SRA556245		public	A30EC50C318DB3CCA23E9F07DEC456DD	3D7D8F3BCC16AA7BD388E67E3698C684
ERR2737610	2018-08-17 08:27:00	2018-08-18 11:09:00	227373	113686500	227373	500	66		https://sra-downloadb.be-md.ncbi.nlm.nih.gov/sos1/sra-pub-run-1/ERR2737610/ERR2737610.1	ERX2750683		WGS	RANDOM	GENOMIC	PAIRED	350	0	ILLUMINA	Illumina HiSeq 2500	ERP108694	PRJEB26687		475719	ERS2529089	SAMEA4708931	simple	1070528	viral metagenome	SAMEA4708931	UNIVERSITY OF EDINBURGH	ERA1563857		public	195DF86E3AF12C01DB22F8F4F4A5B7DB	09A32152FE52EACA9E85E92BA1FC42A9
SRR9073800	2019-05-16 15:51:00	2019-05-16 15:48:00	24736170	7368191090	24736170	297	2110		https://sra-downloadb.be-md.ncbi.nlm.nih.gov/sos2/sra-pub-run-15/SRR9073800/SRR9073800.1	SRX5849337	WOX4_R2	RNA-Seq	cDNA	METATRANSCRIPTOMIC	PAIRED	0	0	ILLUMINA	Illumina HiSeq 4000	SRP198667	PRJNA542999		542999	SRS4774181	SAMN11651085	simple	3697	Populus sp.	WOX4_R2	CHINESE ACADEMY OF FORESTRY	SRA887670		public	7D36439E4BC33ABAB65987F04407E524	21AC8DD54C87E01BD2F9BCBAA58180CE
SRR10080825	2019-09-06 18:42:00	2019-09-06 16:05:00	27402028	5480405600	27402028	200	2516		https://sra-download.ncbi.nlm.nih.gov/traces/sra42/SRR/009844/SRR10080825	SRX6813847	wsc_b2_RNAseq	RNA-Seq	cDNA	METATRANSCRIPTOMIC	PAIRED	0	0	ILLUMINA	Illumina HiSeq 4000	SRP220699	PRJNA564313		564313	SRS5357697	SAMN12709318	simple	449393	freshwater metagenome	wscb2_RNAseq	ENVIRONMENT AND CLIMATE CHANGE CANADA	SRA957689		public	AB26BF48F3ACB7CF8258BF4C8420A930	02D7FB4977A12483390E2711B07C9410
ERR2217911	2017-12-13 07:35:00	2017-12-13 08:58:00	13663527	6831763500	13663527	500	3816		https://sra-downloadb.be-md.ncbi.nlm.nih.gov/sos2/sra-pub-run-11/ERR2217911/ERR2217911.1	ERX2271670	DN458669K:A7	WGS	RANDOM	GENOMIC	PAIRED	500	0	ILLUMINA	Illumina HiSeq 2500	ERP006046	PRJEB6505		261306	ERS1727074	SAMEA104063181	simple	1070528	viral metagenome	SAMEA104063181	THE WELLCOME TRUST SANGER INSTITUTE	ERA1154584		public	F1ED486F83B4EE9A9535A7B2A2F225F7	793EEB40BF8EE22D52CADF12A85CD444
SRR1159267	2014-02-04 15:19:00	2014-02-04 15:22:00	4538424	1134606000	4538424	250	700	assembly	https://sra-downloadb.be-md.ncbi.nlm.nih.gov/sos1/sra-pub-run-1/SRR1159267/SRR1159267.1	SRX463182	NuGEN_CSU-3536	WGS	RANDOM PCR	VIRAL RNA	PAIRED	530	81.907	ILLUMINA	Illumina HiSeq 2000	SRP007836	PRJNA31237	2	31237	SRS551875	SAMN02463028	simple	11082	West Nile virus	CSU-3536	BI	SRA130744		public	5C194FFBB82E7259174D426C6C232CCA	AE39DBE71EFA9A5275D5A0EDE237B651
SRR8442322	2019-01-15 02:01:00	2019-01-15 01:56:00	8036938	2427155276	8036938	302	721		https://sra-downloadb.be-md.ncbi.nlm.nih.gov/sos1/sra-pub-run-2/SRR8442322/SRR8442322.1	SRX5249649	CSUYX	OTHER	other	METATRANSCRIPTOMIC	PAIRED	0	0	ILLUMINA	Illumina NovaSeq 6000	SRP179348	PRJNA501937		501937	SRS4251727	SAMN10350416	simple	1118232	root metagenome	Gp0333882	JGI	SRA834817		public	1A5A7CDB6B6BD13C7F024A0E6AAFB44D	21994A12BAA464F56E046BCEBF7EACD1
ERR2497780	2018-04-08 01:05:00	2018-04-08 07:01:00	5366193	1352280636	5366193	252	449		https://sra-downloadb.be-md.ncbi.nlm.nih.gov/sos2/sra-pub-run-13/ERR2497780/ERR2497780.1	ERX2517023	Fm2	RNA-Seq	cDNA	METATRANSCRIPTOMIC	PAIRED	300	0	ILLUMINA	Illumina HiSeq 2500	ERP015825	PRJEB14197		351812	ERS2366947	SAMEA1061479	simple	1169740	aquatic metagenome	SAMEA1061479	LEIBNIZ INSTITUTE FOR BALTIC SEA RESEARCH	ERA1269404		public	7594ADAE729ED13C3CB1C5F4D70EDE48	AB7BA582F5FFEF212B962991D014CD4A
ERR2497792	2018-04-08 01:05:00	2018-04-08 07:05:00	2085422	525526344	2085422	252	179		https://sra-downloadb.be-md.ncbi.nlm.nih.gov/sos2/sra-pub-run-13/ERR2497792/ERR2497792.1	ERX2517035	Mm1	RNA-Seq	cDNA	METATRANSCRIPTOMIC	PAIRED	300	0	ILLUMINA	Illumina HiSeq 2500	ERP015825	PRJEB14197		351812	ERS2366959	SAMEA1061491	simple	1169740	aquatic metagenome	SAMEA1061491	LEIBNIZ INSTITUTE FOR BALTIC SEA RESEARCH	ERA1269404		public	3B8A6C55E103C4218C57E1D6ED804F06	7777523CD318D35755124351D914ABC8
ERR3178378	2019-02-28 03:05:00	2020-03-01 08:44:00	8066497	4033248500	8066497	500	2271		https://sra-download.ncbi.nlm.nih.gov/traces/era17/ERR/ERR3178/ERR3178378	ERX3206229	DN458855K:B11	WGS	RANDOM	GENOMIC	PAIRED	500	0	ILLUMINA	Illumina HiSeq 2500	ERP006046	PRJEB6505		261306	ERS3172077	SAMEA5365470	simple	1070528	viral metagenome	SAMEA5365470	WELLCOME SANGER INSTITUTE	ERA1746580		public	5B4453C467C01A0A351C17E9DF214F85	6535D8DCC3DDED1906A67E82BBFF9D68
SRR7639729	2018-09-07 00:02:00	2018-08-02 21:37:00	50722	16807376	33707	331	8		https://sra-download.ncbi.nlm.nih.gov/traces/sra69/SRR/007460/SRR7639729	SRX4503239	giv2_RB2_52901_20150622_SISPA89_177xRB2_nr_trim_BC106_4N	WGS	RANDOM PCR	VIRAL RNA	PAIRED	0	0	ILLUMINA	Illumina MiSeq	SRP035895	PRJNA183620	2	183620	SRS3623947	SAMN04522381	simple	1757673	Influenza B virus (B/Singapore/Gp752/2013)	NIGSP_RB2_00216	JCVI	SRA750711		public	2E284AAFEBA3D6DCC490BFD5BD7ED0F9	9C6693726BBBCFA9D8DA0DD5E75105E6
ERR2738106	2018-08-17 08:29:00	2018-08-18 12:14:00	5496030	2748015000	5496030	500	1554		https://sra-downloadb.be-md.ncbi.nlm.nih.gov/sos1/sra-pub-run-1/ERR2738106/ERR2738106.1	ERX2751179		WGS	RANDOM	GENOMIC	PAIRED	350	0	ILLUMINA	Illumina HiSeq 2500	ERP108694	PRJEB26687		475719	ERS2529337	SAMEA4709179	simple	1070528	viral metagenome	SAMEA4709179	UNIVERSITY OF EDINBURGH	ERA1563857		public	C128AC812B407B8A0833F8D1B794180C	37D706A4EB090C0E93CE6200AAB555E0
SRR11953993	2020-06-08 14:49:00	2020-06-08 14:39:00	283680	57303360	283680	202	29		https://sra-download.ncbi.nlm.nih.gov/traces/sra63/SRR/011673/SRR11953993	SRX8498126	SAMN14938617_xGen_2_ERCC-57	RNA-Seq	cDNA	VIRAL RNA	PAIRED	0	0	ILLUMINA	Illumina HiSeq 2500	SRP266465	PRJNA622837		622837	SRS6796743	SAMN14938617	simple	2697049	Severe acute respiratory syndrome coronavirus 2	MA_MGH_00007	BROAD INSTITUTE OF HARVARD AND MIT	SRA1084625		public	CFABF93ED1E507F3BE0BFAE9F83C7332	D42B1B62633CC8A0503B0E3AE32F18F7
SRR8362969	2018-12-21 10:53:00	2018-12-21 10:48:00	60292	29830582	60292	494	16		https://sra-downloadb.be-md.ncbi.nlm.nih.gov/sos1/sra-pub-run-2/SRR8362969/SRR8362969.1	SRX5173532	DC9-3_R1	CLONE	PCR	METATRANSCRIPTOMIC	PAIRED	0	0	ILLUMINA	Illumina MiSeq	SRP174193	PRJNA509045		509045	SRS4180964	SAMN10584120	simple	410658	soil metagenome	DC9-3_R1.fq	CHINESE ACADEMY OF AGRICUTURAL SCIENCE	SRA825304		public	BE3602A93513D5272621D3E5E6402A75	047380306C1A9C421CB8FD9A43D7FC77
ERR3587130	2019-10-10 09:26:00	2019-10-12 03:43:00	0	0	0	0	15707		https://sra-download.ncbi.nlm.nih.gov/traces/era3/ERR/ERR3587/ERR3587130	ERX3583070	BEZ_ACBB_W	RNA-Seq	cDNA	METATRANSCRIPTOMIC	PAIRED	219	0	ILLUMINA	Illumina HiSeq 2000	ERP006155	PRJEB6608		253563	ERS493670	SAMEA2623295	simple	408172	marine metagenome	SAMEA2623295	GSC	ERA2161153		public	CC94FD077A17E43F0FFE357652CDE543	2B71D88FDC4D841E947BF74BAE4E2B27
SRR7541036	2018-07-19 12:17:00	2018-07-19 12:02:00	52342606	15807467012	52342606	302	6536		https://sra-downloadb.be-md.ncbi.nlm.nih.gov/sos2/sra-pub-run-15/SRR7541036/SRR7541036.1	SRX4408564	CCXZA	RNA-Seq	other	METATRANSCRIPTOMIC	PAIRED	0	0	ILLUMINA	Illumina HiSeq 2500	SRP154439	PRJNA467317		467317	SRS3562211	SAMN09202511	simple	410658	soil metagenome	Gp0255852	JGI	SRA742642		public	A62CD6E75C4B91CA13C8B1842833E2AE	B2A1378372922AF7B9240CD194BA0C5A
ERR3412979	2019-07-04 07:57:00	2019-07-04 12:59:00	16608825	4353088409	16608825	262	1866		https://sra-download.ncbi.nlm.nih.gov/traces/era13/ERR/ERR3412/ERR3412979	ERX3436625		WGS	RANDOM PCR	METATRANSCRIPTOMIC	PAIRED	160	0	ILLUMINA	Illumina HiSeq 2500	ERP105098	PRJEB23349		484565	ERS3548532	SAMEA5745246	simple	256318	metagenome	SAMEA5745246	GEORGIA INSTITUTE OF TECHNOLOGY	ERA2028509		public	A9DF95FD5FCA8F28359FAF7B1CBE1E67	377AE10D02915F80AB405DE3CB023F85
SRR8167555	2018-12-21 18:46:00	2018-11-06 19:45:00	94619	21875217	23997	231	11		https://sra-downloadb.be-md.ncbi.nlm.nih.gov/sos1/sra-pub-run-1/SRR8167555/SRR8167555.2	SRX4988210	giv3_STALC5_72528_20180223_SISPA192_93xSTALC5_40xDM_miseq_nr_trim_BC353_3N	WGS	RANDOM PCR	VIRAL RNA	PAIRED	0	0	ILLUMINA	Illumina MiSeq	SRP035895	PRJNA183620	2	183620	SRS4024946	SAMN10063069	simple	11320	Influenza A virus	NIGSP_CEIRS_SJC169_STALC5_00270	JCVI	SRA804486		public	B246A01CBD87C915FDEAF814734F2FEB	BCD860E97E7EB837B05C7C6A1EE2C818
ERR1711961	2016-10-29 08:06:00	2016-10-31 18:25:00	32115409	5884517576	32115409	183	4093		https://sra-downloadb.be-md.ncbi.nlm.nih.gov/sos2/sra-pub-run-9/ERR1711961/ERR1711961.2	ERX1782282	ARC_ANIBOSW_r1	RNA-Seq	cDNA	METATRANSCRIPTOMIC	PAIRED	334	0	ILLUMINA	Illumina HiSeq 2000	ERP006156	PRJEB6609		253564	ERS491923	SAMEA2622159	simple	408172	marine metagenome	SAMEA2622159	GSC	ERA741617		public	63B5A1E439BC341A10BD647DE24B2E1A	E564ED66BA4433370CD39B905A9F955C
ERR1719409	2016-11-11 13:13:00	2016-11-12 14:13:00	170102771	33088493959	170102771	194	21730		https://sra-downloadb.be-md.ncbi.nlm.nih.gov/sos2/sra-pub-run-9/ERR1719409/ERR1719409.1	ERX1789692	ARD_CCAAOSW_r1	RNA-Seq	cDNA	METATRANSCRIPTOMIC	PAIRED	241	0	ILLUMINA	Illumina HiSeq 2000	ERP006156	PRJEB6609		253564	ERS494248	SAMEA2623685	simple	408172	marine metagenome	SAMEA2623685	GSC	ERA745179		public	B34CA42556E5A5DB177F79A0EDC568D6	535DC72A94F2B2CADA076338A511B41F
SRR5515315	2017-10-21 00:02:00	2017-05-08 18:43:00	22501293	5625323250	22501293	250	2874		https://sra-downloadb.be-md.ncbi.nlm.nih.gov/sos2/sra-pub-run-7/SRR5515315/SRR5515315.1	SRX2788674	Za3S-1	RNA-Seq	PolyA	METATRANSCRIPTOMIC	PAIRED	0	0	ILLUMINA	Illumina HiSeq 2500	SRP106619	PRJNA384717		384717	SRS2170232	SAMN06843742	simple	408172	marine metagenome	Control	XIAMEN UNIVERSITY	SRA560475		public	919D8D31C343324098B3E47A98C6610C	4EDE8EF32DFD4FA38962FE2930099382
SRR12213742	2020-07-14 02:57:00	2020-07-14 02:54:00	7729813	1883344559	7729813	243	790		https://sra-download.ncbi.nlm.nih.gov/traces/sra36/SRR/011927/SRR12213742	SRX8724484	sample58	OTHER	RANDOM PCR	VIRAL RNA	PAIRED	0	0	ILLUMINA	Illumina HiSeq 2500	SRP271700	PRJNA605875		605875	SRS6999519	SAMN15522681	simple	1521111	rodent metagenome	sample58	INSTITUTE OF PATHOGEN BIOLOGY, CHINESE ACADEMY OF MEDICAL SCIENCES & PEKING UNION MEDICAL COLLEGE	SRA1098609		public	D75B4ABB05F6F9294FA1B68FFB39EE20	D7439B2ACB7FF15AC7FA61706982BAED
SRR10152991	2019-09-20 12:08:00	2019-09-20 11:45:00	977865	459561308	977865	469	208		https://sra-download.ncbi.nlm.nih.gov/traces/sra18/SRR/009915/SRR10152991	SRX6878422	TiLV_WVL19054	WGS	RANDOM PCR	VIRAL RNA	PAIRED	0	0	ILLUMINA	Illumina MiSeq	SRP222775	PRJNA573052		573052	SRS5414204	SAMN12797593	simple	1549864	Tilapia lake virus	TiLV WVL19054	UNIVERSITY OF FLORIDA	SRA965455		public	85A72B0E6F8374DD1C7AE43F5F966DC7	634B6CD767EF24BA789408491DFCD975
SRR12379527	2020-08-19 16:26:00	2020-08-03 21:01:00	3739981	369478402	0	98	120		https://sra-download.ncbi.nlm.nih.gov/traces/sra75/SRR/012089/SRR12379527	SRX8878331	BS05809A	RNA-Seq	Inverse rRNA	VIRAL RNA	PAIRED	0	0	ILLUMINA	Illumina NovaSeq 6000	SRP275723	PRJNA650245		650245	SRS7138825	SAMN15700210	simple	2697049	Severe acute respiratory syndrome coronavirus 2	NYUMC413	NYU LANGONE HEALTH	SRA1107356		public	DB4F93669C69BE09AA84414DC8FA529E	5D71A5DB0266171C2D94E89B00F4C1FA
SRR11953673	2020-06-08 14:49:00	2020-06-08 14:38:00	9055389	1829188578	9055389	202	602		https://sra-download.ncbi.nlm.nih.gov/traces/sra76/SRR/011673/SRR11953673	SRX8498066	SAMN14938650_ERCC-00054_RandomPrimer-SSIII_NexteraXT	RNA-Seq	cDNA	VIRAL RNA	PAIRED	0	0	ILLUMINA	Illumina NovaSeq 6000	SRP266465	PRJNA622837		622837	SRS6796859	SAMN14938650	simple	2697049	Severe acute respiratory syndrome coronavirus 2	MA_MGH_00042	BROAD INSTITUTE OF HARVARD AND MIT	SRA1084625		public	E74BBB6BC93CDBC0D78193E14B9ECD6A	F5D39C6BFBCC6A0FB2782518E9519B4E
SRR5949529	2017-08-21 20:44:00	2018-05-15 16:47:00	7901218	1417956139	7901218	179	576		https://sra-downloadb.be-md.ncbi.nlm.nih.gov/sos2/sra-pub-run-13/SRR5949529/SRR5949529.2	SRX3108083	HSM7J4PM_MTX	RNA-Seq	RANDOM	METATRANSCRIPTOMIC	PAIRED	0	0	ILLUMINA	Illumina HiSeq 2000	SRP115494	PRJNA398089		398089	SRS2443286	SAMN07526843	simple	408170	human gut metagenome	H4019C18_MTX	HARVARD T.H. CHAN SCHOOL OF PUBLIC HEALTH	SRA601180		public	8B3C87B2561EFE808CFCDDC66586B2C7	5886FF1055F44A2570851552BBA5B0BF
SRR12423566	2020-08-11 14:24:00	2020-08-10 13:04:00	7312537	261065263	0	35	82		https://sra-download.ncbi.nlm.nih.gov/traces/sra3/SRR/012132/SRR12423566	SRX8919276	CS0056_1	WGS	RT-PCR	VIRAL RNA	SINGLE	0	0	ILLUMINA	Illumina NovaSeq 6000	SRP276904	PRJNA655577		655577	SRS7175837	SAMN15743245	simple	2697049	Severe acute respiratory syndrome coronavirus 2	CS0056_1	CSIR-INSTITUTE OF GENOMICS AND INTEGRATIVE BIOLOGY	SRA1110945		public	773BD16B0EC0EE0AAEBFF58BEE9EB1BC	87442B4C0159F3DFED12A237F6828220
SRR12348973	2020-07-31 00:31:00	2020-07-29 23:42:00	4152744	1161785574	4143899	279	194	NC_045512.2	https://sra-download.ncbi.nlm.nih.gov/traces/sra68/SRR/012059/SRR12348973	SRX8848677	SEARCH-1066-SAN	RNA-Seq	PCR	VIRAL RNA	PAIRED	0	0	ILLUMINA	NextSeq 550	SRP252988	PRJNA612578		612578	SRS7119427	SAMN15670119	simple	2697049	Severe acute respiratory syndrome coronavirus 2	SEARCH-1066-SAN	THE SCRIPPS RESEARCH INSTITUTE	SRA1105520		public	16FE3FF88406B1982841EB1D09347CF3	0842FE6D4416CAEF646FB15F4E88C647
SRR545930	2015-07-22 17:07:00	2015-12-16 17:36:00	7279009	1091851350	7279009	150	458		https://sra-downloadb.be-md.ncbi.nlm.nih.gov/sos1/sra-pub-run-1/SRR545930/SRR545930.2	SRX179477		RNA-Seq	other	METATRANSCRIPTOMIC	PAIRED	200	0	ILLUMINA	Illumina Genome Analyzer II	SRP014911	PRJNA169116		169116	SRS358764	SAMN01085608	simple	646099	human metagenome	norP01D	UNIVERSITY OF ALBERTA	SRA054231		public	6F14342B95EA51B4FD6555797EAD6E19	E12B39359CCF7B357C32176F6ED2842E
SRR10958028	2020-01-23 19:25:00	2020-01-23 18:03:00	598200	358920000	598200	600	168		https://sra-download.ncbi.nlm.nih.gov/traces/sra47/SRR/010701/SRR10958028	SRX7624237	ACTA3186p	OTHER	PCR	VIRAL RNA	PAIRED	0	0	ILLUMINA	Illumina MiSeq	SRP244376	PRJNA602884		602884	SRS6056145	SAMN13909915	simple	11676	Human immunodeficiency virus 1	Isolate from Malawi subject ACTA3186p	UNC-CHAPEL HILL	SRA1030676		public	1168CBFB92FFCD36F172FA40BD752A1E	EEC8725B0FE8D43085B2EE360E67C9E1
ERR3178740	2019-02-28 03:05:00	2019-05-24 22:27:00	93978	46989000	93978	500	29		https://sra-download.ncbi.nlm.nih.gov/traces/era22/ERR/ERR3178/ERR3178740	ERX3206591	DN459079V:H8	WGS	RANDOM	GENOMIC	PAIRED	500	0	ILLUMINA	Illumina HiSeq 2500	ERP006046	PRJEB6505		261306	ERS3172249	SAMEA5365642	simple	1070528	viral metagenome	SAMEA5365642	WELLCOME SANGER INSTITUTE	ERA1746580		public	669CAD07799990BF61D638915532B483	D6EAB1B13CB060287C092B9E20D6E656
SRR6674573	2019-03-01 00:24:00	2018-02-05 14:50:00	38096	19124192	38096	502	12		https://sra-downloadb.be-md.ncbi.nlm.nih.gov/sos1/sra-pub-run-2/SRR6674573/SRR6674573.1	SRX3651128	A250	WGS	RT-PCR	VIRAL RNA	PAIRED	0	0	ILLUMINA	Illumina MiSeq	SRP132207	PRJNA431639		431639	SRS2915655	SAMN08454579	simple	11320	Influenza A virus	A250	TS2742@NYU.EDU'S SHARED SUBMISSIONS	SRA655331		public	5E5FA41A0203A31FED44D2291FEB8E0F	6ADBC946F4F37989AD33D1EFC5C412DF
SRR11780060	2020-05-12 14:24:00	2020-06-08 14:22:00	289661	21036315	0	72	7		https://sra-download.ncbi.nlm.nih.gov/traces/sra69/SRR/011503/SRR11780060	SRX8332683	WA-UW-2245	RNA-Seq	unspecified	VIRAL RNA	SINGLE	0	0	ILLUMINA	NextSeq 500	SRP251618	PRJNA610428		610428	SRS6651424	SAMN14902123	simple	2697049	Severe acute respiratory syndrome coronavirus 2	WA-UW-2245	UNIVERSITY OF WASHINGTON	SRA1074811		public	3822ACFC8BA82804841C0CED304D52EE	8192D4FB60FB438999DBED043752B764
ERR1719174	2016-11-11 13:13:00	2016-11-11 16:00:00	213748392	41427070716	213748392	193	28644		https://sra-downloadb.be-md.ncbi.nlm.nih.gov/sos2/sra-pub-run-9/ERR1719174/ERR1719174.1	ERX1789680	ARD_CETAOSW_r1	RNA-Seq	cDNA	METATRANSCRIPTOMIC	PAIRED	275	0	ILLUMINA	Illumina HiSeq 2000	ERP006156	PRJEB6609		253564	ERS494741	SAMEA2624009	simple	408172	marine metagenome	SAMEA2624009	GSC	ERA745179		public	C93C53F82D3BF534A6F343AAD924C485	3C90A2E2C702003E59FBBD05A238738A
SRR7639744	2018-09-07 00:02:00	2018-08-02 21:32:00	147802	49711530	102852	336	25		https://sra-download.ncbi.nlm.nih.gov/traces/sra68/SRR/007460/SRR7639744	SRX4503254	giv2_RB2_52980_20150622_SISPA89_177xRB2_nr_trim_BC423_4N	WGS	RANDOM PCR	VIRAL RNA	PAIRED	0	0	ILLUMINA	Illumina MiSeq	SRP035895	PRJNA183620	2	183620	SRS3623860	SAMN04522460	simple	1757594	Influenza B virus (B/Canberra/400/2013)	NIGSP_RB2_00295	JCVI	SRA750798		public	A4312E3D2734AA662156BF813BBA06A7	9E2DF708A1F3BD22F31E4AE9FA15BED9
SRR3466368	2016-07-07	2016-04-28 20:55:00	4724191	1426705682	4724191	302	597		https://sra-downloadb.be-md.ncbi.nlm.nih.gov/sos2/sra-pub-run-7/SRR3466368/SRR3466368.1	SRX1736238	ME_Pt1	RNA-Seq	cDNA	METATRANSCRIPTOMIC	PAIRED	151	0	ILLUMINA	NextSeq 500	SRP074144	PRJNA319251		319251	SRS1417015	SAMN04884450	simple	2850	Phaeodactylum tricornutum	ME_Pt1	J. CRAG VENTER INSTITUTE	SRA421191		public	2CFE217D729ABACA5ABA29D43688E439	F96B5F18031BFEE0A29A7EEA222FA7F3
SRR12379522	2020-08-19 16:26:00	2020-08-03 20:58:00	1649518	164563297	0	99	52		https://sra-download.ncbi.nlm.nih.gov/traces/sra7/SRR/012089/SRR12379522	SRX8878336	BS05815A	RNA-Seq	Inverse rRNA	VIRAL RNA	PAIRED	0	0	ILLUMINA	Illumina NovaSeq 6000	SRP275723	PRJNA650245		650245	SRS7138830	SAMN15700215	simple	2697049	Severe acute respiratory syndrome coronavirus 2	NYUMC419	NYU LANGONE HEALTH	SRA1107356		public	96818700F4C32D18935FA8730257F43F	D2890DA4DA72AD70BB40FA68FA61282E
SRR4783405	2016-11-07 12:49:00	2016-11-01 14:48:00	92982410	28080687820	92982410	302	11295		https://sra-downloadb.be-md.ncbi.nlm.nih.gov/sos1/sra-pub-run-1/SRR4783405/SRR4783405.1	SRX2313815	015_6_4_Stool1_MT	RNA-Seq	size fractionation	METATRANSCRIPTOMIC	PAIRED	0	0	ILLUMINA	Illumina HiSeq 4000	SRP091570	PRJNA338184		338184	SRS1771176	SAMN05545073	simple	408170	human gut metagenome	015_6_4_stool_1	INSTITUTE FOR GENOME SCIENCES, UNIVERSITY OF MARYLAND, BALTIMORE	SRA487907		public	81721F778130CF452D7D1EE3D0233EF1	5A02BDB53B9A53E380CF15EA0E7D0621
ERR3179154	2019-02-28 03:10:00	2019-02-28 15:21:00	438744	219372000	438744	500	129		https://sra-download.ncbi.nlm.nih.gov/traces/era23/ERR/ERR3179/ERR3179154	ERX3207005	DN459407R:C1	WGS	RANDOM	GENOMIC	PAIRED	500	0	ILLUMINA	Illumina HiSeq 2500	ERP006046	PRJEB6505		261306	ERS3172568	SAMEA5365962	simple	1070528	viral metagenome	SAMEA5365962	WELLCOME SANGER INSTITUTE	ERA1746580		public	FB05132200F95D87CECEC8250223B8E7	3431D2C8B4F52BAA5563F3A8264D4C6F
SRR7824464	2018-10-01 00:11:00	2018-09-12 17:21:00	132042	39232293	83292	297	20		https://sra-downloadb.be-md.ncbi.nlm.nih.gov/sos1/sra-pub-run-1/SRR7824464/SRR7824464.1	SRX4675529	rsv_TH_60073_20150528_SISPA85_49xTH_nr_trim_BC025_3N	WGS	RANDOM PCR	VIRAL RNA	PAIRED	0	0	ILLUMINA	Illumina MiSeq	SRP161598	PRJNA267583		267583	SRS3769532	SAMN05789527	simple	11250	Human orthopneumovirus	RSVSP_TH_10261	JCVI	SRA772779		public	96C8740F4D0C2BDE1DA36681341D8D50	F5053D44A483851DA4E19AD26A1784D8
SRR12423209	2020-08-11 14:24:00	2020-08-10 13:00:00	9820485	350556943	0	35	110		https://sra-download.ncbi.nlm.nih.gov/traces/sra57/SRR/012132/SRR12423209	SRX8919038	CS0215_1	WGS	RT-PCR	VIRAL RNA	SINGLE	0	0	ILLUMINA	Illumina NovaSeq 6000	SRP276904	PRJNA655577		655577	SRS7175599	SAMN15743405	simple	2697049	Severe acute respiratory syndrome coronavirus 2	CS0215_1	CSIR-INSTITUTE OF GENOMICS AND INTEGRATIVE BIOLOGY	SRA1110945		public	DD24CF46EEDDE90C74E57AD34EB29429	0C3749EF5A69836C1CAEC6FDF58C3501
SRR7885573	2018-10-17 00:06:00	2018-09-20 19:48:00	105332	38656264	72652	366	19		https://sra-downloadb.be-md.ncbi.nlm.nih.gov/sos1/sra-pub-run-2/SRR7885573/SRR7885573.2	SRX4723224	giv3_RUNC_61128_20150826_SISPA99_91xRUNC_nr_trim_BC408_4N	WGS	RANDOM PCR	VIRAL RNA	PAIRED	0	0	ILLUMINA	Illumina MiSeq	SRP035895	PRJNA183620	2	183620	SRS3808167	SAMN04507641	simple	1766425	Influenza A virus (A/glaucous-winged gull/Southcentral Alaska/11JR01785/2011(H16N3))	NIGSP_CEIRS_CIP105_RUNC_00143	JCVI	SRA780556		public	9DA5D58737427C0A15CE1B0B026D98C1	28E76B8E70A7E53F3C4F3ACE0A32CF4E
SRR5990083	2017-08-30 07:43:00	2017-08-30 07:41:00	97346	48175073	97346	494	31		https://sra-downloadb.be-md.ncbi.nlm.nih.gov/sos2/sra-pub-run-11/SRR5990083/SRR5990083.1	SRX3145795	lai-V-100-R1	CLONE	PCR	METATRANSCRIPTOMIC	PAIRED	0	0	ILLUMINA	Illumina MiSeq	SRP116583	PRJNA400668		400668	SRS2477768	SAMN07572613	simple	1263854	anaerobic digester metagenome	LS-V-100	DONGHUA UNIVERISTY	SRA603859		public	9936DB683A5ADE4B486D84AF0984FA06	82EF727B169701411A05EB83800BCCB6
ERR2193313	2018-01-11 07:13:00	2018-01-11 08:35:00	467824	162438903	467824	347	76		https://sra-downloadb.be-md.ncbi.nlm.nih.gov/sos2/sra-pub-run-13/ERR2193313/ERR2193313.1	ERX2249336	unspecified	RNA-Seq	unspecified	VIRAL RNA	PAIRED	490	0	ILLUMINA	Illumina MiSeq	ERP105158	PRJEB23404		429595	ERS2001091	SAMEA104376113	simple	51062	Porites lutea	SAMEA104376113	REEF FUTURE GENOMICS 2020 CONSORTIUM	ERA1131609		public	45C1581F3A21AFCB6A4C255575A1F55C	A1911C98DFEF1AE3C6D6101F466E24AE
SRR9661308	2019-07-09 17:26:00	2019-07-09 16:47:00	92584748	27960593896	92584748	302	8096		https://sra-downloadb.be-md.ncbi.nlm.nih.gov/sos2/sra-pub-run-15/SRR9661308/SRR9661308.1	SRX6422225	GATYA	RNA-Seq	RT-PCR	METATRANSCRIPTOMIC	PAIRED	0	0	ILLUMINA	Illumina NovaSeq 6000	SRP213915	PRJNA535980		535980	SRS5079047	SAMN11510473	simple	1561972	seawater metagenome	Gp0331162	JGI	SRA919068		public	D8DF747F243C780F811D10B069AF8961	5537DC180EA61CE93B847443E9684079
ERR1712116	2016-10-29 08:06:00	2016-10-30 17:02:00	48982555	8283677417	48982555	169	4945		https://sra-downloadb.be-md.ncbi.nlm.nih.gov/sos2/sra-pub-run-9/ERR1712116/ERR1712116.2	ERX1782335	ARC_AXFAOSW_r1	RNA-Seq	cDNA	METATRANSCRIPTOMIC	PAIRED	315	0	ILLUMINA	Illumina HiSeq 2000	ERP006156	PRJEB6609		253564	ERS487930	SAMEA2657059	simple	408172	marine metagenome	SAMEA2657059	GSC	ERA741617		public	0522257DCDF3D636BAD3C744F83FF69E	31298F6667F69084D63682DCC7E5BBCE
SRR7621040	2018-09-01 00:08:00	2018-08-04 00:19:00	41210	13310923	25275	323	5		https://sra-download.ncbi.nlm.nih.gov/traces/sra69/SRR/007442/SRR7621040	SRX4485191	ebola_ABEBO2_53413_20150407_SISPA73_15xABEBO2_1xABMAR2_nr_trim_BC046_3N	WGS	RANDOM PCR	VIRAL RNA	PAIRED	0	0	ILLUMINA	Illumina MiSeq	SRP155745	PRJNA242964		242964	SRS3609422	SAMN04507504	simple	565995	Bundibugyo ebolavirus	FLVSP_ABEBO2_00002	JCVI	SRA747679		public	1D06AC15A3935409E911D65A4D8ED40A	F20F0AD8BCDD1A0253F253208BDB0B13
SRR1594734	2014-10-01 18:35:00	2014-10-01 18:37:00	88348	17846296	88348	202	8	assembly	https://sra-downloadb.be-md.ncbi.nlm.nih.gov/sos1/sra-pub-run-5/SRR1594734/SRR1594734.1	SRX718871	R609_ERCC03_N	RNA-Seq	cDNA	VIRAL RNA	PAIRED	800	133.337	ILLUMINA	Illumina HiSeq 2000	SRP048578	PRJNA254017		254017	SRS714597	SAMN02927417	simple	11620	Lassa mammarenavirus	LASV609	BI	SRA188454		public	57EF23830B89F87AC909977670B834A0	580CACBDC06266DD8032EFAE4CDC7194
SRR12423282	2020-08-11 14:24:00	2020-08-10 13:01:00	8329700	296389109	0	35	93		https://sra-download.ncbi.nlm.nih.gov/traces/sra0/SRR/012132/SRR12423282	SRX8918965	CS0528_1	WGS	RT-PCR	VIRAL RNA	SINGLE	0	0	ILLUMINA	Illumina NovaSeq 6000	SRP276904	PRJNA655577		655577	SRS7175526	SAMN15743718	simple	2697049	Severe acute respiratory syndrome coronavirus 2	CS0528_1	CSIR-INSTITUTE OF GENOMICS AND INTEGRATIVE BIOLOGY	SRA1110945		public	513CD6D5F50BBF3632B5805366E8B89F	27DEBA225032B5F9EA3F3118D1C3C021
SRR1595678	2014-10-01 19:45:00	2014-10-01 19:45:00	730191	147498582	730191	202	80	assembly	https://sra-downloadb.be-md.ncbi.nlm.nih.gov/sos1/sra-pub-run-5/SRR1595678/SRR1595678.1	SRX718879	R981	RNA-Seq	cDNA	VIRAL RNA	PAIRED	550	131.635	ILLUMINA	Illumina HiSeq 2000	SRP048578	PRJNA254017		254017	SRS714537	SAMN02927584	simple	11620	Lassa mammarenavirus	LASV981	BI	SRA188454		public	D03869A2CB19F2675876C531DDD1EB99	894A7B57E65C5CA0667569BA0CCDC4C9
ERR3178301	2019-02-28 03:05:00	2019-05-24 22:21:00	162879	81439500	162879	500	44		https://sra-download.ncbi.nlm.nih.gov/traces/era22/ERR/ERR3178/ERR3178301	ERX3206152	DN458855K:E1	WGS	RANDOM	GENOMIC	PAIRED	500	0	ILLUMINA	Illumina HiSeq 2500	ERP006046	PRJEB6505		261306	ERS3172000	SAMEA5365393	simple	1070528	viral metagenome	SAMEA5365393	WELLCOME SANGER INSTITUTE	ERA1746580		public	BCCFE81149FD27AB2C97787C7490D864	E2FFF988CCD345A758757A63B0730377
SRR10849403	2020-01-08 08:31:00	2020-01-08 08:27:00	75672152	22852989904	75672152	302	6506		https://sra-download.ncbi.nlm.nih.gov/traces/sra5/SRR/010595/SRR10849403	SRX7519999	GHNZG	RNA-Seq	RT-PCR	METATRANSCRIPTOMIC	PAIRED	0	0	ILLUMINA	Illumina NovaSeq 6000	SRP240233	PRJNA570399		570399	SRS5959502	SAMN12813567	simple	410658	soil metagenome	Gp0330649	JGI	SRA1022003		public	3B4B1C317F27AFDE3AA797A90FDF40E4	310C9A85E986F360C62C7CE2FFE10162
ERR3178565	2019-02-28 03:05:00	2020-03-01 09:38:00	533967	266983500	533967	500	144		https://sra-download.ncbi.nlm.nih.gov/traces/era17/ERR/ERR3178/ERR3178565	ERX3206416	DN458856L:G10	WGS	RANDOM	GENOMIC	PAIRED	500	0	ILLUMINA	Illumina HiSeq 2500	ERP006046	PRJEB6505		261306	ERS3172169	SAMEA5365562	simple	1070528	viral metagenome	SAMEA5365562	WELLCOME SANGER INSTITUTE	ERA1746580		public	B899ED286B3B19A2A2CD1FF57CD2E37C	F2FA24F334DBB6CA5629C0B10CEF72D2
SRR6336964	2018-02-12 12:30:00	2017-12-01 08:09:00	6203600	465270000	0	75	172		https://sra-downloadb.be-md.ncbi.nlm.nih.gov/sos2/sra-pub-run-11/SRR6336964/SRR6336964.1	SRX3436081	A100a2	miRNA-Seq	size fractionation	METATRANSCRIPTOMIC	SINGLE	0	0	ILLUMINA	NextSeq 500	SRP125929	PRJNA419919		419919	SRS2727068	SAMN08100383	simple	9606	Homo sapiens	plasmaA	UNIVERSITY LUXEMBOURG	SRA635269		public	D3B14CA0891B2FA681343D201F8740A0	5E0B37CFE1EB48A97C39D1DA57706C30
SRR8784706	2019-03-25 20:51:00	2019-03-25 20:48:00	467597	52032018	0	111	24		https://sra-download.ncbi.nlm.nih.gov/traces/sra0/SRR/008578/SRR8784706	SRX5574553	S2-N02-P10	RNA-Seq	PCR	VIRAL RNA	SINGLE	0	0	ILLUMINA	Illumina MiSeq	SRP189399	PRJNA528811		528811	SRS4537110	SAMN11252978	simple	11320	Influenza A virus	S2-N02-P10	UNIVERSITY OF WASHINGTON	SRA865873		public	1622046C1A488DACA933457F0A03557B	042F7CCB5100987006573F963A8E4F02
SRR8164851	2018-12-21 18:46:00	2018-11-06 11:11:00	243831	84637770	162339	347	45		https://sra-downloadb.be-md.ncbi.nlm.nih.gov/sos1/sra-pub-run-1/SRR8164851/SRR8164851.2	SRX4985664	giv3_RUNC1_65256_20170530_SISPA169_1xZIKVBEI_42xAGA2_13xAGB2_16xRUNC1_6xZIKVGAM_2xZIKVWISC_miseq_nr_trim_BC020_3N	WGS	RANDOM PCR	VIRAL RNA	PAIRED	0	0	ILLUMINA	Illumina MiSeq	SRP035895	PRJNA183620	2	183620	SRS4022558	SAMN07717628	simple	11320	Influenza A virus	NIGSP_CEIRS_CIP105_RUNC1_00023	JCVI	SRA803750		public	5E4C8E3C41C789B8AD7DA2C7147610EA	E19141986274756EABC6E5F3FABFB1DD
ERR1303195	2016-03-11 23:03:00	2016-03-14 19:49:00	47535	23767500	47535	500	13		https://sra-downloadb.be-md.ncbi.nlm.nih.gov/sos2/sra-pub-run-7/ERR1303195/ERR1303195.1	ERX1374854	15695537	WGS	RANDOM	GENOMIC	PAIRED	500	0	ILLUMINA	Illumina HiSeq 2500	ERP006046	PRJEB6505		261306	ERS1074783	SAMEA3887649	simple	1070528	viral metagenome	SAMEA3887649	THE WELLCOME TRUST SANGER INSTITUTE	ERA570243		public	9883D225026979DA144A912EEAB0E056	FC502723EBEA9874233C8F2137CAA754
SRR7622910	2018-09-01 00:08:00	2018-08-04 00:42:00	171898	34560809	112508	201	17		https://sra-downloadb.be-md.ncbi.nlm.nih.gov/sos2/sra-pub-run-15/SRR7622910/SRR7622910.2	SRX4486906	ebola_ABEBO2_53416_20150709_SISPA93_Filovirus_XENTERO_RAJENT_nr_trim_BC300_4N	WGS	RANDOM PCR	VIRAL RNA	PAIRED	0	0	ILLUMINA	Illumina MiSeq	SRP155745	PRJNA242964		242964	SRS3609425	SAMN04507507	simple	186538	Zaire ebolavirus	FLVSP_ABEBO2_00005	JCVI	SRA747811		public	170EA25BE72C9FCE1E3B7D197FC5656C	177399F011417518FB41A31544047CF5
ERR1301194	2016-03-11 23:01:00	2016-03-14 20:33:00	1606830	803415000	1606830	500	455		https://sra-downloadb.be-md.ncbi.nlm.nih.gov/sos2/sra-pub-run-7/ERR1301194/ERR1301194.1	ERX1372853	13951455	WGS	RANDOM	GENOMIC	PAIRED	350	0	ILLUMINA	Illumina HiSeq 2500	ERP006046	PRJEB6505		261306	ERS1074032	SAMEA3886898	simple	1070528	viral metagenome	SAMEA3886898	THE WELLCOME TRUST SANGER INSTITUTE	ERA570243		public	556871942D99EFBCAC0A39A20B8479F8	DF12FD8C28108144D48DC66B7E727D8B
SRR7889741	2018-10-17 00:06:00	2018-09-21 18:05:00	24445	9009544	16828	368	2		https://sra-download.ncbi.nlm.nih.gov/traces/sra6/SRR/007704/SRR7889741	SRX4727331	giv_SGA4_63928_20160715_SISPA140_34xSGA4_14xWNVKB_14xRHINO_miseq_nr_trim_BC458_3N	WGS	RANDOM PCR	VIRAL RNA	PAIRED	0	0	ILLUMINA	Illumina MiSeq	SRP035895	PRJNA183620	2	183620	SRS3810769	SAMN06712267	simple	11320	Influenza A virus	NIGSP_SGA4_00085	JCVI	SRA781658		public	0AF896BEECB2EDB209430020485FB3BA	3ABEDAD7A61508054C2C42A4C929B846
ERR2014392	2017-06-28 14:14:00	2017-06-28 19:08:00	12454989	2443076836	12454989	196	1472		https://sra-downloadb.be-md.ncbi.nlm.nih.gov/sos2/sra-pub-run-11/ERR2014392/ERR2014392.1	ERX2073974	unspecified	RNA-Seq	cDNA	METATRANSCRIPTOMIC	PAIRED	300	0	ILLUMINA	Illumina HiSeq 2500	ERP023694	PRJEB21446		392264	ERS1796517	SAMEA104137499	simple	256318	metagenome	SAMEA104137499	HZI	ERA963332		public	E9489ED02F1CBEEE1AE817BF1FECD79D	861CF2118039E30999D06ABE94BDC162
SRR11954228	2020-06-08 14:52:00	2020-06-08 14:42:00	493367	99660134	493367	202	31		https://sra-download.ncbi.nlm.nih.gov/traces/sra28/SRR/011674/SRR11954228	SRX8498401	SAMN14938751_ERCC-00012_RandomPrimer-SSIII_NexteraXT	RNA-Seq	cDNA	VIRAL RNA	PAIRED	0	0	ILLUMINA	Illumina NovaSeq 6000	SRP266465	PRJNA622837		622837	SRS6797166	SAMN14938751	simple	2697049	Severe acute respiratory syndrome coronavirus 2	MA_MGH_00171	BROAD INSTITUTE OF HARVARD AND MIT	SRA1084625		public	70F0D02648D07572B74F6D77FA65B73F	CA780F7F05C06683A4AED89B5F2404B3
SRR7879812	2018-10-17 00:06:00	2018-09-19 19:06:00	409435	150708203	273953	368	75		https://sra-downloadb.be-md.ncbi.nlm.nih.gov/sos1/sra-pub-run-2/SRR7879812/SRR7879812.1	SRX4718455	zikv_ZIKVBEI_64017_20160805_SISPA142_4xZIKVBEI_1xRHINO_5xXENTERO_miseq_nr_trim_BC025_3N	WGS	RANDOM PCR	VIRAL RNA	PAIRED	0	0	ILLUMINA	Illumina MiSeq	SRP162155	PRJNA314889		314889	SRS3803884	SAMN05789760	simple	64320	Zika virus	ZIKVBE_ZIKVBEI_00014	JCVI	SRA779301		public	C808BE7893A36DEBE5DAA54B757C1C23	7613EB23C2DBFAA3EA0ECCC21FA9C9DF
SRR5949507	2017-08-21 20:38:00	2018-05-15 16:43:00	4306616	782997215	4306616	181	316		https://sra-downloadb.be-md.ncbi.nlm.nih.gov/sos2/sra-pub-run-13/SRR5949507/SRR5949507.2	SRX3108105	CSM7KOPM_MTX	RNA-Seq	RANDOM	METATRANSCRIPTOMIC	PAIRED	0	0	ILLUMINA	Illumina HiSeq 2000	SRP115494	PRJNA398089		398089	SRS2443306	SAMN07526909	simple	408170	human gut metagenome	C3015C22_MTX	HARVARD T.H. CHAN SCHOOL OF PUBLIC HEALTH	SRA601180		public	8C13108DE62A27948C468695AA0BDC93	225F2334B7DC7CFD1338F54FC6012ABD
SRR11356383	2020-03-20 10:32:00	2020-03-20 10:27:00	11544621	1731693150	0	150	796		https://sra-download.ncbi.nlm.nih.gov/traces/sra55/SRR/011090/SRR11356383	SRX7958217	AURV_IC2	RNA-Seq	RANDOM	VIRAL RNA	SINGLE	0	0	ILLUMINA	NextSeq 550	SRP253448	PRJNA613616		613616	SRS6344314	SAMN14410749	simple	44158	Aura virus	AURV_IC2	UNIVERSITY OF TEXAS MEDICAL BRANCH	SRA1056888		public	80017718283E461A2791E683BD54EC4F	6275312B2ECA0CF1711414D6DAFAD33A
SRR3431758	2016-04-29 13:27:00	2016-04-24 13:23:00	54499458	10899891600	54499458	200	6737		https://sra-downloadb.be-md.ncbi.nlm.nih.gov/sos1/sra-pub-run-1/SRR3431758/SRR3431758.1	SRX1724024	Ribe box2	RNA-Seq	unspecified	METATRANSCRIPTOMIC	PAIRED	0	0	ILLUMINA	Illumina HiSeq 2000	SRP073765	PRJNA317033		317033	SRS1410026	SAMN04633510	simple	1218275	bovine metagenome	Ribe box2	TECHNICAL UNIVERSITY OF DENMARK	SRA419000		public	9FDDAC19D1BAA5118BDC7E8FA2B859A2	B7FA7AE955926C61CEB91E60B053C343
SRR8185619	2018-12-21 18:47:00	2018-11-14 03:34:00	37847	14659693	24730	387	6		https://sra-downloadb.be-md.ncbi.nlm.nih.gov/sos1/sra-pub-run-1/SRR8185619/SRR8185619.2	SRX5005586	swiv_ABS_65032_20170623_SISPA170_4xSD3_11xABS_96xIBA_24xIBAtest_miseq_nr_trim_BC702_3N	WGS	RANDOM PCR	VIRAL RNA	PAIRED	0	0	ILLUMINA	Illumina MiSeq	SRP035895	PRJNA183620	2	183620	SRS4039902	SAMN07717673	simple	11320	Influenza A virus	NIGSP_ABS_00127	JCVI	SRA808755		public	DC39AF8DD224382515F7019CA275DA23	DB33F57D84972BD2FA27587BE7325BFE
SRR12204516	2020-07-12 19:23:00	2020-07-12 19:21:00	109721	66052042	109721	602	42		https://sra-download.ncbi.nlm.nih.gov/traces/sra76/SRR/011918/SRR12204516	SRX8715316	20	RNA-Seq	other	METATRANSCRIPTOMIC	PAIRED	0	0	ILLUMINA	Illumina MiSeq	SRP271479	PRJNA645437		645437	SRS6991121	SAMN15504615	simple	1297885	plant metagenome	SC4_16S_S64	SOUTH DAKOTA STATE UNIVERSITY	SRA1097933		public	277C38047F25C1D79666C4524CE6AAFD	D069C92773C42B4CB3321CED721C2EB6
SRR2558387	2015-10-30 14:48:00	2015-10-05 11:24:00	948975	34163100	0	36	20		https://sra-downloadb.be-md.ncbi.nlm.nih.gov/sos1/sra-pub-run-1/SRR2558387/SRR2558387.1	SRX1304373	NIE1118370	WGS	other	VIRAL RNA	SINGLE	0	0	ILLUMINA	Illumina Genome Analyzer IIx	SRP064468	PRJNA297585		297585	SRS1099210	SAMN04125898	simple	12080	Human poliovirus 1	NIE1118370	CENTERS FOR DISEASE CONTROL AND PREVENTION	SRA302605		public	8E405A38FCD95C724737F2DA0B369440	0BBEA01DE10F17A2F69E3055E240470B
ERR1719240	2016-11-11 13:13:00	2016-11-11 23:16:00	181653103	35629266298	181653103	196	23914		https://sra-downloadb.be-md.ncbi.nlm.nih.gov/sos2/sra-pub-run-9/ERR1719240/ERR1719240.1	ERX1789374	ARD_AKFAOSW_r1	RNA-Seq	cDNA	METATRANSCRIPTOMIC	PAIRED	259	0	ILLUMINA	Illumina HiSeq 2000	ERP006156	PRJEB6609		253564	ERS488753	SAMEA2619958	simple	408172	marine metagenome	SAMEA2619958	GSC	ERA745179		public	65F2BCFCBC7B7B9B44D486BA71FE903A	0DCD545CBBECE6AF440168D0CE476448
ERR2737720	2018-08-17 08:27:00	2018-08-18 11:10:00	202229	101114500	202229	500	55		https://sra-downloadb.be-md.ncbi.nlm.nih.gov/sos1/sra-pub-run-1/ERR2737720/ERR2737720.1	ERX2750793		WGS	RANDOM	GENOMIC	PAIRED	350	0	ILLUMINA	Illumina HiSeq 2500	ERP108694	PRJEB26687		475719	ERS2529144	SAMEA4708986	simple	1070528	viral metagenome	SAMEA4708986	UNIVERSITY OF EDINBURGH	ERA1563857		public	5C472949D24D491DCEC081FD74FA2157	801D52D1DAE8F4C01E60F0732ACF567F
SRR6236558	2017-10-30 22:30:00	2017-10-30 22:20:00	40558120	12248552240	40558120	302	5110		https://sra-downloadb.be-md.ncbi.nlm.nih.gov/sos2/sra-pub-run-11/SRR6236558/SRR6236558.1	SRX3344915	ANXGN	OTHER	RT-PCR	METATRANSCRIPTOMIC	PAIRED	0	0	ILLUMINA	Illumina HiSeq 2500	SRP123001	PRJNA405825		405825	SRS2645557	SAMN07631489	simple	410658	soil metagenome	Gp0115402	JGI	SRA626412		public	BCACE6E4920D5690046737B90AE5E69F	3512A31638EA531614E0A5D9A5CAA5CA
ERR1302537	2016-03-11 23:02:00	2016-03-14 20:02:00	1449199	724599500	1449199	500	375		https://sra-downloadb.be-md.ncbi.nlm.nih.gov/sos2/sra-pub-run-7/ERR1302537/ERR1302537.1	ERX1374196	14787218	WGS	RANDOM	GENOMIC	PAIRED	350	0	ILLUMINA	Illumina HiSeq 2500	ERP006046	PRJEB6505		261306	ERS1074508	SAMEA3887374	simple	1070528	viral metagenome	SAMEA3887374	THE WELLCOME TRUST SANGER INSTITUTE	ERA570243		public	50234D3D9788B9E7A49CA9B85D12D202	56973C53DEC5BD7C2CD0EC75F14CF741
SRR7885457	2018-12-21 18:41:00	2018-09-20 19:06:00	79963	25888699	60476	323	12		https://sra-downloadb.be-md.ncbi.nlm.nih.gov/sos1/sra-pub-run-2/SRR7885457/SRR7885457.1	SRX4723108	giv3_RUNC_61029_20150825_SISPA98_91xRUNC_nr_trim_BC520_4N	WGS	RANDOM PCR	VIRAL RNA	PAIRED	0	0	ILLUMINA	Illumina MiSeq	SRP035895	PRJNA183620	2	183620	SRS3808130	SAMN04507674	simple	1766489	Influenza A virus (A/gull/Massachusetts/14WP00016/2014(H4N4))	NIGSP_CEIRS_CIP105_RUNC_00044	JCVI	SRA780408		public	D3647C07B863E637E5EE9E1773EA2CB9	0BC588F998DA8D37188A208D22603E04
SRR5186395	2017-01-19 01:31:00	2017-01-19 03:06:00	48882911	14762639122	48882911	302	5743		https://sra-downloadb.be-md.ncbi.nlm.nih.gov/sos2/sra-pub-run-9/SRR5186395/SRR5186395.1	SRX2502320	ACHYY	OTHER	RT-PCR	METATRANSCRIPTOMIC	PAIRED	0	0	ILLUMINA	Illumina HiSeq 2500	SRP097016	PRJNA341730		341730	SRS1928221	SAMN05727909	simple	1297885	plant metagenome	Gp0154794	JGI	SRA528497		public	B59E673FABBA2CA38F3F0DF19EF63F30	C760E00765F7C4926A4DDB2E2B7EE5A0
SRR8507444	2019-04-18 01:59:00	2019-01-30 13:35:00	997275	299182500	997275	300	89		https://sra-download.ncbi.nlm.nih.gov/traces/sra76/SRR/008308/SRR8507444	SRX5311075	UCSF-086	RNA-Seq	RANDOM	METATRANSCRIPTOMIC	PAIRED	0	0	ILLUMINA	Illumina HiSeq 4000	SRP182938	PRJNA516238		516238	SRS4308342	SAMN10785564	simple	9606	Homo sapiens	UCSF-086	UCSF	SRA841416		public	FD6050F963E059B1D1306D55F741E00E	BC73D8EBD2E81C1B294D8FD29C59F478
SRR11741395	2020-05-08 16:17:00	2020-05-08 16:13:00	78799	23639700	78799	300	11		https://sra-download.ncbi.nlm.nih.gov/traces/sra19/SRR/011466/SRR11741395	SRX8294837	MuVs_Ohio_USA_16_14_1_G.lcdc1	WGS	RANDOM	VIRAL RNA	PAIRED	0	0	ILLUMINA	Illumina HiSeq 2500	SRP260817	PRJNA394142		394142	SRS6615922	SAMN08455556	simple	1979165	Mumps rubulavirus	MuVs/Ohio.USA/16.14/1[G]	BROAD INSTITUTE	SRA1073525		public	B7E938B242AA7170A7C8D6AA12B75BFA	C93A3A6046CE620D3728698FD1F760E1
SRR12423332	2020-08-11 14:24:00	2020-08-10 13:02:00	10590016	376770883	0	35	119		https://sra-download.ncbi.nlm.nih.gov/traces/sra73/SRR/012132/SRR12423332	SRX8919510	CS0407_1	WGS	RT-PCR	VIRAL RNA	SINGLE	0	0	ILLUMINA	Illumina NovaSeq 6000	SRP276904	PRJNA655577		655577	SRS7176071	SAMN15743597	simple	2697049	Severe acute respiratory syndrome coronavirus 2	CS0407_1	CSIR-INSTITUTE OF GENOMICS AND INTEGRATIVE BIOLOGY	SRA1110945		public	C0E1043658A85583F22BD429AE5C492F	BC4913C3F536E7445DC5E5E133D420B1
ERR4204324	2020-06-08 16:22:00	2020-06-09 01:09:00	179088	52618294	174719	293	12	assembly	https://sra-download.ncbi.nlm.nih.gov/traces/era18/ERR/ERR4204/ERR4204324	ERX4165355		Targeted-Capture	other	VIRAL RNA	PAIRED	0	0	ILLUMINA	NextSeq 550	ERP121228	PRJEB37886		629258	ERS4625923	SAMEA6915996	simple	2697049	Severe acute respiratory syndrome coronavirus 2	COG-UK/PHEC-1B785	PUBLIC HEALTH ENGLAND (COLINDALE)	ERA2670754		public	891BCB344A18CF0A3CE78DAEA2B9F097	EF741793234B94BD10512BBE9275F020
SRR7785247	2018-10-01 00:10:00	2018-09-05 15:10:00	104892	28462743	39098	271	14		https://sra-downloadb.be-md.ncbi.nlm.nih.gov/sos1/sra-pub-run-1/SRR7785247/SRR7785247.2	SRX4640238	wnv_WNVLK_62841_20160205-2_SISPA123_93xWNVLK_nr_trim_BC236_3N	WGS	RANDOM PCR	VIRAL RNA	PAIRED	0	0	ILLUMINA	Illumina MiSeq	SRP159559	PRJNA262930		262930	SRS3738523	SAMN05790530	simple	11082	West Nile virus	WNVSP_WNVLK_00332	JCVI	SRA766414		public	21CE4C60FE9C3C9AE94A98E7CF51F7A9	2A8787BDF6AE29BCC66511FDA4D8CFCE
SRR4095704	2016-08-29 20:04:00	2016-08-29 19:59:00	9811332	2943399600	9811332	300	1754		https://sra-downloadb.be-md.ncbi.nlm.nih.gov/sos2/sra-pub-run-9/SRR4095704/SRR4095704.1	SRX2064610		RNA-Seq	other	METATRANSCRIPTOMIC	PAIRED	0	0	ILLUMINA	Illumina HiSeq 2500	SRP052554	PRJNA272345	2	272345	SRS1656036	SAMN03288311	simple	1169740	aquatic metagenome	GeoMICS Station P4 free-living McLane metatranscriptome	UNIVERSITY OF GEORGIA	SRA234337		public	5C3ACB826DA3ED0875D15B2E12C3D258	E1E2694258FB2DFA20DE169F3ED3AC5B
ERR3586831	2019-10-10 09:26:00	2019-10-10 10:25:00	0	0	0	0	2055		https://sra-download.ncbi.nlm.nih.gov/traces/era3/ERR/ERR3586/ERR3586831	ERX3582771	BEZ_ALEA_W	RNA-Seq	cDNA	METATRANSCRIPTOMIC	PAIRED	194	0	ILLUMINA	Illumina HiSeq 2000	ERP006155	PRJEB6608		253563	ERS494637	SAMEA2623925	simple	408172	marine metagenome	TARA_B100001171	GSC	ERA2161153		public	3B85102A2EE67D3CEA0309FA218D9B56	58EA1429B7F51A1F1DB871497E799ED3
SRR5435174	2017-04-11 12:22:00	2017-04-11 12:19:00	639531	282634206	0	441	136		https://sra-downloadb.be-md.ncbi.nlm.nih.gov/sos2/sra-pub-run-7/SRR5435174/SRR5435174.1	SRX2725185	14.8181	RNA-Seq	cDNA	METATRANSCRIPTOMIC	SINGLE	0	0	ILLUMINA	Illumina MiSeq	SRP103550	PRJNA382242		382242	SRS2113786	SAMN06702719	simple	506599	bovine gut metagenome	14.8181	LETHBRIDGE RESEARCH AND DEVELOPMENT CENTER	SRA553078		public	6E3A28F0C971BA5D96CC71A50E71DD6F	AC182720A46AC2F96F269BE8EBC1F366
SRR5215308	2017-01-29 05:24:00	2017-01-29 08:50:00	161364763	48732158426	161364763	302	21305		https://sra-downloadb.be-md.ncbi.nlm.nih.gov/sos2/sra-pub-run-9/SRR5215308/SRR5215308.1	SRX2525519	BAXGY	RNA-Seq	other	METATRANSCRIPTOMIC	PAIRED	0	0	ILLUMINA	Illumina HiSeq 2500	SRP098414	PRJNA364868		364868	SRS1946457	SAMN06265919	simple	410658	soil metagenome	Gp0146682	JGI	SRA532455		public	A9FF1EF05871C027A31E48625640D6F1	64EBC963D4AAD1956062B3A3FBD53958
SRR1839868	2016-03-05	2015-03-05 16:40:00	5324624	1653010574	5324624	310	781		https://sra-downloadb.be-md.ncbi.nlm.nih.gov/sos1/sra-pub-run-5/SRR1839868/SRR1839868.1	SRX902309		WGS	RANDOM	METATRANSCRIPTOMIC	PAIRED	0	0	ILLUMINA	Illumina MiSeq	SRP055878	PRJNA277357		277357	SRS865033	SAMN03379863	simple	408172	marine metagenome	75_S6_ETNP	GEORGIA INSTITUTE OF TECHNOLOGY	SRA245673		public	3DAE216C581A7FF612494F762279BE5D	056AE47F0150F4CE8597357AEC906DF3
SRR9937947	2019-08-09 10:57:00	2019-08-09 10:29:00	62728	37214082	62728	593	23		https://sra-download.ncbi.nlm.nih.gov/traces/sra57/SRR/009705/SRR9937947	SRX6686563	JH16-3_R1.fq	CLONE	PCR	METATRANSCRIPTOMIC	PAIRED	0	0	ILLUMINA	Illumina MiSeq	SRP217922	PRJNA559010		559010	SRS5244317	SAMN12532110	simple	410658	soil metagenome	JH16-3_R1.fq	CHINESE ACADEMY OF AGRICUTURAL SCIENCE	SRA936563		public	FC7561A40E23D50BDF9F994CF19A954F	D0CBDF4EA490E589F6A72455C7D96180
SRR7617200	2018-09-01 00:08:00	2018-07-31 01:07:00	24952	6536055	9312	261	3		https://sra-download.ncbi.nlm.nih.gov/traces/sra68/SRR/007438/SRR7617200	SRX4481767	chikv_CKVGH_63462_20160520_SISPA136_95xCKVGH_10xCHVLK_miseq_nr_trim_BC636_3N	WGS	RANDOM PCR	VIRAL RNA	PAIRED	0	0	ILLUMINA	Illumina MiSeq	SRP155242	PRJNA294670		294670	SRS3606212	SAMN07258236	simple	37124	Chikungunya virus	CHVSP_CKVGH_00141	JCVI	SRA747153		public	1D285E68B479A4EDE52CD66445ADE583	9C3C6334AA5E16B3625D25962DA48DB9
SRR8909063	2020-05-01 00:04:00	2019-04-16 14:56:00	13301608	2686924816	13301608	202	1077		https://sra-download.ncbi.nlm.nih.gov/traces/sra19/SRR/008700/SRR8909063	SRX5694105	LIB_OFC2_RNA_H2L3NBCXX	RNA-Seq	RANDOM	METATRANSCRIPTOMIC	PAIRED	0	0	ILLUMINA	Illumina HiSeq 2500	SRP192721	PRJNA533038		533038	SRS4633414	SAMN11433173	simple	749906	gut metagenome	OFC2	NANYANG TECHNOLOGICAL UNIVERSITY	SRA874645		public	15010A4A9C1F8AFAC9D143A569DC5FE0	07B25DA36D4BB9DCF47DAF8F45DD3173
ERR1301068	2016-03-11 23:01:00	2016-03-14 20:37:00	1167150	583575000	1167150	500	341		https://sra-downloadb.be-md.ncbi.nlm.nih.gov/sos2/sra-pub-run-7/ERR1301068/ERR1301068.1	ERX1372727	13425848	WGS	RANDOM	GENOMIC	PAIRED	350	0	ILLUMINA	Illumina HiSeq 2500	ERP006046	PRJEB6505		261306	ERS1074792	SAMEA3887658	simple	1070528	viral metagenome	SAMEA3887658	THE WELLCOME TRUST SANGER INSTITUTE	ERA570243		public	19B287D8E44E16A54BC2ACB2A4605C33	F81CA316539BF717F78A4925CDCC2848
SRR7623604	2018-09-01 00:08:00	2018-08-04 01:29:00	94356	18006749	68799	190	9		https://sra-downloadb.be-md.ncbi.nlm.nih.gov/sos2/sra-pub-run-15/SRR7623604/SRR7623604.2	SRX4487600	ebola_ABEBO2_53422_20150528_SISPA86_15xABEBO2_1xABMAR2_nr_trim_BC081_4N	WGS	RANDOM PCR	VIRAL RNA	PAIRED	0	0	ILLUMINA	Illumina MiSeq	SRP155745	PRJNA242964		242964	SRS3611642	SAMN04507513	simple	186538	Zaire ebolavirus	FLVSP_ABEBO2_00011	JCVI	SRA747935		public	9498E243069552C7351B5D2D6DE358A8	4C5634FBF5240BF40A5DD4EC351FD3D5
SRR7622926	2018-09-01 00:08:00	2018-08-04 01:18:00	131148	40643962	78235	309	15		https://sra-download.ncbi.nlm.nih.gov/traces/sra69/SRR/007444/SRR7622926	SRX4486922	ebola_ABEBO2_53417_20150407_SISPA73_15xABEBO2_1xABMAR2_nr_trim_BC581_3N	WGS	RANDOM PCR	VIRAL RNA	PAIRED	0	0	ILLUMINA	Illumina MiSeq	SRP155745	PRJNA242964		242964	SRS3611042	SAMN04507508	simple	186538	Zaire ebolavirus	FLVSP_ABEBO2_00006	JCVI	SRA747826		public	814FCF0032920B46330A0A3639DBA588	D7754E2B579C5AB6C6AC150EDD407553
SRR527722	2012-07-26 18:41:00	2012-08-01 09:16:00	6154976	1243305152	6154976	202	779	assembly	https://sra-downloadb.be-md.ncbi.nlm.nih.gov/sos1/sra-pub-run-2/SRR527722/SRR527722.1	SRX154471	Solexa-74729	RNA-Seq	cDNA	VIRAL RNA	PAIRED	400	0	ILLUMINA	Illumina HiSeq 2000	SRP007836	PRJNA31237	2	31237	SRS345662	SAMN01048159	simple	11082	West Nile virus	PRJNA32415.WNV_NuGEN_1500	BI	SRA054092		public	2FFAC95C740F23C504F94C6859F69773	3BCAC22BBF5B7DE4E7CDB24F7E4FAA7C
SRR7643857	2018-09-07 00:02:00	2018-08-03 17:57:00	145914	51710956	108957	354	24		https://sra-downloadb.be-md.ncbi.nlm.nih.gov/sos2/sra-pub-run-15/SRR7643857/SRR7643857.2	SRX4507193	giv3_ABOW_52068_20141118_2_SISPA57_164xABOW_nr_trim_BC317_3N	WGS	RANDOM PCR	VIRAL RNA	PAIRED	0	0	ILLUMINA	Illumina MiSeq	SRP035895	PRJNA183620	2	183620	SRS3627440	SAMN04491212	simple	1620589	Influenza A virus (A/environment/Maryland/12OS1501/2012(H3N6))	NIGSP_ABOW_00165	JCVI	SRA752063		public	E529BC307F84B56B13EC6E5E2D003095	5F07B0D4F33C54C5AD95C03F1A19A9B2
SRR7639786	2018-09-07 00:02:00	2018-08-02 22:02:00	154920	49366850	111484	318	24		https://sra-download.ncbi.nlm.nih.gov/traces/sra69/SRR/007460/SRR7639786	SRX4503296	giv2_RB2_52932_20150622_SISPA89_177xRB2_nr_trim_BC297_4N	WGS	RANDOM PCR	VIRAL RNA	PAIRED	0	0	ILLUMINA	Illumina MiSeq	SRP035895	PRJNA183620	2	183620	SRS3623900	SAMN04522412	simple	1757642	Influenza B virus (B/Christchurch/507/2013)	NIGSP_RB2_00247	JCVI	SRA750744		public	92B6688DC1A3D7EE76DF8A79BCA42E62	D4C1C8A3D0CCAE709A0C7D101D2680C5
ERR3178176	2019-02-28 03:05:00	2019-02-28 13:29:00	929145	464572500	929145	500	249		https://sra-download.ncbi.nlm.nih.gov/traces/era23/ERR/ERR3178/ERR3178176	ERX3206027	DN415313W:G5	WGS	RANDOM	GENOMIC	PAIRED	350	0	ILLUMINA	Illumina HiSeq 2500	ERP006046	PRJEB6505		261306	ERS3171362	SAMEA5364727	simple	1070528	viral metagenome	SAMEA5364727	WELLCOME SANGER INSTITUTE	ERA1746580		public	805AF8279D17343B775333575C292C15	9A2DD58B1496E8E4896CF07B039BD3C5
SRR11741467	2020-05-08 16:19:00	2020-05-08 16:16:00	60860	18258000	60860	300	8		https://sra-download.ncbi.nlm.nih.gov/traces/sra72/SRR/011466/SRR11741467	SRX8294765	MuVs_Massachusetts_USA_19_16_6_G.lb7	WGS	RANDOM	VIRAL RNA	PAIRED	0	0	ILLUMINA	Illumina HiSeq 2500	SRP260817	PRJNA394142		394142	SRS6615861	SAMN07362262	simple	1979165	Mumps rubulavirus	MuVs/Massachusetts.USA/19.16/6[G]	BROAD INSTITUTE	SRA1073525		public	7DB3C02765EAD6387B2B688FDFE75E69	ADF6F9CE91D975FBE6902E9480173D02
SRR11035240	2020-02-10 20:21:00	2020-02-07 12:37:00	37082434	11124730200	37082434	300	3226		https://sra-download.ncbi.nlm.nih.gov/traces/sra45/SRR/010776/SRR11035240	SRX7687581	CMS002_020e_Rb_S135_L004	RNA-Seq	RANDOM	METATRANSCRIPTOMIC	PAIRED	0	0	ILLUMINA	Illumina NovaSeq 6000	SRP247524	PRJNA605178		605178	SRS6114062	SAMN14051519	simple	496923	mosquito metagenome	CMS002_020e	CHAN ZUCKERBERG BIOHUB	SRA1038984		public	E59328DB6B15CE515797F6F4C29065BA	34EB005E5F3FCBFF2612AD8E7E38F871
SRR8703695	2019-03-20 12:27:00	2019-03-20 12:24:00	13253914	2677290628	13253914	202	1274		https://sra-downloadb.be-md.ncbi.nlm.nih.gov/sos1/sra-pub-run-2/SRR8703695/SRR8703695.1	SRX5499339		RNA-Seq	cDNA	TRANSCRIPTOMIC	PAIRED	0	0	ILLUMINA	Illumina HiSeq 2500	SRP187984	PRJNA526259	3	526259	SRS4468591	SAMN11093961	simple	9606	Homo sapiens	GSM3664576	GEO	SRA857934		public	C74175AA331F7DDCA234F96E4F665AF1	E6E4434D46278330F90B8F7B44D8B807
ERR4388111	2020-07-30 15:20:00	2020-07-30 15:42:00	0	0	0	0	91		https://sra-download.ncbi.nlm.nih.gov/traces/era22/ERR/ERR4388/ERR4388111	ERX4331924		WGA	PCR	VIRAL RNA	PAIRED	0	0	ILLUMINA	Illumina MiSeq	ERP120836	PRJEB37513		621271	ERS4852115	SAMEA7091532	simple	2697049	Severe acute respiratory syndrome coronavirus 2	SAMEA7091532	FISABIO - PUBLIC HEALTH	ERA2795053		public	328228F8DF0F8DFC39236A28330E43AD	A7322A92E7CC24F86417FF615F8D721A
SRR9320183	2019-07-01 01:00:00	2019-06-18 13:12:00	40783850	10535421969	40783850	258	4481		https://sra-download.ncbi.nlm.nih.gov/traces/sra37/SRR/009101/SRR9320183	SRX6087719	Giddings_W9	RNA-Seq	Inverse rRNA	METATRANSCRIPTOMIC	PAIRED	0	0	ILLUMINA	NextSeq 500	SRP201756	PRJNA540505		540505	SRS4989164	SAMN11539488	simple	410659	mine drainage metagenome	Giddings_W9	UNIVERSITY OF ILLINOIS AT CHICAGO	SRA900542		public	A081140440CEF906293692270C34EAA0	95936D041992BE00D1B091AE3AE51A3F
DRR042211	2016-09-01 10:58:00	2016-09-01 11:06:00	1747363	89115513	0	51	58		https://sra-downloadb.be-md.ncbi.nlm.nih.gov/sos1/sra-pub-run-1/DRR042211/DRR042211.1	DRX037845	186	RNA-Seq	PCR	METATRANSCRIPTOMIC	SINGLE	0	0	ILLUMINA	Illumina HiSeq 2000	DRP003260	PRJDB4104	2	341674	DRS033851	SAMD00035888	simple	63677	Arabidopsis halleri subsp. gemmifera	DRS033851	RYUKOKU	DRA003823		public	145E7FE6C37F100539D57E023A7B5991	7382779DE62FE532391E16E9A7FBF73A
ERR3586789	2019-10-10 09:26:00	2019-10-12 06:58:00	0	0	0	0	3352		https://sra-download.ncbi.nlm.nih.gov/traces/era3/ERR/ERR3586/ERR3586789	ERX3582729	BEZ_AGNA_W	RNA-Seq	cDNA	METATRANSCRIPTOMIC	PAIRED	219	0	ILLUMINA	Illumina HiSeq 2000	ERP006155	PRJEB6608		253563	ERS490850	SAMEA2621378	simple	408172	marine metagenome	TARA_B100000834	GSC	ERA2161153		public	A34AA7FC564E58E886299A1A6F4E2508	6441179A449995A344CF481B9B184B66
SRR8032376	2018-12-21 18:46:00	2018-10-12 15:50:00	157489	50827901	99344	322	25		https://sra-downloadb.be-md.ncbi.nlm.nih.gov/sos2/sra-pub-run-15/SRR8032376/SRR8032376.2	SRX4864977	piv_SD2_61602_20150916_SISPA100_87xSD2_nr_trim_BC599_4N	WGS	RANDOM PCR	VIRAL RNA	PAIRED	0	0	ILLUMINA	Illumina MiSeq	SRP035895	PRJNA183620	2	183620	SRS3924245	SAMN04507360	simple	1761506	Influenza A virus (A/swine/Manitoba/D0273/2013(H1N2))	NIGSP_SD2_00080	JCVI	SRA793266		public	5678EE90B4482D8EF14CF3144F15D730	D8546A0677826C2B3EAB5CCDF6E8B800
SRR7644599	2018-09-07 00:02:00	2018-08-04 02:22:00	65913	21072236	39835	319	11		https://sra-downloadb.be-md.ncbi.nlm.nih.gov/sos2/sra-pub-run-15/SRR7644599/SRR7644599.2	SRX4507845	giv3_ABOW_60357_20151021_SISPA111_81xABOW_nr_trim_BC422_4N	WGS	RANDOM PCR	VIRAL RNA	PAIRED	0	0	ILLUMINA	Illumina MiSeq	SRP035895	PRJNA183620	2	183620	SRS3627863	SAMN04568734	simple	1789468	Influenza A virus (A/mallard/Maryland/09OS1355/2009(H4N6))	NIGSP_ABOW_00248	JCVI	SRA752489		public	2EC2AD47EC70521DDB7AE9D7DEEB22D5	E8309B111EA06A2655125F49E9AD0B64
ERR964900	2017-04-29 10:21:00	2017-04-29 10:32:00	108866555	11104388610	108866555	102	7205		https://sra-downloadb.be-md.ncbi.nlm.nih.gov/sos2/sra-pub-run-7/ERR964900/ERR964900.1	ERX1041867	unspecified	RNA-Seq	RANDOM	METATRANSCRIPTOMIC	PAIRED	100	0	ILLUMINA	Illumina HiSeq 2000	ERP010292	PRJEB9208		384854	ERS792841	SAMEA3485558	simple	408172	marine metagenome	SAMEA3485558	STAZIONE ZOOLOGICA ANTON DOHRN	ERA458745		public	ACD397F84FEDE2376C37B5046B210385	DDDE46B14639923EAD96661AB41036B4
ERR3180459	2019-02-28 03:12:00	2019-05-24 22:39:00	572261	286130500	572261	500	167		https://sra-download.ncbi.nlm.nih.gov/traces/era22/ERR/ERR3180/ERR3180459	ERX3208297	DN478637M:E9	WGS	RANDOM	GENOMIC	PAIRED	500	0	ILLUMINA	Illumina HiSeq 2500	ERP006046	PRJEB6505		261306	ERS3171783	SAMEA5365176	simple	1070528	viral metagenome	SAMEA5365176	WELLCOME SANGER INSTITUTE	ERA1746580		public	9BB438F05E923896722A194D50F2AEE7	2F5647FFD842E058335D30403198AA6D
SRR7995417	2018-12-21 18:46:00	2018-10-10 15:47:00	47252	14248359	23936	301	6		https://sra-download.ncbi.nlm.nih.gov/traces/sra72/SRR/007808/SRR7995417	SRX4826315	giv_AGA4_72307_20171214_SISPA187_138xAGA4_miseq_nr_trim_BC041_3N	WGS	RANDOM PCR	VIRAL RNA	PAIRED	0	0	ILLUMINA	Illumina MiSeq	SRP035895	PRJNA183620	2	183620	SRS3898813	SAMN10061939	simple	11320	Influenza A virus	NIGSP_AGA4_00105	JCVI	SRA792179		public	7131F86BC8ADCB0FA7AAADC1D130AD98	D50DB4C8CED70AC1D416CA68A322E6D8
SRR10664340	2019-12-11 17:57:00	2019-12-11 17:02:00	40162534	12129085268	40162534	302	3696		https://sra-download.ncbi.nlm.nih.gov/traces/sra56/SRR/010414/SRR10664340	SRX7343286	GHCHP	OTHER	other	METATRANSCRIPTOMIC	PAIRED	0	0	ILLUMINA	Illumina NovaSeq 6000	SRP235995	PRJNA567952		567952	SRS5803112	SAMN12795576	simple	1118232	root metagenome	Gp0349298	JGI	SRA1010194		public	6DA387420B6997A2AB53DA657CF51B53	8A91AC5A9373AA44A4A48515200904CE
SRR8167563	2018-12-21 18:46:00	2018-11-06 18:34:00	30903	7168103	9032	231	3		https://sra-downloadb.be-md.ncbi.nlm.nih.gov/sos1/sra-pub-run-1/SRR8167563/SRR8167563.1	SRX4988218	giv3_STALC5_72534_20180223_SISPA192_93xSTALC5_40xDM_miseq_nr_trim_BC375_3N	WGS	RANDOM PCR	VIRAL RNA	PAIRED	0	0	ILLUMINA	Illumina MiSeq	SRP035895	PRJNA183620	2	183620	SRS4024949	SAMN10063075	simple	11320	Influenza A virus	NIGSP_CEIRS_SJC169_STALC5_00276	JCVI	SRA804480		public	D0C62BC57B127F95FBD32D37FC2E77A0	172BB8DBF5EFE495788975749A8DB0F4
SRR12213813	2020-07-14 03:28:00	2020-07-14 03:25:00	12970810	3891243000	12970810	300	1542		https://sra-download.ncbi.nlm.nih.gov/traces/sra4/SRR/011927/SRR12213813	SRX8724413	sample202	OTHER	RANDOM PCR	VIRAL RNA	PAIRED	0	0	ILLUMINA	Illumina HiSeq 2500	SRP271700	PRJNA605875		605875	SRS6999448	SAMN15522824	simple	1521111	rodent metagenome	sample202	INSTITUTE OF PATHOGEN BIOLOGY, CHINESE ACADEMY OF MEDICAL SCIENCES & PEKING UNION MEDICAL COLLEGE	SRA1098609		public	DE5799144372EED902F995985266363D	E85B35EAEB66C708EEA7F1EC91BBDD54
SRR10095352	2019-12-01 08:28:00	2019-09-10 16:13:00	3866445	581388200	3866445	150	236		https://sra-download.ncbi.nlm.nih.gov/traces/sra78/SRR/009858/SRR10095352	SRX6827581	EPS_EMWL_96_03	WGS	Reduced Representation	METATRANSCRIPTOMIC	PAIRED	0	0	ILLUMINA	NextSeq 550	SRP221252	PRJNA564648		564648	SRS5369790	SAMN12723062	simple	433727	hot springs metagenome	EPS_EMWL_96_03	UNIVERSITY OF BRITISH COLUMBIA	SRA960067		public	5430EAC7DD050CEA627AE75090FC11D3	D064FC20D4A22E331165570A1FC1AA7A
SRR10848925	2020-01-08 02:45:00	2020-01-08 02:38:00	66112965	19966115430	66112965	302	5647		https://sra-download.ncbi.nlm.nih.gov/traces/sra35/SRR/010594/SRR10848925	SRX7519521	GCSWG	RNA-Seq	other	METATRANSCRIPTOMIC	PAIRED	0	0	ILLUMINA	Illumina NovaSeq 6000	SRP240165	PRJNA570608		570608	SRS5959090	SAMN12813693	simple	662107	phyllosphere metagenome	Gp0330576	JGI	SRA1021925		public	4E3DA878583CCF0E551D06BF4906845A	D51F7FC21E89CE1F9203C525D333B840
SRR11741300	2020-05-08 16:11:00	2020-05-08 16:03:00	4283546	865276292	4283546	202	373		https://sra-download.ncbi.nlm.nih.gov/traces/sra53/SRR/011466/SRR11741300	SRX8294932	MuVs_Massachusetts_USA_17_16_12_G.lb4	WGS	RANDOM	VIRAL RNA	PAIRED	0	0	ILLUMINA	Illumina HiSeq 2500	SRP260817	PRJNA394142		394142	SRS6616006	SAMN07362251	simple	1979165	Mumps rubulavirus	MuVs/Massachusetts.USA/17.16/12[G]	BROAD INSTITUTE	SRA1073525		public	35D11E78FE480C019299DF80027F5BEF	ADE26C2C5FA1F9A94D18AC5083B48A5F
SRR9637826	2019-07-03 02:15:00	2019-07-03 02:12:00	20633054	6189916200	20633054	300	2057		https://sra-download.ncbi.nlm.nih.gov/traces/sra42/SRR/009411/SRR9637826	SRX6399752	20	RNA-Seq	cDNA	METATRANSCRIPTOMIC	PAIRED	0	0	ILLUMINA	Illumina HiSeq 4000	SRP194752	PRJNA540900		540900	SRS4717555	SAMN11567483	simple	1115523	upper respiratory tract metagenome	20	ZHEJIANG PROVINCIAL CENTRE FOR DISEASE CONTROL AND PREVENTION	SRA916389		public	2A45CD58A73A997B75C22A7B025BAA84	7475CEA407943F3FDB1777B15738095C
SRR7785393	2018-10-01 00:10:00	2018-09-05 15:36:00	104873	32581547	64176	310	16		https://sra-downloadb.be-md.ncbi.nlm.nih.gov/sos1/sra-pub-run-1/SRR7785393/SRR7785393.2	SRX4640384	wnv_WNVLK_62783_20151216_SISPA118_92xWNVLK_nr_trim_BC632_3N	WGS	RANDOM PCR	VIRAL RNA	PAIRED	0	0	ILLUMINA	Illumina MiSeq	SRP159559	PRJNA262930		262930	SRS3738600	SAMN05790634	simple	11082	West Nile virus	WNVSP_WNVLK_00274	JCVI	SRA766561		public	497B6FB725CB0FA247978E16A253EBE7	B73614C1CA635AA432BAE350D1A2A41A
ERR3587149	2019-10-10 09:26:00	2019-10-12 11:53:00	0	0	0	0	19409		https://sra-download.ncbi.nlm.nih.gov/traces/era3/ERR/ERR3587/ERR3587149	ERX3583089	BEZ_AAHA_W	RNA-Seq	cDNA	METATRANSCRIPTOMIC	PAIRED	223	0	ILLUMINA	Illumina HiSeq 2500	ERP006155	PRJEB6608		253563	ERS489043	SAMEA2620194	simple	408172	marine metagenome	SAMEA2620194	GSC	ERA2161153		public	CFBD99526703EDC9F4FADBC61F96E296	B4444256C59823C1477B7F1EC2E2E2A8
SRR8084689	2018-12-21 18:46:00	2018-10-22 11:39:00	23647	6536158	14478	276	3		https://sra-download.ncbi.nlm.nih.gov/traces/sra72/SRR/007895/SRR8084689	SRX4911648	giv2_AGB3_71695_20171012_SISPA181_20xSGB5_36xAGB3_miseq_nr_trim_BC656_3N	WGS	RANDOM PCR	VIRAL RNA	PAIRED	0	0	ILLUMINA	Illumina MiSeq	SRP035895	PRJNA183620	2	183620	SRS3957346	SAMN08916189	simple	11520	Influenza B virus	NIGSP_AGB3_00008	JCVI	SRA796805		public	E104C556D7F7CF232FC655C7444D1920	A9DC61536EDFEFA853673EA332DBF90A
SRR8902157	2019-11-22 01:03:00	2019-04-15 15:54:00	5180325	724244644	5180325	139	277		https://sra-download.ncbi.nlm.nih.gov/traces/sra29/SRR/008693/SRR8902157	SRX5687993	s68_mtx	RNA-Seq	size fractionation	METATRANSCRIPTOMIC	PAIRED	0	0	ILLUMINA	Illumina HiSeq 2500	SRP192621	PRJNA532456		532456	SRS4627898	SAMN11400524	simple	408170	human gut metagenome	mtx_ChemostatA_treat_NAE_time_8_hr_rep_2	BROAD INSTITUTE	SRA874146		public	2A901CC8C3F97AC0D27C17F42FD36078	03B4FBA00C4F2245B607B275F5B0EC71
SRR7002241	2018-11-19 11:29:00	2018-04-13 19:19:00	187	47124	187	252	0		https://sra-downloadb.be-md.ncbi.nlm.nih.gov/sos2/sra-pub-run-13/SRR7002241/SRR7002241.1	SRX3934770	TA.273.RNA	RNA-Seq	RANDOM	METATRANSCRIPTOMIC	PAIRED	0	0	ILLUMINA	Illumina HiSeq 4000	SRP139967	PRJNA450137		450137	SRS3167152	SAMN08930851	simple	1712573	human tracheal metagenome	273	UNIVERSITY OF CALIFORNIA, SAN FRANCISCO	SRA689739		public	4D9C976E469FDCFD5011B028DAD1CB8B	A0E2884E54BF6930A0547EE9492CE366
SRR5196781	2017-03-01 00:01:00	2017-01-24 07:59:00	1664487	713818692	1664487	428	331		https://sra-downloadb.be-md.ncbi.nlm.nih.gov/sos1/sra-pub-run-1/SRR5196781/SRR5196781.1	SRX2512439	2015summer_Ambient ring1_replicate3	RNA-Seq	RANDOM	METATRANSCRIPTOMIC	PAIRED	0	0	ILLUMINA	Illumina HiSeq 2500	SRP097660	PRJNA362841		362841	SRS1936032	SAMN06250022	simple	939928	rhizosphere metagenome	2015summer_Ambient ring 1_replicate3	MAX PLANCK INSTITUTE FOR TERRESTRIAL MICROBIOLOGY	SRA531023		public	E71E1DC294585A28E1D603DDCBB94AA7	D6AFBB1D29BB67451940E7A0247B4751
SRR8196484	2018-12-21 18:59:00	2018-11-15 20:52:00	122079	36302486	66741	297	10		https://sra-downloadb.be-md.ncbi.nlm.nih.gov/sos1/sra-pub-run-1/SRR8196484/SRR8196484.2	SRX5015861	entero_JGENT_62205_20151201_SISPA116_53xRGENT_miseq_nr_trim_BC478_4N	WGS	RANDOM PCR	VIRAL RNA	PAIRED	0	0	ILLUMINA	Illumina MiSeq	SRP155896	PRJNA270340		270340	SRS4049389	SAMN05789262	simple	138951	Enterovirus D	RSVSP_JGENT_00067	JCVI	SRA810639		public	09BAE366976A4FF95CB3647B251BF892	A3732ED5720B2683A0CF140EDE1D7E0D
ERR2001356	2017-06-13 08:49:00	2017-06-13 19:51:00	1389417	694708500	1389417	500	423		https://sra-downloadb.be-md.ncbi.nlm.nih.gov/sos2/sra-pub-run-11/ERR2001356/ERR2001356.1	ERX2061225	DN430233N:B2	WGS	RANDOM	GENOMIC	PAIRED	500	0	ILLUMINA	Illumina HiSeq 2500	ERP006046	PRJEB6505		261306	ERS1727274	SAMEA104063381	simple	1070528	viral metagenome	SAMEA104063381	THE WELLCOME TRUST SANGER INSTITUTE	ERA952549		public	0BC959BBD94FA2B8064EDE2DB03C4144	1DA66856B0DD4A735943773E74007B99
SRR7889055	2018-10-17 00:06:00	2018-09-21 10:56:00	125030	48144018	86324	385	20		https://sra-downloadb.be-md.ncbi.nlm.nih.gov/sos2/sra-pub-run-15/SRR7889055/SRR7889055.2	SRX4726659	giv_SGA4_63852_20160624_SISPA139_54xSGA4_miseq_nr_trim_BC395_3N	WGS	RANDOM PCR	VIRAL RNA	PAIRED	0	0	ILLUMINA	Illumina MiSeq	SRP035895	PRJNA183620	2	183620	SRS3810321	SAMN06712193	simple	11320	Influenza A virus	NIGSP_SGA4_00009	JCVI	SRA781440		public	77BB1955F43B90AD129836B0AECB9C05	26E926179E937D207552D5E32F3A4F07
SRR1181388	2014-03-01 10:59:00	2014-03-01 11:00:00	242490	48982980	242490	202	29	assembly	https://sra-downloadb.be-md.ncbi.nlm.nih.gov/sos1/sra-pub-run-5/SRR1181388/SRR1181388.1	SRX480254	NUGEN_K1052_78	WGS	RANDOM PCR	VIRAL RNA	PAIRED	355	101.915	ILLUMINA	Illumina HiSeq 2000	SRP034507	PRJNA227457	2	227457	SRS565166	SAMN02646053	simple	11250	Human orthopneumovirus	K1052_78	BI	SRA143029		public	E140F179361D9659A84D975E1C22DB95	EA13509CAB7585C146DC95EE73D6E6DF
SRR8902313	2019-11-22 01:03:00	2019-04-15 15:55:00	5718146	797537132	5718146	139	303		https://sra-download.ncbi.nlm.nih.gov/traces/sra8/SRR/008693/SRR8902313	SRX5688050	s47_mtx	RNA-Seq	size fractionation	METATRANSCRIPTOMIC	PAIRED	0	0	ILLUMINA	Illumina HiSeq 2500	SRP192621	PRJNA532456		532456	SRS4627955	SAMN11400503	simple	408170	human gut metagenome	mtx_ChemostatA_treat_PEA_time_4_hr_rep_1	BROAD INSTITUTE	SRA874146		public	6A587DCFCADA2CB8CDEDC545463B4A23	6D92AB6DEB3ABBBB02AA5BAFF206B45A
SRR11734582	2020-05-08 15:14:00	2020-05-08 14:11:00	171303363	51733615626	171303363	302	14796		https://sra-download.ncbi.nlm.nih.gov/traces/sra63/SRR/011459/SRR11734582	SRX8293501	GNYGA	RNA-Seq	other	METATRANSCRIPTOMIC	PAIRED	0	0	ILLUMINA	Illumina NovaSeq 6000	SRP260765	PRJNA620586		620586	SRS6614733	SAMN14511035	simple	1306859	mixed culture metagenome	Gp0406046	JGI	SRA1073408		public	C066012C0DE6C4EB6CAD024DD3D0BD65	617C7FCB2964866CEC1A6619C71F60D1
SRR1595570	2014-10-01 19:28:00	2014-10-01 19:31:00	1398120	282420240	1398120	202	155	assembly	https://sra-downloadb.be-md.ncbi.nlm.nih.gov/sos1/sra-pub-run-5/SRR1595570/SRR1595570.1	SRX718988	R976	RNA-Seq	cDNA	VIRAL RNA	PAIRED	550	104.837	ILLUMINA	Illumina HiSeq 2000	SRP048578	PRJNA254017		254017	SRS714542	SAMN02927579	simple	11620	Lassa mammarenavirus	LASV976	BI	SRA188454		public	80CE924699927CBFDB5FB6CE23237F69	5DF901D264B0F855180F8A02A2653549
SRR8165303	2018-12-21 18:46:00	2018-11-06 13:34:00	29387	7425509	12156	252	3		https://sra-downloadb.be-md.ncbi.nlm.nih.gov/sos1/sra-pub-run-1/SRR8165303/SRR8165303.1	SRX4986068	giv3_STALC3_64725_20170320_SISPA162_4xSTALC2_51_STALC3_1_ABStest_miseq_nr_trim_BC352_3N	WGS	RANDOM PCR	VIRAL RNA	PAIRED	0	0	ILLUMINA	Illumina MiSeq	SRP035895	PRJNA183620	2	183620	SRS4023046	SAMN07717588	simple	11320	Influenza A virus	NIGSP_CEIRS_SJC169_STALC3_00123	JCVI	SRA803950		public	3BCEB0B110A2EDA3E465E0D1E13C94C8	B4EE5A67F4226DC298AA0A45404FEDC2
SRR8485193	2019-12-31 00:04:00	2019-01-24 18:33:00	38946985	9736746250	38946985	250	4049		https://sra-download.ncbi.nlm.nih.gov/traces/sra76/SRR/008286/SRR8485193	SRX5289956	Psgu	RNA-Seq	RANDOM	METATRANSCRIPTOMIC	PAIRED	0	0	ILLUMINA	Illumina HiSeq 2500	SRP181948	PRJNA516943		516943	SRS4289421	SAMN10817181	simple	2171618	Magallana gigas	Psgu	UPPSALA UNIVERSITY	SRA839107		public	9D69E8C92C67324844ABA3F6CDBD8B39	A2D1B36BE14E976277E94286EE07AC84
SRR7005937	2018-04-18 13:37:00	2018-04-17 01:45:00	7010	2599457	4373	370	1		https://sra-downloadb.be-md.ncbi.nlm.nih.gov/sos2/sra-pub-run-13/SRR7005937/SRR7005937.2	SRX3938510	eeev_EEELK_52265_20141125_SISPA68_93xEEELK_nr_trim_BC298_3N	WGS	RANDOM PCR	VIRAL RNA	PAIRED	0	0	ILLUMINA	Illumina MiSeq	SRP139953	PRJNA263186		263186	SRS3169796	SAMN05790062	simple	11021	Eastern equine encephalitis virus	EEESP_EEELK_00065	JCVI	SRA690164		public	C945B8D6DDED77A0AE173F129436066F	52145F642692412C282285D38FC8373F
SRR8165358	2018-12-21 18:46:00	2018-11-06 13:35:00	69878	23361857	49322	334	11		https://sra-downloadb.be-md.ncbi.nlm.nih.gov/sos1/sra-pub-run-1/SRR8165358/SRR8165358.1	SRX4986103	giv3_STALC3_64720_20170505_SISPA167_2xSTALC2_39xSTALC3_28xSD3_11xABS_miseq_nr_trim_BC483_3N	WGS	RANDOM PCR	VIRAL RNA	PAIRED	0	0	ILLUMINA	Illumina MiSeq	SRP035895	PRJNA183620	2	183620	SRS4023040	SAMN07717583	simple	11320	Influenza A virus	NIGSP_CEIRS_SJC169_STALC3_00118	JCVI	SRA803958		public	2C937F465FE49C8286D7172A4FB164DC	386A25F64CBD8FB9D064EC60FC9B9B1D
SRR12349224	2020-07-31 00:31:00	2020-07-29 23:42:00	1777217	512711525	1773641	288	108	NC_045512.2	https://sra-download.ncbi.nlm.nih.gov/traces/sra59/SRR/012059/SRR12349224	SRX8848426	SEARCH-1410-SAN	RNA-Seq	PCR	VIRAL RNA	PAIRED	0	0	ILLUMINA	NextSeq 550	SRP252988	PRJNA612578		612578	SRS7119176	SAMN15670316	simple	2697049	Severe acute respiratory syndrome coronavirus 2	SEARCH-1410-SAN	THE SCRIPPS RESEARCH INSTITUTE	SRA1105520		public	3CF74FB5FAA89CEF395C2360EA1EBE22	B6F1D66A021FCB327C808F74B7779006
SRR7086279	2018-05-01 05:39:00	2018-05-01 05:31:00	50342268	15203364936	50342268	302	7544		https://sra-downloadb.be-md.ncbi.nlm.nih.gov/sos2/sra-pub-run-13/SRR7086279/SRR7086279.1	SRX4016021	BZUZG	RNA-Seq	RT-PCR	METATRANSCRIPTOMIC	PAIRED	0	0	ILLUMINA	Illumina HiSeq 2500	SRP144128	PRJNA441929		441929	SRS3237452	SAMN08778306	simple	1649191	estuary metagenome	Gp0225709	JGI	SRA698022		public	E0AB6F4D5A96B2D702CEA91FA14BA3B8	1156415E1213B3CD589FA0C00E7C192E
SRR1644050	2016-11-30	2014-11-07 04:04:00	22315220	4507674440	22315220	202	3198		https://sra-downloadb.be-md.ncbi.nlm.nih.gov/sos1/sra-pub-run-5/SRR1644050/SRR1644050.1	SRX540081	BB_metatranscriptome	RNA-Seq	PolyA	METATRANSCRIPTOMIC	PAIRED	250	20	ILLUMINA	Illumina HiSeq 2000	SRP041858	PRJNA241056		241056	SRS605110	SAMN02688013	simple	408172	marine metagenome	Before Trichodesmium bloom (BB) metatranscriptome	KING ABDULLAH UNIVERSITY OF SCIENCE AND TECHNOLOGY	SRA163392		public	BA344B27D0E15CB9FA1C2EF8C1932707	76DB4B19F67C1527E7A6A754F3898385
SRR12363837	2020-08-01 09:15:00	2020-08-01 09:12:00	9011707	2721535514	9011707	302	791		https://sra-download.ncbi.nlm.nih.gov/traces/sra47/SRR/012074/SRR12363837	SRX8863082	GTXPB	OTHER	RT-PCR	METATRANSCRIPTOMIC	PAIRED	0	0	ILLUMINA	Illumina NovaSeq 6000	SRP274902	PRJNA617066		617066	SRS7124706	SAMN14503056	simple	1118232	root metagenome	Gp0453696	JGI	SRA1106728		public	9C9B59B0D7C65B515D3C5E25EC85C990	D7BD99DF59FF2F5FF9ED48A2FEE203C0
SRR7646848	2018-09-07 00:02:00	2018-08-06 03:11:00	137449	37146774	77941	270	19		https://sra-download.ncbi.nlm.nih.gov/traces/sra69/SRR/007467/SRR7646848	SRX4509798	giv3_STALC2_64424_20170131_SISPA157_1xZIKVBEI_17xSTALC2_30xSSCRTV_miseq_nr_trim_BC179_3N	WGS	RANDOM PCR	VIRAL RNA	PAIRED	0	0	ILLUMINA	Illumina MiSeq	SRP035895	PRJNA183620	2	183620	SRS3629277	SAMN07717450	simple	11320	Influenza A virus	NIGSP_CEIRS_SJC169_STALC2_00026	JCVI	SRA753417		public	07427186A5E2844BCFE3F15EE60BA053	18AF153A1E83EA41F7D543B91C1E6E73
SRR12348526	2020-07-29 22:58:00	2020-07-29 22:57:00	2212508	629765566	2208541	284	118	GCA_009858895.3	https://sra-download.ncbi.nlm.nih.gov/traces/sra19/SRR/012059/SRR12348526	SRX8847734	SEARCH-0212-NBG	RNA-Seq	PCR	VIRAL RNA	PAIRED	0	0	ILLUMINA	NextSeq 550	SRP252988	PRJNA612578		612578	SRS7110519	SAMN15669539	simple	2697049	Severe acute respiratory syndrome coronavirus 2	SEARCH-0212-NBG	THE SCRIPPS RESEARCH INSTITUTE	SRA1105514		public	494FCED6A4749EB49ABF659310BD4551	29D114250F9A2E694490D39BB19230C3
ERR3179125	2019-02-28 03:10:00	2019-05-24 22:40:00	4819671	2409835500	4819671	500	1343		https://sra-download.ncbi.nlm.nih.gov/traces/era22/ERR/ERR3179/ERR3179125	ERX3206976	DN458670D:E9	WGS	RANDOM	GENOMIC	PAIRED	500	0	ILLUMINA	Illumina HiSeq 2500	ERP006046	PRJEB6505		261306	ERS3171969	SAMEA5365362	simple	1070528	viral metagenome	SAMEA5365362	WELLCOME SANGER INSTITUTE	ERA1746580		public	C1510EAC64B65C71BFB1B584264B52DC	B18FF70C16037697B05863413A5D8F1F
SRR9214147	2019-10-08 21:20:00	2019-06-07 08:16:00	32482803	9744840900	32482803	300	3610		https://sra-downloadb.be-md.ncbi.nlm.nih.gov/sos2/sra-pub-run-15/SRR9214147/SRR9214147.1	SRX5984886	BT36_1	RNA-Seq	PCR	METATRANSCRIPTOMIC	PAIRED	0	0	ILLUMINA	Illumina HiSeq X Ten	SRP200724	PRJNA547714		547714	SRS4890408	SAMN11975130	simple	410658	soil metagenome	BT36_1	SCHOOL OF LIFE AND SCIENCE	SRA895089		public	5ABD92D363F95C15B314B8DF73F6BFDF	EBD833ECE53C516809EFE2F4D14A80EA
ERR1303096	2016-03-11 23:03:00	2016-03-14 19:50:00	47224	23612000	47224	500	13		https://sra-downloadb.be-md.ncbi.nlm.nih.gov/sos2/sra-pub-run-7/ERR1303096/ERR1303096.1	ERX1374755	15696464	WGS	RANDOM	GENOMIC	PAIRED	500	0	ILLUMINA	Illumina HiSeq 2500	ERP006046	PRJEB6505		261306	ERS1075430	SAMEA3888296	simple	1070528	viral metagenome	SAMEA3888296	THE WELLCOME TRUST SANGER INSTITUTE	ERA570243		public	51492F5C75C8A9F7B85616931727153B	F1DF7BFFC4457A5543F04C2CD000579E
SRR7643838	2018-09-07 00:02:00	2018-08-03 17:52:00	47153	15609271	33901	331	7		https://sra-download.ncbi.nlm.nih.gov/traces/sra69/SRR/007464/SRR7643838	SRX4507174	giv3_ABOW_52056_20141118_2_SISPA57_164xABOW_nr_trim_BC537_3N	WGS	RANDOM PCR	VIRAL RNA	PAIRED	0	0	ILLUMINA	Illumina MiSeq	SRP035895	PRJNA183620	2	183620	SRS3627437	SAMN04491202	simple	1620579	Influenza A virus (A/environment/Maryland/12OS1478/2012(H3N6))	NIGSP_ABOW_00153	JCVI	SRA752052		public	C9620136DF35C68A76B252D608D86DFE	E2704EF356AF710D7AF0CC959CBF1DFE
SRR5950370	2017-08-22 10:44:00	2018-05-15 16:19:00	15306593	2812328591	15306593	183	974		https://sra-downloadb.be-md.ncbi.nlm.nih.gov/sos2/sra-pub-run-13/SRR5950370/SRR5950370.2	SRX3108917	MSM9VZLB_MTX	RNA-Seq	RANDOM	METATRANSCRIPTOMIC	PAIRED	0	0	ILLUMINA	Illumina HiSeq 2000	SRP115494	PRJNA398089		398089	SRS2444037	SAMN07532441	simple	408170	human gut metagenome	M2084C9_MTX	HARVARD T.H. CHAN SCHOOL OF PUBLIC HEALTH	SRA601254		public	C794AF1B0FC4E293E36836EDF2753C20	8AB7B8FA927171A5320FBF0619B5152D
SRR8168845	2018-12-21 18:47:00	2018-11-07 02:39:00	73990	26252829	53667	354	12		https://sra-downloadb.be-md.ncbi.nlm.nih.gov/sos1/sra-pub-run-1/SRR8168845/SRR8168845.1	SRX4989500	giv_IBA_70674_20170707_SISPA173_94xIBA_1xDBA_miseq_nr_trim_BC025_3N	WGS	RANDOM PCR	VIRAL RNA	PAIRED	0	0	ILLUMINA	Illumina MiSeq	SRP035895	PRJNA183620	2	183620	SRS4025680	SAMN08928767	simple	11320	Influenza A virus	NIGSP_IBA_00295	JCVI	SRA805577		public	90EBC03356897E5577211D6FB1A38762	302D998C1B892633A91370EB6B344632
ERR1163101	2015-12-19 07:52:00	2015-12-19 10:10:00	4000000	904000000	4000000	226	505		https://sra-downloadb.be-md.ncbi.nlm.nih.gov/sos1/sra-pub-run-1/ERR1163101/ERR1163101.1	ERX1236508	FS906_Marker113_RNA	WGS	RANDOM	METATRANSCRIPTOMIC	PAIRED	290	0	ILLUMINA	Illumina HiSeq 1000	ERP013434	PRJEB12000		306467	ERS1003596	SAMEA3696447	simple	256318	metagenome	SAMEA3696447	MARINE BIOLOGICAL LABORATORY	ERA542162		public	16D3D57AFCF371FD733C8043D50922AC	6A5DC3B6FB7D7D1F9D68C2AACF898AF2
SRR5868332	2017-07-28 19:53:00	2017-07-28 19:41:00	40537890	12242442780	40537890	302	6354		https://sra-downloadb.be-md.ncbi.nlm.nih.gov/sos2/sra-pub-run-11/SRR5868332/SRR5868332.1	SRX3035928	LLB	OTHER	RANDOM	METATRANSCRIPTOMIC	PAIRED	0	0	ILLUMINA	Illumina HiSeq 2500	SRP113589	PRJNA395767		395767	SRS2384405	SAMN07414548	simple	410658	soil metagenome	LLB	INRS- ARMAND FRAPPIER	SRA592093		public	114DE4745FFB761441553EF6F915C256	594FA7EC4D11CBA01ED90C72CF809B44
ERR1302429	2016-03-11 23:02:00	2016-03-14 20:05:00	1163364	581682000	1163364	500	310		https://sra-downloadb.be-md.ncbi.nlm.nih.gov/sos2/sra-pub-run-7/ERR1302429/ERR1302429.1	ERX1374088	14787214	WGS	RANDOM	GENOMIC	PAIRED	350	0	ILLUMINA	Illumina HiSeq 2500	ERP006046	PRJEB6505		261306	ERS1075005	SAMEA3887871	simple	1070528	viral metagenome	SAMEA3887871	THE WELLCOME TRUST SANGER INSTITUTE	ERA570243		public	80FC7FE3FB0F8BAE968ABE21EC19B6A4	814E58212AEE9506F994D9DA6454C3A7
SRR8165249	2018-12-21 18:46:00	2018-11-06 12:47:00	240415	70237964	142484	292	35		https://sra-downloadb.be-md.ncbi.nlm.nih.gov/sos1/sra-pub-run-1/SRR8165249/SRR8165249.1	SRX4986014	giv3_STALC3_64631_20170214_SISPA158_90xSTALC3_miseq_nr_trim_BC407_3N	WGS	RANDOM PCR	VIRAL RNA	PAIRED	0	0	ILLUMINA	Illumina MiSeq	SRP035895	PRJNA183620	2	183620	SRS4023019	SAMN07717494	simple	11320	Influenza A virus	NIGSP_CEIRS_SJC169_STALC3_00029	JCVI	SRA803897		public	5FAE28407AAE109D8E0446C0724BE5EF	45E98F095B69E3DDF1B1F2B34D322BE0
SRR7006361	2018-04-18 13:37:00	2018-04-17 02:54:00	8414	2582431	4100	306	1		https://sra-downloadb.be-md.ncbi.nlm.nih.gov/sos2/sra-pub-run-13/SRR7006361/SRR7006361.2	SRX3938934	eeev_EEELK_52572_20150210_SISPA70_94xEEELK_miseq_nr_trim_BC460_3N	WGS	RANDOM PCR	VIRAL RNA	PAIRED	0	0	ILLUMINA	Illumina MiSeq	SRP139953	PRJNA263186		263186	SRS3170234	SAMN05790122	simple	11021	Eastern equine encephalitis virus	EEESP_EEELK_00125	JCVI	SRA690465		public	8D41D82F18540683DAB3C3A5908C7DBF	D2CA653977744327452527BBF84EE8FF
SRR7648579	2018-09-07 00:03:00	2018-08-07 00:22:00	156909	56727272	126290	361	27		https://sra-download.ncbi.nlm.nih.gov/traces/sra69/SRR/007469/SRR7648579	SRX4511520	rsv_MCRSV_53482_20150619_SISPA88_93xMCRSV_nr_trim_BC588_3N	WGS	RANDOM PCR	VIRAL RNA	PAIRED	0	0	ILLUMINA	Illumina MiSeq	SRP156458	PRJNA262901		262901	SRS3630641	SAMN04507002	simple	11250	Human orthopneumovirus	RSVSP_MCRSV_00100	JCVI	SRA753966		public	51D57BB6A252F92A0E343D02883B31DA	0DE243D2AF71C62A55337104AD6697E4
SRR6810073	2018-03-07 02:50:00	2018-03-06 17:48:00	124858575	16231614750	124858575	130	5050		https://sra-downloadb.be-md.ncbi.nlm.nih.gov/sos2/sra-pub-run-13/SRR6810073/SRR6810073.1	SRX3768275	78523_ACAGTG	RNA-Seq	cDNA	METATRANSCRIPTOMIC	PAIRED	0	0	ILLUMINA	Illumina HiSeq 4000	SRP134023	PRJNA437121		437121	SRS3022795	SAMN08639661	simple	1496	Clostridioides difficile	1175-3	NORTH CAROLINA STATE UNIVERSITY	SRA664479		public	D6C8AC20BD25C1EBD4C2D55D459545E6	BEB0CD3CB3B2D0A173E3959769CA6CC0
SRR1505096	2014-07-03	2014-07-02 15:51:00	61879954	6126115446	0	99	4053		https://sra-downloadb.be-md.ncbi.nlm.nih.gov/sos1/sra-pub-run-5/SRR1505096/SRR1505096.1	SRX644661	CrPV_RNAseq	RNA-Seq	RANDOM	VIRAL RNA	SINGLE	0	0	ILLUMINA	Illumina HiSeq 2000	SRP042306	PRJNA248688		248688	SRS621651	SAMN02800683	simple	12136	Cricket paralysis virus	Cricket Paralysis Virus_S2	TSRI	SRA163314		public	6B5041F9E9D6B0E73ECB7B56700AA50A	AB1E16FC4BD8DC55F67D21FA9D2EA21B
SRR10016786	2019-08-26 13:56:00	2019-08-26 13:08:00	7030759	1406151800	7030759	200	906		https://sra-download.ncbi.nlm.nih.gov/traces/sra60/SRR/009782/SRR10016786	SRX6754678	RC4_AGTGGTCA_C1ERWACXX_L007	RNA-Seq	RANDOM	METATRANSCRIPTOMIC	PAIRED	0	0	ILLUMINA	Illumina HiSeq 2000	SRP219167	PRJNA504908		504908	SRS5303996	SAMN12621057	simple	1861841	feces metagenome	RC4	UNIVERSITY OF CALIFORNIA, SAN FRANCISCO	SRA947978		public	4361C984063425F095601FC526691980	C9CB5A9B665E0B44E90BFBF397D128E3
SRR1180741	2014-03-01 07:10:00	2014-03-01 07:14:00	150330	30366660	150330	202	18	assembly	https://sra-downloadb.be-md.ncbi.nlm.nih.gov/sos1/sra-pub-run-5/SRR1180741/SRR1180741.1	SRX479876	NUGEN_K1063_93	WGS	RANDOM PCR	VIRAL RNA	PAIRED	355	94.1693	ILLUMINA	Illumina HiSeq 2000	SRP034507	PRJNA227457	2	227457	SRS565105	SAMN02646060	simple	11250	Human orthopneumovirus	K1063_93	BI	SRA143029		public	639FC19D11B6715ECCBA95217F9A41A2	ED22E148D1DEFB2004D4174CF0BE90AB
ERR1719510	2016-11-11 13:13:00	2016-11-12 23:09:00	193491409	37776667291	193491409	195	26797		https://sra-downloadb.be-md.ncbi.nlm.nih.gov/sos2/sra-pub-run-9/ERR1719510/ERR1719510.1	ERX1789698	ARD_ASPAOSW_r1	RNA-Seq	cDNA	METATRANSCRIPTOMIC	PAIRED	248	0	ILLUMINA	Illumina HiSeq 2000	ERP006156	PRJEB6609		253564	ERS491799	SAMEA2657023	simple	408172	marine metagenome	SAMEA2657023	GSC	ERA745179		public	83AE10791E546D9A2D44CB7A826A90A8	A5867F8BF000D5E8161EA3D3E6CBDD5B
SRR10852550	2020-01-08 17:05:00	2020-01-08 17:01:00	29503666	8910107132	29503666	302	2532		https://sra-download.ncbi.nlm.nih.gov/traces/sra15/SRR/010598/SRR10852550	SRX7523003	GGAZS	OTHER	RT-PCR	METATRANSCRIPTOMIC	PAIRED	0	0	ILLUMINA	Illumina NovaSeq 6000	SRP240606	PRJNA568009		568009	SRS5962535	SAMN12796128	simple	1297885	plant metagenome	Gp0349224	JGI	SRA1022461		public	614F82851B609E890BD39597C593DC67	03AD1A57191C63B7DBFBA531619DC1CA
ERR2030070	2017-07-11 21:27:00	2017-07-11 23:36:00	343828	171914000	343828	500	96		https://sra-downloadb.be-md.ncbi.nlm.nih.gov/sos2/sra-pub-run-11/ERR2030070/ERR2030070.1	ERX2089127	DN436713C:C1	WGS	RANDOM	GENOMIC	PAIRED	500	0	ILLUMINA	Illumina HiSeq 2500	ERP006046	PRJEB6505		261306	ERS1725643	SAMEA104061750	simple	1070528	viral metagenome	SAMEA104061750	THE WELLCOME TRUST SANGER INSTITUTE	ERA974193		public	BE77EA91E27835DCA003AB55E6BB168D	8CCABA9208E64B27E10D1AA1017387E5
SRR5253269	2017-02-14 10:16:00	2017-02-14 10:56:00	33105548	9931664400	33105548	300	4038		https://sra-downloadb.be-md.ncbi.nlm.nih.gov/sos2/sra-pub-run-9/SRR5253269/SRR5253269.1	SRX2558823	ACAHP	RNA-Seq	other	METATRANSCRIPTOMIC	PAIRED	0	0	ILLUMINA	Illumina HiSeq 2500	SRP131522	PRJNA412438	2	412438	SRS2871705	SAMN05384268	simple	1799672	peat metagenome	Sb_2010_peat_soil_microcosm_03_N+S_08d	JGI	SRA537861		public	010F6A4EF0DC13A555E5F154667AE0A4	51326116F93F82AF7C323E1908C86EE7
ERR1711880	2016-10-29 08:04:00	2016-10-31 13:34:00	8241935	1520277119	8241935	184	918		https://sra-downloadb.be-md.ncbi.nlm.nih.gov/sos2/sra-pub-run-9/ERR1711880/ERR1711880.2	ERX1782316	ARC_CMBAOSW_r1	RNA-Seq	cDNA	METATRANSCRIPTOMIC	PAIRED	245	0	ILLUMINA	Illumina HiSeq 2000	ERP006156	PRJEB6609		253564	ERS488908	SAMEA2730747	simple	408172	marine metagenome	SAMEA2730747	GSC	ERA741617		public	0121C0999FC4DE901FDB2941AFB38595	593512DB717FC7FFE1ECE6399D23FFAD
SRR8510243	2019-04-18 02:00:00	2019-01-31 02:20:00	2099075	633920650	2099075	302	279		https://sra-download.ncbi.nlm.nih.gov/traces/sra76/SRR/008310/SRR8510243	SRX5313957	500pg (rep C)	RNA-Seq	RANDOM	METATRANSCRIPTOMIC	PAIRED	0	0	ILLUMINA	Illumina HiSeq 4000	SRP182998	PRJNA516235		516235	SRS4310941	SAMN10785456	simple	9606	Homo sapiens	500pg (rep C)	UCSF	SRA841924		public	201DB9C0CDA3D247B49E2FC85CF617EA	88DF2C499520C3C05FD127ED48D5B145
SRR7511723	2018-07-12 14:02:00	2018-07-28 01:50:00	19174	6491465	11922	338	3		https://sra-download.ncbi.nlm.nih.gov/traces/sra68/SRR/007335/SRR7511723	SRX4381819	swiv_JW_71884_20171116_SISPA183_33xZIKVJB_20xJW_miseq_nr_trim_BC734_3N	WGS	RANDOM PCR	VIRAL RNA	PAIRED	0	0	ILLUMINA	Illumina MiSeq	SRP035895	PRJNA183620	2	183620	SRS3537920	SAMN08929642	simple	11320	Influenza A virus	NIGSP_JW_00012	JCVI	SRA737774		public	2A7A1851394F7A3AC446920A17FF249C	7C41B29B2B3DF8178F8BA7C47C0D6DAE
SRR10393268	2019-11-06 17:15:00	2019-11-05 18:34:00	11504818	3474455036	11504818	302	1080		https://sra-download.ncbi.nlm.nih.gov/traces/sra33/SRR/010149/SRR10393268	SRX7093618	CZWTG	OTHER	RT-PCR	METATRANSCRIPTOMIC	PAIRED	0	0	ILLUMINA	Illumina NovaSeq 6000	SRP228364	PRJNA570530		570530	SRS5606285	SAMN12813566	simple	1297885	plant metagenome	Gp0334015	JGI	SRA989665		public	864D72191F8C75CA0394EE8AFE3C1F99	4D3040B26270A2DBEF027139D7B0F3DA
ERR1302804	2016-03-11 23:02:00	2016-03-14 19:57:00	1557780	778890000	1557780	500	410		https://sra-downloadb.be-md.ncbi.nlm.nih.gov/sos2/sra-pub-run-7/ERR1302804/ERR1302804.1	ERX1374463	14837497	WGS	RANDOM	GENOMIC	PAIRED	350	0	ILLUMINA	Illumina HiSeq 2500	ERP006046	PRJEB6505		261306	ERS1074632	SAMEA3887498	simple	1070528	viral metagenome	SAMEA3887498	THE WELLCOME TRUST SANGER INSTITUTE	ERA570243		public	071EE04C8A3184B2D2E05F7A0B8337E3	C5577DAE8D80EC17797A52741D4D9B78
SRR11741293	2020-05-08 16:11:00	2020-05-08 16:02:00	3740229	755526258	3740229	202	359		https://sra-download.ncbi.nlm.nih.gov/traces/sra69/SRR/011466/SRR11741293	SRX8294939	MuVs_Massachusetts_USA_10_16_4_G.lb2	WGS	RANDOM	VIRAL RNA	PAIRED	0	0	ILLUMINA	Illumina HiSeq 2500	SRP260817	PRJNA394142		394142	SRS6616012	SAMN07362192	simple	1979165	Mumps rubulavirus	MuVs/Massachusetts.USA/10.16/4[G]	BROAD INSTITUTE	SRA1073525		public	6019644233D950553D4FFEC5867DE163	ABEEE9C76646AEECB8360C7244AC5111
SRR11954056	2020-06-08 14:49:00	2020-06-08 14:40:00	1029250	207908500	1029250	202	67		https://sra-download.ncbi.nlm.nih.gov/traces/sra67/SRR/011673/SRR11954056	SRX8498573	SAMN14938988_ERCC-00145_RandomHexamer_NexteraXT	RNA-Seq	cDNA	VIRAL RNA	PAIRED	0	0	ILLUMINA	Illumina NovaSeq 6000	SRP266465	PRJNA622837		622837	SRS6797320	SAMN14938988	simple	2697049	Severe acute respiratory syndrome coronavirus 2	MA_MGH_00513	BROAD INSTITUTE OF HARVARD AND MIT	SRA1084625		public	55DF4A81FED8C0551A7250A57FEADA4D	C941DA13B4496339091EBAA9FB372F91
SRR5019266	2017-12-11 00:04:00	2016-11-14 20:38:00	12371434	3701021518	12371434	299	1716		https://sra-downloadb.be-md.ncbi.nlm.nih.gov/sos2/sra-pub-run-9/SRR5019266/SRR5019266.1	SRX2347248	JK-P2-R3	RNA-Seq	RT-PCR	VIRAL RNA	PAIRED	0	0	ILLUMINA	Illumina HiSeq 4000	SRP093333	PRJNA353512		353512	SRS1797733	SAMN06015998	simple	1570291	Ebola virus	JK-P2-R3	UCSF	SRA493700		public	EC1A39F9D58D7E7394AFF00715425E7B	1A8BCFECCD3AF8A0BDDEFB8FE24EA4C3
SRR6048560	2017-09-18 12:21:00	2017-09-18 12:16:00	26766622	8083519844	26766622	302	3346		https://sra-downloadb.be-md.ncbi.nlm.nih.gov/sos2/sra-pub-run-11/SRR6048560/SRR6048560.1	SRX3195503	AHWBU	RNA-Seq	other	METATRANSCRIPTOMIC	PAIRED	0	0	ILLUMINA	Illumina HiSeq 2500	SRP117909	PRJNA405767		405767	SRS2522789	SAMN07632865	simple	410658	soil metagenome	Gp0111851	JGI	SRA609010		public	B0312E12F2A6BA9EDEF13601633DA7E9	10B34C689B80452CB98599AC606FF680
SRR8529526	2020-04-02 16:32:00	2019-02-04 18:55:00	70061	42036600	70061	600	23		https://sra-downloadb.be-md.ncbi.nlm.nih.gov/sos2/sra-pub-run-15/SRR8529526/SRR8529526.1	SRX5332664	84.B3	WGA	PCR	METATRANSCRIPTOMIC	PAIRED	0	0	ILLUMINA	Illumina MiSeq	SRP118364	PRJNA398187		398187	SRS4327000	SAMN10868194	simple	1861841	feces metagenome	84.B3	APC MICROBIOME INSTITUTE	SRA844103		public	2E13BD7B70CC0A96C846FB9D82601E52	172E9484FBEF82FEFD86B910651ECD47
SRR7644485	2018-09-07 00:02:00	2018-08-03 23:59:00	238367	75129022	147973	315	39		https://sra-download.ncbi.nlm.nih.gov/traces/sra69/SRR/007465/SRR7644485	SRX4507731	giv3_ABOW_60379_20151021_SISPA111_81xABOW_nr_trim_BC372_4N	WGS	RANDOM PCR	VIRAL RNA	PAIRED	0	0	ILLUMINA	Illumina MiSeq	SRP035895	PRJNA183620	2	183620	SRS3627791	SAMN04568691	simple	1789936	Influenza A virus (A/mallard/Maryland/10OS1947/2010(H6N1))	NIGSP_ABOW_00270	JCVI	SRA752378		public	0F9FE1F96E0DF38CF146814FE04FFD0E	FBCC61B0F6F964C2C32C69A5E4F2EC3A
SRR5431733	2017-04-10 00:45:00	2017-04-10 00:16:00	4072543	411326843	0	101	233		https://sra-downloadb.be-md.ncbi.nlm.nih.gov/sos2/sra-pub-run-7/SRR5431733/SRR5431733.1	SRX2721744	20150723LANE23	OTHER	RANDOM PCR	VIRAL RNA	SINGLE	0	0	ILLUMINA	Illumina HiSeq 2500	SRP101310	PRJNA375958		375958	SRS2112246	SAMN06477870	simple	1521111	rodent metagenome	20150723LANE23	INSTITUTE OF PATHOGEN BIOLOGY, CHINESE ACADEMY OF MEDICAL SCIENCES & PEKING UNION MEDICAL COLLEGE	SRA552706		public	AA0EF05282433BBB88A9AB2CC7A2BAED	A7F483FCDF238BB337C0804B8E6AB83B
SRR10885424	2020-01-14 14:29:00	2020-01-14 13:52:00	455045	228432590	455045	502	115		https://sra-download.ncbi.nlm.nih.gov/traces/sra8/SRR/010630/SRR10885424	SRX7554377	15.1	WGS	other	VIRAL RNA	PAIRED	0	0	ILLUMINA	Illumina MiSeq	SRP241917	PRJNA601176		601176	SRS5991792	SAMN13852937	simple	11309	unidentified influenza virus	15	UNIVERSITY OF CAMBRIDGE	SRA1026159		public	7F1D84951B298F8F8E8B7A56FBC80456	FB07E2BA4A0E34F336D1635A97FCAD80
ERR3179207	2019-02-28 03:10:00	2019-05-24 22:34:00	61790	30895000	61790	500	19		https://sra-download.ncbi.nlm.nih.gov/traces/era22/ERR/ERR3179/ERR3179207	ERX3207058	DN459407R:H7	WGS	RANDOM	GENOMIC	PAIRED	500	0	ILLUMINA	Illumina HiSeq 2500	ERP006046	PRJEB6505		261306	ERS3172621	SAMEA5366015	simple	1070528	viral metagenome	SAMEA5366015	WELLCOME SANGER INSTITUTE	ERA1746580		public	7EFB65F07F5AD645BEC8A90558A33D7B	6AB93D614D0AC5D5619640F0BE3C620B
SRR8510317	2019-04-18 02:00:00	2019-01-31 02:20:00	2636494	796221188	2636494	302	347		https://sra-downloadb.be-md.ncbi.nlm.nih.gov/sos2/sra-pub-run-15/SRR8510317/SRR8510317.1	SRX5313883	1600pg (rep C)	RNA-Seq	RANDOM	METATRANSCRIPTOMIC	PAIRED	0	0	ILLUMINA	Illumina HiSeq 4000	SRP182998	PRJNA516235		516235	SRS4310867	SAMN10785412	simple	9606	Homo sapiens	1600pg (rep C)	UCSF	SRA841924		public	AA6EB08D98916B9020F5EE033D06C103	0C458229B3D37AF26F77ECFE0A0AE8DE
SRR12380245	2020-08-19 16:26:00	2020-08-03 21:41:00	2875972	282497090	0	98	81		https://sra-download.ncbi.nlm.nih.gov/traces/sra23/SRR/012090/SRR12380245	SRX8878817	BS06141A	RNA-Seq	Inverse rRNA	VIRAL RNA	PAIRED	0	0	ILLUMINA	Illumina NovaSeq 6000	SRP275723	PRJNA650245		650245	SRS7139311	SAMN15700343	simple	2697049	Severe acute respiratory syndrome coronavirus 2	NYUMC547	NYU LANGONE HEALTH	SRA1107356		public	D362CC7DB07DAF1BF0418D795AEAD13C	53E7D03A924FAA062F87B32AA0032413
SRR8866498	2019-04-08 23:34:00	2019-04-08 19:19:00	31808625	9606204750	31808625	302	2897		https://sra-downloadb.be-md.ncbi.nlm.nih.gov/sos1/sra-pub-run-2/SRR8866498/SRR8866498.1	SRX5653593	CWTCC	RNA-Seq	other	METATRANSCRIPTOMIC	PAIRED	0	0	ILLUMINA	Illumina NovaSeq 6000	SRP191416	PRJNA520257		520257	SRS4598726	SAMN10866148	simple	1561972	seawater metagenome	Gp0324003	JGI	SRA871029		public	86D43880DA2AACE0C9C45A44DC44C7A2	588D3E26BFEF023B428DDC16C99C91D7
ERR2737603	2018-08-17 08:27:00	2018-08-18 11:09:00	19428	9714000	19428	500	5		https://sra-downloadb.be-md.ncbi.nlm.nih.gov/sos1/sra-pub-run-1/ERR2737603/ERR2737603.1	ERX2750676		WGS	RANDOM	GENOMIC	PAIRED	350	0	ILLUMINA	Illumina HiSeq 2500	ERP108694	PRJEB26687		475719	ERS2529086	SAMEA4708928	simple	1070528	viral metagenome	SAMEA4708928	UNIVERSITY OF EDINBURGH	ERA1563857		public	559B746B4907B20ADEE244CA7FCAD049	859A3D8261696EC6DEF697938EECBBC2
SRR7886433	2018-12-21 18:41:00	2018-09-20 21:22:00	47398	17122760	31769	361	8		https://sra-download.ncbi.nlm.nih.gov/traces/sra6/SRR/007701/SRR7886433	SRX4724084	giv3_RUNC_61162_20150826_SISPA99_91xRUNC_nr_trim_BC160_4N	WGS	RANDOM PCR	VIRAL RNA	PAIRED	0	0	ILLUMINA	Illumina MiSeq	SRP035895	PRJNA183620	2	183620	SRS3808929	SAMN04507739	simple	1766442	Influenza A virus (A/glaucous-winged gull/Southcentral Alaska/12NH01285/2008(H16N3))	NIGSP_CEIRS_CIP105_RUNC_00177	JCVI	SRA780709		public	04C9984D22AEC29E30B246ABAC9A778E	9798DC39D74046583C73D3BEF2BB872D
SRR6300918	2018-12-31 00:24:00	2017-11-16 19:11:00	19126	8158944	0	426	4		https://sra-downloadb.be-md.ncbi.nlm.nih.gov/sos1/sra-pub-run-1/SRR6300918/SRR6300918.1	SRX3401910	YF144	CLONE	PCR	METATRANSCRIPTOMIC	PAIRED	0	0	ILLUMINA	Illumina MiSeq	SRP125151	PRJNA418750		418750	SRS2695895	SAMN08033521	simple	410658	soil metagenome	YF144	CHINESE ACADEMY OF SCIENCES	SRA631597		public	C5D3CAEDB34370F53CB19AC1C32D9A22	044EDE0D8122D2D94DBDF9493EEFF463
SRR7911595	2018-12-21 18:41:00	2018-09-27 18:16:00	103956	33306475	70069	320	16		https://sra-downloadb.be-md.ncbi.nlm.nih.gov/sos1/sra-pub-run-2/SRR7911595/SRR7911595.2	SRX4746793	giv2_RB2_52724_20150515_SISPA82_2xSGB3_183xRB2_nr_trim_BC154_4N	WGS	RANDOM PCR	VIRAL RNA	PAIRED	0	0	ILLUMINA	Illumina MiSeq	SRP035895	PRJNA183620	2	183620	SRS3827551	SAMN04522204	simple	1757850	Influenza B virus (B/Singapore/14/2012)	NIGSP_RB2_00039	JCVI	SRA785568		public	802FFA2EDA48140567438CA868743595	99499B051B7D2644326AEE036DE20F65
SRR8416073	2019-09-26 15:24:00	2019-01-08 02:22:00	32252264	8063066000	32252264	250	2674		https://sra-downloadb.be-md.ncbi.nlm.nih.gov/sos2/sra-pub-run-15/SRR8416073/SRR8416073.1	SRX5225202	mRNA-enriched metatranscriptome 209	RNA-Seq	cDNA	METATRANSCRIPTOMIC	PAIRED	0	0	ILLUMINA	Illumina HiSeq 2500	SRP175385	PRJNA448333		448333	SRS4211859	SAMN10690914	simple	506599	bovine gut metagenome	Rumen microbiome of beef cattle 209	UNIVERSITY OF ALBERTA	SRA831657		public	4F4E20AF5A0B893B61F0D0A7CD64F3AE	D046642802A711C773EF06053F7E3137
SRR10664327	2019-12-11 17:57:00	2019-12-11 16:39:00	34849931	10524679162	34849931	302	3046		https://sra-download.ncbi.nlm.nih.gov/traces/sra54/SRR/010414/SRR10664327	SRX7343299	GGHPS	OTHER	other	METATRANSCRIPTOMIC	PAIRED	0	0	ILLUMINA	Illumina NovaSeq 6000	SRP236008	PRJNA567930		567930	SRS5803125	SAMN12794676	simple	1118232	root metagenome	Gp0349276	JGI	SRA1010194		public	F122B6F10613CA92BC1377F259472EF3	DF3582FF60CD56B5D4A8248B38832F9A
SRR8435207	2019-01-11 13:17:00	2019-01-11 13:06:00	16465682	4969263420	16465682	301	1902		https://sra-downloadb.be-md.ncbi.nlm.nih.gov/sos1/sra-pub-run-2/SRR8435207/SRR8435207.1	SRX5242780	P4	RNA-Seq	RT-PCR	METATRANSCRIPTOMIC	PAIRED	0	0	ILLUMINA	Illumina HiSeq 3000	SRP119223	PRJNA412297		412297	SRS4245500	SAMN10734043	simple	903833	Melolontha hippocastani	Pocket 4	MPI-CE	SRA833651		public	A1ED4792C14FF2963BA89F16F0979AB5	87E2FFA5CCD794A43E83D40AC42D0A36
SRR8168480	2018-12-21 18:47:00	2018-11-07 01:13:00	66538	24427345	45591	367	12		https://sra-downloadb.be-md.ncbi.nlm.nih.gov/sos1/sra-pub-run-1/SRR8168480/SRR8168480.1	SRX4989135	giv_IBA_70488_20170623_SISPA170_4xSD3_11xABS_96xIBA_24xIBAtest_miseq_nr_trim_BC404_3N	WGS	RANDOM PCR	VIRAL RNA	PAIRED	0	0	ILLUMINA	Illumina MiSeq	SRP035895	PRJNA183620	2	183620	SRS4025490	SAMN08928582	simple	11320	Influenza A virus	NIGSP_IBA_00108	JCVI	SRA805182		public	DBF10E2993ACF58F8B622300F4565E2E	F6FB6159A8E43F6CFA1359966764422E
SRR11628542	2020-04-28 13:40:00	2020-04-28 13:25:00	1445685	217330727	1445685	150	80		https://sra-download.ncbi.nlm.nih.gov/traces/sra45/SRR/011355/SRR11628542	SRX8192640	sample19	OTHER	PCR	VIRAL RNA	PAIRED	0	0	ILLUMINA	Illumina MiSeq	SRP258934	PRJNA628955		628955	SRS6550903	SAMN14763864	simple	1980456	Andes orthohantavirus	ANDV_Cell_3pool_20x	UNIVERSITY OF TENNESSEE HEALTH SCIENCE CENTER	SRA1070059		public	955529BFD7E9F561C8E711101F9D02A9	08E5A986BD2CAC368E1C875DF96E57BA
SRR7824488	2018-10-01 00:11:00	2018-09-12 17:27:00	85705	33063212	64896	385	15		https://sra-downloadb.be-md.ncbi.nlm.nih.gov/sos1/sra-pub-run-1/SRR7824488/SRR7824488.1	SRX4675553	rsv_TH_60115_20150429_SISPA76_94xTH_nr_trim_BC622_3N	WGS	RANDOM PCR	VIRAL RNA	PAIRED	0	0	ILLUMINA	Illumina MiSeq	SRP161598	PRJNA267583		267583	SRS3769546	SAMN05789586	simple	11250	Human orthopneumovirus	RSVSP_TH_10387	JCVI	SRA772807		public	A8DE61734110B02AE2B0011ECEA30DC6	0A5A95A9C9C18779C07FD8EC173B48D3
SRR1594681	2014-10-01 18:25:00	2014-10-01 18:26:00	190737	38528874	190737	202	20	assembly	https://sra-downloadb.be-md.ncbi.nlm.nih.gov/sos1/sra-pub-run-5/SRR1594681/SRR1594681.1	SRX718819	R951	RNA-Seq	cDNA	VIRAL RNA	PAIRED	550	83.8965	ILLUMINA	Illumina HiSeq 2000	SRP048578	PRJNA254017		254017	SRS714524	SAMN02927525	simple	11620	Lassa mammarenavirus	LASV951	BI	SRA188454		public	5776672264A647898F704DA98D331E25	2101CA090BED289E4206D7627EC93981
ERR2217817	2017-12-13 07:35:00	2017-12-13 08:47:00	10311835	5155917500	10311835	500	2913		https://sra-downloadb.be-md.ncbi.nlm.nih.gov/sos2/sra-pub-run-11/ERR2217817/ERR2217817.1	ERX2271576	DN458669K:B7	WGS	RANDOM	GENOMIC	PAIRED	500	0	ILLUMINA	Illumina HiSeq 2500	ERP006046	PRJEB6505		261306	ERS1727075	SAMEA104063182	simple	1070528	viral metagenome	SAMEA104063182	THE WELLCOME TRUST SANGER INSTITUTE	ERA1154584		public	BF1B3BC22F6E1BEA9B72356886DB6307	5E4DFE8106C3397F16FD80E8725834B0
SRR10188419	2019-09-27 02:00:00	2019-09-26 01:48:00	47627001	14383354302	47627001	302	6749		https://sra-download.ncbi.nlm.nih.gov/traces/sra11/SRR/009949/SRR10188419	SRX6908823	AWPNN	OTHER	RT-PCR	METATRANSCRIPTOMIC	PAIRED	0	0	ILLUMINA	Illumina HiSeq 2500	SRP223322	PRJNA367728		367728	SRS5440608	SAMN06269209	simple	1297885	plant metagenome	Gp0156587	JGI	SRA968449		public	7C5BC5086E1DF80F211059BBBB92438A	ACE10C4C4ACAFF27D039882D8E6309B5
SRR6837977	2018-03-15 03:13:00	2018-03-15 03:07:00	27524771	8257431300	27524771	300	3803		https://sra-downloadb.be-md.ncbi.nlm.nih.gov/sos2/sra-pub-run-13/SRR6837977/SRR6837977.1	SRX3793839	10_1_T.fat_2	RNA-Seq	unspecified	METATRANSCRIPTOMIC	PAIRED	0	0	ILLUMINA	NextSeq 500	SRP135739	PRJNA434183		434183	SRS3045980	SAMN08541370	simple	433724	termite gut metagenome	10_gut	LUXEMBOURG INSTITUTE OF SCIENCE AND TECHNOLOGY	SRA666714		public	F6D736EB6B5E6568CF8E1A82C9EAF1B3	94BF2361992DCB844055AF76769FF3F8
SRR5211157	2017-01-28 00:14:00	2017-01-28 00:32:00	24985074	7545492348	24985074	302	3116		https://sra-downloadb.be-md.ncbi.nlm.nih.gov/sos1/sra-pub-run-1/SRR5211157/SRR5211157.1	SRX2524541	BAYGY	RNA-Seq	other	METATRANSCRIPTOMIC	PAIRED	0	0	ILLUMINA	Illumina HiSeq 2500	SRP141241	PRJNA449266	2	449266	SRS1946054	SAMN06268102	simple	410658	soil metagenome	Gp0146835	JGI	SRA532286		public	C4712367FD527AA8B536096FEC134E9D	E0916AB869F793619C2344F852B47F20
SRR6121353	2017-09-29 14:18:00	2017-09-29 14:15:00	3493961	880478172	3493961	252	420		https://sra-downloadb.be-md.ncbi.nlm.nih.gov/sos2/sra-pub-run-11/SRR6121353/SRR6121353.1	SRX3233966	MH7855_B_HK2	WGS	RT-PCR	VIRAL RNA	PAIRED	0	0	ILLUMINA	Illumina HiSeq 2500	SRP119147	PRJNA412631		412631	SRS2558236	SAMN07722328	simple	11309	unidentified influenza virus	MH7855	LAURING LAB - UNIVERSITY OF MICHIGAN	SRA615975		public	CDC1BC810ABC128940FD95702639FFE1	4CBC5ACC41EAFB8398DEB777B6D517E1
DRR201682	2019-12-27 19:02:00	2019-12-27 19:39:00	176335	106153670	0	602	67		https://sra-download.ncbi.nlm.nih.gov/traces/dra2/DRR/000196/DRR201682	DRX192082		WGS	cDNA	VIRAL RNA	SINGLE	0	0	ILLUMINA	Illumina MiSeq	DRP005681	PRJDB9096		596401	DRS117316	SAMD00197560	simple	444185	Simian rotavirus A strain RRV	SAMD00197560	TOHOKU	DRA009378		public	24B9314451D5D3875C797CAE97F0F9F2	C88A22B267C594FDFC75A931C329CD14
SRR11780022	2020-05-12 14:24:00	2020-06-08 14:26:00	667518	46996917	0	70	16		https://sra-download.ncbi.nlm.nih.gov/traces/sra75/SRR/011503/SRR11780022	SRX8332721	CT-UW-4366	RNA-Seq	unspecified	VIRAL RNA	SINGLE	0	0	ILLUMINA	NextSeq 500	SRP251618	PRJNA610428		610428	SRS6651462	SAMN14902158	simple	2697049	Severe acute respiratory syndrome coronavirus 2	CT-UW-4366	UNIVERSITY OF WASHINGTON	SRA1074811		public	89340C174954C8C9E0F170B3A08E9E97	B75B916FDB6D917FE27038192D5DB6C0
SRR11953940	2020-06-08 14:49:00	2020-06-08 14:39:00	465724	94076248	465724	202	28		https://sra-download.ncbi.nlm.nih.gov/traces/sra21/SRR/011673/SRR11953940	SRX8498179	SAMN14939011_ERCC-00150_RandomHexamer_NexteraXT	RNA-Seq	cDNA	VIRAL RNA	PAIRED	0	0	ILLUMINA	Illumina NovaSeq 6000	SRP266465	PRJNA622837		622837	SRS6796961	SAMN14939011	simple	2697049	Severe acute respiratory syndrome coronavirus 2	MA_MGH_00536	BROAD INSTITUTE OF HARVARD AND MIT	SRA1084625		public	1F5532E7062EEC90CAF13687C6949AEB	F74482BF0371D48B5D6637E66A0E4E27
SRR5368885	2017-04-03 09:33:00	2017-03-23 15:24:00	30805872	3080587200	0	100	2037		https://sra-downloadb.be-md.ncbi.nlm.nih.gov/sos2/sra-pub-run-7/SRR5368885/SRR5368885.1	SRX2664141	189_1_feces_mt	RNA-Seq	cDNA	METATRANSCRIPTOMIC	SINGLE	0	0	ILLUMINA	Illumina HiSeq 2000	SRP038757	PRJNA237795		237795	SRS560616	SAMN02645041	simple	749906	gut metagenome	189_1.sff	IOWA STATE UNIVERSITY	SRA548827		public	E00F9EAE95094DAB282B45F514392843	9E411000921083044724873C33B9B226
SRR7785164	2018-10-01 00:10:00	2018-09-05 14:56:00	84824	27129315	48479	319	13		https://sra-downloadb.be-md.ncbi.nlm.nih.gov/sos1/sra-pub-run-1/SRR7785164/SRR7785164.2	SRX4640155	wnv_WNVLK_62722_20151216_SISPA118_92xWNVLK_nr_trim_BC442_3N	WGS	RANDOM PCR	VIRAL RNA	PAIRED	0	0	ILLUMINA	Illumina MiSeq	SRP159559	PRJNA262930		262930	SRS3738475	SAMN05790476	simple	11082	West Nile virus	WNVSP_WNVLK_00213	JCVI	SRA766328		public	2E0A1D99A3FFB997E0ACA90EB4B95910	51F242271DDF86372622FF6399A13D71
SRR9016143	2019-05-05 19:38:00	2019-05-05 19:28:00	105707676	31923718152	105707676	302	10037		https://sra-downloadb.be-md.ncbi.nlm.nih.gov/sos2/sra-pub-run-15/SRR9016143/SRR9016143.1	SRX5794321	CWONW	RNA-Seq	other	METATRANSCRIPTOMIC	PAIRED	0	0	ILLUMINA	Illumina NovaSeq 6000	SRP195415	PRJNA536005		536005	SRS4725746	SAMN11510391	simple	1642954	leaf litter metagenome	Gp0333234	JGI	SRA882822		public	E62619977C16A06D79E9C9C4FA65A5FA	ACD8B1FB61B105567446E63EAEB24A73
SRR6399913	2018-09-20 00:09:00	2017-12-21 02:59:00	48024354	13791636422	48024354	287	6583	GCA_000001405.13	https://sra-downloadb.be-md.ncbi.nlm.nih.gov/sos2/sra-pub-run-13/SRR6399913/SRR6399913.1	SRX3493101	xinexpo41_I15	WGS	cDNA	METATRANSCRIPTOMIC	PAIRED	0	0	ILLUMINA	Illumina HiSeq 4000	SRP127288	PRJNA421162		421162	SRS2776702	SAMN08216022	simple	655179	air metagenome	xinexpo41_I15	STANFORD UNIVERSITY	SRA640713		public	976A522F5D357AC8BD993474893CCF39	40F139C16ED87D7257D557120C22569C
ERR2001190	2017-06-13 08:49:00	2017-06-13 19:40:00	1160816	580408000	1160816	500	344		https://sra-downloadb.be-md.ncbi.nlm.nih.gov/sos2/sra-pub-run-11/ERR2001190/ERR2001190.1	ERX2061059	DN409808F:D6	WGS	RANDOM	GENOMIC	PAIRED	350	0	ILLUMINA	Illumina HiSeq 2500	ERP006046	PRJEB6505		261306	ERS1725819	SAMEA104061926	simple	1070528	viral metagenome	SAMEA104061926	THE WELLCOME TRUST SANGER INSTITUTE	ERA952549		public	94A4CCE47B0DDFDF0A5A84405D81438B	6CF0EA4E786CEE52C80B5C9566283A69
SRR8558244	2019-02-11 14:43:00	2019-02-11 14:38:00	14825848	4477406096	14825848	302	1376		https://sra-download.ncbi.nlm.nih.gov/traces/sra76/SRR/008357/SRR8558244	SRX5359895	CUUXU	OTHER	other	METATRANSCRIPTOMIC	PAIRED	0	0	ILLUMINA	Illumina NovaSeq 6000	SRP185503	PRJNA519372		519372	SRS4350524	SAMN10864930	simple	1861841	feces metagenome	Gp0321440	JGI	SRA848202		public	88562DF5E422E76AF5355BA99C6929A1	8B455FF285FA4E6B992C3C5657927C23
SRR5949149	2017-08-21 20:12:00	2018-05-15 16:48:00	1401531	248632448	1401531	177	92		https://sra-downloadb.be-md.ncbi.nlm.nih.gov/sos2/sra-pub-run-13/SRR5949149/SRR5949149.2	SRX3108037	PSM7J12J_MTX	RNA-Seq	RANDOM	METATRANSCRIPTOMIC	PAIRED	0	0	ILLUMINA	Illumina HiSeq 2000	SRP115494	PRJNA398089		398089	SRS2443241	SAMN07526896	simple	408170	human gut metagenome	P6024C9_MTX	HARVARD T.H. CHAN SCHOOL OF PUBLIC HEALTH	SRA601180		public	E9349EA943A60377D489D970B6BE6A91	B97362AE96E0C08B742BFF3920FC6A8D
SRR6201436	2017-10-21 17:01:00	2017-10-21 16:57:00	4707642	1412292600	4707642	300	888		https://sra-downloadb.be-md.ncbi.nlm.nih.gov/sos1/sra-pub-run-1/SRR6201436/SRR6201436.1	SRX3311354	AUNN	RNA-Seq	RT-PCR	METATRANSCRIPTOMIC	PAIRED	0	0	ILLUMINA	Illumina HiSeq 2000	SRP120683	PRJNA366646		366646	SRS2617624	SAMN06268744	simple	749906	gut metagenome	Gp0054622	JGI	SRA622399		public	649606572AD65E682513111F5C6C9341	CC1C1FFBCA4D61BE9DE094A64C8C36A6
ERR1301978	2016-03-11 23:02:00	2016-03-14 20:14:00	1354605	677302500	1354605	500	386		https://sra-downloadb.be-md.ncbi.nlm.nih.gov/sos2/sra-pub-run-7/ERR1301978/ERR1301978.1	ERX1373637	14418943	WGS	RANDOM	GENOMIC	PAIRED	350	0	ILLUMINA	Illumina HiSeq 2500	ERP006046	PRJEB6505		261306	ERS1074221	SAMEA3887087	simple	1070528	viral metagenome	SAMEA3887087	THE WELLCOME TRUST SANGER INSTITUTE	ERA570243		public	704FF5A4227B07046C2E3E037E896CA8	E0BDD998014B686316A6A43B6B27D17A
SRR7057349	2019-01-16 00:25:00	2018-04-23 13:04:00	24468723	4404370140	0	180	1729		https://sra-downloadb.be-md.ncbi.nlm.nih.gov/sos2/sra-pub-run-13/SRR7057349/SRR7057349.1	SRX3988378	1688AI	RNA-Seq	Oligo-dT	METATRANSCRIPTOMIC	SINGLE	0	0	ILLUMINA	Illumina HiSeq 2000	SRP142306	PRJNA451457		451457	SRS3212892	SAMN08971060	simple	39947	Oryza sativa Japonica Group	1688AI	SHENYANG AGRICULTURAL UNIVERSITY	SRA694578		public	1C5496B6DFACB7235E73699F3EFAEF00	21CAC2C2CCC68328ECD4B26CFEB2C64D
SRR1161113	2014-02-04 23:00:00	2014-02-04 23:02:00	56345	16903500	56345	300	9	assembly	https://sra-downloadb.be-md.ncbi.nlm.nih.gov/sos1/sra-pub-run-1/SRR1161113/SRR1161113.1	SRX464682	NuGEN_SUYA 269	WGS	RANDOM PCR	VIRAL RNA	PAIRED	355	81.9827	ILLUMINA	Illumina MiSeq	SRP007836	PRJNA31237	2	31237	SRS552872	SAMN02463136	simple	11082	West Nile virus	SUYA 269	BI	SRA130744		public	2FAF7FE186C8B1D7AD3EB38D67DC338D	39CA89FA7FFD1B0BFA707D1938C6AC7C
SRR8165270	2018-12-21 18:46:00	2018-11-06 13:15:00	104622	33821740	71939	323	16		https://sra-downloadb.be-md.ncbi.nlm.nih.gov/sos1/sra-pub-run-1/SRR8165270/SRR8165270.1	SRX4986035	giv3_STALC3_64704_20170505_SISPA167_2xSTALC2_39xSTALC3_28xSD3_11xABS_miseq_nr_trim_BC468_3N	WGS	RANDOM PCR	VIRAL RNA	PAIRED	0	0	ILLUMINA	Illumina MiSeq	SRP035895	PRJNA183620	2	183620	SRS4023037	SAMN07717567	simple	11320	Influenza A virus	NIGSP_CEIRS_SJC169_STALC3_00102	JCVI	SRA803908		public	79E8BF9B6889D63C82D70444651C4D8D	A8737806EF2E6C2AA1BF28C4DB73E804
SRR9071773	2019-05-16 12:26:00	2019-05-16 12:24:00	805566	220450818	0	273	122		https://sra-downloadb.be-md.ncbi.nlm.nih.gov/sos2/sra-pub-run-15/SRR9071773/SRR9071773.1	SRX5847812	T16_S12	WGS	RANDOM PCR	VIRAL RNA	SINGLE	0	0	ILLUMINA	Illumina MiSeq	SRP198637	PRJNA543308	3	543308	SRS4772648	SAMN11660474	simple	2560319	Avian orthoavulavirus 1	T16	USDA/ARS	SRA887519		public	5548BCA85CFE7528916F7CEC614F121F	C5C63AF1DE4DD1952D1206282A7D0F92
SRR11637903	2020-04-29 03:10:00	2020-04-29 02:32:00	1382789	286261394	516586	207	120		https://sra-download.ncbi.nlm.nih.gov/traces/sra55/SRR/011365/SRR11637903	SRX8201743	incubation_10d_A	RNA-Seq	RANDOM	METATRANSCRIPTOMIC	PAIRED	0	0	ILLUMINA	Illumina MiniSeq	SRP225200	PRJNA525353		525353	SRS6559847	SAMN14752188	simple	412755	marine sediment metagenome	incubation_10d_A	LMU MUNCH	SRA1070237		public	CE296892E99DAFD3D6881A034E2654F6	CD85B01D652190C8883AC02C1C84C9E9
SRR12179749	2020-07-09 07:27:00	2020-07-09 07:00:00	501163	59736776	0	119	27		https://sra-download.ncbi.nlm.nih.gov/traces/sra68/SRR/011894/SRR12179749	SRX8694289	BM688_S08	WCS	RT-PCR	VIRAL RNA	SINGLE	0	0	ILLUMINA	Illumina MiSeq	SRP271001	PRJNA644953		644953	SRS6972895	SAMN13870955	simple	11676	Human immunodeficiency virus 1	R112	STANFORD UNIVERSITY	SRA1096634		public	A5BE221FE5F431E09FC5AEBDBBAC731E	5DA0671FC43CCC19D3F38F3A46471FB6
SRR12423207	2020-08-11 14:24:00	2020-08-10 13:00:00	9290715	331870077	0	35	102		https://sra-download.ncbi.nlm.nih.gov/traces/sra48/SRR/012132/SRR12423207	SRX8919040	CS0217_1	WGS	RT-PCR	VIRAL RNA	SINGLE	0	0	ILLUMINA	Illumina NovaSeq 6000	SRP276904	PRJNA655577		655577	SRS7175601	SAMN15743407	simple	2697049	Severe acute respiratory syndrome coronavirus 2	CS0217_1	CSIR-INSTITUTE OF GENOMICS AND INTEGRATIVE BIOLOGY	SRA1110945		public	E17B4A09DBE706E073FAA8FDEDDF6C06	A3E503B988156E2E61286BB9212D2FC5
SRR2027404	2016-05-14	2015-05-14 23:20:00	15731199	1561157551	0	99	1030		https://sra-downloadb.be-md.ncbi.nlm.nih.gov/sos1/sra-pub-run-5/SRR2027404/SRR2027404.1	SRX1029045		RNA-Seq	unspecified	METATRANSCRIPTOMIC	SINGLE	0	0	ILLUMINA	Illumina HiSeq 2000	SRP046152	PRJNA260091		260091	SRS937527	SAMN03614200	simple	539655	human skin metagenome	HL431-Day0	UNIVERSITY OF CALIFORNIA LOS ANGELES	SRA268407		public	39872A1A52809B29FB5B1F395D6E66DE	C35AD1AC2AB312E7DE55C47FA1E0CADB
SRR847764	2014-09-09	2013-05-08 14:47:00	461515	139082076	461515	301	85		https://sra-downloadb.be-md.ncbi.nlm.nih.gov/sos1/sra-pub-run-5/SRR847764/SRR847764.1	SRX272775	WS38_LowTide	RNA-Seq	RANDOM PCR	METATRANSCRIPTOMIC	PAIRED	400	0	ILLUMINA	Illumina MiSeq	SRP021900	PRJNA198659		198659	SRS417277	SAMN02055985	simple	412755	marine sediment metagenome	0650_lowTide	CEBITEC BIELEFELD	SRA074293		public	0EAE293C360335120C48E037F07F0B9A	2EE93A53D0C064501A0239ACBEF439CB
SRR12348240	2020-07-29 22:56:00	2020-07-29 22:53:00	2708308	788089193	2701268	290	174	NC_045512.2	https://sra-download.ncbi.nlm.nih.gov/traces/sra67/SRR/012058/SRR12348240	SRX8848020	SEARCH-0405-SAN	RNA-Seq	PCR	VIRAL RNA	PAIRED	0	0	ILLUMINA	NextSeq 550	SRP252988	PRJNA612578		612578	SRS7110804	SAMN15669713	simple	2697049	Severe acute respiratory syndrome coronavirus 2	SEARCH-0405-SAN	THE SCRIPPS RESEARCH INSTITUTE	SRA1105514		public	715E3DA3607AE153AF1C4C320FE71AB2	374F2CFEBB63B55A2D10C39F48ABD88B
SRR6296425	2018-12-31 00:24:00	2017-11-16 04:18:00	34456	14649099	0	425	7		https://sra-downloadb.be-md.ncbi.nlm.nih.gov/sos1/sra-pub-run-1/SRR6296425/SRR6296425.1	SRX3397399	55	CLONE	PCR	METATRANSCRIPTOMIC	PAIRED	0	0	ILLUMINA	Illumina MiSeq	SRP125069	PRJNA418076		418076	SRS2691584	SAMN08022187	simple	410658	soil metagenome	55	CHINESE ACADEMY OF SCIENCES	SRA631231		public	78EB6D3D6DE095ACE1CCBEE9A76D612D	03CF4C42CE4CE3B3D1E4F2A0121E473E
SRR7971123	2018-10-05 19:05:00	2018-10-05 18:43:00	210858215	63679180930	210858215	302	27076		https://sra-downloadb.be-md.ncbi.nlm.nih.gov/sos2/sra-pub-run-17/SRR7971123/SRR7971123.1	SRX4804159	CNUZO	RNA-Seq	RT-PCR	METATRANSCRIPTOMIC	PAIRED	0	0	ILLUMINA	Illumina HiSeq 2500	SRP163890	PRJNA469243		469243	SRS3883002	SAMN09093758	simple	506599	bovine gut metagenome	Gp0296330	JGI	SRA789967		public	31726AB0F8A3D2F36E9C9B98435AAF0F	BB8D36E51B9D6B3980360B66E3A6DCCA
ERR1302047	2016-03-11 23:02:00	2016-03-14 20:12:00	1348799	674399500	1348799	500	386		https://sra-downloadb.be-md.ncbi.nlm.nih.gov/sos2/sra-pub-run-7/ERR1302047/ERR1302047.1	ERX1373706	14418943	WGS	RANDOM	GENOMIC	PAIRED	350	0	ILLUMINA	Illumina HiSeq 2500	ERP006046	PRJEB6505		261306	ERS1074221	SAMEA3887087	simple	1070528	viral metagenome	SAMEA3887087	THE WELLCOME TRUST SANGER INSTITUTE	ERA570243		public	44912F0A9F54FF82A69F8122E50EFC8D	B0BEF35F9679A437253736E69053568E
SRR1180072	2014-03-01 01:12:00	2014-03-01 01:14:00	730381	147536962	730381	202	89	assembly	https://sra-downloadb.be-md.ncbi.nlm.nih.gov/sos1/sra-pub-run-5/SRR1180072/SRR1180072.1	SRX479394	NUGEN_K1049_64	WGS	RANDOM PCR	VIRAL RNA	PAIRED	355	97.5182	ILLUMINA	Illumina HiSeq 2000	SRP034507	PRJNA227457	2	227457	SRS564906	SAMN02646043	simple	11250	Human orthopneumovirus	K1049_64	BI	SRA143029		public	DE02ECD0FE94E7368065FFEC96DD7FA7	091B72D8A91F35712491D8259E2B0810
SRR4309483	2016-09-30 13:44:00	2016-09-30 10:20:00	6763956	1704516912	6763956	252	714		https://sra-downloadb.be-md.ncbi.nlm.nih.gov/sos2/sra-pub-run-9/SRR4309483/SRR4309483.1	SRX2193379	79	WGS	RT-PCR	VIRAL RNA	PAIRED	0	0	ILLUMINA	Illumina HiSeq 2500	SRP090511	PRJNA344659		344659	SRS1715870	SAMN05830284	simple	11309	unidentified influenza virus	79	LAURING LAB - UNIVERSITY OF MICHIGAN	SRA480458		public	56A95FED7939A958E2F8DBCF8FC0C7A9	4687AAA89022F9E57E364138D5B0D4CE
ERR1302245	2016-03-11 23:02:00	2016-03-14 20:08:00	1125641	562820500	1125641	500	297		https://sra-downloadb.be-md.ncbi.nlm.nih.gov/sos2/sra-pub-run-7/ERR1302245/ERR1302245.1	ERX1373904	14721106	WGS	RANDOM	GENOMIC	PAIRED	350	0	ILLUMINA	Illumina HiSeq 2500	ERP006046	PRJEB6505		261306	ERS1074467	SAMEA3887333	simple	1070528	viral metagenome	SAMEA3887333	THE WELLCOME TRUST SANGER INSTITUTE	ERA570243		public	C2F31900691A7EAD5AD63F03E1B61E25	F9282F7D7E0B7639E3A5BB276AF23EB5
SRR1161297	2014-02-05 00:08:00	2014-02-05 00:09:00	94861	28458300	94861	300	15	assembly	https://sra-downloadb.be-md.ncbi.nlm.nih.gov/sos1/sra-pub-run-1/SRR1161297/SRR1161297.1	SRX464749	NuGEN_SAYO 1155	WGS	RANDOM PCR	VIRAL RNA	PAIRED	355	83.2446	ILLUMINA	Illumina MiSeq	SRP007836	PRJNA31237	2	31237	SRS552924	SAMN02463104	simple	11082	West Nile virus	SAYO 1155	BI	SRA130744		public	7B3C7522B5E2F93BDB0FADB7B27017BA	E4989D12D4979A989D65E416B4AAC37A
SRR2558452	2015-10-30 14:48:00	2015-10-05 11:32:00	5398230	194336280	0	36	123		https://sra-downloadb.be-md.ncbi.nlm.nih.gov/sos1/sra-pub-run-1/SRR2558452/SRR2558452.1	SRX1304438	NIE1118435	WGS	other	VIRAL RNA	SINGLE	0	0	ILLUMINA	Illumina Genome Analyzer IIx	SRP064468	PRJNA297585		297585	SRS1099145	SAMN04125963	simple	12083	Human poliovirus 2	NIE1118435	CENTERS FOR DISEASE CONTROL AND PREVENTION	SRA302605		public	E11FDF39A1297CDBDB65C2FE7D557AC0	0BD3C7BA13D1055C490613E8AB749BC7
SRR8168729	2018-12-21 18:47:00	2018-11-07 02:00:00	90749	35231143	70926	388	16		https://sra-downloadb.be-md.ncbi.nlm.nih.gov/sos1/sra-pub-run-1/SRR8168729/SRR8168729.1	SRX4989384	giv_IBA_70614_20170630_SISPA172_94xIBA_miseq_nr_trim_BC479_3N	WGS	RANDOM PCR	VIRAL RNA	PAIRED	0	0	ILLUMINA	Illumina MiSeq	SRP035895	PRJNA183620	2	183620	SRS4025622	SAMN08928708	simple	11320	Influenza A virus	NIGSP_IBA_00235	JCVI	SRA805453		public	99E4F668DD5F6143DC259086EA3ABD4B	F15EC08A97C5308EFD0731E864B21855
SRR8297843	2018-12-11 11:36:00	2018-12-11 02:11:00	30765952	9291317504	30765952	302	3895		https://sra-downloadb.be-md.ncbi.nlm.nih.gov/sos1/sra-pub-run-2/SRR8297843/SRR8297843.1	SRX5112345	CNYWO	RNA-Seq	other	METATRANSCRIPTOMIC	PAIRED	0	0	ILLUMINA	Illumina HiSeq 2500	SRP173009	PRJNA502460		502460	SRS4121269	SAMN10351182	simple	1561972	seawater metagenome	Gp0290797	JGI	SRA820810		public	8686FC94F612CD2171BBC18475E42682	5332C0DAD6ADFEBBFA3D45000CAD9537
ERR1395514	2019-01-24 16:35:00	2019-01-27 05:00:00	49656861	9931372200	49656861	200	6850		https://sra-download.ncbi.nlm.nih.gov/traces/era23/ERR/ERR1395/ERR1395514	ERX1466851	unspecified	RNA-Seq	Oligo-dT	METATRANSCRIPTOMIC	PAIRED	240	0	ILLUMINA	Illumina HiSeq 1000	ERP015399	PRJEB13821		514459	ERS1137497	SAMEA3950363	simple	28930	Fagus sylvatica	SAMEA3950363	UNI GOETTINGEN	ERA612162		public	F393EE6DABEF666592069F18F90EAD2B	A0FE58AABABAF51561C445C36C42B455
ERR3180572	2019-02-28 03:12:00	2019-05-24 22:42:00	126234	63117000	126234	500	39		https://sra-download.ncbi.nlm.nih.gov/traces/era22/ERR/ERR3180/ERR3180572	ERX3208410	DN478835Q:D2	WGS	RANDOM	GENOMIC	PAIRED	500	0	ILLUMINA	Illumina HiSeq 2500	ERP006046	PRJEB6505		261306	ERS3171812	SAMEA5365205	simple	1070528	viral metagenome	SAMEA5365205	WELLCOME SANGER INSTITUTE	ERA1746580		public	6ADF5F153293C9ADB0655BF01B1AF8E1	482B6B4D6AD59245F4073DFADC096365
SRR7888307	2018-10-17 00:06:00	2018-09-21 08:38:00	2649138	1135923642	2474247	428	486		https://sra-downloadb.be-md.ncbi.nlm.nih.gov/sos2/sra-pub-run-15/SRR7888307/SRR7888307.2	SRX4725952	giv_AGA2_50249_N20140708_POOL76_16xAGA2_1xPOSCTRL_MiSeq_nr_trim_N707N506	WGS	RANDOM PCR	VIRAL RNA	PAIRED	0	0	ILLUMINA	Illumina MiSeq	SRP035895	PRJNA183620	2	183620	SRS3809736	SAMN03456501	simple	1589874	Influenza A virus (A/Nicaragua/30193_01_TR1/2013(H3N2))	NIGSP_AGA2_00241	JCVI	SRA781095		public	52F05707EF971E154A2340FC87DA7698	33EB4A0A6BD99A44667DEF81A6AAFF6F
SRR7880366	2019-12-31 00:03:00	2018-09-20 01:36:00	17513363	5254008900	17513363	300	2038		https://sra-downloadb.be-md.ncbi.nlm.nih.gov/sos2/sra-pub-run-15/SRR7880366/SRR7880366.1	SRX4719002	O6	RNA-Seq	RANDOM	METATRANSCRIPTOMIC	PAIRED	0	0	ILLUMINA	Illumina HiSeq 4000	SRP162185	PRJNA492158		492158	SRS3804179	SAMN10094484	simple	408170	human gut metagenome	O6	ZHEJIANG UNIVERSITY	SRA779463		public	C1C3A055B1EFFDE2D689D5E45BC78502	7657AF5BA07B5557D2CA9BA1A5C72832
SRR5208270	2017-01-26 21:19:00	2017-01-26 21:41:00	29961130	9048261260	29961130	302	3575		https://sra-downloadb.be-md.ncbi.nlm.nih.gov/sos1/sra-pub-run-1/SRR5208270/SRR5208270.1	SRX2521839	ABXZH	RNA-Seq	other	METATRANSCRIPTOMIC	PAIRED	0	0	ILLUMINA	Illumina HiSeq 2500	SRP097977	PRJNA367137		367137	SRS1943436	SAMN06267455	simple	527640	microbial mat metagenome	Gp0111633	JGI	SRA531777		public	D507B73FF8909495AFC2FAD749F35035	4EA1BA2EB95625ECBF8B9CA2BEF6E0EA
SRR5134202	2017-01-04 21:35:00	2017-01-03 15:18:00	125717104	31429276000	125717104	250	10525		https://sra-downloadb.be-md.ncbi.nlm.nih.gov/sos2/sra-pub-run-9/SRR5134202/SRR5134202.1	SRX2449437		RNA-Seq	PCR	METATRANSCRIPTOMIC	PAIRED	125	0	ILLUMINA	Illumina HiSeq 2500	SRP095763	PRJNA359157		359157	SRS1882839	SAMN06187673	simple	449393	freshwater metagenome	Cyanobacterial aggregates_Metatranscriptome_2016	SOUTHEAST UNIVERSITY	SRA512624		public	565888AADC8F669D50A0DD3B2C1D96B2	AEE0DB03BBD2928B0FD393E9CFE7FC0E
SRR7615980	2018-09-01 00:08:00	2018-07-31 00:26:00	103438	30676709	55814	296	16		https://sra-downloadb.be-md.ncbi.nlm.nih.gov/sos2/sra-pub-run-15/SRR7615980/SRR7615980.2	SRX4480547	chikv_CKVGH_62493_20151029_SISPA115_50xCKVGH_nr_trim_BC081_3N	WGS	RANDOM PCR	VIRAL RNA	PAIRED	0	0	ILLUMINA	Illumina MiSeq	SRP155242	PRJNA294670		294670	SRS3605420	SAMN07258178	simple	37124	Chikungunya virus	CHVSP_CKVGH_00005	JCVI	SRA746625		public	9AA53D68B9F7EC05D1F520A11A5C408E	886F68AB8855E301B6A91594EAFABF1B
SRR5515310	2017-10-21 00:02:00	2017-05-08 18:43:00	27988288	6997072000	27988288	250	3495		https://sra-downloadb.be-md.ncbi.nlm.nih.gov/sos2/sra-pub-run-7/SRR5515310/SRR5515310.1	SRX2788670	F04S1630-1	RNA-Seq	PolyA	METATRANSCRIPTOMIC	PAIRED	0	0	ILLUMINA	Illumina HiSeq 2500	SRP106619	PRJNA384717		384717	SRS2170230	SAMN06843751	simple	408172	marine metagenome	Bloom_p	XIAMEN UNIVERSITY	SRA560475		public	171F28853A7C78EB213751908E9D4E89	9A963FAA632200544C1129D00983BE80
ERR3178964	2019-02-28 03:05:00	2019-05-24 22:30:00	310837	155418500	310837	500	87		https://sra-download.ncbi.nlm.nih.gov/traces/era22/ERR/ERR3178/ERR3178964	ERX3206815	DN458670D:C1	WGS	RANDOM	GENOMIC	PAIRED	500	0	ILLUMINA	Illumina HiSeq 2500	ERP006046	PRJEB6505		261306	ERS3171903	SAMEA5365296	simple	1070528	viral metagenome	SAMEA5365296	WELLCOME SANGER INSTITUTE	ERA1746580		public	38DA7C351424464AC28E69B8E5510868	EB53491AE02002E505B269DBBFD2FCA1
SRR8416097	2019-09-26 15:24:00	2019-01-08 02:25:00	48577547	12144386750	48577547	250	4402		https://sra-downloadb.be-md.ncbi.nlm.nih.gov/sos2/sra-pub-run-15/SRR8416097/SRR8416097.1	SRX5225178	mRNA-enriched metatranscriptome 608	RNA-Seq	cDNA	METATRANSCRIPTOMIC	PAIRED	0	0	ILLUMINA	Illumina HiSeq 2500	SRP175385	PRJNA448333		448333	SRS4211853	SAMN10690934	simple	506599	bovine gut metagenome	Rumen microbiome of beef cattle 608	UNIVERSITY OF ALBERTA	SRA831657		public	659BC0CB8DD151423B9D67588DCA484B	46BC8C417EB69E397B9EF44FCF8B3042
SRR8653207	2020-01-03 09:44:00	2019-03-05 00:07:00	84113	21196476	84113	252	12		https://sra-download.ncbi.nlm.nih.gov/traces/sra78/SRR/008450/SRR8653207	SRX5450922	R160	WGS	RANDOM	VIRAL RNA	PAIRED	0	0	ILLUMINA	Illumina HiSeq 2500	SRP187251	PRJNA524703		524703	SRS4427154	SAMN11031386	simple	408170	human gut metagenome	160	UNIVERSITY OF PENNSYLVANIA	SRA854076		public	AD7F1808FFAB4FD7DD8FFA8FA717B7CA	41CDA28C676DCEB36BCCDB4B23889C8D
SRR12380236	2020-08-19 16:26:00	2020-08-03 21:35:00	66783	6540464	0	97	2		https://sra-download.ncbi.nlm.nih.gov/traces/sra56/SRR/012090/SRR12380236	SRX8878826	BS06139A	RNA-Seq	Inverse rRNA	VIRAL RNA	PAIRED	0	0	ILLUMINA	Illumina NovaSeq 6000	SRP275723	PRJNA650245		650245	SRS7139320	SAMN15700351	simple	2697049	Severe acute respiratory syndrome coronavirus 2	NYUMC555	NYU LANGONE HEALTH	SRA1107356		public	F3B45FFC4A759EC996D5AF12F4655EAF	AF8FF9698F9E6CD1C9EA9D85D186D3AF
SRR8239612	2018-11-24 02:52:00	2018-11-23 11:56:00	98033	48499537	98033	494	27		https://sra-downloadb.be-md.ncbi.nlm.nih.gov/sos1/sra-pub-run-1/SRR8239612/SRR8239612.1	SRX5057846	SN28-3_R1	CLONE	PCR	METATRANSCRIPTOMIC	PAIRED	0	0	ILLUMINA	Illumina MiSeq	SRP170429	PRJNA503757		503757	SRS4074042	SAMN10386087	simple	410658	soil metagenome	SN28-3_R1	CHINESE ACADEMY OF AGRICULTURAL SCIENCES	SRA814066		public	ABDD3B0F8FB62F35305F2D5396181B35	438055CE6BDEE2C0CDF51CE40F37E506
ERR3587040	2019-10-10 09:26:00	2019-10-10 16:56:00	0	0	0	0	3602		https://sra-download.ncbi.nlm.nih.gov/traces/era3/ERR/ERR3587/ERR3587040	ERX3582980	BEZ_AFDA_W	RNA-Seq	cDNA	METATRANSCRIPTOMIC	PAIRED	178	0	ILLUMINA	Illumina HiSeq 2000	ERP006155	PRJEB6608		253563	ERS489440	SAMEA2620492	simple	408172	marine metagenome	TARA_B100000194	GSC	ERA2161153		public	829F08A59E539FA76621087D17057735	5DD6CA7F2EA5D85D920185A154829CB0
SRR9037340	2019-07-29 10:41:00	2019-05-09 19:15:00	22849472	1142473600	0	50	525		https://sra-downloadb.be-md.ncbi.nlm.nih.gov/sos2/sra-pub-run-15/SRR9037340/SRR9037340.1	SRX5814491	12024X1	RNA-Seq	RANDOM	METATRANSCRIPTOMIC	SINGLE	0	0	ILLUMINA	Illumina HiSeq 2500	SRP197401	PRJNA542126	3	542126	SRS4743510	SAMN11615384	simple	256318	metagenome	FecalF1067	UNIVERSITY OF UTAH	SRA884834		public	76E9AE9442C5BC10F7A6F049128D9FD8	4908CB84F527482BE388B9118A80181B
SRR12380050	2020-08-19 16:26:00	2020-08-03 21:17:00	134126	19363576	0	144	6		https://sra-download.ncbi.nlm.nih.gov/traces/sra11/SRR/012089/SRR12380050	SRX8879013	BS05365A	Targeted-Capture	Hybrid Selection	VIRAL RNA	PAIRED	0	0	ILLUMINA	Illumina NovaSeq 6000	SRP275723	PRJNA650245		650245	SRS7139507	SAMN15699978	simple	2697049	Severe acute respiratory syndrome coronavirus 2	NYUMC191	NYU LANGONE HEALTH	SRA1107356		public	CDC5AF8A84D36792DF2BA246751FD469	F0247D07E680C475C669A25F665D5C8C
SRR7365388	2019-07-19 01:11:00	2018-06-19 13:33:00	5941653	442938586	0	74	177		https://sra-downloadb.be-md.ncbi.nlm.nih.gov/sos2/sra-pub-run-15/SRR7365388/SRR7365388.1	SRX4238378	PRL2010-SIAL2	RNA-Seq	RANDOM	METATRANSCRIPTOMIC	SINGLE	0	0	ILLUMINA	NextSeq 500	SRP150851	PRJNA476770		476770	SRS3435387	SAMN09455720	simple	408170	human gut metagenome	PRL2010-SIAL2	UNIVERSITY OF PARMA	SRA724667		public	A36C9D9A7CB371A3614F9E875D248921	8E1B33D67A9B993C574ADBE75F023316
SRR12150185	2020-07-06 10:20:00	2020-07-06 10:15:00	53947776	16292228352	53947776	302	4562		https://sra-download.ncbi.nlm.nih.gov/traces/sra57/SRR/011865/SRR12150185	SRX8670201	GTBSB	RNA-Seq	other	METATRANSCRIPTOMIC	PAIRED	0	0	ILLUMINA	Illumina NovaSeq 6000	SRP270233	PRJNA618144		618144	SRS6949818	SAMN14504064	simple	1325974	wetland metagenome	Gp0440286	JGI	SRA1094960		public	91F56F2B603DEBBA28C828CDCE9C34C9	CE67F327F6341313D73320048951AA83
SRR5859281	2017-11-21	2017-07-21 15:30:00	17569079	913592108	0	52	326		https://sra-downloadb.be-md.ncbi.nlm.nih.gov/sos2/sra-pub-run-11/SRR5859281/SRR5859281.1	SRX3028037	Mp_G002_Gut	miRNA-Seq	DNase	METATRANSCRIPTOMIC	SINGLE	0	0	ILLUMINA	Illumina HiSeq 2500	SRP113327	PRJNA395356		395356	SRS2377027	SAMN07376148	simple	13164	Myzus persicae	G002 Gut smRNA	WILSON GROUP AT UM	SRA590158		public	69F6F07290F245E8A1A20EA1B2DD9EA8	086766AAAC5C6F9EDB3EE25574E2D614
SRR5209160	2017-01-27 10:19:00	2017-01-27 11:38:00	111915882	33798596364	111915882	302	16132		https://sra-downloadb.be-md.ncbi.nlm.nih.gov/sos2/sra-pub-run-9/SRR5209160/SRR5209160.1	SRX2522714	APSZZ	RNA-Seq	other	METATRANSCRIPTOMIC	PAIRED	0	0	ILLUMINA	Illumina HiSeq 2500	SRP098062	PRJNA367196		367196	SRS1944339	SAMN06267368	simple	449393	freshwater metagenome	Gp0116196	JGI	SRA531911		public	9A2CED2BEC43A6251C389BF6295660D1	5C9BC45F40E726BD8135F6EB2487DEFC
SRR6049636	2017-09-19 06:01:00	2017-09-19 05:57:00	24268770	7329168540	24268770	302	3338		https://sra-downloadb.be-md.ncbi.nlm.nih.gov/sos2/sra-pub-run-11/SRR6049636/SRR6049636.1	SRX3196636	ATZGU	RNA-Seq	other	METATRANSCRIPTOMIC	PAIRED	0	0	ILLUMINA	Illumina HiSeq 2500	SRP118042	PRJNA405909		405909	SRS2523741	SAMN07631009	simple	408172	marine metagenome	Gp0119834	JGI	SRA609246		public	4C029D0461FC32882C9148B8E2531DF1	21C3FE9D4DA114B83F6F35DAB7D93DA5
SRR6674569	2019-03-01 00:24:00	2018-02-05 14:50:00	157608	79119216	157608	502	40		https://sra-downloadb.be-md.ncbi.nlm.nih.gov/sos1/sra-pub-run-2/SRR6674569/SRR6674569.1	SRX3651132	A255	WGS	RT-PCR	VIRAL RNA	PAIRED	0	0	ILLUMINA	Illumina MiSeq	SRP132207	PRJNA431639		431639	SRS2915659	SAMN08454575	simple	11320	Influenza A virus	A255	TS2742@NYU.EDU'S SHARED SUBMISSIONS	SRA655331		public	05F671802A505154745FF125A55C1648	5F07F8753AE54B1A15B70273717F4116
SRR1181443	2014-03-01 11:06:00	2014-03-01 11:06:00	302856	61176912	302856	202	37	assembly	https://sra-downloadb.be-md.ncbi.nlm.nih.gov/sos1/sra-pub-run-5/SRR1181443/SRR1181443.1	SRX480239	NUGEN_K1048_59	WGS	RANDOM PCR	VIRAL RNA	PAIRED	355	105.265	ILLUMINA	Illumina HiSeq 2000	SRP034507	PRJNA227457	2	227457	SRS565172	SAMN02646040	simple	11250	Human orthopneumovirus	K1048_59	BI	SRA143029		public	A45663EF4B17F18157E4B9EEEF6B5525	1820D5F13C36B2F465A52CC088DD928C
ERR4241139	2020-06-17 16:59:00	2020-07-05 15:42:00	95399	28052803	0	294	6	assembly	https://sra-download.ncbi.nlm.nih.gov/traces/era19/ERR/ERR4241/ERR4241139	ERX4199933		Targeted-Capture	other	VIRAL RNA	SINGLE	0	0	ILLUMINA	NextSeq 550	ERP121228	PRJEB37886		629258	ERS4669615	SAMEA6959750	simple	2697049	Severe acute respiratory syndrome coronavirus 2	COG-UK/PHEC-20AA2	PUBLIC HEALTH ENGLAND (COLINDALE)	ERA2697417		public	85E09C6A23DE74DD2E02B4A110219FAE	E2315A15E0660D762C4FC15A2DCC8B63
SRR8167902	2018-12-21 18:47:00	2018-11-06 19:34:00	27652	6642788	9712	240	3		https://sra-downloadb.be-md.ncbi.nlm.nih.gov/sos1/sra-pub-run-1/SRR8167902/SRR8167902.1	SRX4988557	giv3_STALC5_72636_20180228_SISPA194_93xSTALC5_73xZIKVOHSU_miseq_nr_trim_BC395_3N	WGS	RANDOM PCR	VIRAL RNA	PAIRED	0	0	ILLUMINA	Illumina MiSeq	SRP035895	PRJNA183620	2	183620	SRS4025185	SAMN10063177	simple	11320	Influenza A virus	NIGSP_CEIRS_SJC169_STALC5_00378	JCVI	SRA804734		public	6C13AC1116C68F8263BA6B0AE3952394	2570F216BF5F0A1B84C915C2843F737C
SRR8554626	2019-02-10 10:29:00	2019-02-10 10:26:00	21839107	6595410314	21839107	302	1893		https://sra-download.ncbi.nlm.nih.gov/traces/sra76/SRR/008354/SRR8554626	SRX5356307	CUACN	OTHER	RT-PCR	METATRANSCRIPTOMIC	PAIRED	0	0	ILLUMINA	Illumina NovaSeq 6000	SRP185110	PRJNA520493		520493	SRS4347224	SAMN10866203	simple	1297885	plant metagenome	Gp0333144	JGI	SRA847741		public	401DC8C809D7D87B68ECAFC144AC31E0	7F6B8166D29F1D1FE5F16C31DBFE90E3
ERR3180491	2019-02-28 03:12:00	2019-05-24 21:45:00	21144461	10572230500	21144461	500	6247		https://sra-download.ncbi.nlm.nih.gov/traces/era22/ERR/ERR3180/ERR3180491	ERX3208329	DN478835Q:G2	WGS	RANDOM	GENOMIC	PAIRED	500	0	ILLUMINA	Illumina HiSeq 2500	ERP006046	PRJEB6505		261306	ERS3171815	SAMEA5365208	simple	1070528	viral metagenome	SAMEA5365208	WELLCOME SANGER INSTITUTE	ERA1746580		public	DC8AA2DE90BC97BE0257EB1A8C723D83	C45E834E4ABA9441951B4EEA18228E7F
SRR2975921	2016-02-05 11:01:00	2015-12-04 14:39:00	21165032	6349509600	21165032	300	2344		https://sra-downloadb.be-md.ncbi.nlm.nih.gov/sos1/sra-pub-run-5/SRR2975921/SRR2975921.1	SRX1465442	T23-M1-P1_RNA	RNA-Seq	RANDOM	METATRANSCRIPTOMIC	PAIRED	0	0	ILLUMINA	NextSeq 500	SRP067008	PRJNA304389		304389	SRS1192019	SAMN04299740	simple	408172	marine metagenome	T23-M1-P1	INSTITUTE FOR BIOLOGY 3, UNIVERSITY OF FREIBURG	SRA315045		public	8CDD0AE7248C54C1A4AECC73907665F6	B5A83E75191ED4A33BCDCF8051F8F9B6
SRR8442346	2019-01-15 02:08:00	2019-01-15 02:00:00	12536475	3786015450	12536475	302	1113		https://sra-downloadb.be-md.ncbi.nlm.nih.gov/sos1/sra-pub-run-2/SRR8442346/SRR8442346.1	SRX5249625	CTHHX	OTHER	other	METATRANSCRIPTOMIC	PAIRED	0	0	ILLUMINA	Illumina NovaSeq 6000	SRP179323	PRJNA502057		502057	SRS4251702	SAMN10350456	simple	1118232	root metagenome	Gp0333816	JGI	SRA834817		public	F284AF26DC7E318A0A9E95E33CBCFB29	3687A10E0F4E4DDA3908D3A2FA7AEA68
SRR8145847	2019-09-30 00:27:00	2018-11-02 16:19:00	16722213	3306156966	16722213	197	2028		https://sra-download.ncbi.nlm.nih.gov/traces/sra73/SRR/007954/SRR8145847	SRX4966447	1B	RNA-Seq	PolyA	METATRANSCRIPTOMIC	PAIRED	0	0	ILLUMINA	Illumina HiSeq 2500	SRP167466	PRJNA499105		499105	SRS4005935	SAMN10343403	simple	3222	Dicranum scoparium	bottom_rep1	DUKE UNIVERSITY	SRA802047		public	40C0AADF1B3B631147B22B3CA51FD058	5A34F5B072E26592AD8A163F96DD5066
SRR8529477	2020-04-02 16:32:00	2019-02-04 18:55:00	99472	59683200	99472	600	32		https://sra-downloadb.be-md.ncbi.nlm.nih.gov/sos2/sra-pub-run-15/SRR8529477/SRR8529477.1	SRX5332713	91.B3	WGA	PCR	METATRANSCRIPTOMIC	PAIRED	0	0	ILLUMINA	Illumina MiSeq	SRP118364	PRJNA398187		398187	SRS4327285	SAMN10868201	simple	1861841	feces metagenome	91.B3	APC MICROBIOME INSTITUTE	SRA844103		public	25FE67789F54D1222B44CBD24253B5EF	2991B2122E64C593B8802E5AEC993372
ERR2649582	2018-07-04 03:08:00	2018-07-09 02:58:00	7344444	3672222000	7344444	500	2165		https://sra-downloadb.be-md.ncbi.nlm.nih.gov/sos1/sra-pub-run-2/ERR2649582/ERR2649582.1	ERX2666072	DN478295K:E2	WGS	RANDOM	GENOMIC	PAIRED	500	0	ILLUMINA	Illumina HiSeq 2500	ERP006046	PRJEB6505		261306	ERS1726942	SAMEA104063049	simple	1070528	viral metagenome	SAMEA104063049	THE WELLCOME TRUST SANGER INSTITUTE	ERA1521357		public	6F0D5A89E27F3DF7565EF426EE1B4082	378D1BBA2AA12AC29DFBBC747C744307
SRR7650274	2018-09-07 00:03:00	2018-08-07 15:52:00	73415	23748491	46457	323	11		https://sra-downloadb.be-md.ncbi.nlm.nih.gov/sos2/sra-pub-run-15/SRR7650274/SRR7650274.2	SRX4513207	rsv_NHRSV_61938_20151120_SISPA109_87xNHRSV_1xTH_nr_trim_BC400_3N	WGS	RANDOM PCR	VIRAL RNA	PAIRED	0	0	ILLUMINA	Illumina MiSeq	SRP156458	PRJNA262901		262901	SRS3632119	SAMN05789671	simple	11250	Human orthopneumovirus	RSVSP_NHRSV_00013	JCVI	SRA754345		public	6F3EBDD45BD6239E25B25E09DF50EC5D	9BB005942DD887E301F21A366B182E64
ERR1301778	2016-03-11 23:01:00	2016-03-14 20:19:00	1903261	951630500	1903261	500	497		https://sra-downloadb.be-md.ncbi.nlm.nih.gov/sos2/sra-pub-run-7/ERR1301778/ERR1301778.1	ERX1373437	14323193	WGS	RANDOM	GENOMIC	PAIRED	350	0	ILLUMINA	Illumina HiSeq 2500	ERP006046	PRJEB6505		261306	ERS1074928	SAMEA3887794	simple	1070528	viral metagenome	SAMEA3887794	THE WELLCOME TRUST SANGER INSTITUTE	ERA570243		public	BB714D158F0F47623B4BC5CE2C8EE9EC	52A6636E25CFA2A2B767EC7F18C430E5
ERR3178483	2019-02-28 03:05:00	2019-05-24 22:24:00	89323	44661500	89323	500	26		https://sra-download.ncbi.nlm.nih.gov/traces/era22/ERR/ERR3178/ERR3178483	ERX3206334	DN458856L:D12	WGS	RANDOM	GENOMIC	PAIRED	500	0	ILLUMINA	Illumina HiSeq 2500	ERP006046	PRJEB6505		261306	ERS3172182	SAMEA5365575	simple	1070528	viral metagenome	SAMEA5365575	WELLCOME SANGER INSTITUTE	ERA1746580		public	BDABFCDDF8BCB020F277ADAF630B99EE	5EC5DF217FA94FD0A7F15FCD4301E7A6
ERR4241435	2020-06-17 17:06:00	2020-07-05 16:29:00	2571560	759438246	0	295	169	assembly	https://sra-download.ncbi.nlm.nih.gov/traces/era19/ERR/ERR4241/ERR4241435	ERX4200227		Targeted-Capture	other	VIRAL RNA	SINGLE	0	0	ILLUMINA	NextSeq 550	ERP121228	PRJEB37886		629258	ERS4669907	SAMEA6960042	simple	2697049	Severe acute respiratory syndrome coronavirus 2	COG-UK/PHEC-20741	PUBLIC HEALTH ENGLAND (COLINDALE)	ERA2698299		public	ABFB3340423704250CC69DD0B6717FED	4B4CE229C60EEAD157A28E6A8CDCF696
SRR8703749	2019-03-20 12:27:00	2019-03-20 12:24:00	15078802	3045918004	15078802	202	1529		https://sra-downloadb.be-md.ncbi.nlm.nih.gov/sos1/sra-pub-run-2/SRR8703749/SRR8703749.1	SRX5499296		RNA-Seq	cDNA	TRANSCRIPTOMIC	PAIRED	0	0	ILLUMINA	Illumina HiSeq 2500	SRP187984	PRJNA526259	3	526259	SRS4468548	SAMN11093975	simple	9606	Homo sapiens	GSM3664630	GEO	SRA857934		public	07AEDAB33B736D9BED19EF54C86C58C5	40BB9C2F1A0C69C67FC838F7C4E336AA
SRR12335029	2020-07-28 01:21:00	2020-07-28 01:20:00	231733	67666036	231733	292	20		https://sra-download.ncbi.nlm.nih.gov/traces/sra24/SRR/012045/SRR12335029	SRX8834930	RR057e_00737_H10_S152_48532_reads_nh_	RNA-Seq	RANDOM	METATRANSCRIPTOMIC	PAIRED	0	0	ILLUMINA	Illumina NovaSeq 6000	SRP273836	PRJNA633853		633853	SRS7098961	SAMN14972117	simple	646099	human metagenome	RR057e_00737_H10_S152_48532_reads_nh_	UNIVERSITY OF CALIFORNIA SAN FRANCISCO/CHAN ZUCKERBERG BIOHUB	SRA1104353		public	8A1FAD1291AB972AD75AA4830B32DEB3	33D034CBF4580D92BA472A70C61F31A5
SRR4381485	2016-11-17 10:10:00	2016-10-07 12:39:00	3962845	792569000	3962845	200	428		https://sra-downloadb.be-md.ncbi.nlm.nih.gov/sos2/sra-pub-run-9/SRR4381485/SRR4381485.1	SRX2229424	mRNA_O111BA	RNA-Seq	RANDOM	METATRANSCRIPTOMIC	PAIRED	0	0	ILLUMINA	Illumina HiSeq 2000	SRP090992	PRJNA345457	2	345457	SRS1751896	SAMN05924752	simple	1647806	lake water metagenome	mRNA_O111BA	UNIVERSITY OF DUISBURG-ESSEN	SRA482744		public	375234F801EDC3C55FA35CE46C069E0C	247FCAA7E93C3CE741B66E538B57EBFA
SRR7992934	2018-12-21 18:42:00	2018-10-10 11:03:00	70576	25123264	55361	355	12		https://sra-downloadb.be-md.ncbi.nlm.nih.gov/sos2/sra-pub-run-15/SRR7992934/SRR7992934.2	SRX4823941	giv_AGA3_71676_20170920_SISPA180_24xMCRSV_30xAGAS3_64xAGA3_miseq_nr_trim_BC352_3N	WGS	RANDOM PCR	VIRAL RNA	PAIRED	0	0	ILLUMINA	Illumina MiSeq	SRP035895	PRJNA183620	2	183620	SRS3897723	SAMN08929241	simple	11320	Influenza A virus	NIGSP_AGA3_00053	JCVI	SRA791591		public	EC329C8CBFADB16B0975A6F3EAD80601	AC90F8D610F7F54D02D90091AE01D923
SRR7822617	2018-09-12 12:59:00	2018-09-12 12:54:00	51643900	10432067800	51643900	202	3792		https://sra-downloadb.be-md.ncbi.nlm.nih.gov/sos1/sra-pub-run-1/SRR7822617/SRR7822617.1	SRX4673784	tricho_sd9_outpace_metaT	RNA-Seq	unspecified	METATRANSCRIPTOMIC	PAIRED	0	0	ILLUMINA	Illumina HiSeq 2500	SRP161593	PRJNA435427		435427	SRS3768311	SAMN08579927	simple	410662	symbiont metagenome	tricho_sd9_outpace_metaT	COLUMBIA UNIVERSITY / LAMONT-DOHERTY EARTH OBSERVATORY	SRA772103		public	244644EE5A53291CF7BAEED2FF517D59	9C031B8F6F05F078463621E2789DEA9C
SRR7646612	2018-09-07 00:02:00	2018-08-05 21:36:00	108169	37577073	77949	347	18		https://sra-downloadb.be-md.ncbi.nlm.nih.gov/sos2/sra-pub-run-15/SRR7646612/SRR7646612.1	SRX4509562	giv3_STALC_61357_20150921_SISPA103_77xSTALC_nr_trim_BC524_4N	WGS	RANDOM PCR	VIRAL RNA	PAIRED	0	0	ILLUMINA	Illumina MiSeq	SRP035895	PRJNA183620	2	183620	SRS3629125	SAMN05789851	simple	1807628	Influenza A virus (A/blue-winged teal/Texas/AI11-4282/2011(H4N8))	NIGSP_CEIRS_SJC169_STALC_00092	JCVI	SRA753198		public	3187D8D0D0F312AF138E0B7CB27580EE	F4B4FB63601EFA9D01C4F4B18D9A22C6
SRR7006469	2018-04-18 13:37:00	2018-04-17 03:46:00	101916	36052774	61534	353	17		https://sra-downloadb.be-md.ncbi.nlm.nih.gov/sos2/sra-pub-run-13/SRR7006469/SRR7006469.2	SRX3939042	eeev_EEELK_52557_20150519_SISPA80_65xEEELK_1xRAJENT_nr_trim_BC403_4N	WGS	RANDOM PCR	VIRAL RNA	PAIRED	0	0	ILLUMINA	Illumina MiSeq	SRP139953	PRJNA263186		263186	SRS3170239	SAMN05790107	simple	11021	Eastern equine encephalitis virus	EEESP_EEELK_00110	JCVI	SRA690366		public	C8DD633F73D081C9AEB10CCA1DD51138	68CE1DB4CFED5D5997C02C7D39E86006
SRR7648127	2018-09-07 00:02:00	2018-08-07 00:09:00	94862	25409759	62747	267	13		https://sra-downloadb.be-md.ncbi.nlm.nih.gov/sos2/sra-pub-run-15/SRR7648127/SRR7648127.2	SRX4511068	rsv_LJRSV_63098_20160122_SISPA121_93xLJRSV_nr_trim_BC526_3N	WGS	RANDOM PCR	VIRAL RNA	PAIRED	0	0	ILLUMINA	Illumina MiSeq	SRP156458	PRJNA262901		262901	SRS3630369	SAMN06712037	simple	11250	Human orthopneumovirus	RSVSP_LJRSV_00054	JCVI	SRA753739		public	C2DDC8293955FF34A8F8D7E6E0B8EECE	A4F5FD91A6B4914011279DEA91759D5A
SRR5839364	2017-07-19 06:31:00	2017-07-19 06:22:00	49344376	14902001552	49344376	302	6337		https://sra-downloadb.be-md.ncbi.nlm.nih.gov/sos2/sra-pub-run-11/SRR5839364/SRR5839364.1	SRX3015300	BNASC	RNA-Seq	other	METATRANSCRIPTOMIC	PAIRED	0	0	ILLUMINA	Illumina HiSeq 2500	SRP112836	PRJNA364561		364561	SRS2364960	SAMN06264961	simple	1647806	lake water metagenome	Gp0156548	JGI	SRA588803		public	408FAD2A70B2A5C2BE6C26A30D22E897	0373702C643927F73818CE3F82043ED7
SRR7646456	2018-09-07 00:02:00	2018-08-05 19:58:00	27448	8885390	14766	323	4		https://sra-download.ncbi.nlm.nih.gov/traces/sra69/SRR/007467/SRR7646456	SRX4509406	giv3_STALC_61282_20150921_SISPA103_77xSTALC_nr_trim_BC455_4N	WGS	RANDOM PCR	VIRAL RNA	PAIRED	0	0	ILLUMINA	Illumina MiSeq	SRP035895	PRJNA183620	2	183620	SRS3629066	SAMN05789816	simple	1807547	Influenza A virus (A/blue-winged teal/Texas/AI10-3766/2010(H3N8))	NIGSP_CEIRS_SJC169_STALC_00017	JCVI	SRA753073		public	152CED0DCAC8C2AF1022A63F2EFC8166	50CB2838205B1D2C1289EC854EF97C9C
SRR5805749	2017-07-05 14:23:00	2017-07-05 14:20:00	2012611	507177972	2012611	252	250		https://sra-downloadb.be-md.ncbi.nlm.nih.gov/sos2/sra-pub-run-11/SRR5805749/SRR5805749.1	SRX2984949	Pulm1Wc	OTHER	RANDOM	VIRAL RNA	PAIRED	0	0	ILLUMINA	Illumina HiSeq 2500	SRP110811	PRJNA392272		392272	SRS2337545	SAMN07322442	simple	433733	human lung metagenome	C25.prewash.virome	UNIVERSITY OF PENNSYLVANIA	SRA584042		public	337D83F3BB3C2E54BE064EEA95C4EACD	A509FB86DA427AA3DA539426BF6A066F
DRR092263	2020-05-11 02:30:00	2020-05-11 02:34:00	12345896	3728460592	12345896	302	2108		https://sra-download.ncbi.nlm.nih.gov/traces/dra3/DRR/000090/DRR092263	DRX085833		RNA-Seq	other	VIRAL RNA	PAIRED	300	0	ILLUMINA	Illumina HiSeq 2500	DRP006090	PRJDB5747		629910	DRS138605	SAMD00079992	simple	211044	Influenza A virus (A/Puerto Rico/8/1934(H1N1))	SAMD00079992	BIKAKEN	DRA005778		public	C64592C7D82B92D01D2112AC0380B757	EF2B0261D9AE86786D3CE8616CA95162
ERR348410	2013-10-16 00:49:00	2013-10-10 02:33:00	16835700	858620700	0	51	612		https://sra-downloadb.be-md.ncbi.nlm.nih.gov/sos1/sra-pub-run-5/ERR348410/ERR348410.1	ERX321246	10663	RNA-Seq	size fractionation	METATRANSCRIPTOMIC	SINGLE	0	0	ILLUMINA	Illumina HiSeq 2000	ERP003984	PRJEB4673		222532	ERS353330	SAMEA2239901	simple	9606	Homo sapiens	SAMEA2239901	CENTER FOR PUBLIC HEALTH RESEARCH, UNIVERSITY OF V	ERA252212		public	BACAA6AE7A3624FA27FB1C7AB90D8DAA	889B24958A7BA7C3191D4729140509BD
SRR12423481	2020-08-11 14:24:00	2020-08-10 13:03:00	9314657	332632894	0	35	103		https://sra-download.ncbi.nlm.nih.gov/traces/sra52/SRR/012132/SRR12423481	SRX8919361	CS0198_1	WGS	RT-PCR	VIRAL RNA	SINGLE	0	0	ILLUMINA	Illumina NovaSeq 6000	SRP276904	PRJNA655577		655577	SRS7175922	SAMN15743388	simple	2697049	Severe acute respiratory syndrome coronavirus 2	CS0198_1	CSIR-INSTITUTE OF GENOMICS AND INTEGRATIVE BIOLOGY	SRA1110945		public	F10FEFE035BDCE4D8D63959C6EBBE451	7988756575F3C5EE921ED7718483ADE6
SRR5382402	2017-03-28 14:36:00	2017-03-28 14:32:00	156692	42306840	156692	270	18		https://sra-downloadb.be-md.ncbi.nlm.nih.gov/sos2/sra-pub-run-7/SRR5382402/SRR5382402.1	SRX2677553	HCT-03-RNA	RNA-Seq	RANDOM PCR	METATRANSCRIPTOMIC	PAIRED	0	0	ILLUMINA	Illumina HiSeq 4000	SRP102613	PRJNA361493		361493	SRS2075687	SAMN06234428	simple	433733	human lung metagenome	BAL from HCT recipients with respiratory illnesses	UNIVERSITY OF CALIFORNIA, SAN FRANCISCO	SRA549838		public	DFE22047803754A94C68350D5D6D6EFF	DFDEB070CD6854614B7F9955F02C0D42
SRR12348232	2020-07-29 22:56:00	2020-07-29 22:52:00	2044821	587482196	2038218	287	132	NC_045512.2	https://sra-download.ncbi.nlm.nih.gov/traces/sra14/SRR/012058/SRR12348232	SRX8848028	SEARCH-0413-SAN	RNA-Seq	PCR	VIRAL RNA	PAIRED	0	0	ILLUMINA	NextSeq 550	SRP252988	PRJNA612578		612578	SRS7110813	SAMN15669720	simple	2697049	Severe acute respiratory syndrome coronavirus 2	SEARCH-0413-SAN	THE SCRIPPS RESEARCH INSTITUTE	SRA1105514		public	024122310F6FE3FCBB38E3C8165E0BB6	362FB2FEF4C8D17A2BEB1F9E90088387
[truncated: 175 more rows]

## Sheet: SRA Runs with Mitovirus Reads
Experiement	Bucket Alignment	Family	Score	pctid	alns	Column7
[truncated: 444 more rows]

[truncated: 1 more sheets: SRA Runs Analyzed]
