# Supplementary material for: Metatranscriptomic analysis uncovers prevalent viral ORFs compatible with mitochondrial translation
Source: mSystems. 2023 May 18;8(3):e01002-22. doi: 10.1128/msystems.01002-22 (PMC10308907; doi:10.1128/msystems.01002-22)
Supplement: Table S2 — Assembled mitovirus sequences and associated metadata [file msystems.01002-22-s0002.xlsx]

## Sheet: New Mitovirus Sequences
sra	node	codon-table	sequence	cds	protein	length	start	stop	fungi-mito-r2	fungi-genome-r2	mammalia-mito-r2	mammalia-genome-r2	viridiplantae-mito-r2	viridiplantae-genome-r2	metazoan-mito-r2	metazoan-genome-r2	bacteria-r2	at-content	query name	subject name	subject length	alignment length	percent identity	identical matches	mismatches	positive	gaps	percent positive	query start	query end	subject start	subject end	e value	bitscore	subject title	subject taxid	subject sci name	subject common name	subject blast name	mitovirus?	rpm	rpkm
ERR2195693	NODE 1118	4	TAATGATCAGGTTTATATTACTGATCGTATACCTTACATATAATAGTGTTACCACTATTATAACTATAGTATACCCTCCTTTTCTTACAAAGGATCTATGTCTATTGTATTCTAATTAAAGAAATTAGCGTAGGCATCATATGCAGAAGCCGGTGTTTGTAACACAGGTTCCTTATATGTACCTTCGTCCAATTCTTTTAATTTCTTTAGATCAATAGAATAATTATTTTGGATTAAATTAAATAAATCAAGATTGTATGAGTATGTAGATTCTCCAATAGAAGAACCATACATAATCTCATCAGTCTCATTTATTTTCTTGAATCCAAGACTGAATATTTTACCTGTATTTAGTAATTCGAGTGTTTTATTTCTCTCTTTACCAAATACATTATCAAT…	ATGACTATTCTTTGCTTATCAAGAACCTTAAAAGCTGAAGGAAAAGAAAAACAAAAAATCAAACCTGATTACGATTCAATAACAAAACCCGGTAGAGTAGTGAAAACTATTCCAACAGGTTTTATTAAAGAGTTCGTAAAAAATTATAACTTACATATGGAAAAACCAAAATTTGATATAAAAGATATTTATATATCAAATAAGGCTGGTCCAAATGGTAAGGCAACAAAGACTGCTTACAGTTCTTTATTGTCATATAGTTATGATTTAATGGCCTCGTTATTTAAAATAACGGACCAATCAGGTATTGAATATTTCCAAAGTCAATACAATTATGCATGAGAAAAGAATTTCCCATCGCAAAAATTGGGTAAACTTTCATTTATTTATGATCCTGAG…	MTILCLSRTLKAEGKEKQKIKPDYDSITKPGRVVKTIPTGFIKEFVKNYNLHMEKPKFDIKDIYISNKAGPNGKATKTAYSSLLSYSYDLMASLFKITDQSGIEYFQSQYNYAWEKNFPSQKLGKLSFIYDPECKLRIVAIVDYYTQLFLKPIHEKIMKKLQNLPCDRTYTQSPINNWKDDGNMFWSIDLSSATDRFPISLQRRLLEIAISKEVADGWSFILSDRKFETPEGNLVQYRTGQPMGSYSSWAAFTLTHHLVLHWSAKLNGIDNFTDYIILGDDIVIKNDKVAKTYMKWMNYLGVELSDSKTHVSKDTYEFAKRWFCKGREFTGLPMNGIVENIENPFIVMVNLYDFFKVKGNYLGSTKNLPCILSSLYKGLSLKLSKKFNNSRFKMKIYTF…	618	c1965	112	0.685182	0.027522	0.116732	0.031209	0.551018	0.425265	0.261028	0.078039	0.030295	71.1261	ERR2195693-1118-4	YP-009270635	717	617	95.948	592	25	607	0	98.38	1	617	101	717	0	1224	polyprotein [Alternaria arborescens mitovirus 1]	1826822	Alternaria arborescens mitovirus 1	Alternaria arborescens mitovirus 1	viruses	TRUE	0.767075	0.369141
ERR2195693	NODE 1155	4	GGGGGGATTTCAAACCCCGTCACTAACTTAAAATGCTAGTATGTAGTTATCGCGTTGGTTTAACCAACCTACATGAATAACATCTGCTGTGCACTTTGTGATGGTGGCCCCATTTTCAGGGATTCCATCTTGTCTAAAGACGTTGATAAACTATCAATATAGAAGTTCTCTAATGGACTTGTAGTACATAGTAAACTCAAGAATTGATAATTCATGTGGTTCATCTCAGTAATTTGAGATAAACTTCTGAATGATTCTCTTCAGAGTTTGTCCATAGCGATAACAGTTTTACCTGTATCACGGTGGATTTGTACTATCTTATCGACGTCCTCAATTCTCATGTGATTAACAGCTTCAATTAGGTCCAATTTAGGGTCATTTCTTATATTCATAAGATGA…	ATGGGTATGAGATATGTTCTATCTCTAACCAATTACACTAGATCTATTGTTCCAACAAAGAAAGAATTAGAGATGGTAGAGCCTGATTTCAGTACAATTACAAACCCTTATAAAGGAAAGAAGTATACAATACCTCTTAAATTTATTAAGGAATTTATTAAAAAGTACAGACTTCAGGAGTTCTCCATGCCAAACTGAGATAGTGATCTTCATTATTTATCAAATAAGAAGTCACCATTCGGTAAGGCAACTCTAACAGCCTCTTATGGACTACTCTATTGTGTGGAAAATTGCCAATGACTTCTACAAAAATTTGTAGATATCCTTGGACAAGACCAATATGAAGGTCTAATTGGTAATTTTATACAAAAAGTATATAAAGACCATAGACTAACATAC…	MGMRYVLSLTNYTRSIVPTKKELEMVEPDFSTITNPYKGKKYTIPLKFIKEFIKKYRLQEFSMPNWDSDLHYLSNKKSPFGKATLTASYGLLYCVENCQWLLQKFVDILGQDQYEGLIGNFIQKVYKDHRLTYMGNPLNGIGKLSIVNDPELKLRIIAQVDYYSQLLLKPIHEKVLKKLSNLPQDRTFTQDPRNKWSPNGSNFWSLDLSAATDRFPIDLQEKLMSVMFKPHFAPLWRELLTKRAYTYKGKSYMYSVGQPMGAYSSWAVFTMTHHLVVQWAAHLCGRVDFTDYILLGDDIVIRDDEVARRYKRIMFKLGVDISEAKSHVSKNTYEFAKRWFRNGVEVSGLPLRGILCNINNPFLVLKQVMDYSYRNTNNFRGTALVLVSKLYQNIKINKR…	625	c1943	69	0.410903	0.060264	0.16256	0.050054	0.424993	0.426479	0.224333	0.10529	0.011268	64.7733	ERR2195693-1155-4	QIR30232	677	615	49.268	303	304	419	6	68.13	3	612	49	660	0	593	RNA-dependent RNA polymerase [Plasmopara viticola lesion associated mitovirus 9]	2719488	Plasmopara viticola lesion associated mitovirus 9	Plasmopara viticola lesion associated mitovirus 9	viruses	TRUE	0.263113	0.131097
ERR2195693	NODE 1178	4	CTCTAACTTTTAATACTTTGACTTCGAAGATTTCTTGTCGACACTTAGAGTGTTATTGTCGATAGACTGAAGAACTCTTTGTTTCTCGTCTTTAAGTTCCTTTTCAAGTGCAATAATAGCACCATAAAGAGGACTAGAGACGATACAAGAATAATCAGATTTATCATTGCTTAAACTTTTCTTTAGTTCATCACTAAAGCTATAATAGTCTTCAAGAATAGTGTTCGACTTCATAACAGAAGTTGGACGAAAATTCTTGATTTCTAGCATAGCAGAAATAATGTTATTTTGCAGTAATTTAATGTAAGCTAAATCTAAGATTTCTCTAAGATTCATCTTTTCAGTAAATTTACTCGGAAGATTATTCTTCCTTAGAATGTCATTAAAGACTTCTCAAGC…	ATGTTATCCTTTTGAGAGGATTTGGGATATAAGTGTAAAACTAAGGAATTGCCAAGAAAACTGTCTCGTGTTGATTGACAGATGTACAGGCGATCTCGTGGACCAAATGGACAGGCTTTATTAGCTTCACATTATGAAGCACTAATATTACCAGACTCTTTGATAAAGAGTTTGGAAGTGTTAGCTCGTGGTATAACCACGATGATTAAAGATGTGTCCATTGGTAAACTAATGTGATTCCAAGAGATCTTTTGTAAACCGGTGGAAAGACCGAGAGGTCTTATCCGACGGAATGTTTCTTTCCCTGATAAGGAAGGAAAACAAAGAACTATTGGAATATTAGATTACTGGTCACAGATGGCCCTTAAACCTATCCATCAATACATAGGCAGGGTTCTT…	MLSFWEDLGYKCKTKELPRKLSRVDWQMYRRSRGPNGQALLASHYEALILPDSLIKSLEVLARGITTMIKDVSIGKLMWFQEIFCKPVERPRGLIRRNVSFPDKEGKQRTIGILDYWSQMALKPIHQYIGRVLEKIPQDCTLDQSKFKDLILNKSEIYYSVDLSSATDRFPIMLIKELLGVRLPQHFVDAWASVLVDYPFDYQGNKLIYSVGTPMGSYTSFNSFALTHHYIVYYCCRELGISWKKLPYALLGDDIVIGNKSVGEMYMKVIKSLHMDYSMAKTHRSENFFEFAKRVFYKNEEISPFPISALRASSKSSDTLVLVIKEAVERGYCFDEISSSVCLYFSLVKEFRAKLCKKIALNSFYFARVLDCTRGIVPAWEVFNDILRKNNLPSKFTEK…	508	c1533	10	0.489278	0.058561	0.065164	0.07179	0.57215	0.508817	0.214351	0.125288	0.037382	63.869	ERR2195693-1178-4	AZT88622	688	392	52.296	205	183	269	4	68.62	3	393	143	531	5e-131	406	RNA-dependent RNA polymerase [Loramyces juncicola mitovirus 1]	2501269	Loramyces juncicola mitovirus 1	Loramyces juncicola mitovirus 1	viruses	TRUE	0.477651	0.250999
ERR2195693	NODE 1583	4	AATCTTCATTCGCTCAACCAATAGGGTACTAAAGGAGTCGACTGATCTCATTAACTTGAACTTATCTCCCTCTATGAATGATTTATCATTCATTGGAAGGGCGATATTTTTCATGTAATAAGACCAGTTTGACTTCGTGCTGGCCGCCTTTTCGATTGCATCCATCATTCGATAATAATCATCAATCACTGCGTGCATTGCACACACGATTGGTAGACTATTAAAGTATGCTGGGGCAACGAATAGGGGGAATTCAGCCTTATTTGAAGTATTCTTAAGGTATTTCTCTCATTCTGATCTAAGTTCATTAATAGATCCTCATAAAGGAATCTTATTATGATCCTTAGTATCAAAATAAGTAGAAACAGTTGATTTTGCAAAGGCCTTCAATGCTACTTC…	ATGACAAATAGAGAGAGTTTTAGACGGATCTCGTCATTTCCTGACAAAGAGGGTAAGCAGCGGACAGTAGGTATACTTGACTATTATAGTCAAGCAGCCTTAAAGCCACTGCATATCTATTTGGCTAGGGTTTTGTCGAAAATCCGTCAGGACTGTACACTTGATCAAGGTAAGTTTTTAAAAGGAGACTTGATGAAGTCGAAGATCTTCTATAGCGTTGATTTATCATCAGCTACAGATAGATTTCCGATTTCCATCATAGTTGACCTTTTAAAAGCTCAACTACCTTCTTCTTATGTTAATGCATGGAAAGATGTAATGGTAGGCTATCCATTTGATTACAACGGTAATAAATTAAATTATTCCGTTGGTAATCCTATGGGAGCCTACTCATCATTT…	MTNRESFRRISSFPDKEGKQRTVGILDYYSQAALKPLHIYLARVLSKIRQDCTLDQGKFLKGDLMKSKIFYSVDLSSATDRFPISIIVDLLKAQLPSSYVNAWKDVMVGYPFDYNGNKLNYSVGNPMGAYSSFNSFALAHHFIIYHCCRELGINWKKLPYNLLGDDIVIGQKEVGELYMKIISSLHVEYSLAKTHRSEKFFEFAKRIFYEGEEISPFPVSALKESSKSISSFVTLLIEQENRGWGFIDSESSVQLYFGIVKELPSKLRKKLTEKSFICRGVLDLVQGRQTGNEFLNKLITRLNLPLNKLSPEFSKYIIQEVALKAFAKSTVSTYFDTKDHNKIPLWGSINELRSEWEKYLKNTSNKAEFPLFVAPAYFNSLPIVCAMHAVIDDYYRMMD…	452	c1356	1	0.492114	0.107209	0.122644	0.093072	0.5952	0.551161	0.281731	0.150521	0.03706	64.0327	ERR2195693-1583-4	AWY10990	705	452	54.867	248	202	327	2	72.35	3	452	244	695	3.41e-175	518	RNA-dependent RNA polymerase [Sclerotinia sclerotiorum mitovirus 32]	2231684	Sclerotinia sclerotiorum mitovirus 32	Sclerotinia sclerotiorum mitovirus 32	viruses	TRUE	0.243548	0.172119
ERR2195693	NODE 1758	4	CTCTTCCGATCTTGACAATATCATCACCTAAGATAATATATTGGTCAAATCCCATAGTCTTTCTTGCTTTGTAAGCAGATCAGGCTACGGTTAAATGATGTGTAAGTGTAAATGCTGCTCATGAGCTATATGCACCCATTGGTTGTCCAACTGCATACCTGCAATTGTTCCCCTCTGGATCTATATAGTCACGGTTAAGCAACAGGTTAGCTCATTGTTCGCCGAATCTATGATTTCCATAGATTTCGCCTATTAAACGAGCCTGAAGACGGACAGGAAATCTATCAGTTGCTGAAGATAGGTCTAGTGAATAGAATAGTTCACTATTATTATAGTTTCAGTTATGACGCGGATCTTGAGAGTAAGTTCGATCAGTACTGAATTTATTAAGCATGCTTA…	ATGAAAAAACCAATAATTTACATAGTACTAATCAAAAGATTAATACTAGGTATATTTGGTGTAGATCATACAAAGTTAGTGACTGAGTTCGTAAGAGAAGTCCAAAAGTTGTGAATTAATAATGGGTTCATGTATATGATATCTTATATGAAAGTCGTAAGACTTCACATAACAAGATACGTATGCGGTAAACCTTTATATTCTAATGCTTCAAATGTCTCACTTGATAGTTCGGGCTTTCCAACAAGATTCTTGTTTCTTAAACCACTTCTAGATGAAGGAGACACTGGAATAAAGATTGTCTTTACTCTATTATCCTTAACCCGTGGATTAAAACCCACTAAGGCTGAGGACAAAAAGATTAAATATGATCTTTCCCCCATTACAACCCCTTCAAAA…	MKKPIIYIVLIKRLILGIFGVDHTKLVTEFVREVQKLWINNGFMYMISYMKVVRLHITRYVCGKPLYSNASNVSLDSSGFPTRFLFLKPLLDEGDTGIKIVFTLLSLTRGLKPTKAEDKKIKYDLSPITTPSKGTTMGSVPGWFIKEFVRRNNLGRKLPEYSVKDHYLSTKGGPSGKSTWASQWSHLFYKQDLILSLAYILGNGFKELFYTPFLKNMHLSYGKDRWPNGKLSIVKDPEGKRRVIAMVDYHSQLALRKVHEDLLSMLNKFSTDRTYSQDPRHNWNYNNSELFYSLDLSSATDRFPVRLQARLIGEIYGNHRFGEQWANLLLNRDYIDPEGNNCRYAVGQPMGAYSSWAAFTLTHHLTVAWSAYKARKTMGFDQYIILGDDIVKIGR	395	c1186	2	0.50336	0.01613	0.180246	0.011113	0.487385	0.331413	0.281486	0.041199	0.004538	63.1098	ERR2195693-1758-4	YP-009272899	764	391	95.652	374	17	380	0	97.19	1	391	38	428	0	783	RNA-dependent RNA polymerase [Fusarium poae mitovirus 2]	1848151	Fusarium poae mitovirus 2	Fusarium poae mitovirus 2	viruses	TRUE	0.269859	0.205685
ERR2195693	NODE 1838	4	ATATCATCACCAAGTATTATATATTGATCAAAATCTTCCACACCTTCAAGATGTGCACATCAATGCACAACTAAATGGTGAGTCAATGTGAAAGATATTCAAGAAGAATATGTTCCCATTGGTTGTCCAGTATTATACTGTACAACCTCACCATTAGGTGCTGAAAACTTTAAGGCTCCTAGATGTTCAGTTCAGGCTTTAGCGAAATCGTAATTATACATTTCACCTATAAGTCTAAACTGAAGGGTTCTAGGGAATCTATCCGTGGCTGCGCTCAAGTCAAGTGATCAGAACTTCTCATTATTATTGAGTCATTCGTGTCTTGGATCTTGAGTGAAGGATCTATCACACTTCAAGTTTTTAATTAACTTGAATTGCGCAGAATGTAATTTCTTTAAT…	ATGCTTAGAAATCAAATAAAAATAATCAAGAGATTATGTTCTATTTTCTTTCAAGAAGCATTTCAACCTCAACATTTTGTTAAATTGTTATATTTATATAACCATTTAATAAAACACCATGGATATATTGGTGCAATAAAATACATGAAAATCATGCGTTTACATTGCACTAGATATATCTGTGGTCATCCCTTATATACTAATAGCAATGCTATTAGTATAGATAAGGATGGTTGACCCGTTAAACTTTCCTTTCTTAAAGAGTCTGTAGACTCTGGAAAACTTTCATATGTTTTAACAATTCTTATGTTTAATAGATCCTTGGATCTACCAGCAAAAGAATGTCGAAAACAGATGAAAAATTTAAGCTTGTCAACAATCACCGATAGTAGTAAATGT…	MLRNQIKIIKRLCSIFFQEAFQPQHFVKLLYLYNHLIKHHGYIGAIKYMKIMRLHCTRYICGHPLYTNSNAISIDKDGWPVKLSFLKESVDSGKLSYVLTILMFNRSLDLPAKECRKQMKNLSLSTITDSSKCNYTIPTGFIKTFVKTNRLFIDQKDMVLSPVDFYLSNKAGPQGKSTLTAHRCWLSFNDLFIKSLNKLAIGEYAKDWLRKSHKFWILNNKDELLKTDFNENPGKLSVVKDPEGKFRIIAIVDYYTQLLLKKLHSAQFKLIKNLKCDRSFTQDPRHEWLNNNEKFWSLDLSAATDRFPRTLQFRLIGEMYNYDFAKAWTEHLGALKFSAPNGEVVQYNTGQPMGTYSSWISFTLTHHLVVHWCAHLEGVEDFDQYIILGDD	391	c1175	3	0.585463	0.019154	0.080407	0.022375	0.500542	0.369739	0.239964	0.056652	0.015167	67.3502	ERR2195693-1838-4	AHI43535	596	391	74.936	293	97	337	1	86.19	1	391	1	390	0	629	RNA-dependent RNA polymerase	partial [Fusarium circinatum mitovirus 2-2]	1459668	Fusarium circinatum mitovirus 2-2	Fusarium circinatum mitovirus 2-2	TRUE	0.230055	0.181431
ERR2195693	NODE 1977	4	GGGCAATTAGGGCATAATTGGTTTCAATTATACAAAATTTAGCTATGAGTTCTCAGAGATGAACATTTGAAGTGAGTTAATAGATCTTTGATTGAACTGACTCAGTTCACGAGATCATATTGGTCTGACTTCTATCTCTCCCTCGTAGTCTATAATGTCTAGTGCATCAAGGCTCCCATAAAGAGTCCTTGTTTCCAGATTTCTATAATAAGAATCTGGAAATCTCTGATCTGAGAAGTGTTTTTGTAAACTCTTCTTTCACAGAGATTCAAGAAAAGCCATCCGTATGTTAATATCCCGATCTTTTCGGGATAAACTATCTACAGATGGTGCCGCAAAGTGATTGATGAATTCAACGACAGTTGAACCTTCATCTTTCATTTTCTGGCATAACTCTTG…	ATGGGAGCATATAGTTCATGGGCAGCATTCACACTTACTCACCATTTAGTCGTAGCCTGATCTGCTTATAAAAGCAGAAAGACTATGGCTTTTGATCAGTATATTATACTTGGTGATGATATTGTCATAAAAGACAATAGAATCGCCGAGATTTATAAGGGTCAAATGATGAGAATGGGTGTAGACATATCTCTACCAAAAACACACGTATCAAAAAATACGTATGAATTTGCAAAGAGATGAATCAAGAACGACAGAGAGATTACTGGGATTCCCTTGAAGGGTATTTTAAATAACATAAATAATCTTAAGGTTGTTTACACAATCTTAAATGATTATTTAATAAAATGCCCTACGAGTGTACCCAAATCAAGCTGAGCGATATTTCAAAGTATTTTC…	MGAYSSWAAFTLTHHLVVAWSAYKSRKTMAFDQYIILGDDIVIKDNRIAEIYKGQMMRMGVDISLPKTHVSKNTYEFAKRWIKNDREITGIPLKGILNNINNLKVVYTILNDYLIKCPTSVPKSSWAIFQSIFLGFQIRGSGKGRKTRTITHKYLDNLRDFAISVRYSMNLTTPYELRAYFASKVKLFKETSDYQSIPSEKLILPYMEGILTNGLAKISKDTIIQINKQLDSFDRLAKEDKRSLVYSGVLFGLLNRLERLQELCQKMKDEGSTVVEFINHFAAPSVDSLSRKDRDINIRMAFLESLWKKSLQKHFSDQRFPDSYYRNLETRTLYGSLDALDIIDYEGEIEVRPIWSRELSQFNQRSINSLQMFISENS*	379	c1179	43	0.597847	0.061347	0.125864	0.048753	0.528635	0.428545	0.274937	0.100022	0.039006	65.0296	ERR2195693-1977-4	YP-009272899	764	378	93.915	355	23	364	0	96.3	1	378	387	764	0	731	RNA-dependent RNA polymerase [Fusarium poae mitovirus 2]	1848151	Fusarium poae mitovirus 2	Fusarium poae mitovirus 2	viruses	TRUE	0.276606	0.234213
ERR2195693	NODE 2187	4	CTCCTGCAAAACTATAGGTAACCGATCAGTGGCCGCGGAAAGATCATAAGAATAGAAGTTCTTAAGACCTCTTGATAAAAGAGCGTTTAAAGGCTTCAATTGATCAAAGGTACCATCCATAGGAAGAGTTTTAAGAAACTCAAATATGGATAGATGTAGTGGGCTCAAAAAACTTTGAGTCCAGACATCAGTGATAGCAAAAACTCTCACTTTACCTGCCGCTTCCTTCTTCTCGGATAACTTACCGAGCTTTAAGTCTTTTAGAACCTTATTTCGGAGTTCTTCTGTCATTGAAGAGCTTCAAGATTCCAAATTATTGATCTCTTCTTTTAGAAGGGAGAATAATGAAGGAGCAGTGACCGCAGAAACTGTCTCAGCATAAGACAGAAGACGAGAGTC…	ATGAAAAAACACATAAAACTAATCAAAAACCTCGGGTTTAAAAGAGTGGAGGGAGGAACGAAGTATCTTAATATTAAAGAACTTCCACGTTTCACCCGTCTACTTATCTGGTTATTAGCTAGCAATGATGAGAAATCATCGTTGTTCAAACTTGCTTTACGAATCAAACGTATGTATGATCGTAATGGACCTTTATTTACTGTTCAGTATTTAAAGGAAAGTCATCGTTTAACGATGAAGCAAGTTGGAGGGCAAGTCGAGATTTGTACAACATTTCCTCGGGTTGCTACTCGAAGAGGCTTACCTTTGATAGTTCCAGGGGACCTTAGGGTCCGTATGGAAGCCAATAATATTGGCACTATCAGAGCGGTCTTATCCTTACTTACAGTGTACCGGGTT…	MKKHIKLIKNLGFKRVEGGTKYLNIKELPRFTRLLIWLLASNDEKSSLFKLALRIKRMYDRNGPLFTVQYLKESHRLTMKQVGGQVEICTTFPRVATRRGLPLIVPGDLRVRMEANNIGTIRAVLSLLTVYRVINCASTLKLETITAPFKGITDRFTSLELDKGFRMLSLENRLRIEENKFLIPSVKSGPNYKIAALGATLDAKAFQEDSRLLSYAETVSAVTAPSLFSLLKEEINNLESWSSSMTEELRNKVLKDLKLGKLSEKKEAAGKVRVFAITDVWTQSFLSPLHLSIFEFLKTLPMDGTFDQLKPLNALLSRGLKNFYSYDLSAATDRLPIVLQE	341	c1023	1	0.377998	0.1148	0.086971	0.081573	0.482415	0.453649	0.191181	0.12953	0.040049	60.2624	ERR2195693-2187-4	YP-009272901	689	341	86.804	296	45	315	0	92.38	1	341	1	341	0	601	RNA-dependent RNA polymerase [Fusarium poae mitovirus 4]	1848153	Fusarium poae mitovirus 4	Fusarium poae mitovirus 4	viruses	TRUE	0.0721873	0.0676545
ERR2195693	NODE 2281	4	CTCGAAGTTTACTCCTGAATCCTGCAGTGCTCTGTTCAACTCCTGGTAAAATTTCATTTTACTAGAGGCTGAAACAGGACGTACCCGAGGTTTCTCGGATATGTCTGGAACTGCGGGTGCTAGACCATCAAAATGCTCCATAGCCTCTTTGATGAACGAATAAACGTTCTCATAAGAAGCCTCACGAGTAGAAGGGAATTCAACCAACTCAGGTTGAGTTGTATTCTCTTCAATTGTGATCTCTATAAAAGAGTTCATATAATGATGGAAGGCAGGCGTATCTCGGTTGATACCATTAGTTGGGTCTCAAACAAGTTGACCTATCTTCTCTATCAACTCCTGGCTACTTTGTTGATTCTGGTAGAAATACCGGATGATTCAACGATTAATAACCTTAGA…	ATGGGGGCTTTATCCTCGTGAGGTATGTTGGCACTGACTCATCATATGATAGTCCAAGTGGCAGCAAGTAGAGTAGGTCACAAACGTATGTTCCGTGACTATGCACTACTAGGGGATGATATTTGTATCGCCGATACGGCGGTAGCAAAATCTTACCTTTCCCTTATGACGGATTATGGGGTAGACATCAATCTATCTAAGTCGCTAGAATCTGACATCGGAGTGTCGGAATTCGCTAAACGTCTTTTTAAAGACGAAGCGGATCTAACACCGATGCCTCCTAAATTGATTACATTATTAATGAGTCAATTCAGGGCACTTCCTACGTTAGTTAGAGACATGGTTGGTCGGGGACTCTCAGTCGAATCCTTAAATCTTAAGGATGAGGCTAGAGTTACT…	MGALSSWGMLALTHHMIVQVAASRVGHKRMFRDYALLGDDICIADTAVAKSYLSLMTDYGVDINLSKSLESDIGVSEFAKRLFKDEADLTPMPPKLITLLMSQFRALPTLVRDMVGRGLSVESLNLKDEARVTRPILWEIIGPLGLLPSAGLSPFLGDKTLTEDELRIVADCVSKVINRWIIRYFYQNQQSSQELIEKIGQLVWDPTNGINRDTPAFHHYMNSFIEITIEENTTQPELVEFPSTREASYENVYSFIKEAMEHFDGLAPAVPDISEKPRVRPVSASSKMKFYQELNRALQDSGVNFE	306	c918	1	0.169158	0.181604	0.076267	0.109475	0.284134	0.440779	0.09615	0.174783	0.043578	56.8513	ERR2195693-2281-4	YP-009272901	689	306	89.542	274	31	296	1	96.73	1	306	380	684	0	586	RNA-dependent RNA polymerase [Fusarium poae mitovirus 4]	1848153	Fusarium poae mitovirus 4	Fusarium poae mitovirus 4	viruses	TRUE	0.0661155	0.0642522
ERR2195693	NODE 2484	4	CTGACTTTTCTTGATTACTTCATATAGTAAACCAGGACTAGTATCCGCTAACCGGAATAGCAAATCTCTTGATAACTCAAGAGCTTTGGAATTCCGTCTAGCTATAGGCTTCTCGAAGGCCCAAGACAAGCGACTTAGTTCACTATAGGCAAGTCGAATACGTTCGACCTGACTTAGTGAATGTCAGTCGTGTAAGTAGTGGCTTGCTGATCTCAATAAGATTTCAGACAAGTTTCTAATTACATCTTGGGTACTTGGAAAGTCACGAGTATAACAATCGATAGAGAAGAATCTTCTATATCTACGATATGTTTTATCGTCACTCTCCAATGCCTTCAATCAACCCTTGGTAACTTTATTTTCCAATAATTCATCTAAAGTTGAATTAAAGGTTTTTAA…	ATGCTTGCTTTGACACATCATGCCATAGTACAAATGGCTGCTCGTCGTATCGGTTGAAGAGACTGATTCGGCGATTACGCTGTACTTGGTGATGATATTGTTATAGCAAACACTCAAGTAGCTAATTCTTATCTCCAAATTATGGACGATTTAGGTGTAGAAATTAATCTACATAAATCCTTAATCTCTCATAATGGAGTGGCAGAATTTGCGAAAAAGCTTTTAAGTTCTAAGTGTGACTACAGCCCGTTAGGGCCTAAGTCAATTTTTGAATTTATAAAGTCCCCGCTTCATTTTAAAGATGTCTTTATTAATTACGGATTATACCGTGATATTGAAGATACCATTTTAGATGGAGAAGTCCTTGTTGATAAGTTACAACGTCTCTTACAAGGAGCC…	MLALTHHAIVQMAARRIGWRDWFGDYAVLGDDIVIANTQVANSYLQIMDDLGVEINLHKSLISHNGVAEFAKKLLSSKCDYSPLGPKSIFEFIKSPLHFKDVFINYGLYRDIEDTILDGEVLVDKLQRLLQGASTHSNHKWVRRLKSSYWDIVSYFGLNSVQDLSPSLRAAAIDSLDAENLKTFNSTLDELLENKVTKGWLKALESDDKTYRRYRRFFSIDCYTRDFPSTQDVIRNLSEILLRSASHYLHDWHSLSQVERIRLAYSELSRLSWAFEKPIARRNSKALELSRDLLFRLADTSPGLLYEVIKKSQ	313	c939	1	0.481207	0.04735	0.066934	0.016604	0.457051	0.352807	0.22364	0.044051	0.031948	62.3003	ERR2195693-2484-4	QIP68024	747	313	81.47	255	58	280	0	89.46	1	313	422	734	0	533	RNA-dependent RNA polymerase [Bremia lactucae associated mitovirus 1]	2719810	Bremia lactucae associated mitovirus 1	Bremia lactucae associated mitovirus 1	viruses	TRUE	0.0371056	0.0395161
ERR2195693	NODE 857	4	TGTGCTCTTCCGATCTCAAAAGCCAACGCAGATCGATGGGAAGTTCTGCAGAGCAAAACTAGGTTTTCGATCCGGAATCATTTTGATTCGAGAAATGATTAATCTCGCCTATGAATACCATAAAACTGTAGATGAGAGGTGTAAACCTCTTTATCATCAACAGCGGTAGGTAGTATTTGGGTTTAACGCCTTTATACTTCGATAAATTAAAACTGAAGTCCATAAGTTTACATATTATGAGTCTCAGTTTTTATATTTATCTTTCAAAGCACGTACGATAGAATTACAATGATTATTGTCATTCATCTTACGCAAGAGTTTACTCAAGTCTTTTTTCTTTTGAACTTCTTCCTCATAGAAGTGAACATTACTGTTCAAATCTAAGATTTTACTCAGAAA…	ATGAAATCAATAAAATTAATTATCGAATCATTACAAATTCGTAATAAAGCAATTCAAGACAAGGTTTGAATTTCTCAGAGAGAAATTGTTCCTTTTCTTTTAGTTGTCCTATGAATAACTGATACTACTGATACTCCTCTTAAAAGACATTTCTATGTCTTGGAAGCGAAGTTTCAGAAGCTTTGAAAACATAATGGTCCCACCTTTTTATTTAATTATTTAAAAGGTGTTACTCATGTTTTAATCAGGTATTTCGCTTTAACGCCCGTTACAGAAACTTACAATAGTAAGGTTCTAGTAAAAGTATGTAAGCATACGGGTTTACCAATAATTTTTGGTAAAGAACTAAACTCTTGAATCATTAGATGAAACAGGAGTTATGATCTTCCGAAAATTATC…	MKSIKLIIESLQIRNKAIQDKVWISQREIVPFLLVVLWITDTTDTPLKRHFYVLEAKFQKLWKHNGPTFLFNYLKGVTHVLIRYFALTPVTETYNSKVLVKVCKHTGLPIIFGKELNSWIIRWNRSYDLPKIIALFSFIGVFRSLPTKVPVSLSTITDKFDGKTDTFNHNTIKSAIDHLNIKLKFSKNIKPIYSTKAGPNSFNSLWGAEIDAFALLRDRSVLIPFIRYLIVNRSFLFLSWYILIIILGSPYYYVSCLFKTQRPDNGRLSVVYNQAGKARVVAMTNWWIQCCFKPLHDGIFNTLRGISTDATFDQKGRLLEFVSRTKGQKYFCYDLSAATDRLPIRLQTDILNILGVQGTNWSDMITNIKWKYKSNLIQYSVGQPMGAYSSWAMLALTHH…	762	c2520	235	0.635245	0.015316	0.153273	0.011365	0.546073	0.334691	0.356718	0.037006	0.0201	66.2177	ERR2195693-857-4	QIR30236	757	747	55.556	415	311	535	7	71.62	11	754	8	736	0	791	RNA-dependent RNA polymerase [Plasmopara viticola lesion associated mitovirus 13]	2719438	Plasmopara viticola lesion associated mitovirus 13	Plasmopara viticola lesion associated mitovirus 13	viruses	TRUE	0.667901	0.24987
ERR2195693	NODE 949	4	ATGGATTTCTCTTACTCTCATCGCAAGATGATAGGGTAAGAACCAGAAATGGTAGGTTAATTCTCTAGAATTTAACATCCACCTTTCTACTCTTATTGAAATATCGAATAAAAGTAGTAAGACGTGGAACTGCTGTTTCTGTGTTAGAGTTTGAAATAGCTCTAGCAACCAGTTTAGTAAATTCTGTATAGTTAGTCACCTCGTCAAGAGAATCATTAAGATTCTCTTCCGAAGAGTAATTATAAGAATTTATATTATCAGAGAATTTATATGCTTTATCGCATATAATCGAGTAGATATTCAATCATATATTATATGGAATATCTGACATCAGTTGTAAATTGTGAACTTCACCAATATTACAACATTCTTGATAATAACTTGTGTTAAACTCAGGAA…	ATGAAAAAATTAATTTATCAAATAATTAAGGGAAGAACCAAAGTGGTTAACCTTGATAGCATGTCATCGTCAGATGAACTGTTATCAGCTCTTTCTCCACATGCTTACTTATTGAACGCATGTTTTGAAAGAGAGAATTCTCCAGTTCGTTTAACAATATTTAAGAAATTTATTGTTCATCTTTGATCTATGAAGAAATGTCATGGATCAAAACATGTAATAAATTACTTAAAATACTGCCACCTAGCTATTCAAAAGTTCATAGCTGGACAGCCTGTAAATTCTCTTAAAGAATTAGCAGGTCCGGGTGTTTATCCTTCTTTAAGAAACGGTCTTCCCAAATTTATAAATTTGAGAGATCGTAATCTTATCAGAAATGATAATCCTCAGATCACAAGA…	MKKLIYQIIKGRTKVVNLDSMSSSDELLSALSPHAYLLNACFERENSPVRLTIFKKFIVHLWSMKKCHGSKHVINYLKYCHLAIQKFIAGQPVNSLKELAGPGVYPSLRNGLPKFINLRDRNLIRNDNPQITRFYLTLFGVYRVLDCPKTLKLSTITSPYAGSETILDEISSDIALLTSRFLKAKVLKALKVSNTISFLESSSGLHKKSWTGLRSIAYSLNLSHLREDVNILRSFFLDTKINTLYDFFCSIPTTPVSISGYLCTKDEPAGKVRVFAMVDIWTQNILKPLHTALFAFLKSLPNDGTFNQQLSVKRAVEKVKVSKQSFGYDLSAATDRLPIALQKIIISSIFNNTIANAWGNLLVGREYILKKCIHLDTDTAFSYSVGQPMGALSSWAMLA…	733	c2263	65	0.719178	0.007522	0.133756	0.010145	0.621841	0.398514	0.350398	0.038611	0.008144	68.261	ERR2195693-949-4	QDH86472	762	703	45.661	321	341	421	14	59.89	5	669	14	713	0	557	RNA-dependent RNA polymerase [Mitovirus sp.]	2587224	Mitovirus sp.	Mitovirus sp.	viruses	TRUE	0.590991	0.239559
ERR2195693	NODE 978	4	GGCAGTCACATTTTCATGTGCTGCAGAATTTATTCTGTACATGTGCCCTATGATGGGATTAACACATCGTTTTGAAGGTAAGCTAATAACCTTCCGGTACGTTCTTGACACTAACCATGTCACTGCGGCCGTTAAACAAACTTAACTATTAACATGAAAAATATAAAAATATTAATTGAATTAATCAAAAGATTAATTCAAGGTATTTTTGGTATCAATCATGCAGCAATAGTTACTGAATTCGTCTTGGATGTCCATAAGTTGTGAAAAAATAATGGTTTCACATATATGATCAAGTATATGAAAACAGTACGTTTACATATTACTCGATATATGTGTGGTAAACCGTTACATCATAATGCTTCAAATGTCTCTTTAGATCATTCAGGATTTCCTACT…	ATGAAAAATATAAAAATATTAATTGAATTAATCAAAAGATTAATTCAAGGTATTTTTGGTATCAATCATGCAGCAATAGTTACTGAATTCGTCTTGGATGTCCATAAGTTGTGAAAAAATAATGGTTTCACATATATGATCAAGTATATGAAAACAGTACGTTTACATATTACTCGATATATGTGTGGTAAACCGTTACATCATAATGCTTCAAATGTCTCTTTAGATCATTCAGGATTTCCTACTAGATTTGTTTACTTGAAACAGATTTTAGATGAATCAGTGATTGGAACAAAGATTGTATTAACCTTGTTATCCCTAACTCGTGGATTAAAACCCACAAAATTAGAAGATAAAAAGATTAAATACGATCTTGAATCTATAACCGCACCTAAGAAA…	MKNIKILIELIKRLIQGIFGINHAAIVTEFVLDVHKLWKNNGFTYMIKYMKTVRLHITRYMCGKPLHHNASNVSLDHSGFPTRFVYLKQILDESVIGTKIVLTLLSLTRGLKPTKLEDKKIKYDLESITAPKKGTSYGSVPTWFIKEFVRRNNFYKEIPKYSIKDHYLSVKGGPSGKSTWASQWSHLFYKQDLILSLAYIFGEGFKELFFIPFLKNMHLSYGKERWPNGKLSIIKDPECKRRVIAMVDYHSQLALRSIHKDLLNILSKLPCDRTYTQDPLHNWIYDNKESFYSLDLSSATDRFPVRLQSRLLSEIYRDDRFGQKWEDLLLNRDYMDPEGINRRYSVGQPMGAYSSWAAFTLTHHLVVAWSAYKSRKTMAFDQYIILGDDIVIKDNKIAS…	725	180	2354	0.653732	0.022824	0.108671	0.021482	0.582552	0.407581	0.260813	0.059336	0.028821	68.1743	ERR2195693-978-4	YP-009272899	764	727	79.092	575	149	654	2	89.96	1	724	38	764	0	1211	RNA-dependent RNA polymerase [Fusarium poae mitovirus 2]	1848151	Fusarium poae mitovirus 2	Fusarium poae mitovirus 2	viruses	TRUE	1.31219	0.550415
ERR2195693	NODE 982	4	TTTCAAGACTAAAAACCCCCTTCTTTTTGGTTGAAGGGGAATAATGATATTAATATTATTATTCAGGAAGATTACATCTTAAAGTTCGCTCACATATCAGCCATACTTTGTGGCTTTATGTAAGTTCCTTTTACCACTTGATCTAACTCAACAGTTTGTAAATTGTTGATTAGAATTTGACCAATTCCTGAAAGTGTATATGAATCTGATATTGTTGCAGATCCATAATATACTTCAGTAACTTGGTTTTCAAGTTTGAAACCATTTTTTAATATTTTACCTATTTCAATTAAAGACTTGATTTTGTTCCTGTCTTTATTGAAAATAGATTCAATATTAAGATCACATATTTCTTTAGAAATATTATGAAGATCATTAAGATCTTCAAGTTTAATATTT…	ATGAAGAAAAATTATATCAAAATTCTATGAAGAATAATGATATTAATATTTCCTCAGGTAGATACATCTAAAATCCTTCGTCCTTATTTTAAATTAGTATTTAAACTAATTAAAAATAATGGATTAATCTATACAATCAAATATCTAAAAAGATGTCGTCTACATTGTACAAGATACATATGTGGACAACCTCTTTTTACTAATGATATGATGATTGGTATAGATAAAGAAGGATGACCAAAAGTTCTTCACTTCCTTAAGCCATTGGTTGATGGTAATATTTCTTCATTAAAGTATCTATTTACAATCTTGAACTTCACAAGAAGTTGAGATTTAAATAGTAATGAATGAAATAAAATACAACCTGATTATAAAAGTATAACTGATCCTCCAAAAGGA…	MKKNYIKILWRIMILIFPQVDTSKILRPYFKLVFKLIKNNGLIYTIKYLKRCRLHCTRYICGQPLFTNDMMIGIDKEGWPKVLHFLKPLVDGNISSLKYLFTILNFTRSWDLNSNEWNKIQPDYKSITDPPKGGHIIPSGVINQFVREFRLKSDHPSFDKTKDVYLSTKAGPNGPATISCQEDLLNFDYPMMDKILKITDQNGQDFFCKNYSDAFNKGVIPSKVKTLGKISFVKDPECKLRIIAISDYYSQLFLKPIHNIIMNKLNNIKMDRTFSQDPNHKWDLNNSEKFWSLDLSSATDRFPVELQKRLLARIFHMELAQSWQSILNSREFTTPEGLKLKYLTGQPMGTYSSWSVFTLTHHLVVYYCAHLCGLKNFDQYMILGDDIVIKNDAVAQSYI…	714	c2213	72	0.708594	0.016859	0.152214	0.022169	0.616206	0.405018	0.33266	0.064174	0.030186	71.113	ERR2195693-982-4	QIR30231	714	714	90.896	649	64	687	1	96.22	1	713	1	714	0	1341	RNA-dependent RNA polymerase [Plasmopara viticola lesion associated mitovirus 7]	2719487	Plasmopara viticola lesion associated mitovirus 7	Plasmopara viticola lesion associated mitovirus 7	viruses	TRUE	1.25619	0.523632
ERR3412978	NODE 148	4	AGCCTTAACTACTAAGGTTAAGGGAGAGCGTTAAGAATATCAGATAATGATAAGGCAATTGGTAAAGGCTATCGTCCTGGTCCAAGACCAATCTCTCTACGTTTTATCGTAGAGACAAGGTCACGAATTAGGCAAGCTTTAGCCCCAGCCAGTTGATAACTGGATGGTATCGGGTTAATACCTGATACCTCTGGGATCAGTAAGAGCCTCCTAGTATGGATTTTACTCCAAACTAAAGAGCCTCCGACTGACTCAAAAGGAACCAAAGAAGCTATTGCATCGTTGGTTTTCTGTGTCATAGCAGAAATCAACGGCAAAGTAATTTGGTAACTATTCAGAAGCTCGGATTGGTCATCCGGCCCTAGCACAATTGTAGAAGAGATAACTTCATGGACCTTA…	ATGAAGATTCCAAGGGATTGTACGTTTGATCAACAGTCTGGGCTAGATCTGTCTAGGACAGAAGGGTCGATATTCTACTCCGTCGATCTCAAGACGGCGACTGACAGATTACCGATGCAGTTGCAAAGGAATCTGCTGGCCCGCCTTACTGGGCCAGACAGAGCAGAGGATTGGGTAACTATTATAGTTTCACAACCTTTTCTGACACCAAAGGGAGATCAGATCCATTATGGAGCTGGTCAGCCGATGGGGGCATTAAGCTCGTGGGCTATACTAGCACTCACTCACCATCTCATTGTACAAGGAGCAGCAAATCGAGTAGGAAAATTTCCTTTCGATAACTACTCTCTGTTAGGAGATGATATCGTTATCGCCGATTCACAAGTCTACGAAGAATAC…	MKIPRDCTFDQQSGLDLSRTEGSIFYSVDLKTATDRLPMQLQRNLLARLTGPDRAEDWVTIIVSQPFLTPKGDQIHYGAGQPMGALSSWAILALTHHLIVQGAANRVGKFPFDNYSLLGDDIVIADSQVYEEYLRILAVLDIPISENKSHRSPKIFEFAKRWIYIGVEVTPFPLLGLIETWNRYHLLFETLSQAEARGHYVDKCQGAPVGLEELLQNLGVRGRLLTLATRNYKALANLPLLESTDTEVQNFALLLSSLFGTEFSCNWSPRTARLFIEAIAVSSYKWREAKTSAHLIERVKFWTDKVHEVISSTIVLGPDDQSELLNSYQITLPLISAMTQKTNDAIASLVPFESVGGSLVWSKIHTRRLLLIPEVSGINPIPSSYQLAGAKACLIRDLV…	414	c1310	69	0.271498	0.123613	0.101464	0.084458	0.359375	0.422903	0.189981	0.131289	0.03665	56.2793	ERR3412978-148-4	QDH90007	663	413	42.131	174	231	241	7	58.35	2	411	256	663	8.23e-91	298	RNA-dependent RNA polymerase [Mitovirus sp.]	2587224	Mitovirus sp.	Mitovirus sp.	viruses	TRUE	0.132756	0.0779085
ERR3412978	NODE 20	4	ATAGGGGGGGGATCAGGTTTCATCACCTGATCAGCTCCGGTCCCCTGTGATGAGGGAATCGACTATGCGCAATCCCCAGTCTAGGCCTTCTCTTGAGATTATCTTGAGAGATCTAGCTGCTTTATAATTGACAATTATAATAGACTTTAATCGCTATCGTAGTGAAAATTCTACGGATCCAATGGAGTCCTTGTATCTCGATGAAGATAACATCCTCAGGTCATAACGTGGGTTAATTCCCCGCGAATGATTCAAAACGAGACGTAGCCGTTTGGGTCTTGTCAAACATCCAATTTTATGCAATAATTACACAAAATCGAATATTCTGACAAGAAGGTAAACCATGAATGCGGCCGCTTCTTATGCGGCCGTTTTCACGATTTATTATCCTGACCTTAG…	ATGCGGCCGCTTCTTATGCGGCCGTTTTCACGATTTATTATCCTGACCTTAGGGCTTGAAATTTATCGATCCTACTTTGCTTTGCTGTTAAAGAGAATCATGAGACTTTATCAATCTCAGATACAGCGTAAGAACCTTAGATTTGTTTTTACATATCTAAAGGAAGCTTACACTGTGACCCTCTTTAATAGGGTTGGTCAACAATATACTCCAAAAGTAAGAGTATCTGTTGATCGATTAGGCTGACCGCGGATTATACCATTCCAGCTTCGGATTCTGCTGGGTGATAGATCCGTGTTTGTAGGTGTCTTATCCCATCTTGGGGTACATAGAGTTATTCCGTGATGACCAAAGGTTGATTTATCATCAATCTTGGACTCCTTTTCAGGAGTTTCTCGG…	MRPLLMRPFSRFIILTLGLEIYRSYFALLLKRIMRLYQSQIQRKNLRFVFTYLKEAYTVTLFNRVGQQYTPKVRVSVDRLGWPRIIPFQLRILLGDRSVFVGVLSHLGVHRVIPWWPKVDLSSILDSFSGVSRSLDISSLKKAKKSLCALGRLPFNFSFTNLKSKGRILESAGPNGPVSQWTVIEDALAFLDHRPYLWVLVRWLFITKSYFILFCFLALIICGFPLWLYRKISKMEPFLLGRLGVVYNVAGKSRLVGITNWWIQVALYPLHKSIFGFLKKLSTDGTFDQLSPVKNLMGTGPGQYFSLDLKSATDRLPIDLQEDILSLFIGKTKANLWKHLVSLPFAFKGRIVKYSVGQPMGAYSSWAMLALTHHIIVMVANKSKTSDYAILGDDIVLKG…	701	348	2450	0.557496	0.047765	0.183161	0.038505	0.704707	0.467972	0.414721	0.07703	0.032898	61.3909	ERR3412978-20-4	QIR30269	694	644	40.062	258	359	378	14	58.7	27	657	48	677	1.07e-131	415	RNA-dependent RNA polymerase [Plasmopara viticola lesion associated mitovirus 46]	2719474	Plasmopara viticola lesion associated mitovirus 46	Plasmopara viticola lesion associated mitovirus 46	viruses	TRUE	0.993285	0.405423
ERR3412978	NODE 561	4	CACATGTCTACACTAACCGGTGGTCCACTTCGGTGGCCCGGATCCTCCGTCTCGGGTAGGGAGCAGTCCCCCCGGTTCGGGGTCTAGTAGTAATACTAGGACACCTGACTGCTAATTAGAATCTATGGTTAAGTTTAAAAAACTTTTCCAGTTGATCCAACGAGCAATCAGCTGGATTCAAAGAGTTTTCACGCTCGATGAAATCCGACCTAATGGGGAGTATCTGTTCCTTACGGAATCTCTCCTCCGTGTAGGTAATACACGGGGACCTATCTTCCTTATAGAATATATAAAGAAAGTACGGTTAGCTCTATTACATCATCTTTCAGGTGAGTATAAGAGTAAGAGAATTTCGGGGGTTCGTGTAACCCACGATGGTGTACCCTTGATCCTGGGTCC…	ATGGTTAAGTTTAAAAAACTTTTCCAGTTGATCCAACGAGCAATCAGCTGGATTCAAAGAGTTTTCACGCTCGATGAAATCCGACCTAATGGGGAGTATCTGTTCCTTACGGAATCTCTCCTCCGTGTAGGTAATACACGGGGACCTATCTTCCTTATAGAATATATAAAGAAAGTACGGTTAGCTCTATTACATCATCTTTCAGGTGAGTATAAGAGTAAGAGAATTTCGGGGGTTCGTGTAACCCACGATGGTGTACCCTTGATCCTGGGTCCCTTGATCAATAAAGTTCGAAGAGGACAGTCCCCAGATATTCTGCGGATTGTCAATTCGATTCTTTATGGAACAAGGGCCCTTAACCTTGGGAAAGATCCTGATATTTCTCCAATTGTTGGTCCG…	MVKFKKLFQLIQRAISWIQRVFTLDEIRPNGEYLFLTESLLRVGNTRGPIFLIEYIKKVRLALLHHLSGEYKSKRISGVRVTHDGVPLILGPLINKVRRGQSPDILRIVNSILYGTRALNLGKDPDISPIVGPPLNERLPTWGNSVSLFWKELGYRPIKGHTPGSLRFKQYHFTSKSGPNGHALWTSLVDLWLLTPEMVKHLIVIGGHKLEMNISTLYKVKEFLSSLLPSQGQSLRRIVWFPDKEMKVRVIAIGDYWSQVALKPLHHYLFRVLKKIPQDCTFDQSSFKDKVKDWKYFYSYDLTAATDRFPIQVIYDVLIGHLPEEYCQSWKWLMVGTPFDYR	342	125	1150	0.293754	0.064541	0.049713	0.047408	0.517535	0.389733	0.167256	0.074103	0.031345	58.2465	ERR3412978-561-4	DAC76946	701	348	48.563	169	169	226	5	64.94	1	342	3	346	8.01e-97	311	TPA-inf: RNA-dependent RNA polymerase [Entomophthora muscae mitovirus 7]	2557980	Entomophthora muscae mitovirus 7	Entomophthora muscae mitovirus 7	viruses	TRUE	0.174491	0.151468
ERR3412978	NODE 963	5	CTAGATTGGTTTGAAGACTATGCCATCTTAGGAGATGACGTAGTTATCGGAAACCGGGGTGTAGCAGAGAAGTACGCGTATCTGATGAGTCGCCTCGGCGTCTCAATCGGACATCATAAAAGCCTGGTCTCCCTACGTGGGAAGGCCATAGAGTTTGCGAAGAGATTCTACACGAAAGGTGAGAATGCTTCGCCGATCCCATTCTTAGAGTTCTTCAGTAGCCTACGATCTCTCGCAGGTTATCTGGAGGTGGCTCGAAAGTATGGGCTTAGTCTAGGGCAATATATCAGTGCCTTAGGGTACGGATATAAAGCTAAAGCCGGAATGACGAGAAGAGTTGTTAAACTTCCCGCGCGTCTTCGAAACTACATCCTCGCGTACTATAGTCCCTCTGGAGCT…	ATCTTAGGAGATGACGTAGTTATCGGAAACCGGGGTGTAGCAGAGAAGTACGCGTATCTGATGAGTCGCCTCGGCGTCTCAATCGGACATCATAAAAGCCTGGTCTCCCTACGTGGGAAGGCCATAGAGTTTGCGAAGAGATTCTACACGAAAGGTGAGAATGCTTCGCCGATCCCATTCTTAGAGTTCTTCAGTAGCCTACGATCTCTCGCAGGTTATCTGGAGGTGGCTCGAAAGTATGGGCTTAGTCTAGGGCAATATATCAGTGCCTTAGGGTACGGATATAAAGCTAAAGCCGGAATGACGAGAAGAGTTGTTAAACTTCCCGCGCGTCTTCGAAACTACATCCTCGCGTACTATAGTCCCTCTGGAGCTCGTCCGCTCACGGTAACAAACTTC…	ILGDDVVIGNRGVAEKYAYLMSRLGVSIGHHKSLVSLRGKAMEFAKSFYTKGENASPIPFLEFFSSLRSLAGYLEVARKYGLSLGQYISALGYGYKAKAGMTSSVVKLPARLRNYILAYYSPSGARPLTVTNFFALKSVNSFYRVTEAKVQALMARYASDQVVSLLAIIERLEPLSQQCFLLGTVYRDSEHYGTVAREDSRKVRLPSIDMVKPWSAMWTVLDSLREFVYRDAFLDTAVSLSDLRTELEAFSEVGLGMPDLESVWLKIQDLEIQIGSLPLPVDIAQRRKVEKDLRFMSSIVQQWYAYASTMRSTRYT*	317	25	975	0.000414	0.239944	0.003399	0.100602	0.050811	0.111394	0.000772	0.11588	0.116521	50.1517	ERR3412978-963-5	QDH90294	559	323	40.867	132	184	205	2	63.47	1	316	237	559	4.01e-76	253	RNA-dependent RNA polymerase	partial [Mitovirus sp.]	2587224	Mitovirus sp.	Mitovirus sp.	TRUE	0.0341827	0.0345629
ERR3412979	NODE 1194	4	CCTACCACCTTACGCTCCTAAGGCAGCTGACGTTTCCCTAAAAGTAGTGTGGTTTTTCTCCTTCGGCGTCATTTAGACGCCTGCGGAGTAGCCGAGGTAGATTATGATATGCTTCCGAACAAATTAACTAGATATGTTCGTCTCTAAGGAGTAATCAGCATATCTAAGTCGGATAAAGTGAACTCTTGTACGAAAGTATTTCGAGCAAGAGCACTTTTTCTCTTTTGGAGACAAGCGGACTTTCCGATACGTCTACGTCGTATATTAACAGACTTGCGCCTGTAAGCCGACAAAACATACTATTCGCTGCAGCGATCAAAGAGTCATCCGCAAAACCAAGTAATTGAAGTGATTCAGCTAGTATACATGCACGTGTTAATTCCTCATCCTTTCTCATTA…	ATGCCCAGATTATTACAATCTCGTGTTCTTGCTCGTTTGCTTCACGCCTTATCAATTGACGGGGAGGACGTCGCTAAGAACTGGCTAACTCTGATGAGTCGATCGTTTTCTACGAAAGGCTCAGCCTTCGAAAAAGAATCAAAAAGACTGACTTATAGTGTTGGCCAACCGATGGGGATGTTTTCAAGCTGGGCAATGCTCGCTATTACACATCACTACATAGTGAATGGAATAGTGGGCGTGCCTAAGTGCGACTACAGACTCGTCGGTGATGATCTGCTCATCAAAGGAGATCATTCGTTATACACTAGGTATAGCCAGATTCTTGAAGACATGGGTATGGCAATTAATCAGTACAAAACTCTAATTTCTGGGGGGGCGAATCCGACTATCGAATTC…	MPRLLQSRVLARLLHALSIDGEDVAKNWLTLMSRSFSTKGSAFEKESKRLTYSVGQPMGMFSSWAMLAITHHYIVNGIVGVPKCDYRLVGDDLLIKGDHSLYTRYSQILEDMGMAINQYKTLISGGANPTIEFARNYIIAGIRVTPMPIGTAFSWLEGNVSLETLIYACKEHYNHESLFKLYGILGGLPMTERLLFIAFFFYKCKLADQTRVLKYLRLDKKLSRFDIRVFEHVRDIIKDKTPSTWHMSELGSFYSTLKSACVMRKDEELTRACILAESLQLLGFADDSLIAAANSMFCRLTGASLLIYDVDVSESPLVSKREKVLLLEILSYKSSLYPT*	340	c1183	164	0.202226	0.118373	0.067199	0.077242	0.354925	0.329618	0.125724	0.122868	0.115907	56.3246	ERR3412979-1194-4	QDH90424	725	334	35.329	118	210	190	5	56.89	1	332	368	697	2.16e-53	197	RNA-dependent RNA polymerase [Mitovirus sp.]	2587224	Mitovirus sp.	Mitovirus sp.	viruses	TRUE	0.0266477	0.0211995
ERR3412979	NODE 1451	5	TTCCTGCTGCTTCTTGTTTTAGACCTAACTTTCCTGAAGGAATACCCGTTACTCTGAATAACATCTTTTCATTGGTTAACATACCAAGAGAGAAAATCTCTCTTAGTCTGTGAATCCATTGGATGGGATCTTTACCTGGGGACCTGGTTAGTTCATGAAGTATATGTAAAGCATATACCATGTCTTCACCTAGTCCTAAGGCAGATCTTATCAATGTTATCGGATTAGAAGATATAAGACCTTTAAGATTAAAAGGAGAAGATGTAAATATCACTTGATATCTAAATTTCCCTTTTAACCAAGATCTTGGATCTTCCGGTAATTTCCTTCTCACGAATAACTTAACGAATCTAGGAATATAATACGCTAATTTGGGTATTATAAACTTTGATCCAGTAT…	GTGGCTGCGGCCCGGTCTTTTCCGGAAACCGACGTAACATTGTCAAAATTAAAACACACTGCAATCAACAAAAAAATCAAATTTTTATTGACCTACAGAGCGTTCAATTATGATAATCTTACTGCCATGATCAGAAGAAATTCTGGTCAAGAAATAGCTAGAATAATCATTAGATTACTTCCAGTTATTTCTGGTCACGTTACTCCCCTATTAGCCAATGCAACAAAAATTGTGTTGTCTAAGGTGTCTAGGGTTGCTACCACACAGGGTATAGTAGGAGTAGTTAAGTATCTTAAAGGAGTTAGTGTCCTAACTCAACAAGCCATTGCTGGTTATGTTGTTAAGGATTACTCTCCTAGGATATCTAGAACTAAATCCGGTATACCTAGAGTGTTTCCA…	VAAARSFPETDVTLSKLKHTAINKKIKFLLTYSAFNYDNLTAMISSNSGQEMASMIISLLPVISGHVTPLLANATKIVLSKVSSVATTQGMVGVVKYLKGVSVLTQQAIAGYVVKDYSPSMSSTKSGMPSVFPVGVSSMISWSPSVMSWALTMSSLYSDFIYKSTVDLSTITDPYTGSKFMMPKLAYYIPSFVKLFVSSKLPEDPSSWLKGKFSYQVMFTSSPFNLKGLMSSNPMTLMSSALGLGEDMVYALHMLHELTSSPGKDPIQWIHSLSEIFSLGMLTNEKMLFSVTGIPSGKLGLKQEAAG	307	c922	2	0.496144	0.000513	0.129284	0.002054	0.448351	0.20101	0.275149	0.012344	0.001041	61.4991	ERR3412979-1451-5	YP-005352912	1136	308	35.065	108	160	168	7	54.55	22	307	46	335	4.02e-40	160	RNA dependent RNA polymerase [Clitocybe odora virus]	1162083	Clitocybe odora virus	Clitocybe odora virus	viruses	TRUE	0.0351475	0.0299382
ERR3412979	NODE 1937	5	CACCGACCCCCCTTAAGGAATTCCATGCAGCCCTAACTAGTCCTGTTACTTTAAAGAGCTATATTGATAAATATAACCTCTCTTTAGTACAGGCAGTTGGGATTGCAGGGTTTGGTTATAAGGTGAAAGGATGGGTTTCTAACAGATCCGTATGGAAGTTAAATATCAAGATTAGATACTTAATTCTTCTGGATTCTCTTAATAACCCAAAATTTCTATACGAGTCTTTCTTGCATTTTAGAAAACACGTTTCCAATAAGGATGTGTTTATTACTAAAATGGTTGTGGACCTAAGAAACAAGTATTTTCAGAGATTTCATTCAGTGATCAGTGAGATCAGCAGAATGAATATCGCTCCTAATGCTCGAGACTTTGATGCACCAACAAAGGCTTGTAGAA…	ATTGATAAATATAACCTCTCTTTAGTACAGGCAGTTGGGATTGCAGGGTTTGGTTATAAGGTGAAAGGATGGGTTTCTAACAGATCCGTATGGAAGTTAAATATCAAGATTAGATACTTAATTCTTCTGGATTCTCTTAATAACCCAAAATTTCTATACGAGTCTTTCTTGCATTTTAGAAAACACGTTTCCAATAAGGATGTGTTTATTACTAAAATGGTTGTGGACCTAAGAAACAAGTATTTTCAGAGATTTCATTCAGTGATCAGTGAGATCAGCAGAATGAATATCGCTCCTAATGCTCGAGACTTTGATGCACCAACAAAGGCTTGTAGAAAACTTTATAACGATCTATATTGGACTGTTTACCAACCTTACGTTGTTAAAGTATCAATACTT…	IDKYNLSLVQAVGIAGFGYKVKGWVSNSSVWKLNIKISYLILLDSLNNPKFLYESFLHFSKHVSNKDVFITKMVVDLSNKYFQSFHSVISEISSMNIAPNARDFDAPTKACSKLYNDLYWTVYQPYVVKVSMLYKEGMEKLVPMDPSKGMDMVAKMQMLIDLLLMESIVSKFSASVFEIEKHKASKHPKEIKIQSLHTFYAKALTSLKPLIGQDGSVPTTPNVQLSGFGPTSNWFFDLLYGLILGMSMMAASAAPPAVDPVILDIPIPMIEEPPNGSNLLPFMVWLFIVGLFYVLNMDWNFNDIPL*	307	63	983	0.48939	0.072305	0.157421	0.052509	0.629552	0.518597	0.322858	0.103106	0.040052	63.2463	ERR3412979-1937-5	YP-005352912	1136	219	24.201	53	121	99	10	45.21	4	195	563	763	0.005	50.8	RNA dependent RNA polymerase [Clitocybe odora virus]	1162083	Clitocybe odora virus	Clitocybe odora virus	viruses	TRUE	0.03308	0.0308582
ERR3412979	NODE 228	4	GCACTAACCGGTGGTCCACTTCGGTGGCCCGGATCCTCCATCTCGGGTAGGGAGCAGTCCCCCCGGTTCGGGGTCTAGTAGTAATACTAGGACACCTGACTGCTAATCTGAATCTATGGTTAAGTTTGTAAAACTTTTCCAGTTGATCCAACGAGCAATCAGCTGGATTCAAAGAGTTTTCACGCTCGATGAAATCCGACCTAATGGGGAGTATCTGTTCCTTACGGAATCTCTCCTCCGTGTAGGTTATACACGGGGACCTATCTTCCTTATAGAATATATAAAGAAAGTACGGTTGGCTCTACTACATCATCTTTCAGGTGAGTATGAGAGTAAGAGAGTTTCGGGGGTTCGTGTAACCCATGATGGTGTACCTTTAATCCTGGGTCCCTTGATCAG…	ATGGTTAAGTTTGTAAAACTTTTCCAGTTGATCCAACGAGCAATCAGCTGGATTCAAAGAGTTTTCACGCTCGATGAAATCCGACCTAATGGGGAGTATCTGTTCCTTACGGAATCTCTCCTCCGTGTAGGTTATACACGGGGACCTATCTTCCTTATAGAATATATAAAGAAAGTACGGTTGGCTCTACTACATCATCTTTCAGGTGAGTATGAGAGTAAGAGAGTTTCGGGGGTTCGTGTAACCCATGATGGTGTACCTTTAATCCTGGGTCCCTTGATCAGTAAAGTTCGAAGAGGACAGTCCCCAGATATTCTGCGGATTGTCAATTCGATTCTTTACGGAACAAGGGCCCTTAACCTTGGGAGAGATCCTGATATTTCTCCAATTGTTGGTCCG…	MVKFVKLFQLIQRAISWIQRVFTLDEIRPNGEYLFLTESLLRVGYTRGPIFLIEYIKKVRLALLHHLSGEYESKRVSGVRVTHDGVPLILGPLISKVRRGQSPDILRIVNSILYGTRALNLGRDPDISPIVGPPLNERLPTWGNSVSLFWKDLGYRPIKGHTPGSLRFKQYHFTSKSGPNGHALWTSLADLWLLTPEMVKHLIVIGGHKLEMNISTLYKVKEFLSSLLPSKGQSLRRIVWFPDKEMKVRVIAIGDYWSQVALKPLHHYLFRVLKKIPQDCTFDQSSFKDKVKDWKYFYSYDLTAATDRFPIQVIYDVLIGHLPEEYCQSWKWLIVGTPFDYQQDKISYRVGNPMGFYSSWASFTVAHHFVMFYCCQELKISWKDAKYVMLGDDIPIGDH…	695	116	2200	0.308008	0.142008	0.096448	0.083825	0.580181	0.535573	0.219894	0.122045	0.050891	57.3967	ERR3412979-228-4	QCF24458	701	685	45.985	315	351	436	7	63.65	1	671	3	682	0	598	RNA-dependent RNA polymerase [Entomophthora muscae mitovirus 7]	2557980	Entomophthora muscae mitovirus 7	Entomophthora muscae mitovirus 7	viruses	TRUE	0.137603	0.0611299
ERR3412979	NODE 437	4	CCGCATAGAAATTATAAGGGATTCGAAGATTGTTATGGAGCCTCGCGAAACGCAGACCCGGACTCGCTCCTGTATCTGAGTAAGCTACGAGATCCACATTTGTTTTAAATGCGGTCTCGCAGTACTTCAGTGCATAAGCAAATGGAGTCTTCTCGATTTTAATCCGACCGTTAATGGCTTGTAATTGAGCCCGGGCCGGAAGCTGATCGAGAGGGATCGGTGCCAATAAAGGCACCGATCCTCGCGTCGGATCACTACCGAGTGCTAGCGATGTACGGACGAAGCTTTTGGCTCCATCCATCCATCGATTAGCATTAAGTGTCCGTAGGGAGGGGATTACTTTCCCCATTCGCGCGAGGATACTCAGTACTCGTTCACCTGTCTCGATAATAGTGATAG…	ATGGTGTTAGCTTATCTGCTTGGTCCTAAAGTGGGTCGCTTGTGGAAAGAACTCCTCGTAGATCGGGAGTTCAGCGTTCCGAAGTCTAAAGCTGTCCATCATTCTGTACCTAAGAACATTAAGTACACGAGAGGACAGCCTATAGGGGCTTTATCAAGTTGGGCGCTTTTAGCGCTTACTCACCATGTCGTTGTACAGTTAGCGGCTGATCGTATTGGAATATTTCCAACGGATCAATACGCTATTCTGGGAGATGATATCATCTTGGCTGGTAAGGAGCTCGCAGACAGTTATCTGCGAACAGCACTTGATTTAGGCTTCAGCTTCAATAACAAAGGAGTTGAATCTTATAGGACAGAGCTAAATAGAGGGCCAGATTTCCTTGGGACGTTCGCGAAG…	MVLAYLLGPKVGRLWKELLVDREFSVPKSKAVHHSVPKNIKYTRGQPIGALSSWALLALTHHVVVQLAADRIGIFPTDQYAILGDDIILAGKELADSYLRTALDLGFSFNNKGVESYRTELNRGPDFLGTFAKRTFKGSVDLSPLSCREEVSISSLSARLENLRKLFTLGWIDPKSNNVLSSLFRFATFGIKSARHLSRALTRGRIPGPYLGLLTGILFPIWKSGDYSPRRSVDGATTTFFRKEALFIPWLGSLLGKVSLSNQAAVIDGSNGPDYLSPPVRDFLKEVLKIMIHQNLKGFLEVPQHQSAKGFPTSRDRWQGFVSHFGPDAYSPTGSRVGSSRDVPAGSKVYPSYAGSRGAFMRASDGLDQWTVAFAKLMTFVRVLDYPVYGLHSVPSLFR…	567	c1702	2	0.100299	0.176076	0.027552	0.089126	0.219359	0.307293	0.0479	0.12217	0.080975	52.2034	ERR3412979-437-4	QDH90500	1092	220	44.545	98	120	138	2	62.73	2	220	588	806	1.5e-42	175	RNA-dependent RNA polymerase [Mitovirus sp.]	2587224	Mitovirus sp.	Mitovirus sp.	viruses	TRUE	0.0236614	0.013368
ERR3412979	NODE 540	4	AGTCCTGCGGGGTGATTGAATGTTCTATCTCCTTCTATTGTAGAAAGGAGTTTGAACAGACTAAAGTGAATAGCTGATAATGCTGTTTGCGACACCCAGTCAGCAATCGCTATTATCCGGCTTTTACCACCTGCAGCAGTGAATGTGACCAGTCTAGAATGTTCCGCGTCCTTTTTGTACGCAGGATCAATATCTATATTTAGTATCATTGTATCTAACAGGTAGTGAAACTCTTTTGCACCTGCGAAATGCGAAGACAAGGATTTGGCAGCATTCAGTAATCGGGATTCGTTACTGATCCCAGCCACATCCTTCAGAATATTTACTCCAGAAGCGCCCCCGTTTGGAGATGATGCATTTCCCGAATAAAAGAGTAATTTTAGATATTTCTTCAAATAA…	ATGAATAATTTAATATTAAATTTAAAATATAGTTTAACACTCGCTTCTTTACATCTAGAATCATCTCTCTCAGAGAAGAAGTCTGAAATGAATCTCAGACGAGGAATCTCTACTTCTACTGGAACTAAACTCGCATCAAAACGGCTAAGGAAACTTGAGACAATCAGAAAAGATCTAGACCATTACTCAGTATGGATAATACTGAGAGATGAGTTACTAGACTCACTGATGAAATCAAAATTATCCGACTCCGCAAAAGTGCAGCTCAACATTTTCACAAAACAGCTTGACCCGCTGATTGTGTACATGCTAAGAACACGTTTCGAAGCTGTACCTAAAAAGGTTAAAACAATTTTAGACATTTCGTCAGATATGCGGCAAGTCTTGTTGAAAACAGGT…	MNNLILNLKYSLTLASLHLESSLSEKKSEMNLRRGISTSTGTKLASKRLRKLETIRKDLDHYSVWIILRDELLDSLMKSKLSDSAKVQLNIFTKQLDPLIVYMLRTRFEAVPKKVKTILDISSDMRQVLLKTGKIKIPEKQLMAKPLDIIKLFKLFENFILSRKDRRDEIEQLILGQFKVDAIAVYDTLPKLLFEVEAAMNAETSGKALNFVFSCLVLYRQFKVSAVHNSSTISSPYTGSKSLEQLLADEFSDERIDAWIGTLGNLDYLKKYLKLLFYSGNASSPNGGASGVNILKDVAGISNESRLLNAAKSLSSHFAGAKEFHYLLDTMILNIDIDPAYKKDAEHSRLVTFTAAGGKSRIIAIADWVSQTALSAIHFSLFKLLSTIEGDRTFNHPAG	399	c1199	3	0.364365	0.121951	0.181964	0.096935	0.405551	0.403601	0.228919	0.163567	0.093775	61.4679	ERR3412979-540-4	AGT55877	720	362	39.227	142	198	210	8	58.01	51	399	2	354	3.44e-61	220	RNA-dependent RNA polymerase [Ophiostoma mitovirus 7]	1387984	Ophiostoma mitovirus 7	Ophiostoma mitovirus 7	viruses	TRUE	0.03308	0.0202324
ERR566382	NODE 1175	4	CCAAGGCGGTCTCCCACTCGAGCCCTCCTTTTGGCCGGGGAAGTCCCGAAAGGATCGCTACTCAGGGGATTATACATCACCTTAATAGCGTCCTTCCAGTCTTCCCTTCCTCAAGGGAGGTTATCGAGGGTGAAGGAAAAGTCCAGTACGATCTTGTCCACCTGACTAGCAATAGCCAGAAGGGGGACGTACTTTTCTAGATCCTCTCACCACAGGGAGCGTGCAGGGTTCATGAGCACTGACTCGCTTACCCGGTCATAATACCGGGCAAAGGAGTCAGGGCCCACAACCAGAGACTCCATAAGGAGATCCACCATCACCGTCCGGAGGAAGAAATTCCCCCAGACAGGTGAGGTCACCTGAGGTTCCACCTCACCTTCCGATAGGAAGGCTGGTGCG…	ATGGTTCCGCGATCTCTCCAGTCTTCCTGAGAGTCTGGTAGACTCTCTCCGGATTCTGGGGGGGCCGAATTTCTCGGCGTAGACTACCTCACGTCGAACCGTGAAGGGCTCATCACCCTCTTCGGGGACCCTGGGAAGGGTCGTATTCGGCGTGTGGCGGCCATCCAGGATGCTGAGGGGAAGTCCCGCGTTATTGCTCTGCTTGACTATTTTAGTCAAACAGCGCTGCGGCCTCTCCACCAGTACCTGTTTCGGATCCTGGCTTCTATTCCTCAGGATGTTACGTTCGACCAAGGATCCTTCGTCGACAAGGTGTCGTCGTGGCCGAGTGGGGAGTGGTATTCTGTTGACCTTTCTAAGGCAACAGACCGTTTCCCTCTCGACCTGATTACCCTTGTC…	MVPRSLQSSWESGRLSPDSGGAEFLGVDYLTSNREGLITLFGDPGKGRIRRVAAIQDAEGKSRVIALLDYFSQTALRPLHQYLFRILASIPQDVTFDQGSFVDKVSSWPSGEWYSVDLSKATDRFPLDLITLVLEGRFPTEFTSAWRNVMVGYPFSSDSGEVEYRVGNPMGAYSSWASFALAHHFVMYRVACELGLQWSTLRYVVLGDDILIGDSAVGKRYMTLIQELGVEVSPTKTYISHEVSEFAKRYLYKGKEVSPLPISSVSETREVSDLVASLLGARSKGLEPVSGIPGAVRSLLWETGSTHSESRDGEARAFYCQKATAFLRGEITAGDFVTVICSHSAPAFLSEGEVEPQVTSPVWGNFFLRTVMVDLLMESLVVGPDSFARYYDRVSESVL…	476	c1430	3	0.027235	0.34416	0.00256	0.337125	0.002878	0.129799	0.003745	0.285282	0.154747	44.735	ERR566382-1175-4	QDH86825	499	233	56.652	132	97	170	2	72.96	49	279	53	283	1.31e-82	274	RNA-dependent RNA polymerase [Mitovirus sp.]	2587224	Mitovirus sp.	Mitovirus sp.	viruses	TRUE	0.115468	0.0794689
ERR566382	NODE 2326	4	CTCCATCCCGCACATTTAAAGAGTGCGAATCTCTCTAGATATCTGACAATGCCTGATCATTCCTGACCAACGTTAGGGAGCTGTTCACTGCATTTCGGCAGGGGCTTTAACTAGCACTAGCTAGGATAAGCTGATAACTATTTTACTTTCGATACATTTGTTTATAGAACACTTCACCCGATGAATCGAGATGTTTCAGAAATTTCATCTGCAACAATTTGACAAATCGAGTATAGTCCTTAACAACATTTCTGTCTCTCCAATCAATGCTTCTTGCATTGAGAGTAGGATCCCAGGAAACGAGTTTCGAGAGATTACCTCTAACAGTTTTACCTGTCGGGAACTCTTTCACAAGAGTCTCCTCCATTTGCATAGCTTTCACTCTAGCGTTCGGAAACG…	ATGGGTGCATATTCTTCATGGGCGATGTTGGCATTAACACATCATGTAATCGTAAGACTAGCCGCTCGACGAGCGAACGTTAGTTCGATCCCTAATTATGTAGTTCTGGGTGATGTCGCTCGTGAGTATCTTCATATTATGAAGGTACTTGGAGTCGAAATCAACCTTAGTAAATCTATCATTTCTTCGGAGATGGTTGAATTTGCTAAACGATGGCGGACTTCAGAGAATGATCTCTCACCGCTGGGACCAGGAAATATCCTTGTCACAGTGCGAGAGCCTTTCTTCCTTGGAACACTGATTACAGAAGCGCAAAGAAAAGGTTTCTTCGCGGATACTTCTACACTTAAATCTGTGATAGATTCTCTACCTGAAAAATATTTCGGGAAAGAGTTATCT…	MGAYSSWAMLALTHHVIVRLAARRANVSSIPNYVVLGDVAREYLHIMKVLGVEINLSKSIISSEMVEFAKRWRTSENDLSPLGPGNILVTVREPFFLGTLITEAQRKGFFADTSTLKSVIDSLPEKYFGKELSVALWAVLGIPDQPHLFASGAQKSASFWYVFERGINQAHRDHALYQALLEIVKERNSNNVKSVDDAEEAFNLGWSGASVSKTYATRLIERLYRVISPSYWLYALSFPNARVKAMQMEETLVKEFPTGKTVRGNLSKLVSWDPTLNARSIDWRDRNVVKDYTRFVKLLQMKFLKHLDSSGEVFYKQMYRK*	322	c1108	143	0.238288	0.123338	0.017142	0.066437	0.419827	0.470675	0.071774	0.11505	0.078599	58.0357	ERR566382-2326-4	ALD89121	716	316	35.759	113	178	164	8	51.9	1	300	343	649	6.11e-40	159	RNA-dependent RNA polymerase [Rhizoctonia solani mitovirus 2]	1708337	Rhizoctonia solani mitovirus 2	Rhizoctonia solani mitovirus 2	viruses	TRUE	0.143256	0.127907
ERR566382	NODE 239	4	CGGTCACTTAGTGACCCTGAGACAAAAAACCTCTCAGCGGTTACAGACTGTCAGTTCTTCACTGCCCCAGAGCTGCGGCCCACGGTCATTAACGCGGTTGTTAACTCAATAGCGGACCGGGAATGTCAGTTGAAGGTAAATAATTATACAATGATAAAAACTACCTCTCAATGGCTTTTCAGAAGCAATAACTTTCTATCTCTTTTGAGATGGTTAGCTATAATTCTTGGACTACCGACGCACTTACATGGAGATTGTAAAATCTTTGTGTCACGTGTGTGTCACTTGCGAAGTTACTCTGGTCCTAAATATACTATTCAGATTCTTAAAGAGTCTCATAGAATTATGGCCAAATACTTAGCAGGAGAACCAGTAAAATCAGCTGAAATAGTTGGTTGT…	ATGATAAAAACTACCTCTCAATGGCTTTTCAGAAGCAATAACTTTCTATCTCTTTTGAGATGGTTAGCTATAATTCTTGGACTACCGACGCACTTACATGGAGATTGTAAAATCTTTGTGTCACGTGTGTGTCACTTGCGAAGTTACTCTGGTCCTAAATATACTATTCAGATTCTTAAAGAGTCTCATAGAATTATGGCCAAATACTTAGCAGGAGAACCAGTAAAATCAGCTGAAATAGTTGGTTGTGGTATCTCAAAATTAGGCTTACCAAAGATCCTACCTACCTCTTTTAGAAAAGAGATAGAGTCTGGTTCTCTGGAAACTATCCGTTTTTCCTTGACTATATTGTCTTTTTATAGAGCAATGTATCAGGAACCGGAGATGAAACTTGGTACG…	MIKTTSQWLFRSNNFLSLLRWLAIILGLPTHLHGDCKIFVSRVCHLRSYSGPKYTIQILKESHRIMAKYLAGEPVKSAEIVGCGISKLGLPKILPTSFRKEIESGSLETIRFSLTILSFYRAMYQEPEMKLGTITDPAKVSLDGIVKSFASDFPILLGWAKAEGIKLPKLGKPTYQFIHSAGPNGQATIGAGLDALAIITRFPRILLFGWSMGACFALLFIINLALIYGFIILITLPFKPLPRLLLGKLSLKEEAAGKVRVFAIADYWTQSFMRPLHNWAFDILRQIPQDGTFDHRAKAKEVGNRLKETGNPAYSLDLTAATDRFPVQIQESILSSVFGSHFASLWKSVLVDRSYFLKKENQSYKYAVGQPMGALSSWAIFALSHHFVVQWAHYWTGGL…	785	151	2505	0.602542	0.042768	0.129025	0.037683	0.766407	0.387243	0.337351	0.077668	0.049569	58.9462	ERR566382-239-4	QDH88475	730	478	39.749	190	250	265	14	55.44	39	502	52	505	1.42e-81	286	RNA-dependent RNA polymerase [Mitovirus sp.]	2587224	Mitovirus sp.	Mitovirus sp.	viruses	TRUE	0.273725	0.103762
ERR566387	NODE 369	4	CGGCCATCCAGGATGCTGAGGGGAAGTCCCGCTTTATTGCCCTGCTTGACTACTTTAGCCAAACAGCGCTGCGGCCTCTCCACCAGTACCTGTTTCGGATCCTGGCTTCTATTCCTCAGGATGTTACGTTCGACCAAGGATCCTTCGTCGACAAGGTGTCGTCGTGGCCGAGTGGAGAGTGGTATTCTGTTGACCTTTCTAAGGCAACAGACCGTTTCCCTCTCGACCTGATTACCCTTGTCCTCGAAGGCCGTTTCCCTACTGAGTTTACATCAGCTTGAAGGAATGTCATGGTTGGTTACCCCTTCTCCAGTGATTCTGGGGAAGTTGAGTACCGAGTAGGCAACCCTATGGGAGCTTACTCTTCATGAGCATCTTTCGCCCTGGCACACCACTTTG…	ATGGTTGGTTACCCCTTCTCCAGTGATTCTGGGGAAGTTGAGTACCGAGTAGGCAACCCTATGGGAGCTTACTCTTCATGAGCATCTTTCGCCCTGGCACACCACTTTGTGATGTACCGGGTAGCCTGTGAACTTGGCCTGCAGTGGTCTACCCTCCGGTATGTAGTCCTAGGTGACGACATCCTTATCGGTGACTCTGCAGTTGGGAAGCGGTACATGACTCTGATCCAGGAACTCGGTGTCGAAGTCTCCCCGACTAAGACTTACATCTCTCACGAGGTGTCCGAGTTCGCTAAACGCTACCTCTATAAAGGCAAAGAGGTGAGCCCCCTTCCTATCTCCTCCGTATCGGAAACGCGCGAGGTCTCTGACCTTGTGGCGTCCCTTCTCGGTGCAAGA…	MVGYPFSSDSGEVEYRVGNPMGAYSSWASFALAHHFVMYRVACELGLQWSTLRYVVLGDDILIGDSAVGKRYMTLIQELGVEVSPTKTYISHEVSEFAKRYLYKGKEVSPLPISSVSETREVSDLVASLLGARSKGLEPVSGIPGAVRSLLWETGSTHSESRDGEARAFYCQKATAFLRGEITAGDFVTVICSHSAPAFLSEGEVEPQVTSPVWGNFFLRTVMVDLLMESLVVGPDSFARYYDRVSESVLMNPARSLWWEDLEKYVPLLAIASQVDKIVLDFSSTLDNLPWGREDWKDAIKVMYNPLSSDPFGTSPAKRRARVGDRLGCLARKFLSDPLLLGTVNAKGGKFCFIRAGLLLRTDSTPREARMEMIPSGYILRARRGRMGIYGGPVVRGDA…	424	291	1562	0.046673	0.307041	0.00313	0.347424	0.000514	0.117756	0.011997	0.278027	0.129912	43.2185	ERR566387-369-4	DAC76946	701	195	44.615	87	98	112	3	57.44	1	189	338	528	3.7e-37	154	TPA-inf: RNA-dependent RNA polymerase [Entomophthora muscae mitovirus 7]	2557980	Entomophthora muscae mitovirus 7	Entomophthora muscae mitovirus 7	viruses	TRUE	0.290068	0.156118
ERR566387	NODE 836	4	CACCCCAGGTCTTTCCCCGGTATCCCGCAGCTTACGTTGGCGCTCTATCAGACGTTCAAGCGGTTTTACTTGATCGTGTGTACCATCTTGCGGTATAACCCGCAATACCTGGAAGATAGCCTTATGAAGTGGTTCCATTAACCACTGCGTAAAGCAATCCACCATTGCAAACACTCTGACTTTCCCCGCGGCTTCCTTCTTGAATCCCAACTTTCCGAGGAAGTGGTTCCATGTAGAACCTACCTTCTTACCGACCTGAGGAAGCCATTCCATCAAATCTGTCCCCCCTGAGATGATCTCACCTCGAGGGGTCACGGTCGCCTTCTTGTCTCGCACATCACGAGGGCCCTTGGCCCACAGTTCCATACGATTAAGCATCCATATATTTCCTGTCATAAC…	ATGGCACAATCTAAATTTACAATCGGCAACTTATTCTCAGTTGACCGACTGAAATCTCGGTTGCGACAGGTGCAAAAGACGATTAATGGTATGATCCAAGGAAACTTGGGTCGCCCTCTACTGAAGGTATTGCTTTATTTTCCTTCGGTATTGGGTATTAAGTCTACAATTTATGTGGTTAAGGTTCTGTTGGTATTCGCGGCATCAGTCCATCGTCTCTGGAAGGCGAGTGGTATGCGCTATGTGGTAATCTACCTCAAGGCGTGTCACACACTCCTCCAACAGGCGGTGGCTGGACAGCGACTTTCCGATACAGGCTCATTGGGGGCCCGTGTCAAGCGGACGAGGGGCGGAGGTTTACCGTCTCTCATTCCAACTCAACATCGTGCAGAAGTGCGC…	MAQSKFTIGNLFSVDRLKSRLRQVQKTINGMIQGNLGRPLLKVLLYFPSVLGIKSTIYVVKVLLVFAASVHRLWKASGMRYVVIYLKACHTLLQQAVAGQRLSDTGSLGARVKRTRGGGLPSLIPTQHRAEVRKGNKMIIRLWLSLFSIYRVIDIPGRVKLSTILAPYSGETVILPEFSNFVGKFYQLLKTLYTVPGSITDALYDGALDFMKGLRAKPFLISAASPVLSGKMVKWLSTSPVAILLSVRVWNDEHNAPLKELLRVYCVMTGNIWMLNRMELWAKGPRDVRDKKATVTPRGEIISGGTDLMEWLPQVGKKVGSTWNHFLGKLGFKKEAAGKVRVFAMVDCFTQWLMEPLHKAIFQVLRVIPQDGTHDQVKPLERLIERQRKLRDTGERPGV	399	c1197	1	0.026492	0.186673	0.000451	0.115439	0.171163	0.28646	0.005795	0.139277	0.126964	52.5641	ERR566387-836-4	QDH88373	834	399	81.955	327	71	361	1	90.48	1	398	1	399	0	682	RNA-dependent RNA polymerase [Mitovirus sp.]	2587224	Mitovirus sp.	Mitovirus sp.	viruses	TRUE	0.0925937	0.0659499
SRR10080825	NODE 12346	5	GAATAGAATGGCTTTATACCTAAGTGCAACTTTCTTCTTCCAGATAGCCACATCGTCACCCAATACAGCATAATCTTTAAAAGGGTATTTCTCCCTTTCTAAGAAAGCGCAGTATTGGATTAAGGCGTGGTGTGTCAGTGCGAATACAGCCCATGAGGAATATAATCCCATAGGCTGACCGACTGAGTAGGTTACCACTTGATCCTTATATTTGAATTTCATTAACCTTATTATGGATTCCCAAAGGGATCCAATTCTAGGATTAATGAATTTCAATACTGACACTTGCATCTCGATAGGAAACCTATCGGTAGCTTGTGTAAGGTCATATGACCAGACTGGACCAATAGATGATTGAGTTTTAACTCTATCACTTTGTCTAGTTTGATCATACGTACC…	ATTTTAAGGACATACGAATCTATATTATTACCACCCATCCCTAACCTGGAGACTGTTACATCTCCTAGCAAGGGGAAAGTGGCCTTCGCTGCGATGGAGAAATCTTTCGAAAATTTTCTAAATAAATCTTCTTTCATGAAGAATATAAAGAATGATTTCGAAAATCTCCTTTCAGAAAGTGTCAATGAGAATAGAAGTAGTAACCAGCATTTCTCTACTAAAAGAGGAATTGATGGTCCTACAATACTGACTGCAGGTAAACAGTCATTAGCTTTGGATGATAATCTTAAGGATCTACTCGAAGAATTTAATTCATATTTCCGTAAAGGAAGTATAAAGGAAATCATCGAGGAAAACCAAGAATACTTTTCCGAAGCAGATGACGTTTACAAGTCTAAA…	ILSTYESMLLPPIPNLETVTSPSKGKVAFAAMEKSFENFLNKSSFMKNMKNDFENLLSESVNENSSSNQHFSTKSGIDGPTMLTAGKQSLALDDNLKDLLEEFNSYFRKGSMKEIIEENQEYFSEADDVYKSKSLDNETYLGSMTFIPDKGSKTSLVAMGNYWIQDCLKELHKVLFKVLKKMPQDGTYDQTSQSDSVKTQSSIGPVWSYDLTQATDSFPIEMQVSVLKFINPSIGSLWESMMSLMKFKYKDQVVTYSVGQPMGLYSSWAVFALTHHALIQYCAFLESEKYPFKDYAVLGDDVAIWKKKVALSYKAILF	318	c954	1	0.440812	0.134657	0.131538	0.153604	0.501201	0.562463	0.179583	0.236619	0.068636	63.5427	SRR10080825-12346-5	QOW97243	772	339	33.923	115	195	173	12	51.03	1	317	127	458	3.9e-42	166	RNA-dependent RNA polymerase [Mito-like albercanusvirus]	2784750	Mito-like albercanusvirus	Mito-like albercanusvirus	viruses	TRUE	0.00620392	0.00638921
SRR10080825	NODE 1526	4	CCTCGTTGAGAGGACGTAACCCTGGGAACCCCCGTTGATCAAAGATCAACGATACTCCCAGGGTCCTTATTTCTAAGGGGATTGCTACACCTAAATAGCCAACACCTACAATTGGGTTGCACTAATACTTTTTACGTATTCTGCTCTGCAGAATATCTATAGTATTAACCAAATGTACGCTAGTGCCGAAGCACTAACTTGACCACCGTATGAAAGATAAACAAAACTCAAATAAATCCAATAATTCTAAAATTCGTAAGAATAATAAAATTAAAGGACTCTTTGAGTCAGCTTATTCAATAATACGCTGGCTACATAGGGTCTATCCTATAAATAACTGCAGCCCAAAGGCGACTGATACACTTATCGCTCATCTACAACGCGTCTTCGAAACACGAG…	ATGAAAGATAAACAAAACTCAAATAAATCCAATAATTCTAAAATTCGTAAGAATAATAAAATTAAAGGACTCTTTGAGTCAGCTTATTCAATAATACGCTGGCTACATAGGGTCTATCCTATAAATAACTGCAGCCCAAAGGCGACTGATACACTTATCGCTCATCTACAACGCGTCTTCGAAACACGAGGTCCTGTTGAAGGGATCAAGTATTCGAAGAGCTTAAGATTAGCGCTCATCCATTATCTTTTAGGTAGTGGACAGAGGGTCGAGGGTATAGCATATACCAGTAATGGTGTTCCTAAGCCAGTATCCAAACTACTTAGTAAGGATGGGAGTAATTCACCTAGATTTCTAGCTGTTTTACTTACCATTCTTACGATAAGTAGAGGGATATTT…	MKDKQNSNKSNNSKIRKNNKIKGLFESAYSIIRWLHRVYPINNCSPKATDTLIAHLQRVFETRGPVEGIKYSKSLRLALIHYLLGSGQRVEGIAYTSNGVPKPVSKLLSKDGSNSPRFLAVLLTILTISRGIFLQSNPDIETITAPGKSGDVTYLFPYIVKFWRALGFRQLHNIPKGIMWSKFHYTSKNGPNGQALWTSIYDLIILRDCYPELLQDIFFVGGERLKKVMSSIIATLDLLPSWMKPGKKKGHSSLIRKLVDFPDKEGKTRIIAILDYWSQTALRPFHSTLLRILTRIPQDRTFSQGDFHTILKDAKVYYSIDLTAATDRFPMHLIRKVLEGRFPKTYVDRWANIMCKYPFDFHGSVKNYSVGNPMGAYSSWASFAIAHHFVVFYACEVTG…	711	210	2342	0.437409	0.122422	0.117206	0.094809	0.54324	0.532879	0.215895	0.15325	0.034865	58.7531	SRR10080825-1526-4	ALD89102	752	663	41.931	278	352	397	11	59.88	56	701	99	745	1.7e-160	491	RNA-dependent RNA polymerase	partial [Rhizoctonia solani mitovirus 10]	1708331	Rhizoctonia solani mitovirus 10	Rhizoctonia solani mitovirus 10	TRUE	0.102	0.0421139
SRR10080825	NODE 1760	4	CCAGGGCCCTGGTTAGGGGCTCTGGTGTCAGGTCATTACACCTCAACTCTGGTCATAAGGCACTGGCACGGCTGTGTCAGGAGAGCACGTGATCTTCTAAACAAAATTGAAGAATATGAAAATCAACCAACGTAAGTACCCTCAGAGTGGGGAGGTTAATCCCACCCGGAGAGCACTCGTGCAACTAATCAAAGTTGCCACGTCAGTGGATCTTCAACACGAATCAGAGAGACTTTTCAGTCTCTACGATAAGTGGGTTAAGAATGAAGGTGTTAGGTCTGCAACCTTACGGTTGAAGGCCCTTCACCACATCGTTCTTAACCATTCCTTAGGACAGGTTCCACCCCAGTACCCCTTTATAGCTACAACTCAGGGTTTCCCCCGAGCGGTAGTGTATCT…	ATGAAAATCAACCAACGTAAGTACCCTCAGAGTGGGGAGGTTAATCCCACCCGGAGAGCACTCGTGCAACTAATCAAAGTTGCCACGTCAGTGGATCTTCAACACGAATCAGAGAGACTTTTCAGTCTCTACGATAAGTGGGTTAAGAATGAAGGTGTTAGGTCTGCAACCTTACGGTTGAAGGCCCTTCACCACATCGTTCTTAACCATTCCTTAGGACAGGTTCCACCCCAGTACCCCTTTATAGCTACAACTCAGGGTTTCCCCCGAGCGGTAGTGTATCTGAGGAAGTTTGTAACTTCCCCAGAAGGGATCCAAGCAGTTTTATCATTGCTTGGATACTGGAGAGGAGTTCGCTGTCCCGGTATCCCAGACCTAGAGAGCATTTCTGCTCTGTCG…	MKINQRKYPQSGEVNPTRRALVQLIKVATSVDLQHESERLFSLYDKWVKNEGVRSATLRLKALHHIVLNHSLGQVPPQYPFIATTQGFPRAVVYLRKFVTSPEGIQAVLSLLGYWRGVRCPGIPDLESISALSDVEYPIELEELICEEIPDKWEFDIDRLAPTNHQFTTRFGPNGRRLLSALSDLKALERDPKLMGSLTRILELTNSEEFADYLDELRNEVNIEELPATVTHSRLSVKQELGGKDRIFAMVDYFSQCALRPLHLKIAEILRTINQDGTWDQDKAAEKVKHWTSRFTDLYSIDLTAATDRFPARLQRAVLETLTGSKDYADAWLDLMTNRDFKFRSKTGIRYSVGQPMGAYSSWPMFALTHHLLVMTSAKQVGISRPEYVLLGDDICIRS…	707	116	2236	0.463448	0.130328	0.168635	0.098452	0.642115	0.557322	0.345562	0.157635	0.063921	53.1318	SRR10080825-1760-4	QDW65419	872	397	36.272	144	225	219	7	55.16	105	475	205	599	6.09e-61	231	putative RNA-dependent RNA polymerase [Rhizoctonia solani mitovirus 29]	2599420	Rhizoctonia solani mitovirus 29	Rhizoctonia solani mitovirus 29	viruses	TRUE	0.612911	0.273865
SRR10080825	NODE 1764	4	AGAGGGTATAGCCTATGGCACCCCCAGGTTTGCACCTGTTTCACCATAGGTCCGATACTAGGTAAGGTTGTCACGCCTTAGCCTAGCATGGCTCGGCCCATTGGGGTAGCGAAGAACTCTAAACGAGCCTTCGCCTTCTTCCCAAGGAGGGCAGATGCCTTTAAGATAAGATGACTGGTTCTTTGTGAAAAGATCCTATCATCCCATGGTAATGCCATTGTTTTCAATAGCATTGGCCAGTCGCCACCATCTCTGGTGTCGATTCTAAAGGCTTCTCTCTTCATCTTTATAAACATTTCCTCTATAAGAGCGTAAGCTCCTAAAAGCGGAAGTGCTTGTATTGATTGAAATCCGAGTTCCATAAACTCAGGATCTTCAATTCCAGTGAATATCTCGACG…	ATGAGAAAACTTTCAAAATTAAATTTTCAAAAGTTATTCAACATAATGCCTAATATATTGTGTTGGATCCGTGTAGGTTTCAAACTACCCGGAATCCGGCCCCAAAGGGAATTCGAATACTTAATTTCGAAACTTCAACGAGTCTCTCTGACTCGTGGAATGCCCTATGCACTTCTTTATACAAAGAAGGTAAGGACATCACTAGTCTCTTACTTGTCAGGTAAGAGATCTGAAGTTCCCGGAGTTAGGTGTACCAAGGATGGTATACCCCTAGTTCTTGGGCCTCTTGTTAATAATATACGTCAGGGAGCATCTCCAGCTACGCTGCAGATGATCATGACTATATTATATTCAACAAGGGCCTTATCGACTGGAAGGCAACCGGATATCGATCCGATC…	MRKLSKLNFQKLFNIMPNILCWIRVGFKLPGIRPQREFEYLISKLQRVSLTRGMPYALLYTKKVRTSLVSYLSGKRSEVPGVRCTKDGIPLVLGPLVNNIRQGASPATLQMIMTILYSTRALSTGRQPDIDPITSPGEGLVPCDMERYAKAFWKELGYLPSQTVPKSLRFKAYHLTTKQGPNGHALWSSLKDLFILPEDLLESIYTLGGDLIKERIGVLQKMQPLLRRLFPLVGSKFRRLAYFPDKEDKVRVIGILDYWSQTVLKPLHHYLYRVLRKIGQDCTFDQGSFREKVKDWPVYYSIDLTAATDRFPIQLISLLLKAKLPSSYVEAWENIMVGHPFDFNGEPIRYAVGNPMGAYSSWASFAVAHHFIVYYCCRKLHLRWTDVHYCLLGDDIVIG…	687	c2138	78	0.234024	0.238944	0.115389	0.178441	0.454181	0.582609	0.179084	0.239999	0.05099	55.7456	SRR10080825-1764-4	QCF24458	701	688	46.512	320	349	430	9	62.5	3	677	2	683	0	583	RNA-dependent RNA polymerase [Entomophthora muscae mitovirus 7]	2557980	Entomophthora muscae mitovirus 7	Entomophthora muscae mitovirus 7	viruses	TRUE	0.0766367	0.0336126
SRR10080825	NODE 1819	4	CCGATCTCCCCTCTTCATGAGGGGTCAGTAGCCATTGAGCATTAGATGGCAATAATCCCTACCCAGGCACCAGATCGAAAGGTCTGAGAGAGCAATCCATAAAGGAGGAATACTATGCATATTATTTCCAGGAAACCTAAGAAGGTTTCCCGGGTGCGAGTAGGACAATCGTATGTTACGATTACCAACGCGCTTTTCACATGCGACATCAAGAAATTAGTTAAGCACTACACTTCCATTGCTAATAGACATCTAGAATGCAAAGGTCCAAAGTGGACATGTGCAAGACTAAAGGCATATTACAATATCGCATGTAGGCTTTGCTTACATCTTGATTTTGATAATATTCCCTTCTGTAGATCTAAAGGCAAATTGCCTGTAGAACTTATTCCTTTCGAG…	ATGCATATTATTTCCAGGAAACCTAAGAAGGTTTCCCGGGTGCGAGTAGGACAATCGTATGTTACGATTACCAACGCGCTTTTCACATGCGACATCAAGAAATTAGTTAAGCACTACACTTCCATTGCTAATAGACATCTAGAATGCAAAGGTCCAAAGTGGACATGTGCAAGACTAAAGGCATATTACAATATCGCATGTAGGCTTTGCTTACATCTTGATTTTGATAATATTCCCTTCTGTAGATCTAAAGGCAAATTGCCTGTAGAACTTATTCCTTTCGAGCCATATCTTTGTTCGGATAAGTTAAATAGAAGGCGCGCAGCCTTAACAGTGTTAAGGTTGTACGATCTTATATTCACTAAACCGACAAAGGATACGAGTACGATAGAAAACGAA…	MHIISRKPKKVSRVRVGQSYVTITNALFTCDIKKLVKHYTSIANRHLECKGPKWTCARLKAYYNIACRLCLHLDFDNIPFCRSKGKLPVELIPFEPYLCSDKLNRRRAALTVLRLYDLIFTKPTKDTSTIENEGPDESNFQTYSDHFDDMCELFKISLKPKLTDEYMYTTSKKGPNGPAMVDMDKDYSAIKASGLLETIKELNLHISNSVDCNLTREVALSTDFISEYDAVFPPDDITGISRYERKLRLYDSMECFMSWRLEREPNAYNNCCTSKLGFLSEGGCKTRVVAMGDYFSQDALKPIHRDLYRMLNRLSTDGTSSHNRISQVVKEQTSSRTVVWSFDLTSATDRFPIFIQEKVLSVMYGPEIARLWRRLMVDRDFVVDNSRTVRYKVGQPMGL…	698	115	2208	0.392292	0.078294	0.075684	0.068399	0.395302	0.50272	0.170369	0.126108	0.010351	61.069	SRR10080825-1819-4	QDH90579	499	514	33.852	174	260	245	20	47.67	64	550	2	462	1.23e-50	195	RNA-dependent RNA polymerase [Mitovirus sp.]	2587224	Mitovirus sp.	Mitovirus sp.	viruses	TRUE	0.815086	0.363067
SRR10080825	NODE 1828	4	CGAGCCCTCAGTTGAATCCCCGTCTCTGATGAGAGTTATTACTCATCTTTGATTGATTCAAGTGCCTTGTAAGTCTTAAGAATTAAACTTGACCTTACTCTCTCAATTTGGTGCACTCTCCGCATATAGGCGGGGACCATCGGATTGACTAAATAAGGAATCAGGTTTACATCTTTGCTTTCTAATCCTCTTGTTCGAATACCGATCCATATGCTTCCGCATACGCCTCGATATTCTCTCAAAAGGGACATAAAAGGGTGCCTTGAAATGTCCGGATTTTCCTCGCATTCCAGGACGAGCCCTAGAGTACCCATATCAGGAATGGACATTAGTTCATTCTGGTATAGGCTCTGAGCTCTTCTTTTGATGTATTCAAGTCTGATTTCATCGAACTTTTCC…	ATGCAACAAATACACCAAGTTAAGCGAAAGCTTAACCGGGTGCGGGTTGGATCCTCGTTTCAGAGGGTTATCAACTCATTCTTTGATTGCGATATCAAGAGCCAAGCAAGTCATTACGAGAAGATCATGAACAGCTATTTAGCTGAGAACGGTCCTATTTGGACAAGCTCCCGACTTAAAGCATATTACGATTTCGCGACAAGACTATGTCTTGGTCTCGATACTGTTAATATTCCTTTCTGTAAAACTGATTCATCTGGGATCCCAAAAGATCTCAGATCGATGAAGCAATTGATGCTTTCAAAGCATATTAAAAATAGAAGAGCATGTTTGACCTTACTAAGGTCTTACGTGCGAATCTATTGCGACGTATCAAAAGACACGACTACAATAACTGAA…	MQQIHQVKRKLNRVRVGSSFQRVINSFFDCDIKSQASHYEKIMNSYLAENGPIWTSSRLKAYYDFATRLCLGLDTVNIPFCKTDSSGIPKDLRSMKQLMLSKHIKNRRACLTLLRSYVRIYCDVSKDTTTITEPGSTESAFEEYAPYFDKIIARYKYFLKPYLNDEPMFRTSKKGPNGQALLNLDKDLHAIKREGILETVLLMNEEVQKIRVGIADQEVSLKQEAFPDIGLMVFNSDFLDSDTRPLRKKGVIEHVETMSRFALKFEPNRYDNCISSKISFIAEGGCKTRVIAIGDYFTQDALKPLHRSLYRCLNSLSTDGTSSHNRVSQLVKRKTLNASYVSSYDLTAATDRFPIFIQERVLAGMYNPELARLWRKLMVDRDFTVNDRKIRYSVGQPMG…	690	c2108	39	0.320825	0.14745	0.085527	0.112535	0.491273	0.600317	0.159416	0.180976	0.052837	59.9732	SRR10080825-1828-4	QDH90579	499	304	40.461	123	173	179	6	58.88	251	548	161	462	2.37e-55	207	RNA-dependent RNA polymerase [Mitovirus sp.]	2587224	Mitovirus sp.	Mitovirus sp.	viruses	TRUE	0.074447	0.0335347
SRR10080825	NODE 2241	4	GTCTTACGACACTATTTCCAATGGGCAAATAGTGAATGCTAGGGCTGCTATGGCCTTAGTCCCTGTTCATGTCTTTTCCAGACACGTACGAGATTAAGAGCCCAAGTAGCTCGGGCACCAGCAATTTGATAACTAGACCGTGTCGGGTTAATACCCTTCACGCCTGGCATTTGAAGTAGTTTCATTCTGGAATGTTTATCCCAGATTGTTCCTTCACCAACTCCTGTAAGGGAGTCGGGACCTATCGAGTCTAGGCATCTCTCGGCTTTATCGCCAAGAGCACCTAGAACCGGTAGTACTTCAGTCAGGACGTCTAGAAGCTCGGCTTGATCGACCGACTCTGCTGGAAGCGTCTCAAGTTCAGTGTTAATGGATTTATTCCAATTATTCACTGCTCCT…	ATGATCCTTACACCTGAACTGTCTAAGGGAATTAAAAACTCCCTTAAAAAGATACAGAGATGGTCCAAGACTAGAGGTCTAGTATGGACAGCAAGTGCCGTTAAACAGCACCGGCTGGCCTTAACTAGATATCTAGCAGGGCAACCTCTTCAGGCTCCATCTGGTATTTCCATGACCTCTGATGGGTTACCTCGACTCATATCTCATGAGTTAAGAGAACTTGTCAGAGCTGGAGATCCTCATGGAATTTCCTTAGCGTTGACATTACTGTCAATCACTAGAGGAATCCTGGGAGGAAAACCAGTCGATATTGCACCTATTGAGGAACCCTCAAAAGCGGATCTGACTAAAATCAGACCGTTTATTAAGGAATTCCTTAAAACTTACAATATCAAACCA…	MILTPELSKGIKNSLKKIQRWSKTRGLVWTASAVKQHRLALTRYLAGQPLQAPSGISMTSDGLPRLISHELRELVRAGDPHGISLALTLLSITRGILGGKPVDIAPIEEPSKADLTKIRPFIKEFLKTYNIKPFDTQWTSFHWSTKMGPSGPSLVSALGVWRLLPPELRELHITIGGPKIQALYDKYSRWTTDLWEALLKIFPSPHKGIRKLSIKPDREAKSRVFAMLDYFSQTVLVPIHDNLFQGLKQIPSDRTFVQAEGLVFDPSSDVYHSLDLSNATDRFPLQLQKELLAELIGSEKADAWASILTQWPYELKGQQVLYKAGQPMGAYSSWAAFTMTHHLVVFAAARLAGKPAGWSNYALLGDDIVIANDTVAQTYMELLRDLDVPISMQKSHASK…	660	c2027	48	0.242764	0.164636	0.158414	0.145163	0.45493	0.437773	0.19828	0.190727	0.069001	55.4634	SRR10080825-2241-4	QDH90007	663	660	60.606	400	256	486	3	73.64	1	659	7	663	0	811	RNA-dependent RNA polymerase [Mitovirus sp.]	2587224	Mitovirus sp.	Mitovirus sp.	viruses	TRUE	0.0217137	0.0105921
SRR10080825	NODE 2321	4	ATAAAGATGCAACTAATGCGAGGACAAGCTCCCCTGATATCTTTTAATTTAAGATAATCGGGGTCCGATGGTAGGTAGCTGACCTATCATGGCTTCGCCCATTGGTGTTTCTAAGAAATCAAGACGATTTCGCAAATGGATTCCCATCATGGCGCTGGAACGGTTTACTGTTTCTGAAGTTCGTTCGATAAAAACTTTATCGGACAGAGGGACAGACATTGTTGTTAACAATTCTGGCCACTCAATTTCTTCATATTCAATAGCCGAAGCCAACTTAAGCAATGAAATATAGTTTTCTTCCACCTTTCCATAATTGAAAAGTAGTGGGATACAACTAAAATCATTGTCTAAGTACCTTAATATACCCTTGCTCAAGCCACTTATATGTGTAACTATTGA…	ATGAGAGTAGTGGCTTTACTGGACTATTATAGTCAAACAGTATTAAGACCATTACATCTTTATTTGTTTAGGATACTAAAGAAGATACCTCAAGATTGTACGTTCAAGCAAGAATCTTTCATTGATAAGATTAAGGATTGGGACTTTTTCTGTTCTGCCGATTTATCAGCAGCAACGGATAGGTTTCCTCTTAAAATTATTAGTGAAGTGCTAAAAGGTCATCTTCCAGTTAAGTATATTAACGCGTTCGAGAGAATTCTCGTCGAGCGCCCTTTCCAATTTGGAGAGGAAGAGTTAACATATGCAACTGGTAATCCAATGGGAGCTTACGCTTCCTGGTCTTCTTTTACAATAAGTCATCACTATGTGATGTATTATTGTTGTAGAAAACTGAATATC…	MRVVALLDYYSQTVLRPLHLYLFRILKKIPQDCTFKQESFIDKIKDWDFFCSADLSAATDRFPLKIISEVLKGHLPVKYINAFERILVERPFQFGEEELTYATGNPMGAYASWSSFTISHHYVMYYCCRKLNIDWQTAKYCMLGDDIVIGDEPLADLYIEVMTKLGVEINSAKTHKSKHFCEFAKRLILQGEEISPFPISSLKESQKRYYTLVNLFMELEPKGYKCIDGISAVIYSYYEYIKPTSSFMRARWRDESHFCEHMTLIMRGAISASEGFNNLVRQFDYKIRELNDDECLNILSNIAVETFIESSPAYSCTSEDGEPLGLLASSIVTHISGLSKGILRYLDNDFSCIPLLFNYGKVEENYISLLKLASAIEYEEIEWPELLTTMSVPLSDKVF…	446	c1386	49	0.502189	0.082959	0.118441	0.090447	0.64016	0.493361	0.271242	0.145656	0.074315	63.1005	SRR10080825-2321-4	DAC76946	701	432	44.676	193	231	267	3	61.81	1	425	252	682	1.35e-118	372	TPA-inf: RNA-dependent RNA polymerase [Entomophthora muscae mitovirus 7]	2557980	Entomophthora muscae mitovirus 7	Entomophthora muscae mitovirus 7	viruses	TRUE	0.0226261	0.0112066
SRR10080825	NODE 3332	4	CTTAAGGGGACGACAGACGATACCTCCCGCTGACTTACGAATGTCAGACCTGGTCTCTTCCTTGTCATGGGAAGAGGAGGATTTAGCAACCTAGCTAATTTCATATAACAATTATGAAATTGATTGGGCGAAAGCGATCCTTAGATAACTAAATAATTTATTTATATTAGTACTAAGAAACCTTATGTACAAATCTTCCAATACAAGACAGGAAGCTCTAGACAGTGGCGATAAGCTCTGTATCTTGTTAGAAGTTAAGGACATGATTCACCTCGGCCAGATCGTAGGAACCTACTATAGTGACACCTTGAAATGTCACGGTCGTAGATTTGCTACGAGCCAGCTAAAAGCACTTTATAACGAAGTCTGCTACTTTGTAGTAGGTCAAGATATAAAGAC…	ATGTACAAATCTTCCAATACAAGACAGGAAGCTCTAGACAGTGGCGATAAGCTCTGTATCTTGTTAGAAGTTAAGGACATGATTCACCTCGGCCAGATCGTAGGAACCTACTATAGTGACACCTTGAAATGTCACGGTCGTAGATTTGCTACGAGCCAGCTAAAAGCACTTTATAACGAAGTCTGCTACTTTGTAGTAGGTCAAGATATAAAGACAGATACCCCTATGTGGATTAAGAGGAATAGGAAGTCAAAACTTCCTAAACTACTTACTCCATTTAAACCCTACTTATTAAGTAAGGTAAATATCAGACGTCGGGTAGCCTTAAGTTACTTAAGGGTATTCGAATCTAATATTTTAGAACCTGTACCGGACTTTTCGACTATTACATCGCCAAGT…	MYKSSNTRQEALDSGDKLCILLEVKDMIHLGQIVGTYYSDTLKCHGRRFATSQLKALYNEVCYFVVGQDIKTDTPMWIKRNRKSKLPKLLTPFKPYLLSKVNIRRRVALSYLRVFESNILEPVPDFSTITSPSSGSEGFRTFSSEYEYFLKNTFFGWSLQKLYRDECSKSLAANRQFHYTTKMGIAGPTVGNAGKQSLAVDENSLEILCTIDKSFKSRDFATLLKDNQEFYINHDDIVPGKKLVEESLCRLSFLPDKGGKTRLIAIGNYWVQEVLIGLHDVLYGMLRRLEQDGTYEQASASDAVCNATLKNKVWSYDLTAATDRFPIQPQQVLLSFLDHNLDRWSELLTSMECYYEGKLYTYSVGQPMGFYSSWATFALCHHSIIQFCAFKEGYKGHFK…	512	185	1720	0.380517	0.198507	0.043988	0.11801	0.495193	0.483726	0.164394	0.178201	0.101548	59.3023	SRR10080825-3332-4	APG77166	701	220	44.545	98	116	138	5	62.73	248	462	237	455	2.45e-45	180	RNA-dependent RNA polymerase	partial [Shahe narna-like virus 6]	1923434	Shahe narna-like virus 6	Shahe narna-like virus 6	TRUE	0.0228085	0.0132608
SRR10080825	NODE 3356	4	CGTTTCTAGGGAGAGCAATTCATTTTATGGAGGAAGTTATGCAACAAAAATCCAAGGTAGTGAAAACTACCCGGGTGCGGGTTGGCCCCAAATGGGGACTTATAACCAACACGTTATTTGACTGCAATGTTGATACAGAAATCAAGCTTTACAGGAAAATTGCAGATCGTTACCTAAAAACTAACGGTCCAAAGTGGACCTGCGCTAGATTGAAGGATTACTACAACTTAGGTGTTAGACTTGCTCTTGACATCAACGTTTCCGTGATCCCATTTTGTCGGACCAGAGGTGGTATACCTCTTGATATGTTGCCTTTTGTTCCTAAATTAAAATCTAAGACTCTATATGAACGTAGAGCATGTTTGACTGTTTTACGGTCTTACACGCAACTGCATTCAG…	ATGGAGGAAGTTATGCAACAAAAATCCAAGGTAGTGAAAACTACCCGGGTGCGGGTTGGCCCCAAATGGGGACTTATAACCAACACGTTATTTGACTGCAATGTTGATACAGAAATCAAGCTTTACAGGAAAATTGCAGATCGTTACCTAAAAACTAACGGTCCAAAGTGGACCTGCGCTAGATTGAAGGATTACTACAACTTAGGTGTTAGACTTGCTCTTGACATCAACGTTTCCGTGATCCCATTTTGTCGGACCAGAGGTGGTATACCTCTTGATATGTTGCCTTTTGTTCCTAAATTAAAATCTAAGACTCTATATGAACGTAGAGCATGTTTGACTGTTTTACGGTCTTACACGCAACTGCATTCAGAGCCGGATCGTAGTATAGTAACAATA…	MEEVMQQKSKVVKTTRVRVGPKWGLITNTLFDCNVDTEIKLYRKIADRYLKTNGPKWTCARLKDYYNLGVRLALDINVSVIPFCRTRGGIPLDMLPFVPKLKSKTLYERRACLTVLRSYTQLHSEPDRSIVTIVNKGPDESLFEEYRDSFSKISKKYKVFLKPKIYDTGLFTTSKKGPNGPALLNVDKDYVAIKESGTLSIIRLFNEELGKILLESKGTEVSVSGTFGSEFDYIVNPDDLMESKPRTQRKEALYDAMESFTQWQRKRDPQYYEKVKASRISFIAEGGCKTRVIAIGDYFTQDCLKPLHKTLYKLLSQLDTDGTSSHNRISQLVRDRTSKGKYVGSFDLTAFTDRFPVFIQEFVLSQLFNSELAKLWRQLLVDREFDCDGDKVRYGCGQP…	562	27	1712	0.362993	0.086791	0.12761	0.068822	0.509859	0.494106	0.206803	0.138524	0.05581	61.3543	SRR10080825-3356-4	QDH90579	499	473	34.038	161	247	230	15	48.63	70	519	1	431	1.37e-54	202	RNA-dependent RNA polymerase [Mitovirus sp.]	2587224	Mitovirus sp.	Mitovirus sp.	viruses	TRUE	0.0439748	0.0256712
SRR10080825	NODE 8065	4	ACATCAGTAGGTCTAGGGAAAGTCCCAAAAGCTTTACGCTTTAAGGATTTCCATATGACGTCTAAGTCTGGACCCAACGGGCATGCCCTTTGGACTTCTTACTTAGATATCCTATCAGTTCCAGATCGGTTATGGTCCTGTATTGAAACCATAGCTGGTCCGAAACTTCCTGACTTATCTAGGAGATTTTCTCTCCTTTACTCTAGAATACCACCCTTCTTCGATCAGTTCAGAACCCGTAAAGGTACTAGGACATGTCGAAGGCTGATAGTTATTCCAGATAAAGAAGGAAAATCTCGTGAAGTAGCTTGTTTAGATTACTATTCTCAGGCAGCGTTGCTGCCTTTGCATAATTACCTATATAAGGTTCTTCGACGTATACGCCAAGATTGTACTCAT…	ATGACGTCTAAGTCTGGACCCAACGGGCATGCCCTTTGGACTTCTTACTTAGATATCCTATCAGTTCCAGATCGGTTATGGTCCTGTATTGAAACCATAGCTGGTCCGAAACTTCCTGACTTATCTAGGAGATTTTCTCTCCTTTACTCTAGAATACCACCCTTCTTCGATCAGTTCAGAACCCGTAAAGGTACTAGGACATGTCGAAGGCTGATAGTTATTCCAGATAAAGAAGGAAAATCTCGTGAAGTAGCTTGTTTAGATTACTATTCTCAGGCAGCGTTGCTGCCTTTGCATAATTACCTATATAAGGTTCTTCGACGTATACGCCAAGATTGTACTCATGACCAAACGAAAGAATTTAAATGGTTACGAGCAAAGAAAGGAAATCTATATCAC…	MTSKSGPNGHALWTSYLDILSVPDRLWSCIETIAGPKLPDLSRRFSLLYSRIPPFFDQFRTRKGTRTCRRLIVIPDKEGKSREVACLDYYSQAALLPLHNYLYKVLRRIRQDCTHDQTKEFKWLRAKKGNLYHSVDLTAATDRFPILLQRELLDLWFGRDYADAWHVLMVSEPFQYKNRKVSYNTGNPMGAYSSWAVFALCHHFLVYLACKRAKINWKRCDYMLLGDDIVIANDIVAKEYKQILNEWCIPYSPEKTHTSPYGFEFAKQVRLHKENISPFPLSALYDRRSETFTSLGIIWHEVTFKGWKTTIGSLVESYYTDVLRFPRPLVRHLVPKIRLVTSLMSFFHRSADLGSAILDYVAAWTKEEFTM	371	55	1167	0.349042	0.046283	0.062626	0.025744	0.426835	0.35443	0.150681	0.056112	0.008264	58.5971	SRR10080825-8065-4	QDH89427	523	311	50.482	157	153	209	1	67.2	1	311	176	485	2.66e-103	324	RNA-dependent RNA polymerase	partial [Mitovirus sp.]	2587224	Mitovirus sp.	Mitovirus sp.	TRUE	0.0191592	0.0163894
SRR10080825	NODE 8673	4	GGAAAACTATAATGGTCAAGTATGAATATAGAACTCCTGAAGGGTCATCAGTTCTTTATAGAACTGGTCAGCCTATGGGAGCTTATTCATCTTGGGCATTATTTACTTTATGTCATCATATGATAGTTTACGTAGCCGCGAAAAGATCTAAAATTAGAAATTTTCGAGATTACGCTCTATTAGGTGACGACATCGTCATTGCCAACTCTGCTGTTGCAAAGGCATATAGAGATATCCTCTTATCTATGAACGTAGACATTTCAGAAACAAAATCACATGTGTCAAACAACACATTTGAATTTGCTAAGAGATGGTTCGTTGATAGACAAGAAGTATCACCATTCCCGTTGGCTGGTTTTATGGAGGTCAGTAAGAAGTATTATCTTCTTTATGAACTTT…	ATGGTCAAGTATGAATATAGAACTCCTGAAGGGTCATCAGTTCTTTATAGAACTGGTCAGCCTATGGGAGCTTATTCATCTTGGGCATTATTTACTTTATGTCATCATATGATAGTTTACGTAGCCGCGAAAAGATCTAAAATTAGAAATTTTCGAGATTACGCTCTATTAGGTGACGACATCGTCATTGCCAACTCTGCTGTTGCAAAGGCATATAGAGATATCCTCTTATCTATGAACGTAGACATTTCAGAAACAAAATCACATGTGTCAAACAACACATTTGAATTTGCTAAGAGATGGTTCGTTGATAGACAAGAAGTATCACCATTCCCGTTGGCTGGTTTTATGGAGGTCAGTAAGAAGTATTATCTTCTTTATGAACTTTTAGAAAACCAG…	MVKYEYRTPEGSSVLYRTGQPMGAYSSWALFTLCHHMIVYVAAKRSKIRNFRDYALLGDDIVIANSAVAKAYRDILLSMNVDISETKSHVSNNTFEFAKRWFVDRQEVSPFPLAGFMEVSKKYYLLYELLENQISQRGMRKLSDFGNLSLTSLVHLIASTDRLRTILYKRLEILINFPNYTGCIAEFESKVMNFLRIVQIPHSCNHSPKVLAELFAETVKEYVTEEDKEVGDRVRNKINKWLDATRDDSVTNPSGLDDQSMLTRRELTSFAPQILVMDQFETSQYTWAAKMIDSTSIPDIWNVFENVTQLLLPEFEGVNPMRTLDRIAGSKTVTILKITRMATKALGPHIEPYVPWDPFAELRKKRSE*	369	12	1118	0.320124	0.121111	0.087503	0.075684	0.471751	0.488593	0.173781	0.125315	0.035445	60.7965	SRR10080825-8673-4	QIR30244	588	345	37.681	130	204	190	7	55.07	1	340	223	561	4e-60	214	RNA-dependent RNA polymerase [Plasmopara viticola lesion associated mitovirus 21]	2719447	Plasmopara viticola lesion associated mitovirus 21	Plasmopara viticola lesion associated mitovirus 21	viruses	TRUE	0.0136851	0.0121107
SRR10080825	NODE 9600	5	ATCTAATTCAAAACTTAATAATAAAAATCAAGCTTCAAAAAAGAAGAGTATTAACCTAAGGGGTGCACATTTAAACGGCCTTATCAAGACCGTTCCAATTACATTTACTATACTACTTAAGGATATATCGAAAGAAATATCTTTAGATCCTACTCAAGCAATAAGTCAATTGGTAGAATTCCACGACAACACTATTATTAATAATGGTGTGGTGGAAGGTACAGCACGCTTCAACAAGATTAGATTATTCTGTATCTTGCTGCTAGAGGGGCAGAATCCTGAACCTCTAGAACGAGTAGCTGTATCACATAAATACCGTTGGCCTAGTGGCCTAAGCAAATTACTCCCTTTTTATTTAAGGGTCCTAGATTCCAAATGTGAAATCTCGGATCGCGTAAT…	ATTAACCTAAGGGGTGCACATTTAAACGGCCTTATCAAGACCGTTCCAATTACATTTACTATACTACTTAAGGATATATCGAAAGAAATATCTTTAGATCCTACTCAAGCAATAAGTCAATTGGTAGAATTCCACGACAACACTATTATTAATAATGGTGTGGTGGAAGGTACAGCACGCTTCAACAAGATTAGATTATTCTGTATCTTGCTGCTAGAGGGGCAGAATCCTGAACCTCTAGAACGAGTAGCTGTATCACATAAATACCGTTGGCCTAGTGGCCTAAGCAAATTACTCCCTTTTTATTTAAGGGTCCTAGATTCCAAATGTGAAATCTCGGATCGCGTAATTCGAAGTATTTTATATCTAAACCGATTGTGTGATGGGAACGGTGTCATT…	INLSGAHLNGLIKTVPITFTMLLKDMSKEMSLDPTQAMSQLVEFHDNTIINNGVVEGTARFNKISLFCILLLEGQNPEPLERVAVSHKYRWPSGLSKLLPFYLSVLDSKCEISDRVIRSILYLNRLCDGNGVIDTKTIEHKYVVKDDFKAEFKEYLSSNTEMLSADKKCLLAGPSTRVTSNGPNGKPKWQTAELEAYALMKSSFHMHFENLCKATGNMSLYEYMKERASKLERTDRMRLSYMTSMRDSGNKSRLVAMSDYWTQVLLEPIMRDIQDFTNKRWSGVSFAKSHVTGFETFKKRIKPGDSSYDLTAWTDGLPAVLQRMLLETSYGTEMADAWFSLVVDC	345	50	1084	0.356229	0.099524	0.12911	0.04287	0.405624	0.387251	0.171012	0.09748	0.075696	60.2399	SRR10080825-9600-5	QDH90861	803	230	28.696	66	131	111	10	48.26	115	322	150	368	1.35e-09	71.6	RNA-dependent RNA polymerase [Mitovirus sp.]	2587224	Mitovirus sp.	Mitovirus sp.	viruses	TRUE	0.0138676	0.012793
SRR10376307	NODE 104621	4	AATTGATGGTCATTATTCTTGACCGTATGGCTTACATGTATATATGTTACCATATATACAAATATACCATACCCTCCTTCTCTTCCAGAAGGATCTATGAATATAATCTACTAATTAAAGAAATTAGCGTAGGCATCATACATAGATTTCGGTGTTGATTTCACCGGTTCTTTGTATGTTCCTGCTTCCAATTCTCTTAATCTAGATAGATACATAGTTGAACTATTTACGATATTAGAAACTAAGTAATTACTTAGATCAAAATTGTAGGAATAATCTGATTCACCAATTGATGAACCATACATTATTTCTTCAGTTTGATTTATTTTTCTAAATCCTAAGTTAAATATTTTTCCAGTGTTTAGAAGAGAAAGCGTTTTATTCCTTTCTTTTCCTAAT…	ATGAAATGAATGAATTATCTAGGTGTTGAATTATCTGAAAGCAAAACACATGTATCAAAAGATACATATGAATTTGCAAAAAGATGATTCAGTAAAGGGAAAGAAATTACTGGATTACCTATGAGAGGAATTGTTAATAATATTAACAATCCTTTCATAGTAATGGTAAATCTCTATGACTTTTATAAAGTTAAAGGGAATTACATTAGTTCTTGTAAGAACCTTCCATGTATTCTTTCTTCTCTTTACAGAGGACTAAGTTTCAAATTATCAAAGAGATTTGATAATAGGAAATTTAGAATGAAGATCTATACTTTCCATAAATCACTTGACTATTCATTTGGTTATTCAACATATGATTCTCTAAGAGAATTGCTATGTTTGAATATACAAAATGAA…	MKWMNYLGVELSESKTHVSKDTYEFAKRWFSKGKEITGLPMRGIVNNINNPFIVMVNLYDFYKVKGNYISSCKNLPCILSSLYRGLSFKLSKRFDNRKFRMKIYTFHKSLDYSFGYSTYDSLRELLCLNIQNEQFMIPNDQLIRTTYDEVIGLGMGSSVQDSLFALQDLAQKVINGKTIYNLDDPNELNKYPIFTGIVNYINNYIDNVGKWEINSLNYRDKSKELLMLNVDHVLGKERNKTLSLLNTGKIFNLGFRKINQTEEIMYGSSIGESDYSYNFDLSNYLVSNIVNSSTMYLSRLRELEAGTYKEPVKSTPKSMYDAYANFFN*	329	c1115	129	0.621148	0.009318	0.12216	0.011299	0.529896	0.345307	0.257705	0.046417	0.026148	70.0395	SRR10376307-104621-4	ALM62242	721	328	79.878	262	66	294	0	89.63	1	328	394	721	0	543	RNA-dependent RNA polymerase [Soybean leaf-associated mitovirus 2]	1719042	Soybean leaf-associated mitovirus 2	Soybean leaf-associated mitovirus 2	viruses	TRUE	0.0102819	0.00837292
SRR10376307	NODE 108703	4	GCAGTCACAAGATCTAAAGAAGTACTTAAGTAATTCTTTTTGATTTTATAAAAATCATATAGATTTGTCAGTACTATGAATGGATTGTTAATATTATTAACAATTCCACTCATAGGTACTCCTGTAATTTCTATTCCTTTACTGATTCATCTCTTTGCAAACTCATATGTATCTTCAGATACATGTGTTTTTGCATCGGATGTTTCAACTCCTATGTAATTTATTCATTTAATATACATTTGGGCAACTTTATTGTTTTTTATAACAATATCATCACCCAACATTATGTAATCTTTAAATGAAAAATTATCATAGCCACATAATTTAGCACTTCAATGAAGTACTAAATGATGTGTTAAAGTAAAGGCTGCTCAAGAAGAATAAGCACCCATAGGTTGT…	ATGACTTTACTTACATTGACTAGATCTTTTGTTTTAGATTCTAAACAAAAAAAGAAACTTAGACCAGATTACTTGTCTATAACAAAACCAGGGTGTGAAAAGAAAATCATACCTACTGGTTTTATTAAGAGTTTTGTAAGGAATTTTAGACTTGAATCTAAAATTCACGACTTTGAAGAAAAAGATATTTATCTTTCAAACAAAGCTGGGCCAGAAGGAAAAGCTACATTTAGTTCATTAAGAACTATATGTAGTTATCCTTATGACCTCATACAAAATATATTAAATATAACAAGTGAATCCGGATCTAAGTTCTTTCTTGATAGTTATAAATTCCAGTGAGATAGAAAATGATATTCTACTCTTGGAAAACTTTCATTTATATATGATCCAGAGTGT…	MTLLTLTRSFVLDSKQKKKLRPDYLSITKPGCEKKIIPTGFIKSFVRNFRLESKIHDFEEKDIYLSNKAGPEGKATFSSLRTICSYPYDLIQNILNITSESGSKFFLDSYKFQWDRKWYSTLGKLSFIYDPECKLRIVAIVDYYTQLFLKPIHENIMNKLHNLPCDRTYTQDPYNKWKDNEERFWSIDLSSATDRFPISLQRRLLTEMYSKKFADSWSSILSSREFKTPEGLKLRYAVGQPMGAYSSWAAFTLTHHLVLHWSAKLCGYDNFSFKDYIMLGDDIVIKNNKVAQMYIKWINYIGVETSDAKTHVSEDTYEFAKRWISKGIEITGVPMSGIVNNINNPFIVLTNLYDFYKIKKNYLSTSLDLVT	371	c1115	3	0.605373	0.003218	0.131834	0.017159	0.526744	0.362585	0.281206	0.049588	0.00641	71.2783	SRR10376307-108703-4	AKN79252	719	372	65.86	245	122	300	2	80.65	1	369	101	470	6.81e-172	506	RNA-dependent RNA polymerases [Alternaria brassicicola mitovirus]	1676469	Alternaria brassicicola mitovirus	Alternaria brassicicola mitovirus	viruses	TRUE	0.0143379	0.0116002
SRR10376307	NODE 121858	4	TCGATAATTTAAGACTTAAACCTTTGTAAAGAGAAGATAATATACATGGAAGATTCTTAGTAGAACCTAGGTAATTTCCCTTGACTTTGTAAAAGTCATAGAGGTTTACCATTACTATAAATGGATTTTCGATATTTTCGACTATTCCATTCATAGGTAATCCAGTAAATTCTCTTCCTTTACAGAATCATCTTTTAGCAAACTCATATGTATCTTTAGATACATGTGTTTTACTATCAGATAATTCAACACCTAGATAATTCATTCATTTCATATAAGTTTTAGCGACTTTGTCATTTTTTATGACAATATCGTCACCTAAAATTATATAATCTGTAAAATTATCATAACCATTTAATTTTGCACATCAGTGTAAAACTAAATGATGGGTAAGTGTAA…	ATGGAAAAACCAAAATTTGATATAAAAAATATTTATTTATCAAATAAGGCAGGTCCAAATGGTAAGGCAACAAAGACTGCTTACAGTTCTTTACTGTCTTATAGTTATGATTTAATGGCTTCGTTATTTAAAATAACTGACCAATCAGGTATTGAATATTTCCAAAGTCAATACAATTATGCTTGGGAAAAGAATTTCCCTTCACAAAAATTGGGTAAACTTTCATTTATTTATGATCCTGAGTGTAAGTTAAGAATTGTTGCTATAGTAGATTACTATACTCAACTTTTTCTTAAACCTATACATGAAAAGATAATGAATAAACTTCAAAATCTTCCATGTGATAGGACTTATACTCAGAGTCCTTTAAATGAATGAAAGGACGATGGAAATATGTTT…	MEKPKFDIKNIYLSNKAGPNGKATKTAYSSLLSYSYDLMASLFKITDQSGIEYFQSQYNYAWEKNFPSQKLGKLSFIYDPECKLRIVAIVDYYTQLFLKPIHEKIMNKLQNLPCDRTYTQSPLNEWKDDGNMFWSIDLSSATDRFPISLQRRLLEIAISKEVADGWSFILSDRKFETPEGNLIQYRTGQPMGSYSSWAAFTLTHHLVLHWCAKLNGYDNFTDYIILGDDIVIKNDKVAKTYMKWMNYLGVELSDSKTHVSKDTYEFAKRWFCKGREFTGLPMNGIVENIENPFIVMVNLYDFYKVKGNYLGSTKNLPCILSSLYKGLSLKLS	332	c997	2	0.687003	0.011778	0.103282	0.018598	0.54501	0.360703	0.26607	0.052471	0.00948	69.8261	SRR10376307-121858-4	YP-009270635	717	332	96.687	321	11	329	0	99.1	1	332	153	484	0	674	polyprotein [Alternaria arborescens mitovirus 1]	1826822	Alternaria arborescens mitovirus 1	Alternaria arborescens mitovirus 1	viruses	TRUE	0.0208222	0.0181063
SRR10376307	NODE 143083	4	GGAGCCATCAAGTGGAACAAAACCGTTAGGAATTGTTTTACGAGATGACTTGTCGGTGACCCCCTAGTAAGTGCTGATGGTGTTAAGATGTCCAAAAGAATTAAAGGAATACCTAAGATTCTGGAGGATTTCTGGATTGAGGATCGTAAAGATCCGAGAGTAAGGAACATCCTAACACTGCTCAACATTACTAGGGCCATTCCCGGTGGGAAAGATCTAGGGCTTCAGTCAATTACTGGTGAATACACTGGTAGTTGAACTGAATCCGACTGAGACCCAAAAGTATTTGAAGGTTTCAGGCGGAGAGTCATCAATGTAAGAAAGGGGTACAAGCCCCCAGTTGATGAACGCAACCCATGGATCCTAACCACTAAGAATGGACCGTCAGGACACTCACTC…	ATGTCCAAAAGAATTAAAGGAATACCTAAGATTCTGGAGGATTTCTGGATTGAGGATCGTAAAGATCCGAGAGTAAGGAACATCCTAACACTGCTCAACATTACTAGGGCCATTCCCGGTGGGAAAGATCTAGGGCTTCAGTCAATTACTGGTGAATACACTGGTAGTTGAACTGAATCCGACTGAGACCCAAAAGTATTTGAAGGTTTCAGGCGGAGAGTCATCAATGTAAGAAAGGGGTACAAGCCCCCAGTTGATGAACGCAACCCATGGATCCTAACCACTAAGAATGGACCGTCAGGACACTCACTCACGACCTGCTACGAGGAGCTAAAACTCCTTGATAGGGGTCTTGAGGATGCCATAGCCGTTATTCTAGGAGAAAGTACCATAGATAAG…	MSKRIKGIPKILEDFWIEDRKDPRVRNILTLLNITRAIPGGKDLGLQSITGEYTGSWTESDWDPKVFEGFRRRVINVRKGYKPPVDERNPWILTTKNGPSGHSLTTCYEELKLLDRGLEDAIAVILGESTIDKIRRIRSILFSEEEGHLEEVTALFKLEKVSRPKLAKISTIPDREGKSRNIAMGSYWVQVALYPVHNWAIRALRGIPEDCTYDQGKSIKVLVKEPGHSYWSIDLTAATDRFPVRFQIQMLSSLFGEAYGKAWGTLVSPEFTHKSGIVKYAVGQPIGFLSSWSIFALAHHYVMYQAGKQAKISVK	315	88	1032	0.043878	0.219364	0.132437	0.182356	0.13794	0.313805	0.08293	0.215306	0.09341	53.2882	SRR10376307-143083-4	YP-009259487	772	310	40.968	127	177	189	3	60.97	7	315	99	403	3.46e-64	226	RNA-dependent RNA polymerase [Cronartium ribicola mitovirus 5]	1816488	Cronartium ribicola mitovirus 5	Cronartium ribicola mitovirus 5	viruses	TRUE	0.810026	0.783391
SRR10376307	NODE 14594	4	CTCCGGGAACAAGTAGCCCTTCTGAAGCTTTTCCATGTTCGGATTGCGAAGAACGCTGGTCCGAGCAGCTTCAGTTTTCACTACATGAGGTGCAGTAACATCCAGTGGAAGGGCAGCCTTCTCAAGGATCTTGGAGATCATATTTGCCGGCATGGATGGAGCTTGTTGATTGGTCTATACTAGCCAGAAAGCTTGGGGCGAGCTATAGAACGTGATGTCCTTGCTAGGCTAATAGCAGTTGGATGCAAAAGGTTGAGCTCCTGATGGACGTGTTTGCAGTGTCGGAGCTGGCATCACCAGTCCCCCCGTTTAACGGGTTCTTTTACAAGGACACGTAACGGTGAAAAGTAGTTCTTTAAGGACTTCTTTAGGTACAAGGTAGGACTAGGAGACCATATC…	ATGAAATATATTAAGCTCACCACCAATGCAACTCCGAAGACAAGGATTGAAAACCTTACGGTGTGGATGAATAATCAGTCCACTTTCCGTAAAGTCGTAAACCTTGTTGTCCTCCTATGTTGACAAGAGTCTTTTCGTAAGAATTACAGTGATCTCTCAGCCAGAATTGTGAAACTCTGGATCCATGGTAAGAAGCCCTTTGTGGTAAAATACCTCAAAGTGTGCTATCTTATGGTGGTTGCGTGGATTTCGGATAAAACCTACGTCCGCGCCCCAGGAGACCCACTGGTGTCTTCCGATAAGTACGGGCTGCCATCCATTATCCCTCTCGATATGAGACGCTCCATGAGTATTGACTCACGTCGCGATCGAGACTGGCATATGGTGCAGGCGGTGCTC…	MKYIKLTTNATPKTRIENLTVWMNNQSTFRKVVNLVVLLCWQESFRKNYSDLSARIVKLWIHGKKPFVVKYLKVCYLMVVAWISDKTYVRAPGDPLVSSDKYGLPSIIPLDMRRSMSIDSRRDRDWHMVQAVLTIFSSYRVLRIPGKVKLSTIVDPFSGVHETVNKIYITKALRSLLGTNNLPKFYPKWRFQHLTTAGPNGSPATLGILIDAFVFLKERKTRKNFLKITYYLENGYVLKWVFYFTAAVSLLTYWAWSPISTKRNWTSGRLAEKEEAAGKVRVFAITDWFTQNALHPLHNCLYKILRRIPTDGTMNQDAAFARLNEAAGLDVPIWSFDLSAATDRLPVALQRDVLSHFIGEDLAKTWIDLLTDRFWDHKGQPLRYAVGQPIGAYSSWAIL…	799	c2576	180	0.040007	0.235731	0.082262	0.165545	0.134271	0.300306	0.066965	0.199072	0.119461	53.4977	SRR10376307-14594-4	QDH89447	527	540	37.407	202	283	286	16	52.96	1	509	1	516	3.39e-81	280	RNA-dependent RNA polymerase	partial [Mitovirus sp.]	2587224	Mitovirus sp.	Mitovirus sp.	TRUE	0.823486	0.280479
SRR10376307	NODE 14595	4	CGACATCCGAAAGGATTCGCAAACCGCCTCTTGGTTATCGATAAACGTAATTCCGTTTTAGTGTAATCAAGAGAGTCTATCGGCCATATAGCCCCAAACGCTACGGATTCCTAGAGGAAAATATCTAGGATGACCGCAACGCTAGAGCTACCTTCCACCCTCACGGGTGGGTGGGACACTTTAGTAAGCGTGGCCTAACAGAGTGGGTATGTTCCCATCTGATGAGAAGAACTCGTGAATAAAAGTCACATTTCTATGACTTTTAATGCCATTAGGGGAAACCCTCTTGGAAACTCGGGAACGATCCTCATCATTGCATTGAAAGTGGTTAACACGTTCCACAATTTAAATTAATAAATCATGAAATATATTAAGCTCACCACCAATGCAACTCCGAAG…	ATGAAATATATTAAGCTCACCACCAATGCAACTCCGAAGACAAGGATTGAAAACCTTACGGTGTGGATGAATAATCAGTCCACTTTCCGTAAAGTCGTAAACCTTGTTGTCCTCCTATGTTGACAAGAGTCTTTTCGTAAGAATTACAGTGATCTCTCAGCCAGAATTGTGAAACTCTGGATCCATGGTAAGAAGCCCTTTGTGGTAAAATACCTCAAAGTGTGCTATCTTATGGTGGTTGCGTGGATTTCGGATAAAACCTACGTCCGCGCCCCAGGAGACCCACTGGTGTCTTCCGATAAGTACGGGCTGCCATCCATTATCCCTCTCGATATGAGACGCTCCATGAGTATTGACTCACGTCGCGATCGAGACTGGCATATGGTGCAGGCGGTGCTC…	MKYIKLTTNATPKTRIENLTVWMNNQSTFRKVVNLVVLLCWQESFRKNYSDLSARIVKLWIHGKKPFVVKYLKVCYLMVVAWISDKTYVRAPGDPLVSSDKYGLPSIIPLDMRRSMSIDSRRDRDWHMVQAVLTIFSSYRVLRIPGKVKLSTIVDPFSGVHETVNKIYITKALRSLLGTNNLPKFYPKWRFQHLTTAGPNGSPATLGILIDAFVFLKERKTRKNFLKITYYLENGYVLKWVFYFTAAVSLLTYWAWSPISTKRNWTSGRLAEKEEAAGKVRVFAITDWFTQNALHPLHNCLYKILRRIPTDGTMNQDAAFARLNEAAGLDVPIWSFDLSAATDRLPVALQRDVLSHFIGEDLAKTWIDLLTDRFWDHKGQPLRYAVGQPIGAYSSWAIL…	799	427	2823	0.039848	0.231888	0.083537	0.161659	0.138874	0.303896	0.068984	0.194179	0.115285	53.531	SRR10376307-14595-4	QDH89447	527	540	37.593	203	282	286	16	52.96	1	509	1	516	1.22e-81	281	RNA-dependent RNA polymerase	partial [Mitovirus sp.]	2587224	Mitovirus sp.	Mitovirus sp.	TRUE	1.28749	0.438519
SRR10376307	NODE 14596	4	CTCCGGGAACAAGTAGCCCTTCTGAAGCTTTTCCATGTTCGGATTGCGAAGAACGCTGGTCCGAGCAGCTTCAGTTTTCACTACATGAGGTGCAGTAACATCCAGTGGAAGGGCAGCCTTCTCAAGGATCTTGGAGATCATATTTGCCGGCATGGATGGAGCTTGTTGATTGGTCTATACTAGCCAGAAAGCTTGGGGCGAGCTATAGAACGTGATGTCCTTGCTAGGCTAATAGCAGTTGGATGCAAAAGGTTGAGCTCCTGATGGACGTGTTTGCAGTGTCGGAGCTGGCATCACCAGTCCCCCCGTTTAACGGGTTCTTTTACAAGGACACGTAACGGTGAAAAGTAGTTCTTTAAGGACTTCTTTAGGTACAAGGTAGGACTAGGAGACCATATC…	ATGAAATATATTAAGCTCACCACCAATGCAACTCCGAAGACAAGGATTGAAAACCTTACGGTGTGGATGAATAATCAGTCCACTTTCCGTAAAGTCGTAAACCTTGTTGTCCTCCTATGTTGACAAGAGTCTTTTCGTAAGAATTACAGTGATCTCTCAGCCAGAATTGTGAAACTCTGGATCCATGGTAAGAAGCCCTTTGTGGTAAAATACCTCAAAGTGTGCTATCTTATGGTGGTTGCGTGGATTTCGGATAAAACCTACGTCCGCGCCCCAGGAGACCCACTGGTGTCTTCCGATAAGTACGGGCTGCCATCCATTATCCCTCTCGATATGAGACGCTCCATGAGTATTGACTCACGTCGCGATCGAGACTGGCATATGGTGCAGGCGGTGCTC…	MKYIKLTTNATPKTRIENLTVWMNNQSTFRKVVNLVVLLCWQESFRKNYSDLSARIVKLWIHGKKPFVVKYLKVCYLMVVAWISDKTYVRAPGDPLVSSDKYGLPSIIPLDMRRSMSIDSRRDRDWHMVQAVLTIFSSYRVLRIPGKVKLSTIVDPFSGVHETVNKIYITKALRSLLGTNNLPKFYPKWRFQHLTTAGPNGSPATLGILIDAFVFLKERKTRKNFLKITYYLENGYVLKWVFYFTAAVSLLTYWAWSPISTKRNWTSGRLAEKEEAAGKVRVFAITDWFTQNALHPLHNCLYKILRRIPTDGTMNQDAAFARLNEAAGLDVPIWSFDLSAATDRLPVALQRDVLSHFIGEDLAKTWIDLLTDRFWDHKGQPLRYAVGQPIGAYSSWAIL…	799	c2576	180	0.038189	0.241101	0.08879	0.162727	0.135583	0.297101	0.070891	0.195585	0.121269	53.4644	SRR10376307-14596-4	QDH89447	527	540	37.407	202	283	286	16	52.96	1	509	1	516	3.5e-81	280	RNA-dependent RNA polymerase	partial [Mitovirus sp.]	2587224	Mitovirus sp.	Mitovirus sp.	TRUE	0.785381	0.2675
SRR10376307	NODE 165515	5	TCGCAAACAATCTTATCTTACCGGCAGCTTCAGTCTTCTTAGATAGTCTACCTAACTTTAAGTTAGATAGAATTACTTTATCTTTAGGATTAGTAAAAGTCTGTATTCAGTCAGGAATTATAGAGATTTCCTTTTGAAGGAGCTCATATAATTCATGTCCGGTTGTTCTAGCTAGGATCTCAAAACTCTGAAGTAGACCCGGGTTCTCCTTAAACGCATAAGCGTCTAGGGTTACACCTTGGGAACTTACTTTAGAATTGGGACCAGCTTTAACAGAAGGTATCAAAGCCCCACTGGGTATAATACTATATCCGAAACATCGGAGTCTAGTTAATCCAGATCTGACGGTTCATTCAGGTAGTGTTTTAGAACTACCCGTAAACTCATCAGTTATGGTGT…	TTGGGTTATAGGATAGTATGGACGAAAGACCTACTAGTTAGAAATAACTGGTTGTATATCTGTATATTAAAAATGAAAAATAAATTCTTCAAATCTAATTCTACAGAGGCTGTGTGGAACAAGAAAGGGTTAAGATTACCAAAATTTAAACTTAATAAATTGAGTAATTTTGCCCGGATCTTGCTCTGGCTGCTTTCTGAAAACGACATGAAACGATTCATCTTCCAGATGATTTCTACTTTTCATACCATAAACAAAAATAGTGGAACACTATTTTTGGTTGGTTATTTAAAGGAGAGTCATCGTCTGGTGATGAAACAAGTGAGTGGTAACCCCGAAGAGTGTAGCACAACTCCTAGGGTAGCCACTCGTCGTGGACTACCACTAATTATTCCTGGA…	LGYSMVWTKDLLVSNNWLYICMLKMKNKFFKSNSTEAVWNKKGLSLPKFKLNKLSNFARILLWLLSENDMKRFIFQMISTFHTMNKNSGTLFLVGYLKESHRLVMKQVSGNPEECSTTPSVATRRGLPLIIPGKLSLRMEAKDTQMMTLVLSILTVYSIIQVPGVLKLNTMTDEFTGSSKTLPEWTVSSGLTSLRCFGYSIMPSGALMPSVKAGPNSKVSSQGVTLDAYAFKENPGLLQSFEILASTTGHELYELLQKEISMIPDWMQTFTNPKDKVILSNLKLGSLSKKTEAAGKMSLFA	301	c904	2	0.411524	0.018954	0.16194	0.036874	0.464408	0.264058	0.253194	0.070728	0.010637	62.7807	SRR10376307-165515-5	QIR30249	688	263	43.726	115	148	160	0	60.84	39	301	12	274	1.15e-62	220	RNA-dependent RNA polymerase [Plasmopara viticola lesion associated mitovirus 26]	2719452	Plasmopara viticola lesion associated mitovirus 26	Plasmopara viticola lesion associated mitovirus 26	viruses	TRUE	0.00144671	0.00154728
SRR10376307	NODE 19193	4	GGCCCCTTCAGATTTAACTGAAATATCTTAAAGGAATTATTCGTTTAGCACGAATAATAAAGCTCTTTTATTACTCTATGGCAGTTACTGTCGAGCTTTTAAAAGGCGTACTACTATTAGATACGCTGTAGCTGCAGTTCTACCATAAATTTGTTATTCCAATACAGTTCAAGATCCATTTCTTGTACGGCTAAGCTATCAGAATACCAAAGATGCTTATTGATATCGAAACCATGTCATTCATTGACTGGCGGCAATACTTTAAGTACCTCTTTTAAGGTTTCATAGCTAGTTCTTAGATTCTCCTTATCTTTCCAATCAATACTAGAAACTACTATTGATGTAAGATAGGAGGCCATGATTCTTTCATACCTGAACTCACCTGGGAACTCTTTTAAA…	ATGTATGGTCTACCTACTATAATACCCTTTAGTTATAGGAAAATTATGAGAATCTTCATCGATTACGGTCGGGGGAGTTCGGGTCGTAACCAAGAAATCAAGAAGGTTTCTTGCGACTTGGATATAACCAGTACCCCACTGGACAATAATGAAGAGATTATCTTAGGTTTTCCCTATAAATATCAATTAAGGTGTATTAGAGCAGTTCTTACTTTACTTTCAATTTACAGAGTATTTCCAACGAAACCAAAAGTTTCTTTGGATACTATCACTTCACCGCAAGGTGAATATGATGTTTCCGTATTGCCTGAACAGGCATTACGTGAATCTGTGAAGGAACTAGTTCCTTCTTTAGAATTGAAAGTAGGGAAGTCATACTTAATCGGTGGTGAGTCGGCA…	MYGLPTIIPFSYRKIMRIFIDYGRGSSGRNQEIKKVSCDLDITSTPLDNNEEIILGFPYKYQLRCIRAVLTLLSIYRVFPTKPKVSLDTITSPQGEYDVSVLPEQALRESVKELVPSLELKVGKSYLIGGESAGPNSKKSIWGTEADAVAFVSSFKHLISLIKLNGVKNVKYSIYFLIILVLSLPFYGVDYLFSRKKAKLGKLSVVYDQAGKARVIAITNWWIQQCLKPLHDSIFSLLKTFPTDGTFNQLKPLQTLVRKNKRMYGFDLSAATDRLPIDLQVQILNILKYNGNEWKNLLSIPWDYKGKDIYYSVGQPMGAYSSWGMLALTHHVLVRYSARRAGVTDFNDYAILGDDVVIANDIVAHEYLLVMKSLGLSINLSKSVISSRFTEFAKVWLGP…	672	c2132	117	0.618162	0.04219	0.129578	0.036221	0.613876	0.399253	0.326152	0.078386	0.042417	63.2234	SRR10376307-19193-4	QIR30276	587	570	53.333	304	259	406	5	71.23	66	629	3	571	0	603	RNA-dependent RNA polymerase [Plasmopara viticola lesion associated mitovirus 53]	2719482	Plasmopara viticola lesion associated mitovirus 53	Plasmopara viticola lesion associated mitovirus 53	viruses	TRUE	0.00377177	0.00140476
SRR10376307	NODE 21711	4	GCCTAGCTTAGGCATAGCTTCTGCTCCCCACTTTCGTGAATAAACTCTCGGAAAGAGAGCCACATTTGGGAGTATGCCCGCAATGAGGCACCAAGCACCAACGCCTTTCAGGTCAGTCGACCGATCGGCGTCTTTGTGGTACGTGATGCCATCCGGCATTACTAGTCCACTTGGTCATTGCTATAGGGTTGATAACCCCTTTTGCACCACTTTGCAACTGAAAACTAAACATCTAATACATCATAGCCACGAGCTATTAAAACTAATAACTGTAACTACAATGCTTAAACGAAAGTTTTCAATTCCTCAAGACCGGCAACTTAAAGATGTAACTCTTCTTAAAAGAGAACTTCTTAAGTATGTCCGGTTCGCGGGAGCTCTGATGAACCAATCCACTTT…	ATGCCCGCAATGAGGCACCAAGCACCAACGCCTTTCAGGTCAGTCGACCGATCGGCGTCTTTGTGGTACGTGATGCCATCCGGCATTACTAGTCCACTTGGTCATTGCTATAGGGTTGATAACCCCTTTTGCACCACTTTGCAACTGAAAACTAAACATCTAATACATCATAGCCACGAGCTATTAAAACTAATAACTGTAACTACAATGCTTAAACGAAAGTTTTCAATTCCTCAAGACCGGCAACTTAAAGATGTAACTCTTCTTAAAAGAGAACTTCTTAAGTATGTCCGGTTCGCGGGAGCTCTGATGAACCAATCCACTTTCGACAAAGAGTTTCGGACTCTTGGGAAAGCGATCCTTCGAATATGAACGCTTTCAGGGAAAACACATACTGTG…	MPAMRHQAPTPFRSVDRSASLWYVMPSGITSPLGHCYRVDNPFCTTLQLKTKHLIHHSHELLKLITVTTMLKRKFSIPQDRQLKDVTLLKRELLKYVRFAGALMNQSTFDKEFRTLGKAILRIWTLSGKTHTVKYLKECQIIVFKTLSGDPYVRAQNAPYVRHKRGIPSIIPSGLRDVILYNDPLSIKGVLTVLSVYRVISCRPSLKLGTITDPFSGVSPTWEIHHVKKAITMLGVKEGQDPKKSLVWTFHHSSSAGPNASISTAGIFSDALGYFLEWKSLRAFWNITAIVGEGWKLRMLFARAIGTATLCGNRWSPRSTYYLGKLVTKNEAAGKVRVFAIADWWTQNVLRPLHSYLFSILSKIPIDGTFDQNGQVDRAIKLKQGKPCYSFDLSAATDR…	807	74	2494	0.414106	0.139869	0.174392	0.114521	0.633991	0.588389	0.324236	0.176405	0.065252	56.2189	SRR10376307-21711-4	QIR30249	688	440	43.182	190	232	265	8	60.23	127	558	61	490	9.09e-97	327	RNA-dependent RNA polymerase [Plasmopara viticola lesion associated mitovirus 26]	2719452	Plasmopara viticola lesion associated mitovirus 26	Plasmopara viticola lesion associated mitovirus 26	viruses	TRUE	0.553494	0.22193
SRR10376307	NODE 22342	4	AGGCCATCCTCGAAAGAGAATACCTTGGCGCCGTTAGCATGTGGTAGCATTCCCCACGCCGACCTTCATCTGGTTATCAGTTTACCAGAGATCAAGTCAATGGCTCGAAAGACCTTCCCATAGGAAAACCATCCTATGCAAACAGGTTGATTAGAACCATGCCTACCTATTCCCCCTGAGATTGGGGGACTTGTTATCACCTCTTCATCACTGATCTTTGATGATAGGATGTAGACCTGTGCTAGCGACTCGGGTCACGCATTCGTGAGAATGTGATACCAAGTTCTTATAAACATAATCTAAAGCTACTAAATACAATTTTAATATATTTAATGGTTTTAAAATAAGTCATAAGAAAACACTAGACCAAAAACATTGAATTAAACTCTCAGAGTTTAA…	ATGAAAGAAGCCATGAGACTAACTGTTCAAGCACTTAGTGGGTCTCCATCTAAATCTAATCCTTTAAAGACTAGAGTAAAGGTGGACTACACTGGTTTCCCAACAATTATACCTCTTAATCTTCGAAAAATACTAAGAGAAGGTCAAACTTCATCTTTTGTATTTCCTCAAAGAGAAAGGGATATAAGAGCGGTTCTAACAGTCTTATCTATCTATAGAGTATTTTCTACGAAGGTTAAAGTTGATTTATCAACGATAGTTGAGCCACTTAAAGATTTCTCTGTTGAAACTTTAAGTCCAGCTCTACTAAAACCTGCGATTAACGATCTTACTCAGAATGGAAAGATAAGGTTGACCCAAAGAAGCATTTCACTAATTGGAGGTGAATCTGCAGGACCA…	MKEAMRLTVQALSGSPSKSNPLKTRVKVDYTGFPTIIPLNLRKILREGQTSSFVFPQRERDIRAVLTVLSIYRVFSTKVKVDLSTIVEPLKDFSVETLSPALLKPAINDLTQNGKIRLTQRSISLIGGESAGPNSRKAIWGTEADACAFLHKPIFILYYLRFLGLRNLLFSIWFLLILVLSTPFYVVNLALGGNKADLGKLSVVYDQAGKARVIAILNWWSQLALKPLHDSIFSFLRKVEQDGTFNQMKPFDELLKAHKGKLYGFDLSAATDRIPIKLQVDILNLMGQDGDSWRALLSHSWRFRNKCVSYAVGQPMGAYSSWGMLALTHHVLVRVASTRVGLHNFKDYCVLGDDIVIGNEMVAIEYQDLISKLGVSINLSKSVISDKFTEFAKVLKGKV…	653	527	2485	0.475202	0.04441	0.18813	0.02979	0.544931	0.437279	0.34541	0.065121	0.016907	62.7368	SRR10376307-22342-4	AZT88625	652	652	99.847	651	1	651	0	99.85	1	652	1	652	0	1323	RNA-dependent RNA polymerase [Setosphaeria turcica mitovirus 1]	2501267	Setosphaeria turcica mitovirus 1	Setosphaeria turcica mitovirus 1	viruses	TRUE	0.00514097	0.00198723
SRR10376307	NODE 22487	4	CCCTGGTATTGCAACCAGGCGCTAGTACCATTTCGGCACTAACCTAACTTTTGCCTTCGGGCGACAGGACAGACTACGTTTGGAGCGGTGTGTGAAATAATCCATTTTAAATAAAGCGGATTATGTTGTAAGATCTCTTCTTCCCTAACTTGTGAGGGTTAGGAAGAAGGGGCTTATGCGTAGAATGTACGCTAGATATCAGAGGAAACACTGAATGGATAAATTGTTTCAAATCTTTCCCACTCACTATCTTTAGTATTTAAAGAATTGCAAAATTATAAACAAAATTTACAAGATTACAAGTCTTCTCACACTATTTCACGTGAGAGTTCCATTTCTGTAGACAATTTACGCCTTCAGTTGTTGTTTACTTGTGGTACTATTATCCACTTATGTAGA…	ATGAGTTTTACTCATGCGGGACACCCAAAGGCTTTATCTCGCCTTCTTACCTTGAGAGATCAAGGGGATAATGGAATAAGAATTTTACTTACCATAATGGGTCTCGTATCTTTGATAAAATCTGAAGCTGATCCTTCACATGAAGCCATTACTGGCAAATATACTGGTAAATTCCATGACCAAGAGGCCTTGGAGTTCAGTACATTTTGTGAAAAGATCCCATTCTTAAAAAGGGATGGACAGGATTCTATTCCTGAGGCTTCAGTACTCAATATTGATGAGTACTCTGGTTACTCGACCTTTAGTGGGGGCCCTAACGGGCCGTCTCTATTAGGTTGCGTACACGACTTCGACTTCCTGAAAAGGAAGGACAAAGGTACACTGGATTACATTCAACGA…	MSFTHAGHPKALSRLLTLRDQGDNGIRILLTIMGLVSLIKSEADPSHEAITGKYTGKFHDQEALEFSTFCEKIPFLKRDGQDSIPEASVLNIDEYSGYSTFSGGPNGPSLLGCVHDFDFLKRKDKGTLDYIQRMYSITSNPVFVSLRSLGKLRDSTDPSQLSRSRGCKVIQLCEGGGKTRNIAVVDYWTQEALKPIHDKVFGILKSIPEDGTFDQDRAFSLIKDKCELDNCAYSFDLSSATDRFPLKLQRMVVTNLFGLEIADLWSKILAERTFSFRGKNIRWELGQPLGSLSSWGVFTLTHHSFIRWCAEDPNFDGYVMLGDDVVIFDRQVAMRYADKMNGFGVSINLGKTFIANEGVVYGEFCKRIFRHRVELSAIPAKLVIACKNDIKGHIAILYW…	638	594	2507	0.393122	0.223963	0.034757	0.141849	0.587655	0.598563	0.160009	0.206944	0.12241	58.0395	SRR10376307-22487-4	QDH88688	301	292	44.178	129	159	172	3	58.9	23	312	8	297	1.25e-68	236	RNA-dependent RNA polymerase	partial [Mitovirus sp.]	2587224	Mitovirus sp.	Mitovirus sp.	TRUE	0.00521848	0.00203767
SRR10376307	NODE 22730	4	GTCGGACTCATTGGTCCGGGTTTGTCCCAGATTAACATCTGGGATAATGCCTTGAAGACAGTCGTCTTGCAAGACCCCCATCTATATTGTTAACCGTATAGATGAACGGGTGGCCCTTTCTAAGCTTTGAATTATTGAAGCTTGGGCAGGTCGGACTCATTGGTCGAGTTAATTGCTCGTATCATTTCCTTAAACATCCTTGCATTGAAAGCTTGGAGTGCGTCAGGACCAATCGAAAGATTGGATTGGGGTAGCTTATCAGCACCTCACTCTGCAAACGTGGCTTCCATAAGAACCATGATTTCAGCCTTGACTCTAAGCATCAGGACAGACGTTCGAACACGTCCGTCGTTACCGACGGGCACATTACTTAGGGGGACCGCTCGTAGGAGTTTACCT…	ATGAATCTATTTAAGAAACTGGTTTGGCTTCTTAAAGTCCATCCACATGATGTCGGTGTCACTCGGAGTTCAGTGCTAGAAATTATGGCCCTATTTGATCGTCTATCCCGTACACGCGGTCGGAGGTTTGCTGTATCCTATATTAAGGGTATACGTCTCATCGTTACTCGCTTCATTACAAGGCATCCAATGTCTAAATATCCCCACATTCGTATCTCAAATGGTCTTCCATCACGTCTCCCTAAGGAGATGGTGAATGCCCTTCGGACAGAACGGGTTGAATCTTTCCAGTGGATCCTCACTATCCTAACCTTCACTAGATGTTTCACTCTTCCAGTCATCGGAGACTATGCGCCCATCACAGATGAATGACTTGGTACTATTCCTCAAGATCTTAAG…	MNLFKKLVWLLKVHPHDVGVTRSSVLEIMALFDRLSRTRGRRFAVSYIKGIRLIVTRFITRHPMSKYPHIRISNGLPSRLPKEMVNALRTERVESFQWILTILTFTRCFTLPVIGDYAPITDEWLGTIPQDLKKTILMYKPPFKITDSDWEQAHWTTKAGPTGPAMAEALNNRVFIPDELRDDLFLLGGDLFKKYYTMMSEAFPHGDEQAPNSDSTIRRIHLLEDKEGKTRIIAILDWWSQTVLRKYHDILIRILEKTPGDFTYQGDFLKHLESGDGPYFSFDLSSATDRFPVEVQRMVIENLFGFRKSEAWVRAMTKWPFKRPDGGPILWRTGQPIGAYSSWAAFALTHHIVLITACKDEPNARYAVLGDDVVIRGHNAAMNYKRIIEALGVPLSETK…	706	c2249	132	0.072361	0.213955	0.116382	0.182196	0.279524	0.440947	0.113921	0.220068	0.077829	54.8249	SRR10376307-22730-4	YP-009259481	689	709	33.568	238	423	359	18	50.63	1	683	1	687	7.47e-107	350	RNA-dependent RNA polymerase [Cronartium ribicola mitovirus 2]	1816485	Cronartium ribicola mitovirus 2	Cronartium ribicola mitovirus 2	viruses	TRUE	0.928811	0.370783
SRR10376307	NODE 22741	4	CTCGAAAAAGCCTGATATCATCTTTCTTAATGAAAATTAAGTTAAAGGTGAGACTTGCCATTAATGGCCCCACGGTCGCCTTCGAATCCTTAAATGGATTGATCCAGTCTAGATTAACCTCTGAACTACGGATAAAACAATTCAGAATCTGAATTGCCCTAGTTACGTTAATTGCCTAATGGCTATACCTATAAGATAGGTCTATTGGCTAAGAGTAAAACAATATGAGACTTTTACGATGTTTAATTATTTTAAAACTAGTAAAAGGTCTAAGATCTCATCAAAGGCTTGAATCTCTTTAAGAGAGATCAAGCCTTTCTTTGATGAGGTCATCTGAGTTTCGCGTATGTCAATATTAAAAGATGAGCTTAGTATTTTACAGAAAAGATTAACAACTTT…	ATGTTTAATTATTTTAAAACTAGTAAAAGGTCTAAGATCTCATCAAAGGCTTGAATCTCTTTAAGAGAGATCAAGCCTTTCTTTGATGAGGTCATCTGAGTTTCGCGTATGTCAATATTAAAAGATGAGCTTAGTATTTTACAGAAAAGATTAACAACTTTGATTAAGAAATCTGGTTTTCAATTTACTTTTAAGTATATGAAGACCGTTCTTCACCTTGTTGTTAGATTCTTGTCTGGAAGACCTTTATTGGTATACGCCCCGAAAGGGATGCCGTATATTAGTATTGATTCTTACGGTTTACCAAAAGTTTTGCCCCTTCAACTTCGTCACTTTCTAAAAAGATGTGATTTAGCTAAAGATTCAAAGCATTTGGGAGCCATACTTTCTATAATTTCT…	MFNYFKTSKRSKISSKAWISLREIKPFFDEVIWVSRMSILKDELSILQKRLTTLIKKSGFQFTFKYMKTVLHLVVRFLSGRPLLVYAPKGMPYISIDSYGLPKVLPLQLRHFLKRCDLAKDSKHLGAILSIISIFRVFPTHVKPKLDTIVSDFTGSVKSFDFNKLKLACSDLLPKDRINREPKFQCKVIGGESAGPNGFKAAWSSGIDALAFIHNPKLLFFLSIWFWRYSKVMLIWLYFLICLGIIPYTILLVFSPVLRSNPLKIGKLSVVYNVAGKARVIAITNWWIQAAFKPLHDDLFSILKTIPQDGTFDQDKPLDILLSKDIQSTIYSFDLSAATDRLPMEIQKDILNIIYQDNVGNLWSNILRSISWDYKGQGYKYSVGQPMGAYSSWAMLAIT…	738	283	2496	0.694877	0.015166	0.142324	0.005603	0.618238	0.34195	0.400572	0.026446	0.019594	66.8482	SRR10376307-22741-4	QIR30267	741	737	78.562	579	158	661	0	89.69	1	737	5	741	0	1212	RNA-dependent RNA polymerase [Plasmopara viticola lesion associated mitovirus 44]	2719472	Plasmopara viticola lesion associated mitovirus 44	Plasmopara viticola lesion associated mitovirus 44	viruses	TRUE	0.0134595	0.0053284
SRR10376307	NODE 23281	4	AATTGATGGTCATTATTCTTGACCGTATGGCTTACATGTATATATGTTACCATATATACAAATATACCATACCCTCCTTCTCTTCCAGAAGGATCTATGAATATAATCTACTAATTAAAGAAATTAGCGTAGGCATCATACATAGATTTCGGTGTTGATTTCACCGGTTCTTTGTATGTTCCTGCTTCCAATTCTCTTAATCTAGATAGATACATAGTTGAACTATTTACGATATTAGAAACTAAGTAATTACTTAGATCAAAATTGTAGGAATAATCTGATTCACCAATTGATGAACCATACATTATTTCTTCAGTTTGATTTATTTTTCTAAATCCTAAGTTAAATATTTTTCCAGTGTTTAGAAGAGAAAGCGTTTTATTCCTTTCTTTTCCTAAT…	ATGAATAGAAACTTATATAACATAACAGTTAAGCTATGTAATATAATCTATCCAACTCTTAATCCAGTAGATTATCTGAACCCCTATTTTAAACTATTAAATAATCTTTTAAATAATCAAGGTCTTATTAAGACAGTGAAGTATTTAAAAACATGTAGACTACATTGTACTAGGTACATATGTGGATCTCCATTATTATTTAATAAACTTAAAATAGGTTTAGATACTGAGGGGTGACCAAAACAATTAAGTTTTCTTAAACCCTTAGCTAATGGATCACTTGAAGAAAAGAAGTTTTTAATGACTATCTTAACTTTGAGTAGAACCTTAGAAGCTAAAGGAAAAGAAAAACTTAAAATCAAACCTGATTACGATTCAATAACAAAACCAAGTAAGGTA…	MNRNLYNITVKLCNIIYPTLNPVDYLNPYFKLLNNLLNNQGLIKTVKYLKTCRLHCTRYICGSPLLFNKLKIGLDTEGWPKQLSFLKPLANGSLEEKKFLMTILTLSRTLEAKGKEKLKIKPDYDSITKPSKVLKIIPTGFIKEFVNNYNLKMSKPEFDIKSIYISNKAGPNGKATKTAYSSLLSYSYDLMASIFKITDEKGIDYFQNQYNYAWEKGFPSQKLGKLSFIYDPECKLRIVAIVDYYTQLFLKPIHEKIFKKLNNLPCDRTFTQDPTNKWKDDGNMFWSIDLSSATDRFPISLQRRLLEIAISKEVADGWNHILSTRKFETPEGNLISYEVGQPMGSYSSWAAFTLTHHLVVHWCAKLNGINNFSDYILLGDDIVIKNDKVAKTYMKWMNY…	722	c2294	129	0.682895	0.012878	0.147221	0.017503	0.562023	0.404062	0.295491	0.056501	0.016113	70.0942	SRR10376307-23281-4	ALM62242	721	721	85.714	618	103	667	0	92.51	1	721	1	721	0	1281	RNA-dependent RNA polymerase [Soybean leaf-associated mitovirus 2]	1719042	Soybean leaf-associated mitovirus 2	Soybean leaf-associated mitovirus 2	viruses	TRUE	0.0417736	0.0167968
SRR10376307	NODE 24905	4	CGGGGGTAAAACCCCAGTGGCATTACTGCCACTCCGGTTCCAATTTGGCCGACGAAAGTCGAACTAACAAATAAAAATCAATGATGAGAAATACAAATCAAAGAACACTTATAATCATAAGGCTCTTTAATCTGCTTTTCAGCATCAAGATTTCATTCGTTGTCCGTTTCCTTAAGGATTTCAATGATTTAAGGATGAAAAGTGGTATCAAATATGCCATAAATTATATGAAAGTCGCAAGACTCCATATAACTAGGTATATTTGTGGAAAACCACTTAAATCCAATAATTCATTGGTATCCCTAACGAAAGATTATTTTCCAAAACGTTTCTTGTATTTAAAACAATATATAGATAATCCAAAGACCTCTAAAGATCTAAGGGCTATCTTGACATTGT…	ATGATGAGAAATACAAATCAAAGAACACTTATAATCATAAGGCTCTTTAATCTGCTTTTCAGCATCAAGATTTCATTCGTTGTCCGTTTCCTTAAGGATTTCAATGATTTAAGGATGAAAAGTGGTATCAAATATGCCATAAATTATATGAAAGTCGCAAGACTCCATATAACTAGGTATATTTGTGGAAAACCACTTAAATCCAATAATTCATTGGTATCCCTAACGAAAGATTATTTTCCAAAACGTTTCTTGTATTTAAAACAATATATAGATAATCCAAAGACCTCTAAAGATCTAAGGGCTATCTTGACATTGTTCTATTATACAAGAAGCGTTATTCCCACAAAAGAGGAATCTAAGAAACTAAAACCAGACTTTAGTACAATAACTAAGCCA…	MMRNTNQRTLIIIRLFNLLFSIKISFVVRFLKDFNDLRMKSGIKYAINYMKVARLHITRYICGKPLKSNNSLVSLTKDYFPKRFLYLKQYIDNPKTSKDLRAILTLFYYTRSVIPTKEESKKLKPDFSTITKPNLKKFYTIPSWFVKDFVSKNGLESKIPEYSNELHYISSKSSPYGKATLNSTYGLFSMSNVHHNILNYWISLIGEERYMKMFGNLIKDLWEDNRLFSYKSESGFCGKLSIINDAELKLRVIAMVDYNSQVLLRPIHENLLNLLRKFPSDRTYTQDPFNNWKKDNNHFHSLDLSAATDRFPIHLQEKLLSYMYKNKIFAESWSNILVKRSYGYQGKSYRYVVGQPMGAYSSWAAFTITHHLVVHWAAYLCGYTDFKDYILLGDDIVIK…	721	129	2291	0.521028	0.030048	0.131294	0.040312	0.498096	0.415676	0.236072	0.085327	0.01317	65.9831	SRR10376307-24905-4	QIR30251	720	720	91.944	662	58	699	0	97.08	1	720	1	720	0	1381	RNA-dependent RNA polymerase [Plasmopara viticola lesion associated mitovirus 28]	2719454	Plasmopara viticola lesion associated mitovirus 28	Plasmopara viticola lesion associated mitovirus 28	viruses	TRUE	0.0129429	0.00530662
SRR10376307	NODE 25648	4	CCTCATACGAGGGAAAATCGGTGAACACCACGGGCTTAACCGCTCGTCTCCACAGTAAAGGATTACAGACTCAAGACACCTTTCAAGGTGACCGGCCTCTTAGAACAGTGACTCTATACCTCTGCGTTAAATCGCCATTTGTTAAGGGATTGGTACTCCTAAGACAAAGAGATGTGGGTCATTGGGATATTGTATTAATTAGTGCAGTATCTCTTTGTGGTCACCTCTATTATAATGAATTAACACCAACAAAATTATGAATCTATTTAAGAAACTGGTTTGGCTTCTTAAAGTCCATCCACATGATGTCGGTGTCACTCGGAGTTCAGTGCTAGAAATTATGGCCCTATTTGATCGTCTATCCCGTACACGCGGTCGGAGGTTTGCTGTATCCTATAT…	ATGAATCTATTTAAGAAACTGGTTTGGCTTCTTAAAGTCCATCCACATGATGTCGGTGTCACTCGGAGTTCAGTGCTAGAAATTATGGCCCTATTTGATCGTCTATCCCGTACACGCGGTCGGAGGTTTGCTGTATCCTATATTAAGGGTATACGTCTCATCGTTACTCGCTTCATTACAAGGCATCCAATGTCTAAATATCCCCACATTCGTATCTCAAATGGTCTTCCATCACGTCTCCCTAAGGAGATAGTGAATGCCCTTCGGACAGAACGAGTTGAATCTTACCAGTGGATCCTCACTATCCTAACCTTCACTAGATGCTTCACTCTTCCAGTCATTGGAGACTATACGCCCATCACAGATGAATGATCTGGTACTATTCCTCAAGATCTTAAG…	MNLFKKLVWLLKVHPHDVGVTRSSVLEIMALFDRLSRTRGRRFAVSYIKGIRLIVTRFITRHPMSKYPHIRISNGLPSRLPKEIVNALRTERVESYQWILTILTFTRCFTLPVIGDYTPITDEWSGTIPQDLKKTILMYKPPFTITDSDWEQAHWTTKAGPTGPAMAEALNNRVFIPDELRDDLFLLGGDLFKKYYTMMSEAFPHGDEQAPNSDSTIRRIHLLEDKEGKTRIIAILDWWSQTVLRKYHDILIRILEKTPGDFTYQGDFLKHLESGDGPYFSFDLSSATDRFPVEVQRMVIENLFGFRKSEAWVRAMTKWPFKRPDGGPILWRTGQPIGAYSSWAAFALTHHIVLITACKDEPNARYAVLGDDVVIRGHNAAMNYKRIIEALGVPLSETK…	706	322	2439	0.087298	0.185592	0.129976	0.168866	0.288439	0.432605	0.129986	0.206279	0.063539	55.2075	SRR10376307-25648-4	YP-009259481	689	709	33.427	237	424	359	18	50.63	1	683	1	687	3.69e-106	348	RNA-dependent RNA polymerase [Cronartium ribicola mitovirus 2]	1816485	Cronartium ribicola mitovirus 2	Cronartium ribicola mitovirus 2	viruses	TRUE	0.424505	0.177394
SRR10376307	NODE 25836	4	CGTGGAATAACTGGTTTTTACACCGTATTGTTTTATAAACAATACCCACCCTCTTTATAGTGAGGGTTCTATGTAACCTTATGAGTCCCAGAAACTGGCTCAGGCGTTTGCTGTTTGTTCTGGAGTTTTTACTTCCGGAACAACATAAACACCTTGGTCCAGTTGTTCTAGTTCCTTAAGTTTTATAGAATAATCTCTCTCGATTCTATTGAATAAATCACTGTTTGAGGTATATGTGGATTCAACACTTGCTGAACCATAGTATATCTCATCAGTTTCATTTATTCCTTTGAAACCGAGACTAAATATCTTTCCTGTATTTAGTAATTCGAGAGTTTTGTTTCTCTCCTTACTAAACACGTTATCGATATTTAGCATCAATAGATCCTTGGATTTCTG…	ATGAGAAAATTAATGTATAACATAGTAGTTAAACTATGTAAACTTATCTTCCCAAATGTTCAAGTTCAAGTTTATCTGAATCAATATTTCAAATTATTGACTAGATTAATAAGAACTCAAGGTTTAATTAAAACCGTTAAGTATCTTAAACAGTGTAGACTACATTGTACAAAATACATATGTGGTCAACCACTTCTATTCAATAAAATGAAAATTGGTTTAGATCCTTCAGGTTGGCCAAAATCCCTTTCATTCCTTAAAGATTTGGCTAGAGGTTCTTTAGAAGAAAGGAAGTTTTTAATGACTATCCTTACTCTTTCAAGAACTCTTAAACCAAATAACAAGGAAAGAAAGCTTCTGAGACCTGATTACGACTCTATTACTAGACCAGGTAAGATT…	MRKLMYNIVVKLCKLIFPNVQVQVYLNQYFKLLTRLIRTQGLIKTVKYLKQCRLHCTKYICGQPLLFNKMKIGLDPSGWPKSLSFLKDLARGSLEERKFLMTILTLSRTLKPNNKERKLLRPDYDSITRPGKITKIIPTGFIKEFVTRYNLKCDHPEFDEKNNIYLSNKAGPHGKATLTALNTLMLYSYPLMQAIFNITCDKGSEYFSKSYSYAWNKELGKGSTRLGKLSFIYDPECKLRIVAIVDYYTQLFLKPIHERIFKKLNNLPQDRTFTQDPFNKWKDDGNRFWSLDLSSATDRYPIDLQRRLLEQMFSDRLAKSWQYILSSREFETPEGDRLKYSVGQPMGSYSSWAAFTITHHLVVQFCAKLEGFDNFTDYILLGDDIVIKNDKVAKRYIEW…	722	c2244	79	0.518609	0.044212	0.11114	0.039763	0.496405	0.437619	0.20164	0.091769	0.030242	67.7406	SRR10376307-25836-4	AKN79252	719	719	79.972	575	143	652	1	90.68	1	719	1	718	0	1176	RNA-dependent RNA polymerases [Alternaria brassicicola mitovirus]	1676469	Alternaria brassicicola mitovirus	Alternaria brassicicola mitovirus	viruses	TRUE	0.0159396	0.00650065
SRR10376307	NODE 27266	4	TGGAAAAATGGAATGGCTTATTTAAGTAAATACTTAAAGAGCTGTTTCATTTATACCTGTAAATTTGTCGCGAAGGATCCCATGTTAATAAATTCTCATTCATATGGTTTGGCCATTTCGTTAACACGAAGTGGCTTACCTCGAATCTATCCTGTTTACTTTCGTAACAGAATTAGATCTTTGGATAAGAATATTATTAAGTATGTTCTAACCTTATGTAATTTATACCGAGTATTAGATTTCCAAGGGAATCTAAAACTAAGTACTATTACAGAAGGTTCTGATTTTACTATCCCTGAAGGATTTGCCGATTGGTTACGAATTCTCAAAGAAGATGAATATCTTCCTAATGATTTCGAAATCACTAAGGCATTTAATCCTTTTTTAATCGAAACCAGT…	ATGGCTTATTTAAGTAAATACTTAAAGAGCTGTTTCATTTATACCTGTAAATTTGTCGCGAAGGATCCCATGTTAATAAATTCTCATTCATATGGTTTGGCCATTTCGTTAACACGAAGTGGCTTACCTCGAATCTATCCTGTTTACTTTCGTAACAGAATTAGATCTTTGGATAAGAATATTATTAAGTATGTTCTAACCTTATGTAATTTATACCGAGTATTAGATTTCCAAGGGAATCTAAAACTAAGTACTATTACAGAAGGTTCTGATTTTACTATCCCTGAAGGATTTGCCGATTGGTTACGAATTCTCAAAGAAGATGAATATCTTCCTAATGATTTCGAAATCACTAAGGCATTTAATCCTTTTTTAATCGAAACCAGTGGTGCTTGTTCT…	MAYLSKYLKSCFIYTCKFVAKDPMLINSHSYGLAISLTRSGLPRIYPVYFRNRIRSLDKNIIKYVLTLCNLYRVLDFQGNLKLSTITEGSDFTIPEGFADWLRILKEDEYLPNDFEITKAFNPFLIETSGACSPSKKNSTAGWLIGVIELVRHGFLDSIRTVLFTYPNRSTSMTNAFFLLNRINQKINLFQSDPSPSLGKLSCKLEPGKIRVFAMVDAFTQWLLEPLHQAIFDFIRPLKQDATFNQLGRLDSFMKNRSGKIYSYDLSAATDRLPVAIQKVILTILVSEDFADAWEHLLVGRDYHLKNSFLGVDTVLRYKVGQPMGALSSWGMLAVSHHLIVQFAAFKAYNKYFWFSDYLVLGDDIIIADPKVARIYYYLMTKVLKVEINLSKSITSHRG…	680	13	2052	0.760499	0.019946	0.12326	0.013977	0.713311	0.367422	0.39986	0.038204	0.021699	65.5847	SRR10376307-27266-4	AWY10985	730	687	39.301	270	353	395	13	57.5	2	660	57	707	5.97e-140	436	RNA-dependent RNA polymerase [Sclerotinia sclerotiorum mitovirus 27]	2231679	Sclerotinia sclerotiorum mitovirus 27	Sclerotinia sclerotiorum mitovirus 27	viruses	TRUE	0.0037201	0.00154811
SRR10376307	NODE 30570	4	GATTCACATCACCAGTAGCATCTGTAAACCCTTTGGAAGAACCCCGCAAGGGACTCCCTTTCAACATGTGCAGACGCGACCGGACCAGACCAAGCTAATGTCCCAAAACTTACCGCCCCCCCTCGTTTGAGGGATAGGACGAAAGACTGGTAACAGATCTTTCACAATAATAACACTTAAAACATGACTAAACTAATCAATTATACATTGTATAACCAATTAATGAAGTTTGTTTCAAAATATTACTACGGAAATCTCGATATATCTAACAGATCATCTTTGATTAGAAAAGTATTGTTTAAAGTTGAAACTTTAAATAAAACTCAAGGTTCAGTTAGAGCAGCTACATATATAAAATTATGTAGATTAGCTATAACGAAAACCTTGTCTAAAGAAAAG…	ATGACTAAACTAATCAATTATACATTGTATAACCAATTAATGAAGTTTGTTTCAAAATATTACTACGGAAATCTCGATATATCTAACAGATCATCTTTGATTAGAAAAGTATTGTTTAAAGTTGAAACTTTAAATAAAACTCAAGGTTCAGTTAGAGCAGCTACATATATAAAATTATGTAGATTAGCTATAACGAAAACCTTGTCTAAAGAAAAGTTGATCCGTCCTTTCGGTATAGCCCTCTCTAATGATCAACTTCCAAAAATTCTTCCTTATGAAATAAGGAAAAGAGTTTTAGAAGATGACAAAGAGTTAATATCATGATTACTTACCTTGTTACAAGTAAGCAAACTGATAAAAGGGGATCCCAAAGTTTATAAAACTAATACAATAACAGAT…	MTKLINYTLYNQLMKFVSKYYYGNLDISNRSSLIRKVLFKVETLNKTQGSVRAATYIKLCRLAITKTLSKEKLIRPFGIALSNDQLPKILPYEIRKRVLEDDKELISWLLTLLQVSKLIKGDPKVYKTNTITDKGTYENTIPQSEVALAMNKMGLRRGHVNTSWDGFTWISTSGPNGLSILRSMEDLVNLPDDLINSCITLNGGMESYYAKSVLSLKAFVLHLHEKYRTIFSIKEAKTKYLRKISIKPDKEGKSRPFAIFEYISQMALSNLHDSVFNILKGLPWDATFDQNRGFRDILYGGYNFYASFDLTAATDRFPLSFQKKVVEHLLDSTEKSEAWSHIMVGYPFVLPNGSMIEFATGQPLGAKSSWGVFSLSHHVAVHISAMRCEWKGEGPLPYR…	695	184	2268	0.573873	0.037967	0.162573	0.044675	0.570453	0.379848	0.284976	0.099949	0.03578	62.6632	SRR10376307-30570-4	QIR30262	698	695	69.784	485	200	579	4	83.31	8	694	6	698	0	999	RNA-dependent RNA polymerase [Plasmopara viticola lesion associated mitovirus 39]	2719466	Plasmopara viticola lesion associated mitovirus 39	Plasmopara viticola lesion associated mitovirus 39	viruses	TRUE	0.00909358	0.00395717
SRR10376307	NODE 31914	4	GGATAACTGGTTTTTAAACCGTATGAGTCACATGTATATAAATTACTCTATATACAAAATCTCATACCCACCTCCTTATAGTGGAGGTTACTATGTAAACTTATGAAGCCCAGAATGCGGCCCATTGGTCTGCCACTTCCTCAGGTGTTCTCACCTTTGGAGGTTGGTATAGACCTTGGTCCAATTCTTCAAGCTCTTTAAGTGCCATAGTATAATCCTCATGGATTACCTCAAATAAATCACCTGTTGAAGTATATGTGGATTCAATCTTTGCAGATGAAGATCCATAATATATTTCGTCAGTGTCATTTATTTGATTAAATCCTAGAGTGAATATACGACCGGTATTTAGTAATTCGAGAGTTTTATTTCTCTCTTTACTAAATAAACTGTCTATAT…	ATGACTATTCTTACTTTAAGTAGAACCCTAAAGCCTAATTCCAAGGAGAAAAAGCTTCTGAAGCCCGATTACGAGTCTATTACAAGACCAGGAAAAATAACTAAAATTATTCCTACTGGTTTTATAAAAGAATTCGTAAGAAGGTATAACTTAAAGAGTAGCCATCCTGAATTTGATATAGATTGATCAGTCTATTTATCAAATAAGGCTGGACCTACCGGTAAAGCTAGTCTAACAGCGTTAGATTCTTTACTTTCTTATAGTTATCCTTTAATGCAAGCTATATATAATATAACTTGCGATAAAGGTTCAGAATATTTCTCAAAGTCTTATTCTTTCGTTTGAAAGAAGAATATTGGGACTGAGCCAAGAGATTTAGGAAAATTATCCTTTATCTAT…	MTILTLSRTLKPNSKEKKLLKPDYESITRPGKITKIIPTGFIKEFVRRYNLKSSHPEFDIDWSVYLSNKAGPTGKASLTALDSLLSYSYPLMQAIYNITCDKGSEYFSKSYSFVWKKNIGTEPRDLGKLSFIYDPECKLRIVAIFDYYTQLFLKPIHEKIFEKLNNFPQDRTFTQNPFNKWKDDENSFWSLDLSSATDRYPIQLQRRLLEQMFSDRLAKSWEYILSSRSFRTPEGDLLKYSVGQPMGAYSSWAAFTITHHLLVQFCAKLEGFDNFTDYILLGDDIVIKNDKVAKRYIEWTNCQGVEISMHKTHVSKDTYEFAKRWISKGQEITGLPMNGIIENINNPFIVMVNLFDFFKVKQNYYSSYLNLSDVVFKLYKGLNKELSKKFCNSRFRMKV…	624	c2012	141	0.647691	0.05061	0.141032	0.048541	0.580736	0.477178	0.287371	0.102985	0.021935	67.2566	SRR10376307-31914-4	QIR30230	717	620	73.71	457	160	536	2	86.45	1	620	101	717	0	962	RNA-dependent RNA polymerase [Plasmopara viticola lesion associated mitovirus 6]	2719486	Plasmopara viticola lesion associated mitovirus 6	Plasmopara viticola lesion associated mitovirus 6	viruses	TRUE	0.00444345	0.00200156
SRR10376307	NODE 33319	4	CCGTCATCCTCTTTGCTAGTACTTGGAGCTGCACAGAAGACAGGGTTCGAGACCTATTCACATATGTGATCAGGTCTACCTTCTTCTCATGCACTCCACCAGGACCATACAGACCTACCTCGTAGGCTCTTATGGCGTCTCTGGGAATGTACTTATAGTCTTTCAGCATTGCTAGTCTATCCCTAGCCTCTTCGATATCGTAACCTATTTTGGTTATACTATCAATGAGGGTCACCGAGAACAGATCAGGATTATAAATCCCGATCAGCATCGCTTTGGATCCAAGCGGGCTAAGATTTATGCCCGCGTGTCCAATACGCTTTGCGAACTCAAAGGTACCATTAGAAGAAATCACGGACTTGCTCATGTTGATCTCTACCCCGAATCCCCTTATTAGGG…	ATGAAATATATTAAGCTCACCACCAATGCAACTCCGAAGACAAGGATTGAAAACCTTACGGTGTGGATGAATAATCAGTCCACTTTCCGTAAAGTCGTAAACCTTGTTGTCCTCCTATGTTGACAAGAGTCTTTTCGTAAGAATTACAGTGATCTCTCAGCCAGAATTGTGAAACTCTGGATCCATGGTAAGAAGCCCTTTGTGGTAAAATACCTCAAAGTGTGCTATCTTATGGTGGTTGCGTGGATTTCGGATAAAACCTACGTCCGCGCCCCAGGAGACCCACTGGTGTCTTCCGATAAGTACGGGCTGCCATCCATTATCCCTCTCGATATGAGACGCTCCATGAGTATTGACTCACGTCGCGATCGAGACTGGCATATGGTGCAGGCGGTGCTC…	MKYIKLTTNATPKTRIENLTVWMNNQSTFRKVVNLVVLLCWQESFRKNYSDLSARIVKLWIHGKKPFVVKYLKVCYLMVVAWISDKTYVRAPGDPLVSSDKYGLPSIIPLDMRRSMSIDSRRDRDWHMVQAVLTIFSSYRVLRIPGKVKLSTIVDPFSGVHETVNKIYITKALRSLLGTNNLPKFYPKWRFQHLTTAGPNGSPATLGILIDAFVFLKERKTRKNFLKITYYLENGYVLKWVFYFTAAVSLLTYWAWSPISTKRNWTSGRLAEKEEAAGKVRVFAITDWFTQNALHPLHNCLYKILRRIPTDGTMNQDAAFARLNEAAGLDVPIWSFDLSAATDRLPVALQRDVLSHFIGEDLAKTWIDLLTDRFWDHKGQPLRYAVGQPIGAYSSWAIL…	576	c1729	2	0.356791	0.180424	0.169982	0.141606	0.583567	0.597154	0.29285	0.207551	0.088875	53.6004	SRR10376307-33319-4	QDH89447	527	540	37.593	203	282	286	16	52.96	1	509	1	516	7.59e-84	281	RNA-dependent RNA polymerase	partial [Mitovirus sp.]	2587224	Mitovirus sp.	Mitovirus sp.	TRUE	0.626088	0.299707
SRR10376307	NODE 41766	4	CTTTGATTAGAAAAGTATTGTTTAAAGTTGAAATTTTAAACAAAACTCAAGGTTCAGTTAGAGCAGCTACATATATAAAGTTATGTAGATTAGCTATAACAAAAACCTTGTCTAAAGAAAAGTTGATCCGTCCTTTCGGTATAGCCCTCTCTAATGACCAGCTTCCAAAAATCCTTCCTTATGAAATAAGAAAAAGAATTTTAGAAGATGACAAAGAGTTAATATCATGGTTACTTACCTTGTTACAAGTAAGTAAACTGATAAAAGGGGATCCCAATGTTTATAAAACTAATACAATAACAGATAAAGGAACGTATGAAAATACTATTCCTCAATCTGAGGTTGCATTAGCCATGAACAAAATGGGATTAAGAAGAGGTCATGTAAACACATCGTGAG…	ATGAACAAAATGGGATTAAGAAGAGGTCATGTAAACACATCGTGAGATGGGTTCACATGGATCTCAACTTCTGGACCGAACGGCTTATCTATCCTAAGATCCATGGAAGATTTGGTAAATCTGCCAGATGATCTTATTAATAGTTGTATAACTCTTAACGGTGGTATGGAATCATACTACGCCAAGAGCGTACTATCTTTAAAAGCTTTTGTTTTGCATCTCCATGAAAAATATAGAACTATATTTTCCATAAAAGAGGCTAAAACAAAGTACTTAAGAAAGATATCTATTAAACCGGACAAAGAAGGGAAATCCCGTCCTTTTGCGATTTTCGAATACATAAGTCAGATGGCTCTTTCGAACCTTCATGACTCAGTATTCAATATCTTGAAAGGACTA…	MNKMGLRRGHVNTSWDGFTWISTSGPNGLSILRSMEDLVNLPDDLINSCITLNGGMESYYAKSVLSLKAFVLHLHEKYRTIFSIKEAKTKYLRKISIKPDKEGKSRPFAIFEYISQMALSNLHDSVFNILKGLPWDATFDQNRGFRDILYGGYNFYASFDLTAATDRFPLSFQKKVVEHLLDSTEKSEAWSHIMVGYPFVLPNGSMIEFATGQPLGAKSSWGVFSLSHHVAVHISAMRCEWKGEGPLPYRILGDDIVIMDKKIASSYLDVMTELGVSISPTKTHQGETLFEFAKRFGYKGSEITQFPITAIVEHLTVYSLVAQGLESARERGFLPLFIQSNSPDFWNDLVSLTHKKSSRFKIYLINKMRQFHLLPSSSKPIMVQVQDLKTLSRESYGIE…	546	354	1991	0.513511	0.055358	0.170513	0.060193	0.574822	0.38775	0.287147	0.120497	0.042248	62.9886	SRR10376307-41766-4	QIR30262	698	553	72.152	399	144	464	4	83.91	1	545	148	698	0	816	RNA-dependent RNA polymerase [Plasmopara viticola lesion associated mitovirus 39]	2719466	Plasmopara viticola lesion associated mitovirus 39	Plasmopara viticola lesion associated mitovirus 39	viruses	TRUE	0.00632934	0.00313179
SRR10376307	NODE 41856	4	CAAGAGACATAACTCTTGAGAAGGCCGGGTACTTTTCGTAGTACCTATCCATTCATCATGGATACGAGGATTTAATCTGCTAGATTTTATATACTATGGGCTAATCGTAACCCTATATATAAAATCTCCAGATCAAGATCAAAATGCAACAAGAACAGCACCGGCCACAAGGTCGTTACGCTTGTGGTATTGGTTTTTACCAGTACTGCATTGGTGCATTAGGATCGATATACTTTCCGTATCTAAGGATGTCTAGTTCTGATAGAGGACCAGATATCTTAGATTTGAAGTAGTTATGATCCACATATGGAGTAGCACCCTCTAATTGAGGTGCCCTTGATCAGTGTGATTCAAATTCAAGATTAATCTTTTTAAGACTATTTCTTGATTTGTCTCATA…	ATGAACACGAAGAAATTTTATACAATTCCTTCATGATTCATTAAAGATTTTGTATCTAAAAATGGATTAGAATCTAAGATTCCCGAGTATAGTAATGAATTACACTATATTAGTAGTAAATCATCACCATACGGAAAGGCCACTCTTAACAGTACTTATGGATTGTTTTCCATGAGTAATGTTCATCACAACATATTAAATTATTGAATTAATTTAATAGGTGAAGAGAGATATATGAAAATGTTTGGTAATCTGATCAAAGATCTTTGAGCAGATAACCGGCTATTCTCATATAAATCTGAGAGTGGTTATTGTGGGAAACTTTCAATTATAAATGATGCTGAGTTAAAACTTAGGGTTATAGCTATGGTAGACTATAATTCCCAGGTTTTACTAAGA…	MNTKKFYTIPSWFIKDFVSKNGLESKIPEYSNELHYISSKSSPYGKATLNSTYGLFSMSNVHHNILNYWINLIGEERYMKMFGNLIKDLWADNRLFSYKSESGYCGKLSIINDAELKLRVIAMVDYNSQVLLRPIHDNLLNLLRKFPSDRTYTQDPFNNWKKDSNHFHSLDLSAATDRFPIHLQEKLISYLYKDKLFAESWRNILVKRSYGYQDKSYRYSVGQPMGAYSSWAAFTVTHHLVVHWAAYLCGYTDFKDYILLGDDIVIKHNKIAKKYKSIMNKLGVDISEAKSHVSKDTYEFAKRWIRKGTEISPLPLRGILNNISNPQVVLQQLMSYIHRSRMDINGNALELIGELYNKIKFNKRFWTKSSINQYCYKFYYSYRYSVGLASNEEMRVFFM…	589	c1963	197	0.573006	0.030921	0.095968	0.039282	0.50661	0.434579	0.228212	0.085683	0.01436	66.6171	SRR10376307-41856-4	QIR30251	720	588	95.748	563	25	578	0	98.3	1	588	133	720	0	1172	RNA-dependent RNA polymerase [Plasmopara viticola lesion associated mitovirus 28]	2719454	Plasmopara viticola lesion associated mitovirus 28	Plasmopara viticola lesion associated mitovirus 28	viruses	TRUE	0.0120645	0.00597548
SRR10376307	NODE 57521	4	CGATCAGCAGTACGTTCGTCATAAATGACTACGTCATCTCCAAGTACCGCGTATTTATCAAAGAATGCATTGTTTTGGTGGGATATCTGATATGCCATCTGAATAATGACATGGTGAGTAAGAGCGAGTATGGCCCAGGACGAGTAAGCTCCTATAGGTTGGCCCACTGCATATCGCAGGGGTTGACCCTTGTGGTCCCAGAATCGATCCGTAAGAAGATCTATCCAAGTTTTGGCTAGATCTTCTCCAATGAAGTGCGAAAGCACATCTCGTTGTAGCGCTACTGGTAGTCTATCAGTAGCTGCGGAGAGGTCGAAAGATCATATAGGAACATCAAGGCCCGCCGCCTCATTAAGGCGAGCGAAGGCCGCGTCCTGATTCATAGTTCCATCTGTAGGG…	ATGAAATATATTAAGCTCACCACCAATGCAACTCCGAAGACAAGGATTGAAAACCTTACGGTGTGGATGAATAATCAGTCCACTTTCCGTAAAGTCGTAAACCTTGTTGTCCTCCTATGTTGACAAGAGTCTTTTCGTAAGAATTACAGTGATCTCTCAGCCAGAATTGTGAAACTCTGGATCCATGGTAAGAAGCCCTTTGTGGTAAAATACCTCAAAGTGTGCTATCTTATGGTGGTTGCGTGGATTTCGGATAAAACCTACGTCCGCGCCCCAGGAGACCCACTGGTGTCTTCCGATAAGTACGGGCTGCCATCCATTATCCCTCTCGATATGAGACGCTCCATGAGTATTGACTCACGTCGCGATCGAGACTGGCATATGGTGCAGGCGGTGCTC…	MKYIKLTTNATPKTRIENLTVWMNNQSTFRKVVNLVVLLCWQESFRKNYSDLSARIVKLWIHGKKPFVVKYLKVCYLMVVAWISDKTYVRAPGDPLVSSDKYGLPSIIPLDMRRSMSIDSRRDRDWHMVQAVLTIFSSYRVLRIPGKVKLSTIVDPFSGVHETVNKIYITKALRSLLGTNNLPKFYPKWRFQHLTTAGPNGSPATLGILIDAFVFLKERKTRKNFLKITYYLENGYVLKWVFYFTAAVSLLTYWAWSPISTKRNWTSGRLAEKEEAAGKVRVFAITDWFTQNALHPLHNCLYKILRRIPTDGTMNQDAAFARLNEAAGLDVPIWSFDLSAATDRLPVALQRDVLSHFIGEDLAKTWIDLLTDRFWDHKGQPLRYAVGQPIGAYSSWAIL…	440	c1322	3	0.032574	0.235275	0.056317	0.120085	0.134981	0.269602	0.053449	0.151865	0.123361	54.0092	SRR10376307-57521-4	QDH89447	527	471	37.792	178	238	245	16	52.02	1	440	1	447	5.01e-70	241	RNA-dependent RNA polymerase	partial [Mitovirus sp.]	2587224	Mitovirus sp.	Mitovirus sp.	TRUE	0.336282	0.19993
SRR10376307	NODE 62704	4	GGGTTTTGGTGATTCACATCACCAGTAGCATCTGTAAACCCTTTGGAAGAACCCCGTAAGGGACCCACTTTCAACATGTGCAGACGCGACCGGACCAGATCAAGCTAATGTCCCAAAACTTACCGCCCCCCCTCATTTTGAGGGATAGGACGAAAGACTGGTAACAGATCTTTCACAACAACAATAACTTAAAACATGACTAAACTAATCAATTATACATTGTATAACCAATTAATGAAGTTTGTTTCAAAATATTATTATGGAAATCTCGATATATCTAACAGATCATCTTTAATTAGAAAAGTATTATTTAAAGTAGAAACTTTAAATAAAACTCAAGGTTCGGTAAGAGCTGCCACATATATAAAACTATGTAGGTTAGCAATTACTAAAACCTTG…	ATGACTAAACTAATCAATTATACATTGTATAACCAATTAATGAAGTTTGTTTCAAAATATTATTATGGAAATCTCGATATATCTAACAGATCATCTTTAATTAGAAAAGTATTATTTAAAGTAGAAACTTTAAATAAAACTCAAGGTTCGGTAAGAGCTGCCACATATATAAAACTATGTAGGTTAGCAATTACTAAAACCTTGTCTAAAGAAGAATTAATCCGTCCGTTTGGTATAGCCCTCTCCAAAGATCAACTTCCAAAAATTCTACCCTATGAAATTAGGCGTAGGATTTTAGAAGACGACAAGGAGTTAATATCATGATTGCTTACCTTGTTACAAGTAAGCAAATTGATAAAAGGGGATCCCAAAGTTTATAAAACTAATACAATAACAGAC…	MTKLINYTLYNQLMKFVSKYYYGNLDISNRSSLIRKVLFKVETLNKTQGSVRAATYIKLCRLAITKTLSKEELIRPFGIALSKDQLPKILPYEIRRRILEDDKELISWLLTLLQVSKLIKGDPKVYKTNTITDEGTYKDTIQQSEIALVMNKMGLRRGCVNSSWDGFSWISTSGPNGLSILRSMEDLVNLPEDLLNSCITLNGGMDSYYAKSVLSLKAFVLHLHEKYRSIFSIKEAKTKYLRKISIKPDKEGKSRPFAIFEYISQMALSNLHDSVFNILKELSWDSTFDQNRGFRDILYGGYDYYASFDLTAATDRFPLSFQKKVVEHLLDSPEKSEAWSHIMVGYPFVLPDGSTIEFSTGQPLGAKSSWGVFSLSHHVAVHISAIRCDWKGKGPLPYR…	493	196	1674	0.60062	0.019765	0.237864	0.029858	0.567812	0.316757	0.372124	0.070474	0.027923	62.5298	SRR10376307-62704-4	QIR30261	687	486	71.605	348	137	409	1	84.16	8	493	6	490	0	723	RNA-dependent RNA polymerase [Plasmopara viticola lesion associated mitovirus 38]	2719465	Plasmopara viticola lesion associated mitovirus 38	Plasmopara viticola lesion associated mitovirus 38	viruses	TRUE	0.0104628	0.00624271
SRR10376307	NODE 63927	4	ATAAGTTGATTTTTGATATAATCAAAACTTGACCTACTGACGGTACTTTTGATCAAATGGGTCCTATAAGGAATCTGATCAAACGATTTGAAAATCCTAAGACTTGGAAAGGCATTACCTTTAATTCCTTTGATCTTTCTGCAGCAACTGATAGGCTTCCTATTGATATTCAAAAATCATTGATAGCTTTACTATATGATCTTTACTATGAACCATTTGTGAAGTCAACACCAATTAATTTTGGTGATGATTCATTTTCTGGTTTTAAATTAAAGAGTTCTATGAGTAAAGCTGCCATTGAGTTTAGTAATTCATGGGCTGACCTTCTAGTGGGTAGATTTTACTCACTTCAATTGTCTAAAGAAGAATTAAAGAGATTAGGTATAGTTAAACCAGGTC…	ATGGGTCCTATAAGGAATCTGATCAAACGATTTGAAAATCCTAAGACTTGGAAAGGCATTACCTTTAATTCCTTTGATCTTTCTGCAGCAACTGATAGGCTTCCTATTGATATTCAAAAATCATTGATAGCTTTACTATATGATCTTTACTATGAACCATTTGTGAAGTCAACACCAATTAATTTTGGTGATGATTCATTTTCTGGTTTTAAATTAAAGAGTTCTATGAGTAAAGCTGCCATTGAGTTTAGTAATTCATGGGCTGACCTTCTAGTGGGTAGATTTTACTCACTTCAATTGTCTAAAGAAGAATTAAAGAGATTAGGTATAGTTAAACCAGGTCTATGGAAATTAAAATACGCGGTCGGTCAACCTATGGGTGCATTGTCATCATGAGCT…	MGPIRNLIKRFENPKTWKGITFNSFDLSAATDRLPIDIQKSLIALLYDLYYEPFVKSTPINFGDDSFSGFKLKSSMSKAAIEFSNSWADLLVGRFYSLQLSKEELKRLGIVKPGLWKLKYAVGQPMGALSSWAMLALTHHSIVQFAAYRAGLRIPFKDYGILGDDVFIANNKVSKEYLLILQEIGVEVGLAKSIRSKDRLVLEFAKKFIVNKEEANMIPIKDCITTWISTSLVKEFGTKWHMSSNQILSFLGVGYKSKHKFFMNDIYKISTRHRVLMIWLTLPGSQWGSKNYLEWICTKTYYEPYNTVNTDIAISLLYCCHDLLSEVFDNFRKTLRSWRESSRSFDENSSSLIPLHGFKDIADWQSNQTFKEKIDITWNQLISTPMDCSINYDGHISGT…	535	57	1661	0.585436	0.024847	0.090902	0.023425	0.663077	0.475436	0.26784	0.061885	0.027222	67.7303	SRR10376307-63927-4	QDH90905	865	293	36.86	108	118	159	8	54.27	8	283	380	622	1.07e-40	169	RNA-dependent RNA polymerase [Mitovirus sp.]	2587224	Mitovirus sp.	Mitovirus sp.	viruses	TRUE	0.00273841	0.00164865
SRR10376307	NODE 67444	4	CGACATCCGAAAGGATTCGCAAACCGCCTCTTGGTTATCGATAAACGTAATTCCGTTTTAGTGTAATCAAGAGAGTCTATCGGCCATATAGCCCCAAACGCTACGGATTCCTAGAGGAAAATATCTAGGATGACCGCAACGCTAGAGCTACCTTCCACCCTCACGGGTGGGTGGGACACTTTAGTAAGCGTGGCCTAACAGAGTGGGTATGTTCCCATCTGATGAGAAGAACTCGTGAATAAAAGTCACATTTCTATGACTTTTAATGCCATTAGGGGAAACCCTCTTGGAAACTCGGGAACGATCCTCATCATTGCATTGAAAGTGGTTAACACGTTCCACAATTTAAATTAATAAATCATGAAATATATTAAGCTCACCACCAATGCAACTCCGAAG…	ATGAAATATATTAAGCTCACCACCAATGCAACTCCGAAGACAAGGATTGAAAACCTTACGGTGTGGATGAATAATCAGTCCACTTTCCGTAAAGTCGTAAACCTTGTTGTCCTCCTATGTTGACAAGAGTCTTTTCGTAAGAATTACAGTGATCTCTCAGCCAGAATTGTGAAACTCTGGATCCATGGTAAGAAGCCCTTTGTGGTAAAATACCTCAAAGTGTGCTATCTTATGGTGGTTGCGTGGATTTCGGATAAAACCTACGTCCGCGCCCCAGGAGACCCACTGGTGTCTTCCGATAAGTACGGGCTGCCATCCATTATCCCTCTCGATATGAGACGCTCCATGAGTATTGACTCACGTCGCGATCGAGACTGGCATATGGTGCAGGCGGTGCTC…	MKYIKLTTNATPKTRIENLTVWMNNQSTFRKVVNLVVLLCWQESFRKNYSDLSARIVKLWIHGKKPFVVKYLKVCYLMVVAWISDKTYVRAPGDPLVSSDKYGLPSIIPLDMRRSMSIDSRRDRDWHMVQAVLTIFSSYRVLRIPGKVKLSTIVDPFSGVHETVNKIYITKALRSLLGTNNLPKFYPKWRFQHLTTAGPNGSPATLGILIDAFVFLKERKTRKNFLKITYYLENGYVLKWVFYFTAAVSLLTYWAWSPISTKRNWTSGRLAEKEEAAGKVRVFAITDWFTQNALHPLHNCLYKILRRIPTDGTMNQDAAFARLNEAAGLDVPIWSFDLSAATDRLPVALQRDVLSHFIGEDLAKTWIDLLTDRFW	375	361	1485	0.315407	0.197106	0.161215	0.148278	0.542092	0.586576	0.267452	0.213158	0.097771	53.5891	SRR10376307-67444-4	AWY10988	715	383	37.337	143	192	198	15	51.7	18	378	8	364	2.47e-50	191	RNA-dependent RNA polymerase [Sclerotinia sclerotiorum mitovirus 30]	2231682	Sclerotinia sclerotiorum mitovirus 30	Sclerotinia sclerotiorum mitovirus 30	viruses	TRUE	0.617847	0.416059
SRR10376307	NODE 68027	4	GGATAACTGGTTTTTAAACCGTATGAGTCACATGTATATAAATTACTCTATATACAAAATCTCATACCCACCTCCTTATAGTGGAGGTTACTATGTAAACTTATGAAGCCCAGAATGCGGCCCATTGGTCTGCCACTTCCTCAGGTGTTCTCACCTTTGGAGGTTGGTATAGACCTTGGTCCAATTCTTCAAGCTCTTTAAGTGCCATAGTATAATCCTCATGGATTACCTCAAATAAATCACCTGTTGAAGTATATGTGGATTCAATCTTTGCAGATGAAGATCCATAATATATTTCGTCAGTGTCATTTATTTGATTAAATCCTAGAGTGAATATACGACCGGTATTTAGTAATTCGAGAGTTTTATTTCTCTCTTTACTAAATAAACTGTCTATAT…	ATGGATTATTATACACAATTATTCTTAAAACCTATTCATGAGAAAATATTTGATAAATTATCAAATCTTCCTCAGGATAGGACATTCACCCAAGATCCTTTCAATAAATGAAAAGATGATGGTAATAGCTTTTGATCCTTAGACTTGTCATCAGCCACTGATAGATATCCTATCAATCTTCAAAGAAGATTACTAGAACAAATGTTTAGTGATCGTCTAGCGAAGTCTTGACAGTATATCTTATCATCAAGAAGTTTTAGAACTCCTGAAGGTGAACTACTTAATTATTCAGTAGGTCAACCTATGGGAGCCTATTCTTCTTGGGCTGCCTTCACTATCACACACCACCTTTTAGTTCAGTTTTGTGCTAAACTAGAAGGTTTTGATAATTTCTCAGAC…	MDYYTQLFLKPIHEKIFDKLSNLPQDRTFTQDPFNKWKDDGNSFWSLDLSSATDRYPINLQRRLLEQMFSDRLAKSWQYILSSRSFRTPEGELLNYSVGQPMGAYSSWAAFTITHHLLVQFCAKLEGFDNFSDYILLGDDIVIKNDKVAKRYIEWTNCQGVEISMHKTHVSKDTYEFAKRWISKGQEITGLPMNGIIENINNPFIVMVNLFDFFKVKQNYYSSYLNLSDVVFKLYKGLNKELSKKFCNSRFRMKVKVFHESLNFSFGYSTNDSLREILCYNIQNDYYVIPNDNLIHQVYDDVIKMGLGKSVENSLMSLHSIFPNLLAKKESLNLEDINDIRHFPIFKGIVNHVTRYRDIVKSWDDNISTFRQKSKDLITLNIDSLFSKERNKTLELLNT…	480	c1580	141	0.611821	0.03485	0.131857	0.030895	0.546368	0.439527	0.251383	0.078858	0.030453	68.6335	SRR10376307-68027-4	QIR30230	717	476	74.79	356	118	413	1	86.76	1	476	244	717	0	756	RNA-dependent RNA polymerase [Plasmopara viticola lesion associated mitovirus 6]	2719486	Plasmopara viticola lesion associated mitovirus 6	Plasmopara viticola lesion associated mitovirus 6	viruses	TRUE	0.00390094	0.00248468
SRR10376307	NODE 71991	4	AGAAGTTATAGGGAACTGGGTGATTTCAGAACCTTTGTATCCAAATCTTTTAGCGAATTCAAAAAGGGTTTCCCCTTGATGAGTTTTCGTTGGAGAAATTGATACACCAAGTTCTGTCATCACTTCCAGATAGCTAGATGATATCTTCTTATCCATTATGACTATATCGTCTCCTAGGATACGATATGGTAAAGGACCTTCTCCTTGTCAATTGCATCGTAGTGCACTAATGTGCACTGCAACGTGATGTGATAGGGAGAATACACCTCAAGAGCTCTTTGCTCCTAAAGGTTGTCCTGTTGAAAACTCAATCATACTACCATTTGGTAATACGAAAGGGTAACCAACCATAATGTGACTTCACGCTTCTGATTTCTCTGAACTATCTAATAGATGTTC…	ATGACTAAACTAATTAATTATACATTGTATAACCAATTAATGAAGTTTGTTTCAAAATATTACTATGGAAATCTCGATATATCTAACAGATCATCTTTAATTAGAAAAGTTTTATTTAAAGTTGAAACTTTAAATAAAACCCAAGGATCAGTAAGAGCAGCTACATATATTAAATTATGTAGGCTTGCCATTACTAAAACCTTGTCTAAAGAAAAGTTAATCCGTCCGTTCGGTATAGCCCTCTCTAAAGATCAACTACCTAAAATTCTTCCTTATGAAATAAGGAAACGAATTTTGGAAGATGATAAAGAGCTAATATCATGATTACTGACTCTATTACAAGTCAGTAAACTGATAAAAGGGGATCCCAAAGTGTACAAAACTAACACAATCACAGAC…	MTKLINYTLYNQLMKFVSKYYYGNLDISNRSSLIRKVLFKVETLNKTQGSVRAATYIKLCRLAITKTLSKEKLIRPFGIALSKDQLPKILPYEIRKRILEDDKELISWLLTLLQVSKLIKGDPKVYKTNTITDEGTYKNTIPQSEIALVMNKMGLRRGCVNTSWDGFTWISTSGPNGLSILRSMEDLINLPEDLLNSCITLNGGMDSYYAKSVLSLKAFVLHLREKYMSIFSIKEAKTKYLRKISIKPDKEGKSRPFAIFEYISQMALSNLHDSVFNILKGLPWDSTFDQNRGFRDILYGGYNFYASFDLTAATDRFPLSFQKKVVEHLLDSSEKSEAWSHIMVGYPFVLPNGSMIEFSTGQPLGAKSSWGVFSLSHHVAVHISALRCNWQGEGPLPYR…	459	c1377	1	0.595876	0.012355	0.230537	0.016135	0.603309	0.366329	0.346895	0.053937	0.027093	64.2583	SRR10376307-71991-4	QIR30261	687	451	72.949	329	121	380	1	84.26	9	459	7	456	0	679	RNA-dependent RNA polymerase [Plasmopara viticola lesion associated mitovirus 38]	2719465	Plasmopara viticola lesion associated mitovirus 38	Plasmopara viticola lesion associated mitovirus 38	viruses	TRUE	0.00415928	0.00265939
SRR10849403	NODE 10267	4	GCGTAAATATTCGGATGGCTTGCGACGTTTCCGGCGCCAGCCTTCACTCCTAATCATTTATGATTGGTAAGAAGAACATTATATAGAATACTGTATAATGAGCGAAACGTGTCTGATAGCATACTTTCAGCACCATGATGGTACAGAGAACTCTTTCATAGGAGATTCCGTCACTTGAGGCTAGTACCCTTTCTTGATGATAAAATCCAAGGCCATATGGTGAAATAGGTATTATTAAAATATATAACTAACAAAAGCTACATAATTTAACAATTCCTAAAATTTATATGTTTATTCTTTTACCTCTCTATTTAGTTGGTACGTGGGGTGTATTTTCATATACATCTCCATATATCAAGTAAGTAGAAAAGGAAAGAATCAAAGATTTACAACCTTTGA…	ATGATGAACCTTTCTAGCAAAGAAATGAGTTTTCTGCTCAGTATAGGTGATAGGTTCTTATTCCTCTGACAAAAATCAGGGATTAAGTTCTCTATTAAATATATGGCAGAAGCCTTCAGAATTTGCGGAAATTTAATCAGTCAAAAGGGAGTTTTAGATAATTCTATCAGAATTAGTTGTTACAGATCAGGAATTCCTAAATTAATTGGAAGAAACTATAAAGATATACTGGAAAATTTAATAAAATTATTAAATTCTCCTGATTATACCCCTGATAGATCCGTTCATTTAATTAGGGCATTATTTTCAGTATTATCTATTTTTAGAGCATGTTCACCTGAGCATGAGGTTAAATTTTCGACAATAACCGGTTCATTTACCGGATTATCTAGAACTTTT…	MMNLSSKEMSFLLSIGDRFLFLWQKSGIKFSIKYMAEAFRICGNLISQKGVLDNSIRISCYRSGIPKLIGRNYKDILENLIKLLNSPDYTPDRSVHLIRALFSVLSIFRACSPEHEVKFSTITGSFTGLSRTFDPTLVKDTLNSMNLKELKVSKPYFFKSNKSGANAMIAWLSVGLNLIGLMSHPKIYYHYIMYPFKMKYFSFLTWFIIFSILLSPFVIVSFLNRDFFVLGRLSIVKEMRGKARVIGITDYWTQILFKPLHGEIYSFLGSLPEDGTNNQLGPVKLVIQSLDLKVTSSVDSLDLSAATDRLPVDLQADILNSLGVPGEHWKGILNRYYYYYNNGTNKPFSYSVGQPMGAYSSFAMLALTNHFLVYLSALQGGIKILPNSGVYGVLGDDIV…	417	441	1691	0.704409	0.016974	0.125068	0.020781	0.627015	0.346296	0.35425	0.050019	0.020725	66.2729	SRR10849403-10267-4	QDH87829	831	419	69.69	292	125	354	2	84.49	1	417	44	462	0	585	RNA-dependent RNA polymerase [Mitovirus sp.]	2587224	Mitovirus sp.	Mitovirus sp.	viruses	TRUE	0.00393822	0.00232618
SRR10849403	NODE 10389	4	TGCCTGAACCTGCGGGGAAGACCCGAATTATAGCTATGGTGGATGGTTGGACACAGATGGCCATGAAACCGGTTCATGATCTACTGTTCCATCTCTTGAGTAAAATCAAGCAGGATGGAACTTTCGATCAGATGGCGCCAGCTGTGAGGCTGGCTGGGCGAGGACATAAGATATTCTTCTCTTATGACCTATCCTCGGCCACGGACCGTTTTCCGGTTCTACTGCAACAACCGGTCATGGCCCTCCTATTGGGGCCAAGGCTAGCGAGTCTATGGGTATCACTGCTTACGGATAGGATATTCATGGTGCCCCATCGGGTGGACAAGAAGATTAAACCCTTCAAGTCTGAAGACTTCATCCGCTATGGGGCTGGCCAGCCGCAGGGTGCGCTGACCTCGT…	ATGGTGGATGGTTGGACACAGATGGCCATGAAACCGGTTCATGATCTACTGTTCCATCTCTTGAGTAAAATCAAGCAGGATGGAACTTTCGATCAGATGGCGCCAGCTGTGAGGCTGGCTGGGCGAGGACATAAGATATTCTTCTCTTATGACCTATCCTCGGCCACGGACCGTTTTCCGGTTCTACTGCAACAACCGGTCATGGCCCTCCTATTGGGGCCAAGGCTAGCGAGTCTATGGGTATCACTGCTTACGGATAGGATATTCATGGTGCCCCATCGGGTGGACAAGAAGATTAAACCCTTCAAGTCTGAAGACTTCATCCGCTATGGGGCTGGCCAGCCGCAGGGTGCGCTGACCTCGTGGGCAGCCTTCTCGCTTACCCACCATATTCTGGTC…	MVDGWTQMAMKPVHDLLFHLLSKIKQDGTFDQMAPAVRLAGRGHKIFFSYDLSSATDRFPVLLQQPVMALLLGPRLASLWVSLLTDRIFMVPHRVDKKIKPFKSEDFIRYGAGQPQGALTSWAAFSLTHHILVQYAAHKAYHSWKWFEDYALLGDDIVIADVKVANEYLALLRVIGVEVGLAKSLISRNGSFEFAKRTWVAGQDASAISLQSIGAAIVDTGVLEQVLVRADSTLSLVEALRVAAKVCGYGYKTLARLTAVLETKSRLQGMSILLSRPGSPWAMDVSSWLLQARPGVVMDNAQEVSEVIRGPLWVRLKTSLVRALDAHLVGIGKVSMADSYGTGATVMDPGNWYRNTWEYFVLGSILRVHRAELDAIRERVTNLQDPTYEDLNSLYARID…	449	36	1382	0.007248	0.278892	0.000334	0.259698	0.014744	0.102718	0.001787	0.24758	0.283033	46.1995	SRR10849403-10389-4	QDH87890	969	437	49.886	218	215	293	4	67.05	1	435	390	824	3.4e-128	404	RNA-dependent RNA polymerase [Mitovirus sp.]	2587224	Mitovirus sp.	Mitovirus sp.	viruses	TRUE	0.0101518	0.00602841
SRR10849403	NODE 10708	4	CTCTAAATGCACCGGGTGGAACAGGATCTGCGTATAATAGTCCATCAGGGCCACTACACGCCACTTCCCGGGTTCCTCCAAAAAGGCCAGACGCCCAAGCCAACCAATCTTTTGGCCCCGCCGAGGTTTAAGCAGAGGATGATTCGAGCCCGTTAGGGTGTCGGTCAACTCTGATATCCAACGACGGTTCCATAGGATAAACTTGGAATCAAGCACTGCCCTTAAGGGAACAGACCACAGTAGCCAACGATCATTATCCGTCAATCGTACCCACTCTTGCAGCAATGCAAAGAGCTCAGGTCGGGTGACCCAAGCTAATGCATCGACAAACAAGTTCCCCACTGAGCACGAAGGACCTGACGTGATCGTCGAATAAGTGCTGTTCGGACCACCCCTCAA…	ATGAATAGAACTGTTAGTTTTCTTCAAAGTGAGAAAGTGCACTCTTTCTTCCGGATCTTCGGCGTAACAACCCGAGGTGAAGGGAGTATCTGGCAATCGGCGTCGAAAGACACGAAGCGATTGGTGGGTCTGTGCATTCGTGCACTTCCCATCATCGTTGGTTCATCTACACTAGGTTTTGTCAAGGCATGCTTTGTTTTCACTAGGCATACGGTACGTTTGGTGAGACGTCAAGGTTTGAAGGGTACTGCTAAGTACTATAAAGCCTGTACGCTACTTCTGATGAAGTATGCGGGAGGCGATAGACTTACAGCAACCATCAAATCTGGTCATTGCGTAAGCATTACGCGGACCGGACTTCCTCGCATCATCCCAATACAACACCGTAGACGTATTAAT…	MNRTVSFLQSEKVHSFFRIFGVTTRGEGSIWQSASKDTKRLVGLCIRALPIIVGSSTLGFVKACFVFTRHTVRLVRRQGLKGTAKYYKACTLLLMKYAGGDRLTATIKSGHCVSITRTGLPRIIPIQHRRRINQGHSLVVRFWLSLFSIYRVLSFKGTPSISTIITPGPALSAEFLSDWDSFLEHFWSLIDSVTGYRALTSFSRGLPRVLSVRAPMWKAKWLLLLRGGPNSTYSTITSGPSCSVGNLFVDALAWVTRPELFALLQEWVRLTDNDRWLLWSVPLRAVLDSKFILWNRRWISELTDTLTGSNHPLLKPRRGQKIGWLGRLAFLEEPGKWRVVALMDYYTQILFHPVHLE	357	c1071	1	0.001719	0.061204	0.001426	0.019499	0.108184	0.093323	0.001577	0.024122	0.032515	50.722	SRR10849403-10708-4	QDH88455	855	370	36.757	136	174	196	10	52.97	29	355	15	367	4.89e-53	198	RNA-dependent RNA polymerase [Mitovirus sp.]	2587224	Mitovirus sp.	Mitovirus sp.	viruses	TRUE	0.00293178	0.00176401
SRR10849403	NODE 1076	4	GTCCTCAAACGCTTATGCTCGTAAGAGCCCTAGTGTAATCACATGAAACTGGTTGGTGCTTCAACTCCCGCTCTTGGGGTCGAGCTTCTAGGTCTGTCGATCGCCTTGCGACGACCGCCCTTAGCAGTTCACCCTCAGAAGTATGGACGTTCCGAAGAACCCACTAAGTACATCCTTTCGGTTGCATTTCCTCAAGGGATAGCATAGGCCCAAATAGGTGGTCTATTAGCACCTTCCTTCGTATTCACGGTAATCCCAAGGATTACTCGGTGTAATCACGTTTATTAACAAGAGTCCTGGAACAGGATCAAGTTTCACCGCGGTCAAGACCTCTAGAACCGAATACGAGACAGGGGAGAGAATTTTCTCTCATCAATCTCATTCAACTAGACGTTGAGG…	ATGGAAAGCTCGATAATTCAAAATATGAAAATTTCAAAATTCTGAATCGGTCCTAAAGACCCAAATCGAACTCGATATGAGACAGATGGAGCGATATCTCTCTTGGACCCAAAAGGGTTCCAAGTCTTCTTGAAGAAGTATAGCTGAAGAATTATTTCCTTAGCTCTACGTCGTCGAGGAGAATCAATATCAACTTCTATTAGATTGTACCATAACTTTGGGCAGTACCTGATGAAGCTTACGCGACATCACGGTCCTACTTATACAGTTAAGTACCTGAAAGCCTCACAGCTCTCAGTGCAGAAGAAAATTGCAGGTCAGGCCCTTAGCTCTCTTAGAGAGTTGGAGCCTAATCTGCCCTTGCCAAGACTCGCAAAATCGGGACTTCCGGCCATAATT…	MESSIIQNMKISKFWIGPKDPNRTRYETDGAISLLDPKGFQVFLKKYSWRIISLALRRRGESISTSIRLYHNFGQYLMKLTRHHGPTYTVKYLKASQLSVQKKIAGQALSSLRELEPNLPLPRLAKSGLPAIIGLRHRRAIYSGSLIIVRLWLTLFSIYRIIKIPVVPKLKTITDPFCGDLKSLSDIQSWTEYFAPGLIGNSFVRSKVCNSEKILPLEKASPSNSTSWFGLLTDAVAIGNSKIFSDLKIYCEATENWYILNKIRSINKLFTNRKHLLQCLPFKGDVIVGKDITVDQIPLGQLAFKEEAAGKLRIFAMVDIWTQSLLRPLHEALFDLLKTFPNDGTFDQEKSFSRCVEKAKLNKVAFGYDLSAATDRLPIDLQVTILSILIGRTAAEAWK…	801	c2850	448	0.306784	0.188872	0.049768	0.169543	0.582486	0.653932	0.174235	0.243444	0.095097	57.8712	SRR10849403-1076-4	QDH90101	787	774	38.243	296	438	446	17	57.62	26	782	17	767	1.09e-155	483	RNA-dependent RNA polymerase [Mitovirus sp.]	2587224	Mitovirus sp.	Mitovirus sp.	viruses	TRUE	1.3067	0.402062
SRR10849403	NODE 10773	4	GGCTAGAGGAGTGTTACGGTGTACCCCCGAGAATAATCTCTTATGTACCCGTGCCATAATTCCTGTATGGCAGCAGTCCAGGTTTCTTTCGGCATCTCCACCTTTCGAGTGGTTGAGCAGAGACCCCAAGATGTAATCTTGTAGAGTATGCAAGATGCTAGGCAGACTACTTAGTAGTACTCCGACCCATCGCGTCCTCCCAATACGTCCATATCCTTATAAGTCTGAGAAATTGCTTTCTCAAGACGTTTAAGAGATTGGGCGTAGTTCTGAACTGATTTTCGATCATACCAATTAATGGAATTTCCATTGATAGTAGGATCTAATCGGAAGAGGTAGACTATATCTGACCAAGTCCCTGGAAACCCTTTATAAAGAGTTTTCAGAGAAGTCTCTTGC…	ATGGGGGCCTATTCGTCCTGGGCAATGCTTGCGCTAACACACCATGTGATAGTTCAAGTTTGTGCACAACGAGTAGGTGTTAACAATTTCACCAACTACGCGGTCCTTGGAGACGACATCGTCATTAATCATGATGGTGTTGCCTCTGAGTACCTTCGACTGATGGAACTTCTAGGTCTCTCAATTAATTTAGGAAAATCTATAATATCATGTGATACTGTAGAGTTTGCTAAACGTTGGAAGACATCAGAAGGTATTGACTATTCTCCTATAGGTCCAGGTTTGATCCTGGCTTGTATGAGAAAGCCAATTACCATTGGTGCTATGTTGACTGAGGCTGCTAACAAAGGTTACGCAACTACATCTAGTACTGTTCTATCTCTAATCCGTTCTCTTCCG…	MGAYSSWAMLALTHHVIVQVCAQRVGVNNFTNYAVLGDDIVINHDGVASEYLRLMELLGLSINLGKSIISCDTVEFAKRWKTSEGIDYSPIGPGLILACMRKPITIGAMLTEAANKGYATTSSTVLSLIRSLPNFVRSKAELGIWAAFGVRGSLQTGSQVDMKMLTWCSTHLNMRDPHLIRYSYYNGILQLLIEDIRKAVQRVKANEEVFYLNWWKISAQTLWPNRLIEVWTSLFAPGFWLYAISFVLTKEEQETSLKTLYKGFPGTWSDIVYLFRLDPTINGNSINWYDRKSVQNYAQSLKRLEKAISQTYKDMDVLGGRDGSEYY*	328	c1154	171	0.191077	0.117325	0.053625	0.041049	0.358424	0.390394	0.101043	0.083765	0.035972	57.7805	SRR10849403-10773-4	QDH89765	692	304	39.474	120	178	181	5	59.54	1	304	379	676	1.22e-58	210	RNA-dependent RNA polymerase [Mitovirus sp.]	2587224	Mitovirus sp.	Mitovirus sp.	viruses	TRUE	0.00660745	0.00398519
SRR10849403	NODE 10968	4	ACGCTCTTCCGATCTGTTTTTATAGTCGAGTAAGGATAAATCCTTAGAGATATTGTGTAATGCAATACCTTTTTGGGATTTAAACCTTTCTAGACTATGCAACTTTTGAGACAAGTTGTTAAAGACTCCGAGAATTTGGGGGTGAATAACATGATACCGAATATTATAAAAATCCAAAAATCTATATCATATAGAAACAGGATCTTTTATGAATTCTTTATCAGCGGTTATTACAGATTTGGCAACTCCTACCATAAGTATCCTCTTCAATTGAATGAGGCCTATACTTAAACTGGCAGGAACACTTGTACCTTCAAATGGTACAATACTTACTCAAAATTTTCTAAATTTTTCATAAGTAATGTAACCAAACGAAGTATCAAGAGCCATCTCTAAGGC…	ATGTCTGAAAAGGCGGGACCACAAGGTCCAGCTTCTAAGACTGCAATGATGAATCTTAGTCTATTTGACGAAGAGACAAAATTAGCATTGACAAATATTACAGATAAAAACGGTCGGGTCTTCTTAGATGCCAGTTTTAAAGAAGGAAGACTCTTGAACGAGTCCCCTAAAATACCTGTTTTAGGTAAATTAAGTTTTATTAAAGATCCTGAAGCCAAGTTAAGAATAATAGCCATTTGTGACTATTATACTCAACTATTTTTAAAACCAATTCATGATGATATGTTATCATTATTGAAGAAGTTTATGTGCGACAGAACCTTTACTCAAAATCCTTTTCATAACTGGAAGAACGATGGGGAGGCTTTTTATAGTCTTGATTTATCCTCTGCGACAGAC…	MSEKAGPQGPASKTAMMNLSLFDEETKLALTNITDKNGRVFLDASFKEGRLLNESPKIPVLGKLSFIKDPEAKLRIIAICDYYTQLFLKPIHDDMLSLLKKFMCDRTFTQNPFHNWKNDGEAFYSLDLSSATDRFPINLQQRLLGYIYDKDVAQNWRYILTNRKFGIDTYELTHNKKISDLDTISYACGQPMGTYSSWAVFTITHHFIIYFCAKLNGIKTFKDYIILGDDIVIKNSNVAKTYIEVMNELGVEVSVPKTHVSDDTYEFAKRWIQPFRSVKEITGIPLKGIISNFKNPQIVYTILYDYFKIKKNLYLGKDSLVKMISHLYKSIYILERTKKKSLKKKWISFNKSAYRQVIALEMALDTSFGYITYEKFRKFWVSIVPFEGTSVPASLSIGL…	491	c1473	1	0.624652	0.044044	0.121764	0.035674	0.668439	0.411162	0.343461	0.0764	0.049233	68.4083	SRR10849403-10968-4	QIR30228	722	482	47.51	229	231	315	5	65.35	1	482	167	626	1.18e-138	426	RNA-dependent RNA polymerase [Plasmopara viticola lesion associated mitovirus 4]	2719467	Plasmopara viticola lesion associated mitovirus 4	Plasmopara viticola lesion associated mitovirus 4	viruses	TRUE	0.00498841	0.00303062
SRR10849403	NODE 1137	4	GCTCAGTTAGATTGTGGGCCGCAGGACGACGTATCGCCATTGGCCCCATGTAGGAATACAAAAGGCTATTGGTAGGTACCCAACTTGCCCCCCTTCTCTCACCCGTATCACTACGGGAGCGTTTTGCAACGCCTTTTCCGGTACATTGAGACTTTTGGCACACGTAAAAGATTTTCCCATAGGGCCTTTCACTTCCCTACGGTACTTGCCATTCCTTAGTCGCCAGTTTCAGGTTGGATCCCATCCACCTTGCAAACTAAGTACCGGCTTGCCCTTTACGCATGATACGACGGATGCCTCTCCACAACCGCAAGGTTGCAGATCGTTTTCTACCACCGAGTACCAATGGTACCCGTTCCATGATATTCGGAGTTGTAGGAAGGGCTGCTAGCTCTTCTT…	ATGAAACGACTAGACTTAAAGAATCTAGCCGCCCACTTTGGATGGCAGACCACTGTAAAAGGTGGTCGCGCCCTTGGGGGAGCACTCGCAAGAGTGCTCCACCTGAGGGATGGAGGAATGACTTCTCGATGGTACAATGCAGCCATGGGGTATGCAAAGTTTGTGGTCCGGCTACAACGTCGGAGCGGGTGGCAATACGTTGTGGTCTATTTGAAGGCCTGCTCTGTCTTGTTGCAACAGGCAGCAGGTGGGCAGAAGATAGCCAACACCCGTGACCTTAAGGCGGCTGTTTCTCGGACTCGCTCTGGGATTCCACGGGTCATACCTAGAGTAATGCGGATAGCGATAAGGTCCGGAGATATCTGGACAATCCGTCTCTGGTTAACCTTCTTTGGGCTC…	MKRLDLKNLAAHFGWQTTVKGGRALGGALARVLHLRDGGMTSRWYNAAMGYAKFVVRLQRRSGWQYVVVYLKACSVLLQQAAGGQKIANTRDLKAAVSRTRSGIPRVIPRVMRIAIRSGDIWTIRLWLTFFGLYRVVEIPSIVKLGAVANPSTLDVETLVDWISFLNGFAPVFFRELGYGKLANLWLGLRRSARKGETPPGVEGSTLLSSLPARGRNLADQLVAQFIPKGWEGLPWNLKPRLLALLKSSPNTSGVRPAMGLYYGRPLTESEQKRVNDRKEVGLLRTGTSIGVVFTDYLAWTNPQKDEALNINSWMWPLLQEWLKLTGDTVLSRLSELSAKVIDQVLPDRGNRRDPNYPGFGRLQGLGKLGFLPEPAGKTRIIAMVDGWTQMAMKPVHDL…	832	c2752	257	0.00468	0.270497	0.00221	0.187054	0.035997	0.181401	2e-06	0.18767	0.156035	46.4862	SRR10849403-1137-4	QDH91091	971	831	48.736	405	394	538	12	64.74	11	825	16	830	0	722	RNA-dependent RNA polymerase [Mitovirus sp.]	2587224	Mitovirus sp.	Mitovirus sp.	viruses	TRUE	0.0193848	0.00589741
SRR10849403	NODE 11430	4	ATTTTCTGCAACGAGCTCTTTATAAAAGTTTCTCATTTGAGAAAGGTCTCGAATTGCTTAAGAAGGAATAAGAGACATAAGTCATGTGCAAACCAATGATCATGATTTCGTGTAAATAAAGTTATATAGAAAGAATCTATATATAACACGCTGTACATTACATTTGTTACAGTTTACACTTCATCTTATTAAAGGGAATTACTAAGTACCTTTATCATCTGGAAAATGATCCGGAAGTTGAAAGAGTAATAGCAAATTAACAAACAAACCATGGGAAACACAAGATTTGAAGAACTTTTAGCTCAAGTAGACTGGCGTCTACAGGAACGAAAACCCTTCGTGGTTGTAGATCCCAATACTCCAGGTTTACTTCTTTATATGACAGAACGAGAATATCAA…	ATGGGAAACACAAGATTTGAAGAACTTTTAGCTCAAGTAGACTGGCGTCTACAGGAACGAAAACCCTTCGTGGTTGTAGATCCCAATACTCCAGGTTTACTTCTTTATATGACAGAACGAGAATATCAATTATTACTTCGTGCCGCCTTAAATAGTAAGGAGTCGCTGGTTGTGATTGCTCACCCTGGTTCTGAAAGACCTGCTGATTCATCAGCAAGTGTGCCTCCCGCAAAACTTGCGGAGATAAGTTTCTCTCCTCTTGGTAAGAATGTTAATACTCAATCTGGTTTAGTAAAACTCACTGAAAGAAATTTCAGCAAACTTTTCCGAAACTATCTTGAATTACTATTCTTCTTTAGGCGACCTAAACAATCTAGAAAAGGAGTGCACACTCCCCAT…	MGNTRFEELLAQVDWRLQERKPFVVVDPNTPGLLLYMTEREYQLLLRAALNSKESLVVIAHPGSERPADSSASVPPAKLAEISFSPLGKNVNTQSGLVKLTERNFSKLFRNYLELLFFFRRPKQSRKGVHTPHINTFVTNLFTKFKVLGAYDFVRYIKAAQFAMYSFIGGNPLRDTNKLGISVKLSNGLPVIIPSYFRREIRKNNFAYIHIISSVLQSHKSILVDPVFKLGESLGSIMAPKFTDLEYSKIEDDWQHFLTKTHVGEKEFKISNYSERNYYPSPIFSAGPNNPISSLGLPRDILALKINGCLPSLFRYAEQTSHVGVESFFFKQFFPDSKIADDLPGNSLPFEIHYNCNYDIFEEAKKNTFIDQSLHKDKLIKAHVDFIKSTQVGKLSVKT…	450	271	1620	0.730256	0.030328	0.097862	0.030587	0.699555	0.413657	0.307464	0.067803	0.027721	66.1937	SRR10849403-11430-4	QDH89821	899	485	30.515	148	273	220	16	45.36	7	441	13	483	8.24e-40	164	RNA-dependent RNA polymerase	partial [Mitovirus sp.]	2587224	Mitovirus sp.	Mitovirus sp.	TRUE	0.0038507	0.00237551
SRR10849403	NODE 11698	4	CCACATGCAGATTAATTTCTGGCTTCTTCAGCTCCTCTGACTTGGTCGCTTCTAGGTAAGGCCTGAGCATAGTGTCTCAGGTACTTTGATTGGCGGTCTTGAGACGAGTTCTCGTTCAAGATGCAGCAGTGTGGTGGGTTCCTCCCAGCTTTACAACTGGGCGTATCTATTCTATTCTTAGGGGGATTACTCCGCGTTCGTTAGGTAACGACGCGTATTAACTCGTTTGTAGAGTATATACGTCCGGAGAGGCACCGGTTAAGTAAGGTGTATTGTCAAGTATAACGGAGGAAACTCCGTTTGACGACTACTAGATTCTTCTAATAGTAATATTACTGAGTCGAAATAGTCGAAAGTTAGGTGCTATGATATGGACTCCCGTTGTTATCGCTTGGTTAT…	ATGAGACAGTTTCAATCTTTACAGTTGAAGACTGCCTCTGCTATTTGGCTTCGTACCGTAAAAAGTGCGAGACGATTAGTTGGATTGCTCTCTCGAGCAACTCCTCTAATCGTTGGATCATCCGCTCTGAGCTGGGTAAAGGCTTCTTTCTACTTTTCAAGTTTTGTTACAAAAACCATCAAGAATCAAGGACACCGTGGGTTGGCTATCTATTTAAAAGCCTGTAATGTTTTGCTTATGCAGAGCGTTTCAGGTCAGAAGATTTCTAACCCTCGTGATCTTGGTGTAGCAGTGGCACGGACCGGTAAGGGACTGCCGCGGGTCATACCCGTCGGGTATCGTTTACGTATAAATCAGGGTGACAGAGGTGTTATTCGGTTGTATCTTGGTTTCTTCTCA…	MRQFQSLQLKTASAIWLRTVKSARRLVGLLSRATPLIVGSSALSWVKASFYFSSFVTKTIKNQGHRGLAIYLKACNVLLMQSVSGQKISNPRDLGVAVARTGKGLPRVIPVGYRLRINQGDRGVIRLYLGFFSLYRVLDYRGKLSLRSVIEPGKELKPDFLREWRRFSAMFVNSLLEFGVKPFRIDLVPASCPKYLAKHVSTVARKSDMVYSSFVSKREYRAELWGYVVKFFPLLKSGPNSSDGRLNSACLIDDWIAWVSRPEFFKVLVSFVALTRAWSLLPVVIFRSIDQLLTRIPAWQDRVGHLGALAAIDEP	315	658	1602	0.289072	0.04903	0.00791	0.015202	0.42716	0.284833	0.118702	0.027502	0.01254	55.4239	SRR10849403-11698-4	QDH90057	794	284	52.817	150	128	193	2	67.96	4	281	5	288	5.21e-88	290	RNA-dependent RNA polymerase [Mitovirus sp.]	2587224	Mitovirus sp.	Mitovirus sp.	viruses	TRUE	0.00380694	0.00237341
SRR10849403	NODE 12004	4	CCGAGAATGTAGGAGACGCTTAGGTGGTTTCACCTTGTATCCAGGATCACTATCACCCTCCCGAGCTTCAATGGTACGGTTCCCCAAATCTGTAATATCGTAGACTTCAAGTGGTATGTCGAATGACATTGCCAACGAAATAATCTTCTGTATTATTGACTGAGGAGCCGTAACACCATCACTCTCTTTCTTACTAAGAAGGTGCTGCTCAGTAAGAGCAGCTGCATCCTCCGCTACCTTGTTAACAGCAGGAGCCCCATTGGGCCCTGCTGAGACAGGTGTGAAGAATTGCCCTTCCTCATGTTTAGGTATAGGCAGTGGACCGCCGAGTATCTCAGGTACAAAAACTGTATCTAAGAACTCACGGTAAGAATCCATAAGCGACTGAACCTTAGGAGA…	ATGAAACATATAGCAATATATCGACCAACTTATGCATTTACCTTACCGTGTCTCCGACTTTGTGCGGTGGTGGTAGAATATCCTCACGGAATTCCAACCAGCCGAACTTTCTCGACAACGGCGGCACTAGGTGTGCCAAACCTTCGTCATCCTCTCATATGGAGAGTAGACTGGACAATAGTCCAATCTGGACAGTTCGCTGTTCAGAATCCGGAAGACTTAAATTCTATCCTTTATCTTACAAAGAAGGAGTTTCTTAAGTTAACCGGCATCGTTGAGTCCAATGATGGGAAACTAACTGTTTTAGCTAGTCCCTATGACACTAAACCCAAAGATGAAGTGATCGAAGCACCGAAACCTGAAAATTCCCCCCCACACTTGGGGGTAGGCCATGCCATA…	MKHIAIYRPTYAFTLPCLRLCAVVVEYPHGIPTSRTFSTTAALGVPNLRHPLIWRVDWTIVQSGQFAVQNPEDLNSILYLTKKEFLKLTGIVESNDGKLTVLASPYDTKPKDEVIEAPKPENSPPHLGVGHAIFWRGMLSRITRSYRAFLNSSSKMFDTSKLPRLLGGLIKRWSLAVGQWSNLSTTTRGWFSDILIVIPHLNTVLKTQGTRGLVLRLKNSMLLIQQYVAGDPSHGHRFGHPVRTTHGLPKWMPLHSRSAIRQGSKKVLRFWLSILYIYKVIEMPYKLLDAVKTILTPALVISPKVQSLMDSYREFLDTVFVPEILGGPLPIPKHEEGQFFTPVSAGPNGAPAVNKVAEDAAALTEQHLLSKKESDGVTAPQSIIQKIISLAMSFDIPLE…	434	c1302	1	0.270221	0.102186	0.049298	0.079034	0.345716	0.359695	0.133721	0.102615	0.021799	54.9402	SRR10849403-12004-4	QED42993	687	322	33.851	109	192	163	8	50.62	35	349	5	312	1.88e-37	155	RdRp	partial [Scutellospora mitovirus C]	2592736	Scutellospora mitovirus C	Scutellospora mitovirus C	TRUE	13.4732	8.47905
SRR10849403	NODE 12090	4	GCTGTTTAAGCAAACGTACATGTTTACATGTTTCTCTAGACAACTTTTTTTAGGTCGATCTTTCGGATCATAAACACAATCGTTTTACAATATTTCAGTAAACTCAACCATGTGCCCTAAATGCGATTGAAAAGACTCAGACTACAGATGTACTGTTTCTAACACTCCTACGCAATTGCGATTAATCGTAACTTTCATTACGAGTTAATTCATCAATATTGTTATGTAGTTTAGTTACAAACTGTCCGTATCGTTTAGCTGTCTTCTTCGACCATTTAACACTAAGTGTGTTAAACTCGGAATAATCCAGTAAAACTTCTGGTTGATCCGGTCTAAATCTCCCCTCTTGGAACTCTAAAGATTTGCGTTTTGCATCTTCAGTCGCTCTAAGAAGTCCTA…	ATGTGTAAAAGTGGGATTAAAGATTGTCTACCTATTGGACGTCTTTCAGTCGTATATGACCAGGCTGGTAAAGCCCGGATTGTAGCTATGGCAAATTGGTGGATTCAATTAGTCCTCCTTCCGCTTCACAAAAGCATTTTTAATGTTTTAGAAGTAAAGGAGACTGATGGAACCTTTAACCAAGATGCACCTCTTAGTAGACTAATGAAAGCCCCTAATAGAGAGCACAAGTTTTCATGTTTCGATTTAAGTGCCGCAACAGATAGATTACCGGTTGATCTTCAAGTACAGATTCTAAATCTTTTAGGTTTAGATGGTCTCGCTTGGAAAACCTTATTTGACTATCCCTGGTACTATAAAAATGAAGGTGTTAAGTACGAAGTAGGGCAACCTATGGGA…	MCKSGIKDCLPIGRLSVVYDQAGKARIVAMANWWIQLVLLPLHKSIFNVLEVKETDGTFNQDAPLSRLMKAPNREHKFSCFDLSAATDRLPVDLQVQILNLLGLDGLAWKTLFDYPWYYKNEGVKYEVGQPMGAYSSWAMLALTHHIVVLLAAKLAGVKNFTSYALLGDDIVINHDEVAEKYVHLMSTLGVSINMSKSVVSDQLCEFAKRLVTPEFEVSPIGAGNLLLVSRKTCMIGALLAELYNKSIIVDSKTVIELLNSFPRKAELNFIILWTYFGSCRHLYSARLTSTFMDVWNTYGGSQLILFSYGYHLFSGLRTTLYDDVVYEAPRKASDEEFNFWLKFYKISAVKGWSNRLLQSLTLVFSPCLYLYGLGLLRATEDAKRKSLEFQEGRFRPDQ…	446	c1519	182	0.532417	0.034783	0.067414	0.029583	0.626977	0.453848	0.236125	0.070353	0.062925	62.4606	SRR10849403-12090-4	QDH87779	444	244	63.934	156	88	189	0	77.46	5	248	191	434	3.76e-100	316	RNA-dependent RNA polymerase	partial [Mitovirus sp.]	2587224	Mitovirus sp.	Mitovirus sp.	TRUE	0.00643242	0.00405831
SRR10849403	NODE 1217	4	GAGCTCGTAAGAGCTCTACTCGGAAGGATCGCGAGGACCCTTCCCCAACTGTGATAGCTACTTTCTTAGAAAGAAAGAGCTACCTTCTAGACTTCTTTGAAATCTAATTATCGCAGTTTGCCCGTCCTTGATTGGACGGTGTCTCGAGCGACCTCTCTACTCTATGAGTGAGGAGGATGCGCGCGTGGAGACGTTCGATAGTGAGCTTTCTAATTTCATTAGAAACACTCGAGGTGATACCTGATACCTGGCGTCGTCGTAAGACAACAGCGCAGGAGCAGATACCTCTGAGCACTCGACTTATTAGCCGTGTTGCAAGACGATGTACTATTCATTAACCCCTAAGACGGGAGAGTAGTACAAGGCTCTGCCCCCAGAGTTCAGGGAAACCTGACTGTT…	ATGAAAATCATAAAGACTTTCTTTACTCAGATTAAGACTTCTGCTGATCTGGCAATGCCTCAGAGAAACGCTCTGGTTAATCTATCTAGATTTAACAATTTAGATAGGGTCCTCAGACGATACTCATGGAAATTACTTTCCGTGATTAATCAGAAGAGGGTCCAGGGTTTCAATCAAGTGAATCTTTACTACAATTTTGGACGCTATGTTTACATTCTTAAACGTAGACATGGTGTCCTCTATGTAGTGAAATATTTAAAAGCTTGTTCATTAGCTCTTCAGAGAGCAGTTGCAGGTAATCCAATGTCTTCTTTAAGAGACATTGAGCCTGACTTACCTTTGCCACGTCTTTCTTCTTCAGGCCTACCAGTTATGATAGGAACTAGAGATAGAAAGGCG…	MKIIKTFFTQIKTSADLAMPQRNALVNLSRFNNLDRVLRRYSWKLLSVINQKRVQGFNQVNLYYNFGRYVYILKRRHGVLYVVKYLKACSLALQRAVAGNPMSSLRDIEPDLPLPRLSSSGLPVMIGTRDRKAIMAGSRKVICKYLTLFGLYRILDAPVKAKIGTITDAFTGDYLFLDEMDRWLRINSSQLLHPFRKGWDLKVRRVKLIVKSSPSNTLSWKGLTTDIIPLLSGPLRTAIYAYLKETNSLPFWSNMVDLYNQVLHKLGGSTLRRSPSQVSRGSCNLPLKTSLESLKDYRKTPIGQLSFKKEAAGKLRVFAMVDPWTQSILAPLHDSLFNILGKLPNDGTMDQEAAFARAQTKAAKSGCCYGYDLSAATDRLPIDIQVSILVSLTKSEVLG…	799	522	2918	0.359112	0.100558	0.045928	0.069063	0.454489	0.478901	0.175294	0.112264	0.005793	57.1517	SRR10849403-1217-4	QDH89039	929	813	54.736	445	318	568	11	69.86	1	772	58	861	0	851	RNA-dependent RNA polymerase [Mitovirus sp.]	2587224	Mitovirus sp.	Mitovirus sp.	viruses	TRUE	1.64092	0.521093
SRR10849403	NODE 1232	4	GAGAGTCTATTCGACTCCTCCACCTGGAAATTCCGCCAGGAGGCGGGCATTCCATGTTGGCTGTTAGTTCAGCTTTATGGTTATGCTTGCACATCTAAGGTAATCCAACTCTACCGTCTTCTCCCTAACCAGGAGGTAGCGGCATTCTAGAGTTAGGTGTCACATTTGTTTCTCGGTAATGGGGGACCTGGGTCGGGTTAATGCCCTACCTTGGCCTCATTTTCTGAGTAATAAAGTGTTACTCCCTAGTCCCATATTGGGATGCCTTTGGAGGCGACCTGCTGACCCTTCGGGGAAACAGAAGGTTTAAGGAGCTTGATAGTTCTAATATAACTCGTGTTGCAAGACGATGTACTCTTTCCTTGCCCCTAATTTGGGACTCCCTGTAAAGGGAGGGAA…	ATGAATTTTAAATCCACTAAATTACGTAGTGATATTAGAAGTGCCTTGCAAACCTTAAATGGTCTGCTCGCGGTAAAACGCGGGCGCGGGTGGGTGCAGTGGCTGTTAAAAGCTGCTGTAACCGCCCGTGGGGGGATCACTAGCGCAGTGGTTCGTTCAGCGGTTTATTACGTACGAGTCCTTGTGACTATTTACAGACATCAAGGTATGTCGGGAGTTATCGTTAATACGAAATCCTGATATGTCTTGACTATGCAAGCAGTTGCAGGGATGAAGATCCCATCAGCACAGGCTTTAGGCCCGTCTGTCGCTCGGACTCGATCTGGGCTACCCAGGGTGATACCTGCGGTAATCCGTGATCGAATTCGACGTGGGGATAAGTTCCTACTTCGGATCTGA…	MNFKSTKLRSDIRSALQTLNGLLAVKRGRGWVQWLLKAAVTARGGITSAVVRSAVYYVRVLVTIYRHQGMSGVIVNTKSWYVLTMQAVAGMKIPSAQALGPSVARTRSGLPRVIPAVIRDRIRRGDKFLLRIWVSWFSIYRVLEMPGKLKLGTITAPGVTIGDSLWKEILSGITEFCGYLGYEEIGSASPNLPSVRYLPLSKSTPSLLGNFKKISGSVPGILFGARALFQSDVWHSFCYLADGWISKPSAGNPPGLFAKLGDYTIRELAEGAASCPPVSTCSDGPRPVGRLGLKKEAAGKVRVFAMVECWTQWLLYPVHSFIFKVLAGLPTDGTMDQLAPIRRLQERGHTRFWCYDLSAATDRLPVDVQANLLNHLFGGSFGWAWKHLLVGRDYVLPSS…	765	611	2905	0.121283	0.098047	0.001864	0.024706	0.246223	0.254308	0.038128	0.044093	0.055608	51.4481	SRR10849403-1232-4	QDH88953	766	765	49.15	376	352	477	8	62.35	9	761	10	749	0	686	RNA-dependent RNA polymerase [Mitovirus sp.]	2587224	Mitovirus sp.	Mitovirus sp.	viruses	TRUE	0.97834	0.308722
SRR10849403	NODE 12766	4	AGGGGTTACTTTTATAAGACTAACAGTCCTACTAAGAGTAATACAATTGACCTTAGAAATACACTTTTAATAAGGCCCCAAGCTTAGAATCTTTATTAAGATTTTAAGTTAATAGTTACTACAACATTAATAACATCATTCGTTTCATCTATCTTTCCACATCCTTGGAATTCATCGACCATAATAGTCGACTTCTTCTATAGGAGGTGGTGTGGAACACGCAAGGAATGTAGCCAACATAGTATAAGTTTGAATAACTCATCTTATATTATCTGGTTGCATATCCTTGGATTCCATATCAAGATAGAATCGAAGATGGTCCTTAGTAAACTCCTTAATTACTTCTTTTAATGTTAAATCATAATTAAAGATTATATCATTAAAGAATCTAATTTCAGG…	ATGGGTACTTACTCATCTTGAGCGGTATTTACCTTAACTCATCATTTCATTGTATATTTTTGTGCTAGATTGAATGGTTTTAAATCATTTAATCAGTACATAATATTAGGTGATGACATCGTTATTAAAAATGATGCTATCGCCGAAACATACATTGAAGTGATGGAAGGTTTAGGGGTTGAAATCTCAGTTCAGAAAACTCATAAGTCGAAAAATACTTATGAATTTGCTAAACGTTGGATCAGACCCTTTGAACATGTTAAAGAATTAACTGGAATCCCTTTAAAGGGGATTATTTCTAATTTTAAGAATCCACAAATTGTATTTTCAATTTTGTATGATTACTTTAAAATTAAGAATAATCCAGTTCTTTATCAAACTTCTTTGGTAAATTTTGTG…	MGTYSSWAVFTLTHHFIVYFCARLNGFKSFNQYIILGDDIVIKNDAIAETYIEVMEGLGVEISVQKTHKSKNTYEFAKRWIRPFEHVKELTGIPLKGIISNFKNPQIVFSILYDYFKIKNNPVLYQTSLVNFVVNQLYKSISVPIYNKKTRKYKTFYFQVNKFVQRQIITLELALDQSFGFLTYEKFRNFFNSWNSNDDLVCPPDLSIGLLYLKRILTGGIASTVSQGDYHLTDDLIGQLMSKFYDQYNNIQLTMHPQFIGLVNLLQDRIKILNRFKHNKSELSLYNLAKDVVSIKVDNIFNKDKEKVSVILEMGKLISNGFQQHEILSNEFVVQNALPFTPEIRFFNDIIFNYDLTLKEVIKEFTKDHLRFYLDMESKDMQPDNIRWVIQTYTMLATF…	432	c1422	127	0.626885	0.031258	0.114714	0.023069	0.685822	0.425142	0.323879	0.060106	0.045936	70.1483	SRR10849403-12766-4	QDH86886	738	368	41.576	153	193	226	8	61.41	1	351	348	710	5.87e-74	256	RNA-dependent RNA polymerase [Mitovirus sp.]	2587224	Mitovirus sp.	Mitovirus sp.	viruses	TRUE	0.00857656	0.0055297
SRR10849403	NODE 12775	4	AGTGATTTCTTTTCCATCCTGGAATCATCTTTTGGCAAACTCATAGGTATCTTTCGATACATGTGTTTTTGCCGGAGATAATTCAACCCCTAGCTTTGTCATAATCTCAATGTATTTCTTTGAAACGGCATCGTTTTTAATGACGATATCGTCTCCAAGAATTATATATTGGTCGAATTTAGTGTAACCACAAAGACGACCAGCATATCATACAATGAAATGATGGCAAAGAGTAAAGGCGGCTCAAGATGAATAAGCCCCCATCGGTTGACCAACTGCATATTTAATATGCCCTTGATTACCCGGTAGGGAGAATTTCCTTGCAGTCAATAAGTTTTTCCATGCATCAGCAAATTTAGAATCACCGAAGATTTCTTCGATCATTCTTTCTTGCAGACG…	ATGAATAGAAATTTATATAGTATACTTTGAAAACTATCAAAGCTTCTATTTAAACCTATTCACGCAAGACAGTACTTAAATCCCTATTTCTCCCTAGTTAGTAAGATGTTGAAACACAACGGTACCAAGTATACTGTAAAATCATTGAAAACAATGAGATTGCACTGTACTAGATACATTTGTGGTTCTCCATTATTTACTAACAAAGAAGGAGTAGGTGTTGATAAGTCTGGATGACCTACTCAACTACTTTTCCTGAAACCTTTGTTAGAGAAAGGATTAGTTGGTAAAAAGTATCTATTTACCATCCTAATGCTTTCTAGAACATTGGAGCCAAGAAAAGGTGAAGAGTTGGCACCAAATTATAGCTCTATAGATTCTCCAAGTACTGCCAAGAAG…	MNRNLYSILWKLSKLLFKPIHARQYLNPYFSLVSKMLKHNGTKYTVKSLKTMRLHCTRYICGSPLFTNKEGVGVDKSGWPTQLLFLKPLLEKGLVGKKYLFTILMLSRTLEPRKGEELAPNYSSIDSPSTAKKYIIPRGSIREFIRVYNLKAVKPEFSFSDIFLSMKGSPSGKASLTAPVSLLTLGYDQMQWIFNLTCLKGVEYFTTIYNFAWKKNLTSSLAKNNFSGCSGELALVMDPECKVRVIAMLDWTSQLFLRPIHNILLGLLKRIPMDRTYTQSPHAEWIDNGESFHSLDLTSATDRFPVRLQERMIEEIFGDSKFADAWKNLLTARKFSLPGNQGHIKYAVGQPMGAYSSWAAFTLCHHFIVWYAGRLCGYTKFDQYIILGDDIVIKNDAVS…	439	c1317	1	0.567186	0.021074	0.123409	0.022017	0.565687	0.388632	0.273478	0.056718	0.013528	64.668	SRR10849403-12775-4	ALM62242	721	442	52.715	233	194	301	6	68.1	1	439	1	430	1.96e-153	462	RNA-dependent RNA polymerase [Soybean leaf-associated mitovirus 2]	1719042	Soybean leaf-associated mitovirus 2	Soybean leaf-associated mitovirus 2	viruses	TRUE	0.00284427	0.00183383
SRR10849403	NODE 12900	4	GGGCAACCAATGGGGGCCTTATCTTCCTGGGCCATGTTAGCGTTAACTCACCATTGCATAGTGCAGTGGGCCTGGTTTAATGTATGCAAGAAGGGCTTCGGAATTTGGTCTTGGTACCGGGACTACGCCGTCTTAGGTGATGACGTAGTAATCCTGGGACGCCAAGTAGCTAAGGAGTATGTTAGATTGATGACCGCATTAGGCGTTCAGATATCGATGCATAAGTCTTTGGTTTCAACAACCGGTTTGGGACTCGAGTTTGCAAAACGTACTTTCCTGAGAGGAGAGGACGTAAGTGCAGTACCTCTGCCTGAGCTCCTTGTCGCACGCAATAACATGCCTGCGCTTATGGAACTTTGTCGGAAGTATAAAATGACTTTGGGACAGTATCTGTCTTTC…	ATGGGGGCCTTATCTTCCTGGGCCATGTTAGCGTTAACTCACCATTGCATAGTGCAGTGGGCCTGGTTTAATGTATGCAAGAAGGGCTTCGGAATTTGGTCTTGGTACCGGGACTACGCCGTCTTAGGTGATGACGTAGTAATCCTGGGACGCCAAGTAGCTAAGGAGTATGTTAGATTGATGACCGCATTAGGCGTTCAGATATCGATGCATAAGTCTTTGGTTTCAACAACCGGTTTGGGACTCGAGTTTGCAAAACGTACTTTCCTGAGAGGAGAGGACGTAAGTGCAGTACCTCTGCCTGAGCTCCTTGTCGCACGCAATAACATGCCTGCGCTTATGGAACTTTGTCGGAAGTATAAAATGACTTTGGGACAGTATCTGTCTTTCCTGAAGTTT…	MGALSSWAMLALTHHCIVQWAWFNVCKKGFGIWSWYRDYAVLGDDVVILGRQVAKEYVRLMTALGVQISMHKSLVSTTGLGLEFAKRTFLRGEDVSAVPLPELLVARNNMPALMELCRKYKMTLGQYLSFLKFGYRAKGGATAHLWRISKRLRNYLVAFYSPSMPASPGLVQWLSMRTIGSYYKSSKAKLDALLNQLIVNERKALLEMLDRLQPLVSEAKRLGTVYRDREHYGTASRGADRTYFHPGMSITVPQEVVDSLNETVYREAFLDTVADARDLRAKVEELEVVEITTLEGLWDDLAKLREDLGALPLPRSLHIAAGIKPVSAVSSDLGRWNAYSRIFRSTKSSVSS*	353	10	1068	0.035413	0.230799	0.007184	0.185278	0.13884	0.331264	0.001158	0.199771	0.098752	51.1327	SRR10849403-12900-4	QDH88373	834	352	96.307	339	13	347	0	98.58	1	352	483	834	0	700	RNA-dependent RNA polymerase [Mitovirus sp.]	2587224	Mitovirus sp.	Mitovirus sp.	viruses	TRUE	0.00967051	0.00625923
SRR10849403	NODE 12901	4	GGGCAACCAATGGGGGCCTTATCTTCCTGGGCCATGTTAGCGTTAACTCACCATTGCATAGTGCAGTGGGCCTGGTTTAATGTATGCAAGAAGGGCTTCGGAATTTGGTCTTGGTACCGGGACTACGCCGTCTTAGGTGATGACGTAGTAATCCTGGGACGCCAAGTAGCTAAGGAGTATGTTAGATTGATGACCGCATTAGGCGTTCAGATATCGATGCATAAGTCTTTGGTTTCAACAACCGGTTTGGGACTCGAGTTTGCAAAACGTACTTTCCTGAGAGGAGAGGACGTAAGTGCAGTACCTCTGCCTGAGCTCCTTGTCGCACGCAATAACATGCCTGCGCTTATGGAACTTTGTCGGAAGTATAAAATGACTTTGGGACAGTATCTGTCTTTC…	ATGGGGGCCTTATCTTCCTGGGCCATGTTAGCGTTAACTCACCATTGCATAGTGCAGTGGGCCTGGTTTAATGTATGCAAGAAGGGCTTCGGAATTTGGTCTTGGTACCGGGACTACGCCGTCTTAGGTGATGACGTAGTAATCCTGGGACGCCAAGTAGCTAAGGAGTATGTTAGATTGATGACCGCATTAGGCGTTCAGATATCGATGCATAAGTCTTTGGTTTCAACAACCGGTTTGGGACTCGAGTTTGCAAAACGTACTTTCCTGAGAGGAGAGGACGTAAGTGCAGTACCTCTGCCTGAGCTCCTTGTCGCACGCAATAACATGCCTGCGCTTATGGAACTTTGTCGGAAGTATAAAATGACTTTGGGACAGTATCTGTCTTTCCTGAAGTTT…	MGALSSWAMLALTHHCIVQWAWFNVCKKGFGIWSWYRDYAVLGDDVVILGRQVAKEYVRLMTALGVQISMHKSLVSTTGLGLEFAKRTFLRGEDVSAVPLPELLVARNNMPALMELCRKYKMTLGQYLSFLKFGYRAKGGATAHLWRISKRLRNYLVAFYSPSMPASPGLVQWLSMRTIGSYYKSSKAKLDALLNQLIVNERKALLEMLDRLQPLVSEAKRLGTVYRDREHYGTASRGADRTYFHPGMSITVPQEVVDSLNETVYREAFLDTVADARDLRAKVEELEVVEITTLEGLWDDLAKLREDLGALPLPRSLHIAAGIKPVSAVSSDLGRWNAYSRIFRSTKSSVSS*	353	10	1068	0.035413	0.230799	0.007184	0.185278	0.13884	0.331264	0.001158	0.199771	0.098752	51.068	SRR10849403-12901-4	QDH88373	834	352	96.307	339	13	347	0	98.58	1	352	483	834	0	700	RNA-dependent RNA polymerase [Mitovirus sp.]	2587224	Mitovirus sp.	Mitovirus sp.	viruses	TRUE	0.0103706	0.00671238
SRR10849403	NODE 12921	5	TACCCGCGATCGCGGATAACGTAATGCCAGATCCCCCCGGATTTTGGTATTGCCGTGTGAATCGACTCCAGCCGTTACTACTTCAAGGTCTTACGACCTGATGCAGATCCCGCCCTCCGTGAGAGGAGGAGCAGTCCTTGGGTGGACCGCGGTGGCTTCACTATGGCTATAACAATAGCTCGGTACAAGTATGGGCAATCACACCACGCGCTCACTACGCAAAGGTAGGAGAAGGCTAGCCCCCTAACCTCCACCTGGTGTCATCCAGGAAAGTACTGTCTCACCCTTTAAACACTAATGCTTTCATCAATAGATTACTAACAAATAGTGAGAAAAGAGCGAGTAAATGGATCCGTCAACGTGAGTTGGCGAGATTCATTTATTTGCCAGTGCAAGTCC…	GTGTCATCCAGGAAAGTACTGTCTCACCCTTTAAACACTAATGCTTTCATCAATAGATTACTAACAAATAGTGAGAAAAGAGCGAGTAAATGGATCCGTCAACGTGAGTTGGCGAGATTCATTTATTTGCCAGTGCAAGTCCTTGGTCTGACTGACCATTGGAAGAAGGGTTTCCGTGTATTAGCACTTAATATCAAAGAAATTTGGATTAAGTCGGGACCGAAGTTCACCTCTCAGTATCTGAGTGAGTGCTCTAGGGCGCTAATATGCTGGTTGGGAAATGAGCAATTTGTCCAAGGTAAAACCTTGGTAGCTCTTACCAAATCTGGTCTACCGAAAATCATTCCAATTTATCTAAGAGATCTGATACGAGGTGTTAAACTCGATAAGGACTCTAGT…	VSSSKVLSHPLNTNAFINSLLTNSEKSASKWIRQRELASFIYLPVQVLGLTDHWKKGFRVLALNIKEIWIKSGPKFTSQYLSECSSALMCWLGNEQFVQGKTLVALTKSGLPKIIPIYLSDLMRGVKLDKDSSKLVFRAVLTALSVYRVMGFAPIFKWETITDPFKGSTQTIPEMELRSVLAHMPSLSSPRNPDFLKISESSGPNYPRATWSAPLDAIALAYHPKQMVAWMRWCRAHKWDLPIVWLVWILIVTMPFVFLISMIHLICKSCGLGYLVPKELYIGRLATVLEARGKVSIVAIVDYWSQLVLSPLHDSIFHLLRRIPQDGTFNQERPMKELLHRCVSGVRIASFDLSAATDSLPASLQVQILNLLGEPGDLWISLLQRPYYYVRKSEEGSKI…	429	258	1544	0.223825	0.077607	0.054007	0.0893	0.475402	0.320306	0.151807	0.121673	0.101839	53.9508	SRR10849403-12921-5	QDH91557	850	430	79.07	340	89	373	1	86.74	1	429	1	430	0	701	RNA-dependent RNA polymerase	partial [Mitovirus sp.]	2587224	Mitovirus sp.	Mitovirus sp.	TRUE	0.00857656	0.00555477
SRR10849403	NODE 1293	4	GGAGGACCTTACGATCCTCCTACCGGGAAGTCCGGTACAATTGCACCGCACTTCCACTGGCTGTTCATACAGCGAGTAAGTGTTTTGCATTTGAGTTCCAGCGAAACTTGTGGTTTCGGCATCACTATGTGTCGAGACCGGAAGGTGTATATTCTGGTTCTGACTCGTCGGTACTGGTCTCACGACTGGGAATTACGGGAAAGGATAAAGAGTTACTTCCTTTGGCTATAACTAGCTGCCTATAAGGGCTGCCTACGGACCGCTCAAAAGGCGGATACCGAGTTTAGCACGAGAAATAGTTCAGGGAGTTTGCAAGACGATGTACTGTCACTTAGCCCCTAATCTGGGATGCGTTTTAGTACTTAAGGGAAACAACGTAGGAGGTGATAGAGTAGGTTC…	ATGAAAAGAAACAAAATTTCCTCTCAACGTAGTGATGTTCAAAGAACTCTTCAGATGTTAAATGGTATGATCTCTCGAAAGGGAGGTCGCGGGTGGATCAATTGGCTATTAAAGGTCAACTGGTCTATCCGTGGGGGTAACACTGCAGCATTGGCTCGTTCAGCGGTTGTGTGTCTTCGTAGATACTCCAACCTCTTGCGCTCGCAAGGGCGTAAGGGGCTCGTTCTGTATACTAAGAATTGTTATGTTCTTACTATGCAGACCGTGGGAGGTCATCGATTACATGCCAGTCAGTCCCTTGGGGCTGCTGTGGGTCGAGATCGTGGCGGTCTCCCGGGGATTATACCCCGAGAACACCGTAGACGTATTAGACAAGGTGATAGAGCACTTCTTCGTATT…	MKRNKISSQRSDVQRTLQMLNGMISRKGGRGWINWLLKVNWSIRGGNTAALARSAVVCLRRYSNLLRSQGRKGLVLYTKNCYVLTMQTVGGHRLHASQSLGAAVGRDRGGLPGIIPREHRRRIRQGDRALLRIWLSWFSIYRVLTFPGTLKLSTITDSGRDYSSVEPEMKRAINSFLSIVLRLKAGETRLDDPDFRPLSKSTPCLQGKGQKVSWSPKGILYGASFLMASEVYPSFERLLMYLPQGSRFARVWKEAKAGVKPITLPVGKLGLKLEAAGKVRVFAMVECWTQWLLGPLHDFVFKKLERLPSDGTFDQFAPVQSLIDSGKTRFWCYDLSAATDRLPVRLQAQLLNWIFGWDFGWAWSHLLVGRSYVVPQLLPKGVVVKGELPKTVRYAVGQP…	754	629	2890	0.099013	0.180833	0.002368	0.14468	0.249889	0.399309	0.033742	0.185947	0.113816	52.9745	SRR10849403-1293-4	QDH88953	766	751	83.222	625	124	679	1	90.41	1	751	1	749	0	1299	RNA-dependent RNA polymerase [Mitovirus sp.]	2587224	Mitovirus sp.	Mitovirus sp.	viruses	TRUE	0.249989	0.0806417
SRR10849403	NODE 12939	4	CTAATGCAAGCCCTTGCGGGAAATCGTCATGATTCCTCTCAAGTTTTAGGATTGGCTGTTTCTAGAACCCGTAAGGGTATTCCTAGAATTATTCCTTCTATCCATCGAAAATTTATTCGATCAGGAAGCACTTTCCATATTAGACTTTGGTTAACATTGTTTAGTTTTTATCGGGTTATCGATTTTATCGGACCTCTTAAAATTAAAACGATTATTACACCTTCTAAGGCTAATATTGATTGGAAAGAATTACGGACTGCTACAGAATCTTTAATGCATCAATATGGTTATAACCATTTTAATGTATATATAGATGACAATAAAGTTCAACCCTTTTGGATTGATACTTCATCGCCTAACTGTGTATCTCGTGATATCTTCAAGCGATCTGATAGAACA…	ATGCAAGCCCTTGCGGGAAATCGTCATGATTCCTCTCAAGTTTTAGGATTGGCTGTTTCTAGAACCCGTAAGGGTATTCCTAGAATTATTCCTTCTATCCATCGAAAATTTATTCGATCAGGAAGCACTTTCCATATTAGACTTTGGTTAACATTGTTTAGTTTTTATCGGGTTATCGATTTTATCGGACCTCTTAAAATTAAAACGATTATTACACCTTCTAAGGCTAATATTGATTGGAAAGAATTACGGACTGCTACAGAATCTTTAATGCATCAATATGGTTATAACCATTTTAATGTATATATAGATGACAATAAAGTTCAACCCTTTTGGATTGATACTTCATCGCCTAACTGTGTATCTCGTGATATCTTCAAGCGATCTGATAGAACAGAT…	MQALAGNRHDSSQVLGLAVSRTRKGIPRIIPSIHRKFIRSGSTFHIRLWLTLFSFYRVIDFIGPLKIKTIITPSKANIDWKELRTATESLMHQYGYNHFNVYIDDNKVQPFWIDTSSPNCVSRDIFKRSDRTDWRGFEDFKRQDRSVSTSILSILGTCWAYGEQPQLRRYFLEIGHAFGYAAAPVFSVVSFSKFMSRYVSNFVSYGKTVSMNLNYQYLGKLCFKIEPAGKIRVFAMVDAFTQWALKPIHNQLFSFLRLIPEDATHDQGHTLSTFVERLRASDIKKVYSFDLTAATDRIPVSAQATIMSTCYKREIGSLWASLLTERWYQLGIPYWDPQAISCKSLGIDPSNYDENHIKIETDKKGNKYVCAVRYAAGQPMGALSSWAMLALTHHIMVRI…	513	4	1542	0.550214	0.026188	0.052794	0.009421	0.728724	0.431311	0.256762	0.032066	0.01827	64.2255	SRR10849403-12939-4	QDH87755	813	523	41.109	215	264	295	13	56.41	1	513	90	578	3.25e-111	358	RNA-dependent RNA polymerase [Mitovirus sp.]	2587224	Mitovirus sp.	Mitovirus sp.	viruses	TRUE	0.00354439	0.00229708
SRR10849403	NODE 12993	4	TCATGTCTAACAAATCGACTCAAGGTAAAGCCACAGCGAACTCTCGTTGGGTACTCAAGCGTGAGCTTTTGTACTTCATGATGGTTCCTGTGTGGTTGATGGGTCTTCGTAAGATGTGGAATACTTGTTTCCTTCCGATCCATGCAAGAATCCTTGAACTTTGGTCGACGAATGGGAGCCTTTGGCTTTCCCAGTACTTGGCCTTAGTATCTAGAATCATTGTTTTATGGATTGGAGGGGAGAGCTACAAAGAGACAACAGCCTCTGTGCGGGTTGGTCTAAGCCGGGCAGGTCTTCCGTTGATCCTTCCAGCGCCACTGCGCCGTGTCTTCCTCCTCATTCGAGGTGAAGATGCCGCTTTTGCGCTTCGGGTCATTCGGGTTACTCTGTCCATGCTTT…	ATGTCTAACAAATCGACTCAAGGTAAAGCCACAGCGAACTCTCGTTGGGTACTCAAGCGTGAGCTTTTGTACTTCATGATGGTTCCTGTGTGGTTGATGGGTCTTCGTAAGATGTGGAATACTTGTTTCCTTCCGATCCATGCAAGAATCCTTGAACTTTGGTCGACGAATGGGAGCCTTTGGCTTTCCCAGTACTTGGCCTTAGTATCTAGAATCATTGTTTTATGGATTGGAGGGGAGAGCTACAAAGAGACAACAGCCTCTGTGCGGGTTGGTCTAAGCCGGGCAGGTCTTCCGTTGATCCTTCCAGCGCCACTGCGCCGTGTCTTCCTCCTCATTCGAGGTGAAGATGCCGCTTTTGCGCTTCGGGTCATTCGGGTTACTCTGTCCATGCTTTCG…	MSNKSTQGKATANSRWVLKRELLYFMMVPVWLMGLRKMWNTCFLPIHARILELWSTNGSLWLSQYLALVSRIIVLWIGGESYKETTASVRVGLSRAGLPLILPAPLRRVFLLIRGEDAAFALRVIRVTLSMLSVYRVIGCAPTLKLSTIEDAFTGVSATLSLYEVSRAVGLIPKTIVLGQVLWTHLSESAGPNFNKATWSAGLDALAFLRNPIVWFHWMVIAISQRAWILVVWNLFTIMVSLPVIPLLVLCGKFPGRLGKLVTLFEARGKVRIVAITDWWTQCLLGPLHSAIFDVLKTIPQDGTFDQLAPVHRLIAYVRASGSPVFSYDLSAATDRLPIAFQVQVLEALGLSWARSWALLLVARPWYLKSKPVRYSVGQPIGALSSWAMLAISHHLLVQ…	512	3	1538	0.006785	0.180499	0.007277	0.056947	0.139172	0.164754	0.032002	0.05791	0.095325	49.2857	SRR10849403-12993-4	QDH86793	761	512	76.367	391	121	455	0	88.87	1	512	1	512	0	802	RNA-dependent RNA polymerase [Mitovirus sp.]	2587224	Mitovirus sp.	Mitovirus sp.	viruses	TRUE	0.00446331	0.00289825
SRR10849403	NODE 13012	4	GGGACTTTCGATCAGATAGCTCCTGTGAGACGATTGATGAAGTCTTGCCCGAAAGGGCCTTACTATTCTTTCGACCTCTCAGCGGCTACTGACCGTCTTCCCCTCTCGATCCAGAAAGTACTTCTCAGCTCGGTCCTTGGACCATGGGCTGCTGAAGTATGGGGAACTCTCCTAGTTGGTCGTACCTATCTCGCATTGCATAAGCAACTCGGCAAAAAGCCGGTTGATTTGCAGTACGCGACGGGGCAACCAATGGGAGCTCTTTCTTCCTGGGCCATGCTTGCCTTGACCCACCACGCTATCGTTCAGTGGGCCGCTCTTCGAGCAGGTGTGATCACCTCAGGAGGGAAATGGTTTTTAGACTATGCCGTCTTAGGAGACGACATAGTAATAGCCAAT…	ATGAAGTCTTGCCCGAAAGGGCCTTACTATTCTTTCGACCTCTCAGCGGCTACTGACCGTCTTCCCCTCTCGATCCAGAAAGTACTTCTCAGCTCGGTCCTTGGACCATGGGCTGCTGAAGTATGGGGAACTCTCCTAGTTGGTCGTACCTATCTCGCATTGCATAAGCAACTCGGCAAAAAGCCGGTTGATTTGCAGTACGCGACGGGGCAACCAATGGGAGCTCTTTCTTCCTGGGCCATGCTTGCCTTGACCCACCACGCTATCGTTCAGTGGGCCGCTCTTCGAGCAGGTGTGATCACCTCAGGAGGGAAATGGTTTTTAGACTATGCCGTCTTAGGAGACGACATAGTAATAGCCAATGGTCGTGTAGCCAAGCATTATGAAATCCTGATGGAC…	MKSCPKGPYYSFDLSAATDRLPLSIQKVLLSSVLGPWAAEVWGTLLVGRTYLALHKQLGKKPVDLQYATGQPMGALSSWAMLALTHHAIVQWAALRAGVITSGGKWFLDYAVLGDDIVIANGRVAKHYEILMDALGVEIGLHKSLISLQGLALEFAKRFLTSVGDASGVPLAEYWASSKSLSVILEFARKHELTLAQMLSVLGYGYRAKGSMSVAFTKQPSRLANYMIAWYSPMGPGFVSLEDFFTRKGCGSHYKSTPAKVRALCESILNDELKALIDKIDSLEPMVTEVRKLVTVYRDRQYYGTVKSTAPRIVFKDLESTGWDLDTRRGSSGILDSICETVFRKAFLNTAIKLRDLRTKLEEFSVVGRDWPAIQELVDLYREISDELGTLPLPKALYT…	431	37	1329	0.000194	0.361849	0.003513	0.22513	0.05049	0.197283	0.000787	0.235875	0.252784	48.473	SRR10849403-13012-4	QDH90294	559	446	55.381	247	178	313	5	70.18	1	430	119	559	5.69e-164	483	RNA-dependent RNA polymerase	partial [Mitovirus sp.]	2587224	Mitovirus sp.	Mitovirus sp.	TRUE	0.00280051	0.00181969
SRR10849403	NODE 1328	4	GGAAATGTGGGACTTGACACGTCCCAGTACTCTTATTTGAGTTATATTTAGAATAGAATTTTGTTATGTTTAAACTAGAAAGTGATGCCTGACGCCCAGCTATCGAAAGATAGGTCTGTGTTCGTTGGTAACTTCTTAGTGGTGAACCCCGATCTGCTTTATGCATTTCAGAATTCTAACAAAATTCTATTTATAATCTTATCTAAGATACTCTCGTCACTTACAAGTAACGGAGAGAGCGCGAAACAAAGCTGTTCAATTTTAAGTAATCGAACCACTACAGAGGCACTAGGGCTAGCACCCCTTGTAGTTCTTTGGTATTGTTAGTAGAGTTAGTTAACTCTTCGTTTATTGGCTATCATAGGAGGCACCGGGTTAAAGGTGCTTGCCCATGGTTAC…	ATGAGAAGAGTTTACTCTTGGCATAGAGGTGTTAAAAACCTCTTATTAATTAAACTACCTATATTAAATATAAGTAGATTAATTAAAGGTAAGTTTAATATTAATTTTCTAAGAAGTATTATGATCCTTATATCTTCTCTCGAGAAGATAAGAAAAACTCAAGGAATTAAAGGTGTCTGCCTTCTTATGAAAGCAGTCTCTTTATATTCTATAAAGTTTCTCGTTAAGGATCCTAGCATTCTTAATTCAACTACTTATGGTTGTCATGTTTCTTTAACAAATAGGAAAATCCCTAGGATTTTACCTATCTTTTTTAGAGAAGCATTGACTCACCGTAGGAAGTTGGATATTAAGGTGCTTTTAACCATCTTAGGATTATATCGTGTTATGCCTTTCCAG…	MRRVYSWHRGVKNLLLIKLPILNISRLIKGKFNINFLRSIMILISSLEKIRKTQGIKGVCLLMKAVSLYSIKFLVKDPSILNSTTYGCHVSLTNRKIPRILPIFFREALTHRRKLDIKVLLTILGLYRVMPFQAKLNFQTIVEASNPELDSEFYQWLDNFVPKLGIRLNKTFDLVLLSSMGCSINTIKGKNTTYYWVENLLSLTKRGLIRPVIEILKSYPQTVGSSRWVDLCESLFSYFKGKRNREFTLPERVPHKGLARLSLKFEPGKIRIFAIVDYFTQMVLRPLHKTLFEFLKSKSSTDATFDQDKGLKNFMDKQPKNNTLYSFDLSAATDRLPLILQVRILDYLSPRLGSYWAQLLVDRPYSLKDKKLKLETWVRYTTGQPMGALSSWAMLALTH…	725	630	2804	0.688851	0.009739	0.079462	0.012572	0.661229	0.394982	0.309908	0.037204	0.007558	66.476	SRR10849403-1328-4	AWY10985	730	543	41.621	226	286	307	14	56.54	1	536	1	519	3.5e-105	347	RNA-dependent RNA polymerase [Sclerotinia sclerotiorum mitovirus 27]	2231679	Sclerotinia sclerotiorum mitovirus 27	Sclerotinia sclerotiorum mitovirus 27	viruses	TRUE	0.113596	0.0372323
SRR10849403	NODE 13310	4	AGGCCTCGTGCCTCCTGCATCATATAAACCCCGGAGTAATCTGGGGTCCTAAGGATGCCAGCCAATGCCCCTAACGGGACCTTGATAAATATTAAGTTTATCATCAAGTAAGGTATTATCTCCACTTATTCCACTGAATTAATGCTGTATTGCATATGCAAAAGCAAACTCAAGGAACTTGCCATGGTAAACCATGGAATTAAGGGAGGATCGGCTGCTCTCTTACGAGAACAACTGCAGTCGTTAGATTACGTTTAAACGCGTAATCCTTCCGAAAGCTTACGGGTCACCCTTGATAGTAGCCTAGTGATGCACCAAGGCCTCTTAACAAAGGACAATGATGGATCTCTGATACTCCGATGGCTAAATTGCCTGAATATTGGCAATCATTTAAATAAA…	ATGAATTTATCACAACTATTTATATCTAAACGGCTAAGACTATCTAAAAGAGTGTGAATAACTCGTAATGAGTTTAAACACTATTTTAACATAGTCATGTGAGCTACAAACGTAAAGGACGATGTTGAATCATACCGAGTTTTAGCTTCTAGAATCCTACTTCTAGTTAAAAGAAGTGGGTGGGACTTTACATTTTCTTACTTAAAAGAAGTGTTACGTACCGTTTCTAGATACTTAGCTGGTGTAGCAATTGACATTCCAGAAAAAGGAGTTTCAATTAAGCGAAACCACGTAGGTTTACCTACTATAATTCCTACTAAGCTCTTGAATCGTATTATGAATTTCTCAAATACGTCAGAGAGCGATAGAAGAATTGTGGTTTGTATCTTAACCTTACTA…	MNLSQLFISKRLRLSKRVWITRNEFKHYFNIVMWATNVKDDVESYRVLASRILLLVKRSGWDFTFSYLKEVLRTVSRYLAGVAIDIPEKGVSIKRNHVGLPTIIPTKLLNRIMNFSNTSESDRRIVVCILTLLSVFRVFPTKPKVSLKSIVEPFNGTVETLSLEEIRKALKDLHVRNPVLKRPQFLKLETSSPNCSKSTWGAHVDALAFYNPKALYHLISFNGLNRITCWCLFLLVAGALPYFILWMSGTLSKIRLGKLSVVYDQAGKARVIAVVNYWLQITLYPLHQALFTILEQLKDCDGTFDQDGALDNFINKSNDAKSKTYHSFDLSAATDRIPIRLQKDILNTLYPSLGTKW	357	407	1477	0.37712	0.169488	0.178449	0.131616	0.583399	0.581229	0.30634	0.195872	0.086289	61.7705	SRR10849403-13310-4	QDB74992	697	344	39.535	136	195	208	8	60.47	24	359	5	343	1.06e-71	246	RNA-dependent RNA polymerase [Neofusicoccum parvum mitovirus 1]	2587538	Neofusicoccum parvum mitovirus 1	Neofusicoccum parvum mitovirus 1	viruses	TRUE	0.00918917	0.0062131
SRR10849403	NODE 13874	4	TCTGGCCTTTTGGGCCTCACTGGTGCTACTGCACAATAATCCAGTTCCAATATCGAAAGATTGAGGAACTCGTGATTACTCCATCAAAGAAGTCCTTTTAAAGAACTATAAAGGGTTTCTCAGTAGTCTTTTGTCTATATCCATCATAATCCCTCATAAAGGGCAGATTTCTTAATCTGTAACCTTAATAATTTAATTGGTAAAAATATCAATTTATTATTTTGGTAAAAAGATGGCTTCTATAGACTATGTCCAGAATACATCAAAATGGTTGTACAGATTCTTATCATATATAAGAATCTCATCCAAGTGTTCTGATGATTAAGAAAGCTTTATAAAGCAAACCACTTTAAAAATGAAAAATTTACATTTTCGTATTTTAAAAAGGTTACTTTTGTG…	ATGAAAAATTTACATTTTCGTATTTTAAAAAGGTTACTTTTGTGAGCATTTCCTAACTCGGAGAATACAATCAAAACCAACTTTAGAATTTTCCAATCATGACTTTTTAAGTCAATGAAAAATTGGAAAATTATCTATCTCATAAAATATTATAAACAAATGAGACTACATTGTACTCGGTACATATGTGGTTACCCATTGTTTACAAATGATATGAGAATAGGTTTAACTAAAGATGGTTGACCAAAGAAATTACTTTTTCTAAAACCTTTAGTCGATGAAGGTGGACCTTTTGGAATTAAAACTGTTTTAACAATTTTAAATTTCTCAAGATCTTGGGAATTATCTGAATCTGAATGGAAACAGGTAAAACCTAATTATGATAATATTACAAAACCA…	MKNLHFRILKRLLLWAFPNSENTIKTNFRIFQSWLFKSMKNWKIIYLIKYYKQMRLHCTRYICGYPLFTNDMRIGLTKDGWPKKLLFLKPLVDEGGPFGIKTVLTILNFSRSWELSESEWKQVKPNYDNITKPQKCDFHIFDQYLLDFVKDFKLKLPLPKFDLKDVSISLKGGPQGPASKTALMNLDVYTQDEIKVLLSLTDNFGKDFLIDSFKIAAHLKEKSNYPFIGKLSFVKDPEAKLRVIAISDYYTQIILKPIHRDILSLLKGFNSDRTFTQKPFHKWKDNGEHFYSLDLSAATDRFPISLQERLLSFIYNKDISSNWRTLLSEREFGIQEDDFHLNKGNIPKEYVKTFKYSCGQPMGTYSSWAVFTLTHHFIVYFC	382	356	1501	0.678176	0.01001	0.112554	0.016098	0.650911	0.328591	0.322572	0.044413	0.022424	70.0866	SRR10849403-13874-4	QDH86699	457	385	62.078	239	137	277	4	71.95	5	381	5	388	1.08e-154	453	RNA-dependent RNA polymerase	partial [Mitovirus sp.]	2587224	Mitovirus sp.	Mitovirus sp.	TRUE	0.0179845	0.0119817
SRR10849403	NODE 14287	4	CTCAAATACTTGTACCATACTCCAAGATATCATTATCGGGACTATGAATCTCAAGGAATAGAGGGTGGTGGATAGCTTCCGTTTCCCACATTAAGCTTGTCAGACTCAACGGGTATGAGTTTGGGTTAGTCATCCCTAACCTCCGGCCATGAGCTGGGCATGTAGATCCATCATCAATTGATGGTCAGAGCGACCTTGTCGCCAATCTGACACATCGTTCTCCAATGGAGCGACAGGCTCAACCTTCTGAACCGAAGGCGTTGGACAGATCAACACTTTATTCACCTTTTTCCACATTCTTAACGTCTTAGGTACCCGTACCCGCGGTCCGCGCTGTTGAACAGCGTCGAGACTTCGGAGCACGTTAACCTTTGTCGGTAAGCGTGCGGCCAAGGCTTC…	ATGGGAGCTTATTCTTCTTGGGCGATGTTGGCCCTTGTACACCATGCTATCGTCCAGCTTGCGGCTCGAAGAGCCGGAGCGAGTGGATGGTTCGAACTTTATGCTATTCTCGGTGACGACGTTGTGATAGGAGATCGCAATGTCGCTGCTGAGTATGTCAAGATTATGAAGGAGACCGGGGTCAAGATTGGATTTAACAAATCCATTGTCTCAGATAATCTGTCCCTTGAGTTCGCTAAGCGTTTTTTCTACAAGGGTGAGGAGGTAACTCCTTTACCTTTAGTGGGGATCGCGTGCGGTTGGCTTGGGGTGACAGGCGTCCCGGAAGTCGTTAAGGCTTCCGAGGGCCGTACAGGGACCTTGCCTTCCTTATTCCTTGTACTTCGAAGCATGGGGTTG…	MGAYSSWAMLALVHHAIVQLAARRAGASGWFELYAILGDDVVIGDRNVAAEYVKIMKETGVKIGFNKSIVSDNLSLEFAKRFFYKGEEVTPLPLVGIACGWLGVTGVPEVVKASEGRTGTLPSLFLVLRSMGLGFKASSRAATSRLSDLSRRARSIVLLLTRPGAISKWSARNVWDWYKQDRFCQVRPTHPSWGAPVIESVRSRIAAVDLVRIRKSLFEAFRGFHLDPEYGDVDGLWDWYQDTVVDAYRAPMVDTVNEFDAIRHRVLEHSPIGDVGAGEELFILSMFQALDTIEALAARLPTKVNVLRSLDAVQQRGPRVRVPKTLRMWKKVNKVLICPTPSVQKVEPVAPLENDVSDWRQGRSDHQLMMDLHAQLMAGG*	381	c1319	177	0.000643	0.387787	0.014479	0.167159	0.094453	0.331217	0.001103	0.190988	0.149502	49.1582	SRR10849403-14287-4	QDH87523	850	378	95.238	360	18	363	0	96.03	1	378	471	848	0	733	RNA-dependent RNA polymerase [Mitovirus sp.]	2587224	Mitovirus sp.	Mitovirus sp.	viruses	TRUE	0.00494465	0.00342427
SRR10849403	NODE 14661	4	ATCCTGAGGACTATTCCTCAGGATATGACCTTTAGCCAGGGGGCTTTCTCTGAGAGGGTTAAGGAGTGGAAGGATAAAGGGGTTGGGGTTCTCTATTCTGTGGACCTTTCTAAGGCCACTGATAGGTTCCCTATCTCCTTTATCTCTTTCACTCTCCGTGGTCTGTTTGACCCCACCTACGTCTCTCATTGGGAGAACATCATGGTCGGATATGAATTTTCGACCGTTGATGGTCCTGTCCGTTACCGGGCAGGGAATCCCATGGGAGCCTACTCGTCCTGGGCGGCTTTCGCGCTGGCTCACCATTTTGTGGTGTACCTAGCGTGTTACCGTTCCAAGGTCAAGTGATCCTCGTGCCGGTACGTCCTTCTTGGGGACGATATCCTAATCGGGGATCGT…	ATGACCTTTAGCCAGGGGGCTTTCTCTGAGAGGGTTAAGGAGTGGAAGGATAAAGGGGTTGGGGTTCTCTATTCTGTGGACCTTTCTAAGGCCACTGATAGGTTCCCTATCTCCTTTATCTCTTTCACTCTCCGTGGTCTGTTTGACCCCACCTACGTCTCTCATTGGGAGAACATCATGGTCGGATATGAATTTTCGACCGTTGATGGTCCTGTCCGTTACCGGGCAGGGAATCCCATGGGAGCCTACTCGTCCTGGGCGGCTTTCGCGCTGGCTCACCATTTTGTGGTGTACCTAGCGTGTTACCGTTCCAAGGTCAAGTGATCCTCGTGCCGGTACGTCCTTCTTGGGGACGATATCCTAATCGGGGATCGTAGGGTGGCCAAACAATACCTTCGG…	MTFSQGAFSERVKEWKDKGVGVLYSVDLSKATDRFPISFISFTLRGLFDPTYVSHWENIMVGYEFSTVDGPVRYRAGNPMGAYSSWAAFALAHHFVVYLACYRSKVKWSSCRYVLLGDDILIGDRRVAKQYLRILTILGVETSPSKTYISSELCEFAKRLTYQGEEITPFPISSISDQWWSIPLVVAALRGEERKGFLPLYGVPRAVRALQEFCNPKAGKVYLSKVFEEALLCELGTKLLSGEISARDYFIAVGGVSFQIGVEDQDDSFDRVIMTFLSYLFQSSLKGDGSPFAFYDETEFLHLKSCGSLDWPEFEQSFPVLHVLVRLSKDLFSLESNLGRPFEKSDTWRDLIKWMYNPFAVDLLGTDNPKRSARVSHRLGRLVRKATLSPEYFSQVLSD…	461	25	1407	0.031199	0.332439	0.005201	0.264305	0.008739	0.143648	0.006498	0.24219	0.113906	45.9551	SRR10849403-14661-4	QDH86825	499	403	34.243	138	231	208	11	51.61	1	386	98	483	2.77e-54	199	RNA-dependent RNA polymerase [Mitovirus sp.]	2587224	Mitovirus sp.	Mitovirus sp.	viruses	TRUE	0.0234543	0.0159444
SRR10849403	NODE 14751	4	GTAGGTTCCATCCGTAGGCAACCCTTCAAGAAACTTGAAGATTTCCCTATGTAACGGGTAAAGTGCATTCTGGACCCAGTAATTAGTTATACCAATTACTCGGGCTTTCCCAGCTGTATTATATACAGCTGTTAATCTCGAAAGTTTTGGCTCATTCTCCTTTTGAATGGATTGGTACCAACCGAGTATTCTAAGAGAGTCAGGTGTTTTGAATTTAGGAATTCACTGAATAAGTGAATTAATAAATCATCACATCTTAACATCTCCTAGAGTATATTCGGATGCTCAAAATCATCCACGTTTAGTAATATACTCGCTTTCGCGAGAAATATACCAACGTACTGATAGCCACTTAATGGCTTTCAGAATGATGTTGAGATAGTAAATTAGATTAAGGTA…	ATGAAAAATTATATTTACCAGCTAAATGTTCCGAGGTCGCTTAGAAGAAATAGTTGAATTAAAGATCAAGATTTTGATCTTTGATTCGACATACTTCTTTGAGCCACCAACACCAAAGAGCACAGATCTATTCTCAAAATTCTTCTTAAAAGAATTCGAGGTATGTATATGCTCCAAGGGAAAAGAAGAAACCTTAAACAGGTTCATCTTTACCTAAAGGAGTGTTACACAATCTGCGTGTCTGTCAAGGTAGGTCACCCTTACGAACCCAAAGTTGGGGTTCGTGTAGGGAAGGGGAGCGGTTTTCCGCTCCTAATACCCAGGCGTCTTCACTTGTTGATGAAGTCTGACCGGAACTTGTACATTGCTATCATGACCTTGTTAGGTATTCATAGAATC…	MKNYIYQLNVPRSLRRNSWIKDQDFDLWFDILLWATNTKEHRSILKILLKRIRGMYMLQGKRRNLKQVHLYLKECYTICVSVKVGHPYEPKVGVRVGKGSGFPLLIPRRLHLLMKSDRNLYIAIMTLLGIHRIVPWWPPADISTVTEKWTGLYRSLAVDTLKVSKDRLCELAGIKHDVVFDRLKAVTLLPESAGPNHQVAWRGVILDAMAIYNSPLYFLTLLAWYAMTRSYLHFFSLASLFPLWIVYRTTLFVKRLIYRKLLKFYLNLIYYLNIILKAIKWLSVRWYISRESEYITKRGWFWASEYTLGDVKMWWFINSLIQWIPKFKTPDSLRILGWYQSIQKENEPKLSRLTAVYNTAGKARVIGITNYWVQNALYPLHREIFKFLEGLPTDGTY	397	c1191	1	0.189028	0.022379	0.08327	0.005749	0.308077	0.225581	0.185725	0.018062	0.018772	58.515	SRR10849403-14751-4	QIR30269	694	358	28.771	103	159	163	9	45.53	45	397	47	313	1.64e-28	129	RNA-dependent RNA polymerase [Plasmopara viticola lesion associated mitovirus 46]	2719474	Plasmopara viticola lesion associated mitovirus 46	Plasmopara viticola lesion associated mitovirus 46	viruses	TRUE	0.00315057	0.00214617
SRR10849403	NODE 14850	4	GGGTAATAGTAAACACTGCTCATGAGGAGTAAGCACCCATTGGCTGACCACAACTATAACTAATAGTGTTCTCATCGATACACTCTTGGCTATGGTTTATGGTTAGGTCACGGATGTCTACTCCAAATTTCCTATTACTAAGTAAATAACGCCAATTCTTAGCTATATCTTTATCATAAATATGGCCAAGAAGACGTTCTTGAAGGGTAATAGGAAACCTGTCTGTCGCAGAGGATAAATCAAGACTATGAAAAGCCTCCCCATCGTTCTCCCAGTTATGAAAAGGATTTTGAGTAAAGGTTCTGTCGCAAGGAAACTTCTTCAATAATGATAATATATCATCATGAATAGGTTTCATCAACAACTGAGTATAATAGTCAGTTATGGCTATTATCCGAA…	ATGCTTGAATTACATTTCAAAGTATTGAGAAGATTACTGGTTTGGGCTTTTCCACAGTCGAGTATTATCATCAAAAGCCACTTTAGATTTTTCCAAACTTGATTACTCAAGTCTAAGAAAGATTGACAATTACCATACCTTATTAAATATTTTAAACAAATGAGGTTACATTGTACTAGGTACATATGTGGTCATCCGTTAAAAACGAATGATATGAGAATTGGCTTAACTAAAGATGGTTGACCTAAGAAGCTCCTGTTCTTAAAACCCTTAGCCGATAGTAAGAATCCTGTTAATTTAAAAATTGTATTAACGTTTTTAAATTTTTCAAGATCCTGGGAACTCTCTAAATCTGATTGAAATAGAGTATTACCTGATTTTAAAAGTATATCATCACCT…	MLELHFKVLRRLLVWAFPQSSIIIKSHFRFFQTWLLKSKKDWQLPYLIKYFKQMRLHCTRYICGHPLKTNDMRIGLTKDGWPKKLLFLKPLADSKNPVNLKIVLTFLNFSRSWELSKSDWNRVLPDFKSISSPQKSDFYIFESYLSDFVKDFNLKLPGPKFTYDQVYMSEKAGPQGPASKTAMMNLCLFDQDTKLALNGITDKNGKVFLDASFKEGRLLKESPKIPVLGKLSFVKDPEAKLRIIAITDYYTQLLMKPIHDDILSLLKKFPCDRTFTQNPFHNWENDGEAFHSLDLSSATDRFPITLQERLLGHIYDKDIAKNWRYLLSNRKFGVDIRDLTINHSQECIDENTISYSCGQPMGAYSSWAVFTIT	373	c1120	2	0.614706	0.021568	0.063528	0.02638	0.589958	0.333104	0.254281	0.060618	0.034452	65.6421	SRR10849403-14850-4	QDH86699	457	377	61.273	231	138	284	3	75.33	5	373	5	381	9.33e-158	461	RNA-dependent RNA polymerase	partial [Mitovirus sp.]	2587224	Mitovirus sp.	Mitovirus sp.	TRUE	0.00643242	0.00439373
SRR10849403	NODE 14900	4	AGCAGATATAAAGCTATTAGGAGGAACTAAGCTCTCTTCGATCTTAGATCGTTTAGTAGAGAAAACCCTGGGGGACTACTCGATTGTAGATATATGGAAGACCATATTCCCACCTCGCTCTGGGAGCTATCGTAAGATTACCTACTTTAGCGACAAGGAAGGTAAGACAAGGGTGATTGCGATTCTTGATTACTGGACACAGACAGCTCTTCGACCTCTTCATGATTCTTTAAATAGAATCTTGAAAAGGATTCGGAGTGACTGCACCTTTAATCAGAATCACTTTCTAACTTGCCTGCCTTCCCTAGGTCCGTACTACAGTCTCGATCTGTCCAATGCCACGGATAGAATGCCTCTGCAATTGCAGAAACGTGTTCTATCTAAGGTGATTGGTACAGA…	ATGCCTCTGCAATTGCAGAAACGTGTTCTATCTAAGGTGATTGGTACAGACAAAACTGAAGCATGGGCCCGACTACTGGTAGGGCACGATTACACAGTCCGTGGGATGAACAGTACCATAAATTATGGTGCTGGCCAGCCCATGGGTGCGTATTCGTCATGGTGCGCAATGGCATTAACTCATCATGTCCTAGTGCAAGTCTCTGGTATGAGGGCTGGTTACCCTCATTTCTGGGACTATGCAATCCTAGGAGATGATTTAGTTATTGCCAATGCAGCCGTTGCAACAGAGTACCGAAAACTGCTTCTCGAGCTCGATATGCCCATCTCGGACGTGAAGACGCATGTATCAAGTGATACATACGAATTTGCCAAGAGATGGATTCATAAAGGGCAAGAG…	MPLQLQKRVLSKVIGTDKTEAWARLLVGHDYTVRGMNSTINYGAGQPMGAYSSWCAMALTHHVLVQVSGMRAGYPHFWDYAILGDDLVIANAAVATEYRKLLLELDMPISDVKTHVSSDTYEFAKRWIHKGQEITGFGISGLRMVWKKYSLLSNYLETQQHHGWSLSLDEHPDLIRAIYSVYGRPAQAERVIKLYMVFNSLAKAKMSKDYSELLTTISDWFPGHLSSEQLHSYVNEDLAKFGKTILVKAKKRLVERDLENFQRDAYIVNDKINKHFSENFPGLSGQDYRALLRDLSPLVQVLNSLIDESMNLLLIALSGEEPAPEFYLDSGLSKYFVSKGVFSMRASHSIALADSMVVKV	360	350	1429	0.371976	0.190544	0.171713	0.140426	0.584022	0.60516	0.292926	0.208549	0.092803	55.8824	SRR10849403-14900-4	QDH87474	745	386	52.85	204	156	267	5	69.17	1	361	308	692	4.82e-130	400	RNA-dependent RNA polymerase	partial [Mitovirus sp.]	2587224	Mitovirus sp.	Mitovirus sp.	TRUE	0.0055135	0.0038529
SRR10849403	NODE 1522	4	CTCGTGGTTAAGGTGACAGATAAACTGTTACCACTACGAAACGCTTTGTCATAGTAGTTAGGCTTAAAGCCACCTATTAGGAGAAAGCGTTCTCGACGTCTTTGCGGAAAGGATTCTGATATTGGTCAGACTTAGGTCGCACCACACCGGCAGCCCCAAAGGCTCCTGTGTGGGAACACAGAAGTTTGGGGACCCTTTCGGGTCACCTGACTTACATGTGGATCTAACAACCATATCTCTCCGAAAACTTTATAGGTTTTCGTAGATATCAGACTCTCAATACGGGATGAGGATGCGCCCTTCTGATTTTCTCAGTAACCTTAAGATAGGAGATGACTCTTTCTCGTATAGAGATCGAGCAATTTCCGTTCTAAAGGTAAATTTGAAAATCAGAGCCTC…	ATGATAGTCGTCAGGATCAAACCTTTAAAAGGGTTAATGCCGACTGGAGGATTGATATCCTCCCTACCAAGGGAAGAGAAGGAGAGTACTACTCTTACTAAATGACTTATGAAATCAAAATTCAAATGAACTTCGAAATCGAACCAGTTAACTTTACTTGATTCAATCAAGCTGTTAAAGGTTAAGTCATCTAGACGGACGAAAGTGTTCCCAATTACTCAAATGAGTAAACTCCTCGGGCCCATGGCACAAGTTAATTCTTATGCCTTGGGTAGAGTGAGTCGCCTATCTGAGCGGGTGCGGATATCTCATAACTTGTTTAAGTTCATCCAGCGTATGTCTAAGCATCACGGAGACGAGTTCACCATAAAATGGTTGAAAGCCTCTCACGTGGCGCTT…	MIVVRIKPLKGLMPTGGLISSLPREEKESTTLTKWLMKSKFKWTSKSNQLTLLDSIKLLKVKSSRRTKVFPITQMSKLLGPMAQVNSYALGRVSRLSERVRISHNLFKFIQRMSKHHGDEFTIKWLKASHVALQKYLAGDPLTSLRSLEPALPLPRLINGCPPMINRRDRFLMRNGNHWIMRYWLSQFGIYRVLKGPMKLKLETITAPFSGDAGAFLDLMAMVGRFRPFNRGGFDRVPLKSPTTLILSHKSSPSNRLSYQGLVTDYSLLKYPSDLISDAQEGPTREWLNIQAYVACLKASRLPMARWEQLMSSLDSLRNIIKDNPKLTFRSKESMVGTGLSQLALKEEAAGKVRVFALIDSISQSLLRPLHDACFDILRMLPNDGTFDQDASVKRSSEK…	841	c2772	250	0.319766	0.194639	0.126038	0.174897	0.379515	0.401779	0.196645	0.228566	0.139232	54.2249	SRR10849403-1522-4	BBG56023	823	800	55.125	441	343	584	11	73	46	836	28	820	0	863	RNA dependent RNA polymerase [Fusarium boothii mitovirus 1]	2364128	Fusarium boothii mitovirus 1	Fusarium boothii mitovirus 1	viruses	TRUE	0.0171094	0.00569174
SRR10849403	NODE 15237	4	GGTATCATGGGACCGTACACCAGGTTCGGCTCGTGATGCTGCGGAGGTAACGCCTTCGTACCATGAACGGGGATCCGCTCTGGCTTAAGGGGATTACTCGGCGATTGCATCAAGGATGAACCGGCGGCCAGACCCTTCGTTCTCACCTACTAACTGCAACGCTAGCTTTCGCTAGCGGGCACAACGCGGTAACCAAAGTGCCTTGGGTCGTAGCTAGTAAAAGTCAGTCCGAAAGGACTGGCGGGGTCTAGTGAAAGCTCATAGTAGCTTTGGTCAACCTCGATGGTTAACCACCACGGCTTCATCGCCTGCCTGCGGCCCGCTTCCCCTTACGGGGGGACTCGGAAACCGAAGGTATTGCAGGCCTCTCCGGAGGTATGCTAAGGTTAATTATTACTA…	ATGGCACTGTTTCGAGCTTTACAGCTTAAGACAGCGTCCGCAATATGGCAAAGGGCTGTAAAAGGCCCTAAACGATTGGCGGGGCTGCTCGTAAGAGCTGTTTCGCTGATCGTTGGTGCGCAATCTCGGAGTTGGGTAAAGGCCGTGTTCGTGTTCACTAGGCTAGTGACGCGTATGCACCGGCGCCAGGGAGCCCGTGGGCTTGCCCTGTTTCTCAAGGCCAATAACCTCATTCTTATGAGGTTACTTGCCGGAAAGAGACTTGGTAATGCGCGCGAGGCAGGCGTCGCTGTATCCGTGACACGCCGGGGGATCCCAAGATGGATCCCACGTGCACATCGTTTCCGACTTCTGTCGGGCGATCGTGCCGTGATTAGGTTTTACCTCGGACTCCTGACC…	MALFRALQLKTASAIWQRAVKGPKRLAGLLVRAVSLIVGAQSRSWVKAVFVFTRLVTRMHRRQGARGLALFLKANNLILMRLLAGKRLGNAREAGVAVSVTRRGIPRWIPRAHRFRLLSGDRAVIRFYLGLLTLYRVLDFKGKLSLDTIVKPGKQIDPGLLLSFKAFAQGLLLDWWEPFGVKPVVPDREREDSEFWGQSSDSPWYLRTQRIYGSLGMVYKWIFTSGPNTKYSKSLAVGNVWLDLLALISRPWLLETVNELRAVVGDLPLSCLPFYADAEKALDSWDTTCRKARGPTSKVQVGDSKSGKKPQFDVGALSVVEEPGKKRIVAMVDIWTQWMLYPLHR	345	413	1447	0.015261	0.280557	0.005941	0.183781	0.045562	0.203993	0.001961	0.179686	0.154207	46.3768	SRR10849403-15237-4	QDH86963	365	351	54.986	193	146	240	5	68.38	1	345	1	345	6.64e-118	355	RNA-dependent RNA polymerase	partial [Mitovirus sp.]	2587224	Mitovirus sp.	Mitovirus sp.	TRUE	0.00266923	0.00184212
SRR10849403	NODE 15375	4	GGCGGTTACGACGCCCAGCGCCTGTCCAATGTAGTTACCCTTACTGCACCCCGAAGGGGTCATTAACTGACCTTGAAGTGTAGGTTTGCATAAAGCCTTACTTCTTGTCGGAGTTTCCTCCTATCAAGGCCGGGACTATCCCAGAGGCTTGTTAGGCCCGGGTGCAGAAGGTTGTTTAGCTAACGATGGGACACCTAAGAGCGAACGGGACAGGGCATCGTGTAAAAGCTCATCCCCGAAAGGGATGCGCTCGTCGGGATCGAACCCGTCGTACCAGCCGTGGAATTCCTCCACTACTGGCTCGACAGGATCGGTCACGACCACTAATGCCCGCTCCGAACTCGCACGAAGGTCAGCATCGATCAGCTTCTCAATCTCATTACAGAGATTGACGGACAG…	ATGCTGGCTCTCAGTCACCATGTGATTGTTCAGCTAGCTGCTATGCGTGCGGGATGGACTACTTGGTTTCCTTACTACGCGATTCTCGGTGACGATTTAGTCATCGCGGACCGTGCGGTAGCGGAACATTATCAAGCTCTGATGCGACATTTGGGTGTTCCGATTAACCTGAGCAAATCTATTTGCTCGGAGGTTGGACTCATCGAATTCGCTAAGCGTTGGGTAAGTGGGACTAGAGGAGAGCTATCGGCAGTTGGTCCAGGATTACTCCTGTCCACCTTCCGAAATCTCTACCTCTTTCCAGTCTTGGTCATTCACCTCTTCGAGCGCGGTTGGATCGCTTTTCCGAAGCAAGTTGAGAATGCAGTAGCATCACTTAAGAAGGTACGACCATCGGTC…	MLALSHHVIVQLAAMRAGWTTWFPYYAILGDDLVIADRAVAEHYQALMRHLGVPINLSKSICSEVGLIEFAKRWVSGTRGELSAVGPGLLLSTFRNLYLFPVLVIHLFERGWIAFPKQVENAVASLKKVRPSVTPTFMMMLYVTIVGPSGLLRNGRQLAAFAESWFESVARLPMSSAIGYVILAFKALVEREMANKSRTAIENLTYFTHHWAERPILHGGLVTGLFSLPLILISPGFWVYLTTLWKGRHPSFTFSLNLAGLLNPDLAGREDAIKFDLLGVTSLCSIDWSDRETIQAQLGLSVNLCNEIEKLIDADLRASSERALVVVTDPVEPVVEEFHGWYDGFDPDERIPFGDELLHDALSRSLLGVPSLAKQPSAPGPNKPLG*	387	c1296	136	0.009824	0.318871	0.011848	0.164546	0.099503	0.186608	0.023463	0.17885	0.170802	48.1994	SRR10849403-15375-4	QDH88581	755	368	67.663	249	115	299	2	81.25	1	368	389	752	2.25e-171	506	RNA-dependent RNA polymerase [Mitovirus sp.]	2587224	Mitovirus sp.	Mitovirus sp.	viruses	TRUE	0.00568853	0.00393943
SRR10849403	NODE 15589	4	GCAACGGATCGGTTCCCAGTGGAGCTGCAGCGTGGCGTTATGGCCTTATTACTGGGGCCAAAGATGGCGGACCTATGGGTTCGATTGCTGGTCGATCGGGACTATAGGGTTCCAAGGTGGATAGCTCCGAAGGTTCCTGTACCCACGGGGACCCCGAAGTTTGTTCGCTACGGGGCTGGTCAGCCTATGGGAGCGCTAACCTCATGGGCGGCCTTCTCGCTAACCCACCATCTCCTAGTACAGTACGCGGCTTACGCCGTATACCGGAAGGCTAAGTGGTTTTCCGACTATGCATTACTTGGAGACGACATTGTCTTAGCGGACAAAGAAGTAGCCGAGGCTTACCTCATTCTACTTTCGCAAATCGGAGTAGAATATGGACTCGCGAAATCGTTGATT…	ATGGCCTTATTACTGGGGCCAAAGATGGCGGACCTATGGGTTCGATTGCTGGTCGATCGGGACTATAGGGTTCCAAGGTGGATAGCTCCGAAGGTTCCTGTACCCACGGGGACCCCGAAGTTTGTTCGCTACGGGGCTGGTCAGCCTATGGGAGCGCTAACCTCATGGGCGGCCTTCTCGCTAACCCACCATCTCCTAGTACAGTACGCGGCTTACGCCGTATACCGGAAGGCTAAGTGGTTTTCCGACTATGCATTACTTGGAGACGACATTGTCTTAGCGGACAAAGAAGTAGCCGAGGCTTACCTCATTCTACTTTCGCAAATCGGAGTAGAATATGGACTCGCGAAATCGTTGATTTCGTCAACCGGAGGATTCGAGTTCGCTAAGCGAACTTTC…	MALLLGPKMADLWVRLLVDRDYRVPRWIAPKVPVPTGTPKFVRYGAGQPMGALTSWAAFSLTHHLLVQYAAYAVYRKAKWFSDYALLGDDIVLADKEVAEAYLILLSQIGVEYGLAKSLISSTGGFEFAKRTFVTGRDASPISLLALGVAKADLGVLEQIMVHVGVRPLEETLRISARLLGYGYRTLARLPAVLATRSRLQGLAVLLTRPGSLWAQPSFQDWLAQVRPGVVGDIGEEARAAMRESLERRLLDSTLAALKARLSGLIEGPLHAGTPWERPSEIGRTQDLSAGPYLEFWFWIFERDILRRIERDLARLEARVRGLEPLTGATLDEVYALVDGVRADLAVLPTVRSVSRRDRLDFGGPKRSALLRLWRAGQRVLKRHSGK*	388	40	1203	0.00669	0.158495	0.00106	0.070795	0.006746	0.020651	0.000623	0.060667	0.193441	42.8969	SRR10849403-15589-4	QDH89612	527	384	47.656	183	190	251	7	65.36	1	382	12	386	2.56e-94	302	RNA-dependent RNA polymerase	partial [Mitovirus sp.]	2587224	Mitovirus sp.	Mitovirus sp.	TRUE	0.0203912	0.0142
SRR10849403	NODE 1568	4	CGTGAGGGGCGCTGGCGCAAAAGCGCGCCCGGCTTAACCGGACACACTCGAGCACCCTAAAGGTTAGTTCCCTTCTCTGTGAGAGTGGTGATCTGACCTACGTCACCAGGATTACCGCGTGGTAGCGGGTTCCTGGGTCCCGGGGTGAGAAGTGTGTTAAAGTAAAGATTTGGGGGGAGTGCCGTTGGCGAGCCAGCGTCATCGGGTAAGCAAAATCTGGATCTAAGAACCAGAACCCTACTCCCAAGTCTCGGAATCGGTGATGCCGCCTTATGCGAAAGTTGGACTTTGTCTTCATTAGATGAAGTCGAGGTACCTCCTCTGCACTGAAAAGTTGTATGAGTAGATAACCTCAGCGTTCCCCGTACGTCCCTCAACAGGGTGCCTGCGGCCGCGTAG…	ATGAAAAAACAATCACAACAATTCTATCCCTTTTTACAGGAGTTATGGTCACCACGTGTTTGGCAACTCGGTTTAAAATCCGAGTCGTGGTTAGTGGGTAGACTAAATAGGTTTGCCTTCCTAATCATAGGGAAGACTTCGCATACAGTAGCTGGTGGAATACTCCATTTTGCTCGGTGGAGTGTGAGAGTGGTGAAGTGTCAAGGTTTACCGGGATACTCAATTTATCTGAAGGCGTGCCTGATCCTACTGCAGAATGCAGTGGCAGGCCGGAAGGTAGATGGTAGGGAGTTCGGAGTTGCGGTGTCTTGCACTGAAACTGGTTTTCCGTGAGTGATTCCAGCTATCCATCGCCGTTCCATTAGGTGTGGAGATACGGGGATTCTCCGCCTATGGACC…	MKKQSQQFYPFLQELWSPRVWQLGLKSESWLVGRLNRFAFLIIGKTSHTVAGGILHFARWSVRVVKCQGLPGYSIYLKACLILLQNAVAGRKVDGREFGVAVSCTETGFPWVIPAIHRRSIRCGDTGILRLWTSLFSLYRIVDWKAKASLDSILEPFSGSRIEVARLESFVQNQFLRLLMERLPWLFDKEFEQAREKGFYEYLKGNFIAILKSGPNSVQGSVQMCNLEPDAISLSRSSLWPSYLEYLEYLDFRWLKPAVVGASRADPSQQDWGGDPRQDYTKGPIGSLSLKYEPGKVRIFAMIDFWSQMALKPLHDFLLKVLRGLCRGDVRLDGSFDQGETVEYLRSLTASPRRKFWSYDLSSATDRFPLVIQKSLIQALFTEEFGSLWATLMTDRDFV…	767	462	2762	0.015647	0.330292	0.00967	0.281073	0.123601	0.276214	0.001232	0.28281	0.198275	48.9741	SRR10849403-1568-4	QDH87766	800	750	29.867	224	446	365	22	48.67	37	744	33	744	1.09e-87	304	RNA-dependent RNA polymerase [Mitovirus sp.]	2587224	Mitovirus sp.	Mitovirus sp.	viruses	TRUE	0.0098893	0.00332637
SRR10849403	NODE 15723	5	TGGTCAACCTATGGGTACTTACTCATCTTGAGCGGTATTTACCTTAACTCATCATTTCATTGTATATTTTTGTACTAGATTAAATGGTTTTAAATCATTTGATCAGTACATAATATTAGGTGATGACATTATTATTAAAAATGATGCCATTGCCGAAACATACATTGAAGTGATGGAAGGTTTAGGGGTTGAGATCTTAGTTCAGAAAACTCATAAGTCAAAACAGACTTATGAATTCACTAAACGTTGGATCAAACCCTCTGAACATGTTAAAGAATTAACTGGAATCCCTTTAAAGGGGATTATTTCTAATTTTAAAAATCTACAAATTGTTTTTCAATTTTGTATGATTTTATAAAGATTAAGAATAATCCAGTTCTTTATCAAACTTCTTTGGTA…	ATTTTGTATGATTTTATAAAGATTAAGAATAATCCAGTTCTTTATCAAACTTCTTTGGTAAATTTTGTGGTGAATCAATTGTATAAATCTATCTCTGTACCAATTTATAACAAGAAAACTAGAAAATATAAAACTTTCTATTTTCAAGTTAATAAGTTTGTACAAAGACAGATTATTACCTTAGAGCTAGCACTAGATCAATCATTTGGATTTTTAACTTACGAAAAGTTTAGAAACTTTTTCAATAGTTGAAATTCAAATGATGATCTAGTTTGTCCTCCTGATTTAAGTATAGGCCTTCTCTATTTGAAAAGGATACTTACAGGTGGTATTGCTAGTACAGTATCGCAGGGCGATTATCATTTAACTGATGATTTAATTGGACAATTAATGTCTAAA…	ILYDFMKIKNNPVLYQTSLVNFVVNQLYKSISVPIYNKKTSKYKTFYFQVNKFVQSQIITLELALDQSFGFLTYEKFSNFFNSWNSNDDLVCPPDLSMGLLYLKSMLTGGIASTVSQGDYHLTDDLIGQLMSKFYDQYNNIQLTMHPQFMGLVNLLQDSIKILNSFKHNKSELSLYNLAKDVVSIKVDNIFNKDKEKVSVMLEMGKLISNGFQQHEILSNEFVVQNALPFTPEISFFNDMIFNYDLTLKEVIKEFTKDHLRFYLDMESKDMQPDNMSWVIQTYTMLATFLACSTPPPMEEVDYYGRWIPSMWKDSWNEWCY*	322	340	1305	0.550308	0.030295	0.103436	0.019172	0.600051	0.410571	0.277936	0.053449	0.028802	70.4403	SRR10849403-15723-5	QDH86886	738	260	29.231	76	159	133	8	51.15	1	241	457	710	4.24e-15	87.8	RNA-dependent RNA polymerase [Mitovirus sp.]	2587224	Mitovirus sp.	Mitovirus sp.	viruses	TRUE	0.00529471	0.00370001
SRR10849403	NODE 1589	4	GTCACCCCTATCGAATCACAAAGATATCGATACGCCTCAGCTACCAGACCCACTCGGGGATCGTCGCCATAAAAGACGATGTCATCCCCTAGGATCTCGTAAGACAGGAACTCCTCATTACGAGGAATTCCCGCTCGACGGGCTGCCATTAGAACTAAAATATGGTGGCTCAGGGTAAAGACTGCCCATGAGGAGTAGGAACCCATAGGTTGCCCGACGCAATAAGTGATAGTCCGTTTTAATTTTGGCACATAGAATTCAGTGCCGCGGAGTATCTCCGCCCAATTGGACGCTATCCTTACTGCTTCGAATTTTTGGCAACCTATTAACTCCTCAAGTACTACTTGTTGAAGTAGCAACGGAAATCTATCCGTAGCTGCCGATAAGTCGTACGACCAT…	ATGATCCTTTTTACTTTTTCAGGTCCCAAGATTTCTCTTGTTTCCCGCGATCTATCATGCCGACCCTACAGTACCGGCGCAGAGCGCCTATGGTACCGGGTCCAATGGGAGAAAGCCATCGGCCACGTGGTCGTTGTCGACCCGTTTGACCCCTCCACTCTTTTGTATCTACCCTCGCCACAGTATCACGATTTAGTGAAAACTGCCTTAGCTAACAAAACTCCTCTTACCGTAGTCCATTCACTCGAAGACTCTATTCCAGAGGAACGAGAACTCCAAGTGTCCGATTCTACTTATCGTGCTTTTTATTTAGACGATGTCGAGATAAGAGCAGCCCGCAAATTAAAAAATACCCCCCCCCTAGCCAATGATACAGCCAGGAGGATGATTAAGGAGTTA…	MILFTFSGPKISLVSRDLSCRPYSTGAERLWYRVQWEKAIGHVVVVDPFDPSTLLYLPSPQYHDLVKTALANKTPLTVVHSLEDSIPEERELQVSDSTYRAFYLDDVEIRAARKLKNTPPLANDTARRMIKELMDETKVLRSNLKAEDSRSWFELIPDYLRCLTVPSLLWHKIRCQEIRLPETGPVSHDYDLSSWYPKNRRPLDGWIPRGADERIDLYHKRCVASLEATLLFRYAWAGTTMLVRSGRALNWVKTILQTYVHLWQHNGLESASAVFAEARRCVFKHAAGTPERVSLKTSLSVGLVKGLPTILPRGLRRYIMLENSVTAYRVAIFALSVCDLVLYDSPPKFSTITDPYTGPQPLDCGGFITEWRNTAMAFRSKYGALDLPRFRGLHLTTKA…	702	c2108	3	0.101937	0.201913	0.060653	0.12163	0.172935	0.158781	0.111606	0.127489	0.147647	49.6796	SRR10849403-1589-4	QDH88447	892	493	41.785	206	224	271	9	54.97	221	702	324	764	3.31e-98	332	RNA-dependent RNA polymerase	partial [Mitovirus sp.]	2587224	Mitovirus sp.	Mitovirus sp.	TRUE	0.0689625	0.0232589
SRR10849403	NODE 15954	4	GCGATAATCCGAGCAACAAGACAGCGCAAGCCACGATTAGCGCTGATCGGACGACCCGCCTTCCTCACCTGTAAAGGTGGGGGAGGGTCGATCCTAGTTAGGCTAATGGCTTAGGTGATTCATCCCCAACGATGAGCCTTCACATCTCCACACAAATCAAAAACAATGTCAATATTAAAACTTAAGTTAAACCTCGCGAGGATTGTAATCACATTCCTCAACAAGGCATACTTAAGTGTTAAGACCGACAAAGGGCTAGTCGAACAATGGACTAGGCTCATCCTTAAGAGGGTGGAAACACGTGGTCCCGTGGACACTGTGGGTTGGATCAAAGCGATCCGACTCGCGTGTACGCGGTACATGTGTGGCCAGCCTCTGAAGGAGTCGCCTGGATTTGGG…	ATGTCAATATTAAAACTTAAGTTAAACCTCGCGAGGATTGTAATCACATTCCTCAACAAGGCATACTTAAGTGTTAAGACCGACAAAGGGCTAGTCGAACAATGGACTAGGCTCATCCTTAAGAGGGTGGAAACACGTGGTCCCGTGGACACTGTGGGTTGGATCAAAGCGATCCGACTCGCGTGTACGCGGTACATGTGTGGCCAGCCTCTGAAGGAGTCGCCTGGATTTGGGGTTCAGGTGGACAAAGATGGTTTACCGCACGCTGCGGTATTCCCTCTTGTCGATCTGTTCCGTGACAAGACTCGACCCTCACTACGTTACGCGCTAACCTGTTTAGGGTTAGTTCGTCTCATAGAAGGCTCGAAAGCGCCCGACCTTGATCCCATCACTCTACCT…	MSILKLKLNLARIVITFLNKAYLSVKTDKGLVEQWTRLILKRVETRGPVDTVGWIKAIRLACTRYMCGQPLKESPGFGVQVDKDGLPHAAVFPLVDLFRDKTRPSLRYALTCLGLVRLIEGSKAPDLDPITLPAAQYPSSLEEELTAIVRDLGWKLTVPEWERPHVTTKSGPNAQALIGSIEDASLLTDAQIVNLGICGGEKLVQTIGTIRRISPLAWCQTLKITPKGILSRLSYIKDKEAKCRIVAILDYWTQTCFEPLHKAQFALLRSLKPDCTFDQGSFRTKLARQGPYYSCDLSSATDRLPVKLQKAILAALISPEYAAAWYELLCTREYKLPKGAGSVKYGAGQPMGAYSSWTTFAISHHAIVRLAAKRAGLPITWVGYVLLGDDIVLTNEHVA…	419	166	1422	0.010443	0.296199	0.027007	0.172658	0.0909	0.211726	0.027322	0.188074	0.200488	49.3671	SRR10849403-15954-4	QDH87630	450	419	92.601	388	31	398	0	94.99	1	419	13	431	0	796	RNA-dependent RNA polymerase [Mitovirus sp.]	2587224	Mitovirus sp.	Mitovirus sp.	viruses	TRUE	0.00949548	0.00667755
SRR10849403	NODE 1599	2	CTCTAGCTTAGTACGAAGGTCTCGAGCGGTTATGACCACATCCATAAAGGCCTCCCTGTACACGGTCTCATTCAAGGAATCGACCACCTCGCTAGGCGTGGTGACTTCAATCCCTGGATGATTCGATGCACGGTCGGGCCCTCGTGGTGTCGTGCCATAATGTTCACGATCCCTATAGACCGTCCCTAACCTCTTAGCCAAAGCTATCAGCTCTGAATAAGAGTCTAGGTATTCGAGTATGAGTTTTACCTCTTGCTCGAAGAATAATCTACAGAGACCTTGAACCCTGGTCATGGAGGTCTTATACAGGGAGGTTACCGATTTTAAGGGTAGCCAACCTTTTAGACCTTTATAACCAGGCCCCCCAGGACCGTAGAACGTGATTATATAGTTACGCAA…	ATCCCTTCAATCATTCCCGCCCTTCACCGGGCTCGTATTCGATCGGGTGATACTTGGACGATCCGATTCTGGGCAACTTTATTCGGGTTATACCGAGTATTAGATTTCCCAGGAAAGGTGAAGATAAGTACAATTACGAAAGAGTACGGTGGAGACCCTCTTATGACATACGAATTTAGTCAATTCGTATTCAACCACTTCGTCCCAGTGTTAAAGAAATTGTTCCATAAGGATGGAACAATAACTGATGCACTGTGGAATGAGGAGGGCGATGGTCCATTGGAATTTATGAAGGGACTCCGGGCTAAACCGTTCCTGATTTCTAAGTCTGGACCCGCGGTGCGAGGGTACAGTGTTCAGAGCGGAGCTCAGAGCACGTCCCCTGCATCTATTTTGGCT…	IPSIIPALHRARIRSGDTWTIRFWATLFGLYRVLDFPGKVKMSTITKEYGGDPLMTYEFSQFVFNHFVPVLKKLFHKDGTMTDALWNEEGDGPLEFMKGLRAKPFLISKSGPAVRGYSVQSGAQSTSPASILASAFTWLHSPLYPILQNWCKMTSNQWVLNRMESWAKELWVWEDSLPLSSGGPSCPFEATNWLGKLGFKPEPAGKVRVFAMVDPWTQWLFDRLHKAIFGLLERMPQDGTFDQERPIRHLFAWKDANEKKFSKPISMYSFDLSAATDRLPIVLQKVLLSPFLTSWGAELWGCLMVGRKYHCPKTIKFGNGCSQSISELGYVQYATGQPMGALSSWAMLAFLHHAIVQWSAFKAGVLTAT*	370	c1863	754	0.101651	0.168445	0.018418	0.175097	0.324916	0.332102	0.064346	0.204373	0.115113	50.5071	SRR10849403-1599-2	QDH86842	781	369	89.702	331	38	351	0	95.12	1	369	89	457	0	700	RNA-dependent RNA polymerase [Mitovirus sp.]	2587224	Mitovirus sp.	Mitovirus sp.	viruses	TRUE	0.0217477	0.00735216
SRR10849403	NODE 16216	4	GCTCAGATGCACGTAAATATTTTGATATTAGTACCACCTTTTCAGTGGATCCAATATCTGAAGTTTACTACTTCTGCTTATTACTTCGTGTAAGACGGAATAGACGAGCGGCTAAAAGAGGAGTTGGTTTCTTATCCAATTTCCTCTTTGTTCCGATTTGCTCTGGAAGTCTCACTTCAGGTAACTCTAGTTTTGATCGCATCCAATTTGTTAGCAGATAGTCAGGTAAGATACTGACCAAAGGTAACCTATCTAAATAGGTTAAGAGAGATAATGCATCTCCCCTAACAATTGGAATACGACGTCTAAAGTAATCTGAGAGAATAATCTCAAAAGTGGAATAAAGCTTTAGAGGTGTATTAGAGAAGGTGCTAAACTTCAATGCTACATCTTTCAGCT…	ATGTTTAAATCTACGTTAGGGTTTACATGGAAGGCTTTATTAGTTGATCGAGACTATGTCCTACCCGAGAAATTATCGAAAGGTATAATCCCACCAAGGATATATCCTCACTCGGTTAATTACGAGGTTGGACAACCGATGGGAGCATTGTCCTCATGGGCAATGCTTGCGATTACACATCACTTTATAATCCATTGAGCTGCTTACAGAAGAGGATTCCCGTGGGGAACCTTCTGAGATTATGCGGTATTAGGTGATGACGGAGTCATATGTAACGGGGACGTTGCGAATGAGTATCTTAGACTGATGTCACTGATCGGCGTGGAAATCGGAGTTCACAAATCATTAGTATCCCGAAAGGGTGTTCTTGAATTTGCGAAACGATTCTATGTTGGAAAG…	MFKSTLGFTWKALLVDRDYVLPEKLSKGIIPPRIYPHSVNYEVGQPMGALSSWAMLAITHHFIIHWAAYRRGFPWGTFWDYAVLGDDGVICNGDVANEYLRLMSLIGVEIGVHKSLVSRKGVLEFAKRFYVGKVDCSPVPFKEMVAALVNFESSTTFIQKYEMGIASVAGFLGLGYRVRGHLSASFSDLNRKLATIGIWRLSPWGSTPLNVSSWLRVDSLVPKKEDIVSDYNITPSQSEPLMKFLSQERQRLKSFLADLDNLERRRKILLVKELKDVALKFSTFSNTPLKLYSTFEIILSDYFRRRIPIVRGDALSLLTYLDRLPLVSILPDYLLTNWMRSKLELPEVRLPEQIGTKRKLDKKPTPLLAARLFRLTRSNKQK*	383	c1216	68	0.467502	0.059955	0.093005	0.049517	0.463583	0.366117	0.242425	0.092301	0.022835	58.9526	SRR10849403-16216-4	QDH88953	766	399	46.867	187	192	240	6	60.15	1	381	354	750	3.13e-106	339	RNA-dependent RNA polymerase [Mitovirus sp.]	2587224	Mitovirus sp.	Mitovirus sp.	viruses	TRUE	0.00358815	0.00253939
SRR10849403	NODE 16921	4	ATATACCAGGTAGTTCCATTGGTACCCATATACCAGGAAACGGGTTCCACAGCCAGTAGCCTTCAGACCTAATCAGTCTTAAGGTGAAGAGATTGCTCTCAGCACCCGTTTAACCGCTGCCTGCTCGCCCACTGTTACGGGTTTATTCAACCCACTGTTTCCACCGCCCCCTGATATACGGGATCGCTCGGCGAACCGAACGAACCTCACGAGGTTCACTCTCAGAAGTTACTGGGAGCCTAAGGGTGCGCTACGGACGGAGGTAACACACACATCCCAAAGGTCTTACCCCGGGCATCACAGAGTTACCAATGGCCTGATACCGACCCCGAACTAAGGGATCACTCCCCTAGTTCTCTAAAGGTGGGTTATCAGATCGTCTGAACAGGCCAGAATATC…	ATGGCGCGTATGGGAGTAGGAATCGGCGCTCATAAGTCTATGAGTTCCGGTTCTGGCTCTGCTCTAGAGTTCGCGAAGCGCACTTTCTATAAAGGAAAGGACGTTTCGGGGATTTCTTTCCGGGAGTTCGTGATAGGCCGACAATCCTTTGCCGGTCTTCTCGAGCTTATCCGGAAATATTCCTTAACCTTAGGACAGACGATGTCGGTCCTAGGTTATGGGTTTAGAGCAAAAGCCAATATTTCCAAACGTTTGACACTATTGCCAAAACGGCTGCGTAACTACATTCTGTCTTACTATGGTCCCTTAGGCCCGGTCTACAGAGGTTTAGCGTCTTGGATTCCGATGAAATCGGTTTCCTCTCGTTATGCTTCTGTAATCGACCGGGTCGAATATCTC…	MARMGVGIGAHKSMSSGSGSALEFAKRTFYKGKDVSGISFREFVIGRQSFAGLLELIRKYSLTLGQTMSVLGYGFRAKANISKRLTLLPKRLRNYILSYYGPLGPVYRGLASWIPMKSVSSRYASVIDRVEYLTWQFFKEEISLLLSKLDEMQPLLEEAKRLGTVKRDREHYMSRAVSDKAAWVKDLPSPVEGGRVDSHPGIERTTPLYIIDSLNETVYRETFLDTYIAARDLRAKLEEMTLESLDWGTLESLWAEIREIESLLGSLPLPRNIHKPVRDNIPKEQMGILKKWYRYSGLFRRSDNPPLEN*	310	c1312	383	0.055409	0.208967	0.010136	0.141169	0.172475	0.26375	0.030836	0.156852	0.092249	50.1441	SRR10849403-16921-4	QDH90346	303	306	55.882	171	120	214	2	69.93	1	305	8	299	8.47e-104	315	RNA-dependent RNA polymerase [Mitovirus sp.]	2587224	Mitovirus sp.	Mitovirus sp.	viruses	TRUE	0.00700127	0.00516699
SRR10849403	NODE 17028	4	CTTACAAGCTTCCAAAAGAAGCTCGAAGTTGGAACCTAGGTTTCAACGAGGTTTACTACGCAGTGGGGCAGCCTATGGGTGCTTATTCGTCTTGGGCCATGCTCGCGTTGACGCATCATGCATTAGTGCAGTTAGCGTATTTTCAAGTAAACCCCAAGGACGCAGAAGGGTGGTTTCAGGATTACGCAGTATTGGGCGACGATGTTTGTATTGCAAACAAAGCCGTTGCTAACGAATACCTGAGAATAATGGATCTGATAGGAGTTGAAATCGGCTTAGCCAAAAGTTTGGTTTCTTCTCAGGGAACTTTCGAGTTCGCTAAGAGAACTTATTTCAAAGGACAGGACGTATCGGGTATCTCCTTAGATGAAGTGTCAGTTTCGTTAAAGAATCTGACAG…	ATGGGTGCTTATTCGTCTTGGGCCATGCTCGCGTTGACGCATCATGCATTAGTGCAGTTAGCGTATTTTCAAGTAAACCCCAAGGACGCAGAAGGGTGGTTTCAGGATTACGCAGTATTGGGCGACGATGTTTGTATTGCAAACAAAGCCGTTGCTAACGAATACCTGAGAATAATGGATCTGATAGGAGTTGAAATCGGCTTAGCCAAAAGTTTGGTTTCTTCTCAGGGAACTTTCGAGTTCGCTAAGAGAACTTATTTCAAAGGACAGGACGTATCGGGTATCTCCTTAGATGAAGTGTCAGTTTCGTTAAAGAATCTGACAGCACTCATGGAGCTAGTTCGTAAGAACATGAAATTCGAAAGAATTCGTGTGTCGACTGTAGCACGTTTCGTTGGT…	MGAYSSWAMLALTHHALVQLAYFQVNPKDAEGWFQDYAVLGDDVCIANKAVANEYLRIMDLIGVEIGLAKSLVSSQGTFEFAKRTYFKGQDVSGISLDEVSVSLKNLTALMELVRKNMKFERIRVSTVARFVGFGYRNLGRLQVIWALGNRLGRLSACLHQPGGIWSVPFEAWVSAVGPGGAIKKDLFQWPMAVGIWYELVNRAVNAIVAIEKLLPLLGLYSYSYGEDRPMTEDEKKGRTKRKPVVLPNGLIAVQGYLGSRLGKGGPLDAFISVQAFNEFFLEWVARPFHDRLRARVKKVDEVIRQYDPYTLPTWKALGDLWSDCFQYKSEALSFPRWAQILSRQNDDISLREGGRVLLLWLKLRKLSKSNAPRELNLATQTRTWPKAARRWDKGLGQD…	420	75	1334	0.024898	0.316773	0.010397	0.168448	0.153506	0.305141	0.013947	0.21358	0.20492	50.3971	SRR10849403-17028-4	QDH90980	874	422	39.573	167	212	232	7	54.98	1	390	461	871	2.63e-76	264	RNA-dependent RNA polymerase [Mitovirus sp.]	2587224	Mitovirus sp.	Mitovirus sp.	viruses	TRUE	0.00428828	0.0031765
SRR10849403	NODE 17638	4	GTGCGAATTTAAAATTAATTAAAAACACAGTCTTCAACAATATTAATATTAAAATACACAGAACCATCATTCGATGGCTCTGTAAATATAATATTGTTCCTTGTGATCCTCGATGGATTCCTGCCATCATGAGGTTCTATCAGACAGTAGAGCGATGGATTACTACCAAAGGTAAGTTAACTACAATCGCACGTCTTAAAGACATACGAACGCAGTTTTACTCTGCCTCAGTAGGTTTGAAACTTGAGCTCAAGGGATATCGTACCTTTAAAAGCGGTCTTCCACATGTCTTCGGACATGAGTTAGATGCTGCCTTTAGAGAACGAGACCCTAGGGCTCTTCGTCTCATCCTTACTCTAGTTCAGGTATCTCGATCTATTGATGCGTGGAAGAAAGTTG…	ATGAGGTTCTATCAGACAGTAGAGCGATGGATTACTACCAAAGGTAAGTTAACTACAATCGCACGTCTTAAAGACATACGAACGCAGTTTTACTCTGCCTCAGTAGGTTTGAAACTTGAGCTCAAGGGATATCGTACCTTTAAAAGCGGTCTTCCACATGTCTTCGGACATGAGTTAGATGCTGCCTTTAGAGAACGAGACCCTAGGGCTCTTCGTCTCATCCTTACTCTAGTTCAGGTATCTCGATCTATTGATGCGTGGAAGAAAGTTGATCTTTCAACAATCACCAGCCCATCAACAGCGAAGCTCGAAGTCATTGAGGAGTTTAAGGCTTCTATGCCAAAACTTCTCGAAAGACTTCCTCTTCAATCAGAGCGACCCGTCTGGGAGAAACTTCAC…	MRFYQTVERWITTKGKLTTIARLKDIRTQFYSASVGLKLELKGYRTFKSGLPHVFGHELDAAFRERDPRALRLILTLVQVSRSIDAWKKVDLSTITSPSTAKLEVIEEFKASMPKLLERLPLQSERPVWEKLHIATTMGPIGPAMTTNATLIDKFLTRFSHLAQELQFEGLVTYLESVRSLSSIWESIYPSRMVGANLPLRRLSTVPDVDGKNRVIGIIDYWSQSILKPLHKDLMATLESLGGPRGPDLTFGQDIKAFGPSTEPYYSLDLTAATDRFPVVITEAVLDGMYGPGFGAAWKELMTSEPFMFESKLYKYAAGQPMGAYSSWASFAVSHHFVVQFAALRLGLPNFRDYKLLGDDIVIRNEAVAKEYVNVMTQFGVEISFAKTLISDNSFEFAK…	412	129	1364	0.227344	0.178838	0.086134	0.099142	0.510826	0.540268	0.162714	0.146401	0.056864	58.3455	SRR10849403-17638-4	DAC76947	636	387	54.522	211	165	265	7	68.48	30	412	2	381	2.8e-130	399	TPA-inf: RNA-dependent RNA polymerase [Entomophthora muscae mitovirus 8]	2557981	Entomophthora muscae mitovirus 8	Entomophthora muscae mitovirus 8	viruses	TRUE	0.00398197	0.00291506
SRR10849403	NODE 1789	4	GTGCGCCGAAAAGCGCATCGTGATGCTAGGAACCCCGGCCACCTTATTTGAGATAGTAAGTTGGTTGCCTGGCAGAGCTGATTGGTTACAGCCCCCAGCCTCCCGACTCACTCAGAAATGAGGATGAGGGTAGCCAAGAGTAGAATCTTGGTGGCGACCATGTCAGGAAAACCCTGACCGAGTTATTTCTTCACTAGAAGTGTATGTAAACCGTGCGACTTCCGGCTCTTAGGGCTAGCCCCCCTAATCCGATAAAATAGGACTAAGAAGGATAACTCGCTAATAACCACATCTCACCTATATATTCGCTATGAACATACAGATGAAAGTACGGTCACTAGAGAAAGTGAGACTGTTTATCAAACGGGGTCAAATCCGTTCGATAACTATCTTGCTAGT…	ATGAACATACAGATGAAAGTACGGTCACTAGAGAAAGTGAGACTGTTTATCAAACGGGGTCAAATCCGTTCGATAACTATCTTGCTAGTCTATGCTCTCCGCTTACATTCTGATTTGGCACTTTATCTGAAATTGGCCGATAAGCTTATTTACAAATGGGAGTACAGTGGCCGTAAAGCTACCGTACTCTATTTGAAAGAAGCTGTTCGGGCCACAGTTCAGTTCTTGGCTGGGCAGAAATATGTCTACAACCCAACGGCTGTACATATCAAGCTTGACAAGTCTGGGCTGCCAGTGATCATTCCTAAACCGTTAAGAAACTCTATCCGTAGCATTAAGCTAGGCGAGCCTACAACGGAACCAATGATGATCGCTAGATGCGTCCTCTCAATCCTCTCA…	MNIQMKVRSLEKVRLFIKRGQIRSITILLVYALRLHSDLALYLKLADKLIYKWEYSGRKATVLYLKEAVRATVQFLAGQKYVYNPTAVHIKLDKSGLPVIIPKPLRNSIRSIKLGEPTTEPMMIARCVLSILSVWRTIRVRGTIPDLSTVKAPYTGTRLTSKMEIGAVVHRFPKLRVREGGSWNILESSGPNAPLSTWGSFADCFAFVYEARVYRNVRKYAFKRRAYAHFMWLFGLKSVVELSYFSGTLFALWSLSLHPVLSVLLGLLYTYQYIVLFGIGKTKWVTGRLATFDEGGGKVRIVAILDAWSQWLLRPLHDGIFDLFAKLETDGTHDQTAPLYSLMEYIRLSGAPAYSFDMTAATDRMPIWFQAEVLEAFGFNAAREWRSLISERSFRVTSG…	799	311	2707	0.159674	0.213707	0.078971	0.100918	0.491844	0.513384	0.146133	0.143689	0.086969	53.7762	SRR10849403-1789-4	QDH87249	750	728	33.516	244	411	382	19	52.47	21	737	20	685	1.94e-108	359	RNA-dependent RNA polymerase [Mitovirus sp.]	2587224	Mitovirus sp.	Mitovirus sp.	viruses	TRUE	0.0124273	0.00441623
SRR10849403	NODE 1813	4	CTGGTTCTAATAGTCTTGACTATCATGTCTTTGAGGAGTCTCTTACGAAAGGAGGAACCCTTTTTGATAAATCAACAAGGTATCCTAATATCCGTAATGGTGATTCACGTCCAAACTTAAGTTTCCGAACCCGATTTTCAGCAGTATTAAGTAAATACTTGCTTTTAAGAGAGTCTGGAAGCTCATGATTGGATTCAAAGATAAGATTTTCTTTCTCAAAAATCTCTTCGAGAGTATATAATACTTTCCGATTTGATTTTAAGAAATAGAGCTCATCTGAGAAGTGTGAGGTGTAATGAGACTCGATATCCTCATAAAGGGTTATCGCTTTTATTGCATCGTCAGTAGTCTTGAAGGAGCGGGGATCAACCTCGTCCCATTCCTGCAATTTCCTGTTGA…	ATGAAAAAAGGAACAAATATAAAATTTATTTCCCTAATCAAGGACATTAGTTTGGGTACTAATATGATAAGCCTCAACAATTCGTTTGAATTGTCCTCGGTTTTAAGACTTATTGCTTTTAGAATTCTAAATGCAATAGGAATTAAATCGGGGGGTTATGCTACTAGACTTAACTTCATGTACAAATTTGCTCGTTATCTCTTCTATTTGAGAAAGAATAACGGAGCTGAATTTGTTGTTGCGTTTCTTAAAGCTGGTCAATTGGCAATCTCCAAGAAGGTAGCTCACTCGCCGGTAAAGAGTCTTCGGGACATTAATCCTGATTTCCCTTTACCCCGGCTTGTGAACGGACTCCCTTCGATAATCCCGATCTCAGATCGAAGATTAATAACTCGAAGT…	MKKGTNIKFISLIKDISLGTNMISLNNSFELSSVLRLIAFRILNAIGIKSGGYATRLNFMYKFARYLFYLRKNNGAEFVVAFLKAGQLAISKKVAHSPVKSLRDINPDFPLPRLVNGLPSIIPISDRRLITRSGYSVIRFWLTMFSVYRIISIPGKLKLNTITDPFSGDLSFLSKAESLFRSDAKRWISQSFSIPVFKSSSLKMLSKASPSHKKSWKGYYADIHHMPEVLYQDLITFLTASGQSRILNYICYIREITPTLLRYCSLRHSIKPFVLNCEAEYAGQYPFGQLSLKDEAAGKVRVFAMVDYWTQISLRGLHYYIFDILKQLPNDGTFDQGASVRRASEKSKIARCSFGYDLSAATDRLPLSLQVAVLASLFNDELANSWADLLVRHRFYWLE…	844	c2551	20	0.556005	0.082237	0.098599	0.041853	0.663424	0.485908	0.30411	0.080999	0.025958	61.39	SRR10849403-1813-4	QDH89080	793	617	44.246	273	293	379	14	61.43	3	605	5	584	1.08e-148	467	RNA-dependent RNA polymerase [Mitovirus sp.]	2587224	Mitovirus sp.	Mitovirus sp.	viruses	TRUE	0.00870783	0.00305645
SRR10849403	NODE 18859	4	GAATCCCACGGATCCTTCCTGTCCAACATCGAATCCTGGTTTCACAGGGGGATGTTGGTGTCATTAGACTTTGGTTATCTATCCTCGGCTTATACCGAGAACTAGAGTTCAAAGGAACGCTAAAGTTGAAAACAATAACGCAGCCTGGGATAGATATCTCGGGCTTCAGAACGCAGGAATGGGTATCGTGGGTCCCCCTCTTCTATGAGAAAGCGAGAGTGATTACTCGCGATCCCTGGAAGATGGTTCCTTCAAACGACCTGACTCCGTGGTCTATTCCATTTATAAGGAAAAGCTCTCCGACCTCGGGGGGCTGGGCCTCAGTAATGGGGCTGCCTTGGGATCTACTCCTTTGGGGGTCTGATCCACGCATGAGACCGGGTCTACTGACCTGGTTGA…	ATGGTTCCTTCAAACGACCTGACTCCGTGGTCTATTCCATTTATAAGGAAAAGCTCTCCGACCTCGGGGGGCTGGGCCTCAGTAATGGGGCTGCCTTGGGATCTACTCCTTTGGGGGTCTGATCCACGCATGAGACCGGGTCTACTGACCTGGTTGAAAGCGGTAGATGGTTTAGAGTTGACCTGGTCAATAAAAGCCTTATGGAAAATAATGGAGAAAAAGGCTCGGCGGCATATAGATGCCATACCGCAGTCTGGATCTCCGGAATGGACCAAAAAGTGGATATTGGCCGGGGAGAAGGGAGAAGTTGCTCCTCTATGGTATCCTTATAGGGGTGACCCCTTACGTTGGGCGCTGCTCTACGTAAGCCGGGATCAGACTGCTAGTCTGGCCTGGTAT…	MVPSNDLTPWSIPFIRKSSPTSGGWASVMGLPWDLLLWGSDPRMRPGLLTWLKAVDGLELTWSIKALWKIMEKKARRHIDAIPQSGSPEWTKKWILAGEKGEVAPLWYPYRGDPLRWALLYVSRDQTASLAWYQEFIWGKPLFFGRLGFKEEPGKIRVFAMVTLITQTLMRPLHQWIFKRLRMIPTDGTFDQTAPVERLISRFNAEGHWVASYDLSAATDRLPLTLQKDLLEPLLGRALTELWAQFLVGVPYGLPRIARSYNLGFDRVYYAVGQPMGALSSWAMLALTHHALVQLAAHNVYHAPGWFLMYAVLGDDVVIADRAVAREYLRIMKTIGVEIGLAKSLVSKDSSLEFAKRTWIRG	362	243	1328	0.042231	0.106653	0.012174	0.073113	0.095173	0.091103	0.024968	0.07777	0.087602	48.9842	SRR10849403-18859-4	QDH86922	580	343	62.682	215	111	251	3	73.18	36	362	79	420	1.38e-136	411	RNA-dependent RNA polymerase	partial [Mitovirus sp.]	2587224	Mitovirus sp.	Mitovirus sp.	TRUE	0.00262548	0.00197553
SRR10849403	NODE 1915	4	CCCTTCCGGGCCTGGAGGTAATCAGCCTCCTCCTAGAAAGGAGGAGACCGTCCTCAATCACATCAAGTGTGTCTTGGTCTGCTTTCCCTGGTCGCGAGACAGGGACACGAGGTTTAACCCCCTCGTGGAGTTCGATCTCCTTTCTTTTCAGAATCCTAGGCGGTTGCATCTATGATGATACCGAGGAACTGATAACTTGGGGAGCGTCGACCGTGAGGTCGGCGAAGAATGTTAACCTTCGCCCTGCCCGGGCGGATGGGTCAGTTCCTTCAATATACAAAGGGCGCAAGCCCCCCATATAGTAGGAAGCGACCGGGGCAGAGATGTCCCGAAGTAGTACAGGTCCTCTGTGTAAACACGAGCAGGAACGCCTGTTCTGCAGTTCGAAAGGAGCTGCAA…	ATGAAACTCCGTAACATTGTTCCTGTTTCCAAGATTGTTACTGGAGCCCACTTTCAGTGGCAGACCACTGTAAAAGGTGGTCGAGCCTTGGGTGCAGCCCTCGCAAGAGTGCTGCATCTAAGGGTTGGTGGAATGACTCGTCGGTGGTGTACTGCAACCTTCCAGTATGCGAAGTTCGTCGTACGCTTACAACGCGTTTCCGGGTGGGCCTACGTGGTCATCTATTTAAAGGCATGTACGGTGCTCCTTCAACAGAGCGCCGGAGGCCAGCGAATTGACAACACCCGTGAACTAGGTTGCGCGGTTTCTCGGACTGCTGGTGGTATTCCTCGCATTATTCCGAAGACTATGCGGTCGGCGGTAAGGTCCAAGGACATCTGGACTGTGAGAATATGGCTA…	MKLRNIVPVSKIVTGAHFQWQTTVKGGRALGAALARVLHLRVGGMTRRWCTATFQYAKFVVRLQRVSGWAYVVIYLKACTVLLQQSAGGQRIDNTRELGCAVSRTAGGIPRIIPKTMRSAVRSKDIWTVRIWLSLFGLYRVIDVPGKLKLHTITKPATVDPRFLREWYLFLNEFFGVLLEVVNPGIARLWYKCRRSDRKVESPIYQGEGLRAFSSLLAAHWSPKTWERYPWDLVPQYMAIPTSGPNSGKGALDGPGPNSNTSSGSVLTSAMVWQERFRGSLYPLLQEWLQLSGDRLISRLLTYAKKSVDFLQHADLWDHEFDIPCWRPEQKDGSSAQYPRNLPGFGGTFDLGKLGFKVEPAGKIRVFAMVDAITQMIMAPVHKLLFHILGKIPTDGTFD…	667	810	2810	0.001122	0.243304	0.001198	0.112889	0.018565	0.048317	0.002426	0.105652	0.168115	45.3058	SRR10849403-1915-4	QDH87080	978	699	53.934	377	263	470	13	67.24	1	660	8	686	0	676	RNA-dependent RNA polymerase [Mitovirus sp.]	2587224	Mitovirus sp.	Mitovirus sp.	viruses	TRUE	0.0783705	0.02787
SRR10849403	NODE 19215	4	ATAGTACCATCGAGTAACGTCAGTAAGACTAATCCCCACTATCAGGCTTAGGAATTCTTCAAAAAGAACTTGCCAGGCTGCATAGCCTGCATTACTTTCTGAATAAGACCAAAAACCTGATTGTGGTCCGAGGATACTAAATAACCATTTGTTAGATTGTGCAACACTCATAGAGTGTGTACTTTCCAACAATTTGGTTAAGTTTGACAACGTCGTATTCAAAATTATCCAATACCCTTTGTTGATATAATCATTGATTAATGGGACGATATAGATTGGATCCCGAGATGCTCTTAAAACTACTTTCGCACTTATCGGAGACAGATTTGTCCCCGACACGTGGAAAAGGTTTTTAGCAAACTCGAGGATTCGACCTGTAAAGCCTTTAATTGGATTAAT…	ATGGATCTTGGTAAACTTAAACTTAAGTCTCCCAAATTCATTTGGAGTAATAAATCAGGAGTAAATGCTCGTTTTGCATTCCTATCTGTAGGTCTTGACTTGCTAGCATTGATTAGTAATCCCAAAATCTGGTTAGGAATAATCAAATATTGTATCCATGTTAGATATATCATCTTCCCTACCATCTTTATACTTTTAAGTATTTTGATGTTGCCTCTCTGGTTATTCAATTACTGTCGAGAAACGTTCCTTTCTGAAGGTGCAAACCTAAAGTTAGGACGTTTAGCGATAATAAAAGAATTACGAGGGAAAGCTAGGGTAGTTGGTATAACTGACAACTGGACACAAATGTTGTTTAAACCTCTCCATGATTTAATTTACGACCGTTTAGGGTGTTTA…	MDLGKLKLKSPKFIWSNKSGVNARFAFLSVGLDLLALISNPKIWLGIIKYCIHVRYIIFPTIFILLSILMLPLWLFNYCRETFLSEGANLKLGRLAIIKELRGKARVVGITDNWTQMLFKPLHDLIYDRLGCLPEDGTKDQLAPVKLLLSNLKEPYAVSVDLSAATDRLPVELQARILDCMGLPGAVWREILARPYEYMDKEYTYAVGQPMGAYSSFAMLALTNHLIMYASANRIDLKVVKGAGLYAILGDDVAISRGDLSSEYNKIMQLLGVEINPIKGFTGRILEFAKNLFHVSGTNLSPISAKVVLRASRDPIYIVPLINDYINKGYWIILNTTLSNLTKLLESTHSMSVAQSNKWLFSILGPQSGFWSYSESNAGYAAWQVLFEEFLSLIVGISL…	407	c1221	1	0.481426	0.051793	0.16216	0.020421	0.614455	0.36973	0.318267	0.05231	0.050062	60.3487	SRR10849403-19215-4	AIT71973	812	407	86.732	353	53	378	1	92.87	1	407	187	592	0	723	RNA-dependent RNA polymerase [Rhizoctonia cerealis mitovirus]	1561961	Rhizoctonia cerealis mitovirus	Rhizoctonia cerealis mitovirus	viruses	TRUE	0.00231917	0.00175828
SRR10849403	NODE 1992	4	CCTAAGCTAATAAGGTATGTAGGAGAGGGACTAGTTCCCCATACATAGCAAATCCTTATATATTTGCACTAGATACGACGCATAAAGCGAGATCAATAAATTTTAATAGGTTACTATACTTGCTATATAGCACTTCTATAGTGGCCGTTAAGATGTAGTACTGCCCATTCGGGGATACAGGGGTTTGCCCCTGTTGCTCTGCTGCAAGTACTGGAATATGCAAAGGTATTGTATCACCTATCTTTTGTCTTAAGCCGTCCCTTTCGGGGTTCGATCCTTAGGCTTCATAGGCACTTTACTAATCATATAAACTAGCACTTCATTAATGGGAAGCGTCGGAGTAGGGCTACCTTACAAGTAGCTGAACAAGAATCATCCTGGTTACAGTTAAAGCCCATA…	ATGTTGGATCCCTTCTCACAGTGGATACTTAAACCCATCCATGACGGGATTTTCGGTATGTTGCGTCTGATTAGACAAGACGCAACCTTTGATCAGCGTGGGGCAGTGGAGAGATTTGCTTCGCAAATCAGACTCCTTAAAGTGAAAAACGTTTATTCGTTTGATCTTACTGCTGCAACTGACCGTCTACCGGTGAATTTACAAGGAGTACTAATCTCATACTTTATCGGTGAGCAAGCTTCGGCTGCTTGGATAGAGTTCTTAACTACACGATGGTTTTCATTACCATCCGTGTTTGGAAAAGAACGTTTAACTTCGGTTAAACAGCTAGGGGTGTCTACCCCAAGCCCATACCTACAAACTCGAATTGCACACGTGCATAGTAGAGGTGTTCTTCAT…	MLDPFSQWILKPIHDGIFGMLRLIRQDATFDQRGAVERFASQIRLLKVKNVYSFDLTAATDRLPVNLQGVLISYFIGEQASAAWIEFLTTRWFSLPSVFGKERLTSVKQLGVSTPSPYLQTRIAHVHSRGVLHEAAFEQVTHVKYAVGQPMGAYSSWSMLALFHHLIVFMAWRRSGYNGSLLYLVLGDDVVIANSSIAENYLDILTEIGSPINLTKSIVSSNGSFEFAKRFVVAGTDLSPISWKEMFVARWDINSLVSLAEENSVKLASVLLFLDHGYNAVSRLTAPLNEMSRSMALTLLWFSRPGTYLSKMDSFSKWCYSSSFNVFHSFQLEMKPLIKWGQQLAMQVLRSLKSPSHYLSQYALQQDMLKQIRLLNFIGLEPHVEQLIPWLAAMLWTSV…	510	c2620	1091	0.393367	0.068372	0.102611	0.044868	0.612649	0.355026	0.232231	0.086605	0.068284	57.9892	SRR10849403-1992-4	QDH87755	813	509	43.222	220	266	326	7	64.05	1	504	307	797	9.41e-130	406	RNA-dependent RNA polymerase [Mitovirus sp.]	2587224	Mitovirus sp.	Mitovirus sp.	viruses	TRUE	0.0151403	0.00547568
SRR10849403	NODE 2038	4	GCCCAGACATCTCCGGAGTGAGGACTGTCCACTGTGCTGAAGTGACTGCCCTACGAAGTAAGGCAGAGACCTCTGTCAATGGTTTCCCAATCCGTCGGAGTATCCTTTTGGAAAATTCTAAACGCTGCGTCCATGTTGAGCATGCTAGCTCTTCACGAAACGACAACGGTGAGATATCTCCCTCTGGGATGTACCGTCGGTTAGCGAACTCAAAGCAGTTCTTTTCAGACTGCAATGATTTTGCAAGACCGATGGTAATAGAGAAATCGGCACACACCTCTTTATACGCCGTAGCTACGGCGGATGAAGTGGCAATGTCGACATCATCTCCTAAGATTAGGTAATCCTTGAACCACTCCTCTTGCTGTGTTGCTTTGTAATGAGCAAACTGCACTAGGC…	ATGCTTTATCCTTCTCGTTCCTTTTCATCATCTTTTGTCCTTCGACAGGATAAATTCCTCATCGGTGGTACCGAGATGACGCGGGAGCAAATCTTAGCGATTCGCCCGGCACTGCGTGCCGTCGCGCACTGGCTAGTTTTAGTTGACTGGGATCTCTGGGAGTCACGGCAATTTGTTGTCGTGGATCCTTTTGCTCCAATCAGTCTTCTATACCTAAACCAGGCAGACTACCTATCACTAGGTAGAACCTGCGTTTCTAACGATATGCACCTGATGGTTATCGCCACTCCTTCCTCGCAACGTCCTCAAACTGTCGGAAGTAAAACCGATGTTATCGGTTCTACTACTTCTTCTCAAAATTCCCCCCTTCCGGTGGGATTTGAGTCGAAGTGGTCAAAG…	MLYPSRSFSSSFVLRQDKFLIGGTEMTREQILAIRPALRAVAHWLVLVDWDLWESRQFVVVDPFAPISLLYLNQADYLSLGRTCVSNDMHLMVIATPSSQRPQTVGSKTDVIGSTTSSQNSPLPVGFESKWSKLSKVSWKTFLDFRAKVRSSVPTVTGSTMVSETADSVVRTVFLWGRELLHYTEVKNSGGFHELLTPVARQLQVLIKHNGQMGAIKHLKVALFVLYSFMSGNPIKSSVPLGWGIRLTRGLPSYWPRALRDMVRSNNLPVIRVIASLLNLYRAMDAKHPELSVGSIIAPHPILDENQTFIEYQKFCSEIFPKLISSHFLGGKLPPFEYESALGLLVRSAGANLSGPSTASALLDAHAWKDSPRNYVLEWFRLHKDHLMAQILEAISIEN…	730	c2191	2	0.060666	0.310533	0.056151	0.147675	0.249423	0.41048	0.075113	0.192694	0.117439	51.2477	SRR10849403-2038-4	QDH89602	1196	741	49.933	370	342	487	9	65.72	6	730	31	758	0	696	RNA-dependent RNA polymerase [Mitovirus sp.]	2587224	Mitovirus sp.	Mitovirus sp.	viruses	TRUE	0.00529471	0.0019149
SRR10849403	NODE 2047	4	CTCTTCCGATCTGTCAGAGTTAACCAGTAATGGTTAGTCTATTGCTGTGTGTTTTCATTAATTAGCTTAAGCTAAAAATGCATAACCATGGCGTAAGGCAAGACTCTTAAACTGTTCCACCTGTTTAGGGTGCATAGGTTTAATAGTCCTCTCCTCTATAGTCTTAGTATACTTCAAGAACCTACCAAGGTTGTATTGCATTGTAAATACATCCTCGAAATGTTCTGGAAGATAACCCTTAACATCATATAAAAATGTGTTAAGAGTTGTACCCTTAATCAACATTCTAGCATTAGATCATAACTTACCTCCAAATGCAAGATTGGAATGATAATTCCGATCCCACACAAGGATTTCGTTAAGATCTATAAAATTAATTAACTTGTACAAATTAAAAAG…	ATGATACATAATTTATTATATATCATAATAGTCAGGTTAACCAAAATGGTTTTTCCTAACTGTGAATTTAAATTAATAAAAAGAGTATTTAAAACAATATTCCTTCTTTTAAAAAAGAATGGAACTTTGTTTACTGTAAAATATCTAAAACAATGTAGATTGTTAATAACAAGATACATGTGTGGTAGACCAATTTACAGAAACACATCTTTTATTGCAACCAAAGGAGGCTTTCCTTCTAAATTCTATTATCTTAAATCATATATAGATTCAAGAAATGTTGAACAAATTAAATTTGTTTTAACATTAATGAATATATCTAGGACTATCCAACCTCGAAAGGGTGAAAATATTCCTATTGATTTAAGCTCCATTACTGATGGTCCTAAGCACAAGTTT…	MIHNLLYIIIVRLTKMVFPNCEFKLIKRVFKTIFLLLKKNGTLFTVKYLKQCRLLITRYMCGRPIYRNTSFIATKGGFPSKFYYLKSYIDSRNVEQIKFVLTLMNISRTIQPRKGENIPIDLSSITDGPKHKFKTVPGFFIKEFIKEFNIKMDIPVFNTGNFFINLKMGPHGPSVLSITETVKWLNSRQLKYIHDLVGKEFFVKYIGPFYSFMKHNDISLPSGKDDKPIKFNHRNTGRLSIVKDPECKMRVIAISDYFTQFTLKPIHEKLMKILSKLPCDRTFTQDPFHKWEGNDPFYSLDLSSATDRFPVHLQQKLLSYMINHHFKNIIGSYKWAECWKNLLTERNFSYEGKDYRYSVGQPMGAYSSWAAFTLTHHLVVQFCSYKKGKFPFNNYIILG…	758	c2340	67	0.718627	0.010547	0.12203	0.016531	0.717573	0.39771	0.355719	0.049214	0.016958	69.6125	SRR10849403-2047-4	QDH91051	752	752	65.16	490	261	597	1	79.39	1	752	1	751	0	1014	RNA-dependent RNA polymerase	partial [Mitovirus sp.]	2587224	Mitovirus sp.	Mitovirus sp.	TRUE	0.0114208	0.00416363
SRR10849403	NODE 2111	4	AATTTTTTCATTATATCCAAGAGACTACAATTTCGAATTGTAGTACTTCGGTGATCTTAAAACCTCCGTTTTGGGGTTGGGTTTAAAACCAACGCTCCCAAATTAACGCCGTTGAGCATTTAGCTCCGCGTTCACGGAAGGAAATCCGTGATTTTAATTTCAGCTTTTGTACCTGTTAAGAAATGGTTATCAACCATAGGCTTATCTTTAACGCTTACAACAAGATAGTTATTTATAAGAGAAATAGTTTTCCTAAATCCCTTTAAATGACTTTGTTGTATAGAAGCGGATTGCTCAAGTTGAAAGTATAATTTCCATCTAATCAAGTTACCTTGATTATAAGAAATTATATCTTCTGCAACATGAGAAATCATAGTGGCCATTTTCTTAACCTTAATC…	ATGACCTTAATATCACGTATCTCAAGATTAATAACCTTGAGTGGTTGGACTTTTACATTCAAATACCTCAAAGAGGTGATGAGAATTGTAGTTCGACTCTTGGCAGATAATGATGTAGAGAAATCTTCATCAGTGTTTGTTAAGACTGATAAGTTAGGATGACCTGTAATTATTCCTAAATCAATTAGGGATTTCATTATTAATAATGATAATCCTAATATGACTAAGAAAGTTATAGGTGCGTTACTAACCATTATTAGTATTCATAGGGTTTTCCCAACTAGTGTAAAACCTAGCTTGGATACTATTTTAGAACCTTTCGCAGGAGTTTCAACAACGTTGAACCCTGTGGTGCTTAAGAAAGCACTAAAGGAACTAAAATGGTATAAATCCTATAAT…	MTLISRISRLITLSGWTFTFKYLKEVMRIVVRLLADNDVEKSSSVFVKTDKLGWPVIIPKSIRDFIINNDNPNMTKKVIGALLTIISIHRVFPTSVKPSLDTILEPFAGVSTTLNPVVLKKALKELKWYKSYNINNKASLYWSEASGPNTVIAGMGSVNDALALLHTPKQLYLVLYSLIKRWNFGLFLYFVLIISIFGPLYIILSSLGVIKPFVNGRLSVVYDQAGKARVIAITSYWIQTVLQPLHLFLFNLLKRNSDVDGTFDQIKPFKDLIARLNSSPKKLYGFDLSAATDRLPIHLQQDILKLLNFNLPWSELLDIKWTPNFKHDYSCQEVRYAVGQPMGALSSWAMLAITHHVIVKSAAIRVGIKDFRDYCVLGDDIIIADDKVAEEYLNLMSTL…	732	c2315	120	0.722097	0.018656	0.129034	0.011929	0.736286	0.44906	0.400653	0.039851	0.017014	67.5201	SRR10849403-2111-4	QDH89523	695	670	55.97	375	278	482	8	71.94	3	666	17	675	0	706	RNA-dependent RNA polymerase [Mitovirus sp.]	2587224	Mitovirus sp.	Mitovirus sp.	viruses	TRUE	0.0145714	0.0053297
SRR10849403	NODE 2125	4	GGAGGAGCTAGACCGTATCTAGAGCACTTTCATAGAAAGTGGATAACCTCTAGACTTTGATCGGAAGACAGCGCATTTAGCGAATCAGAAAATTTTACAAGAGTATCCTCCTTATCAGAAGGATCTTTCTTGTTACCTCTGAGATACCAGGGGCCGCTTTCGCGGTACTTAAAGTCCATTTGGGACCTCTTATATCTTTACACCCTGACTATCAATCACTCTTAGTGACGCTATTTGGGACTCTATAGGCGCGGTTTACCTTCAGTTAGGTAACACTCCCTTCTCAGGTAATATTCTCTCACGAGAATATCAACCTACAGAGATCGCATAACGCGTTCGAAGTGGGTTTCTACCTAGGGGGTTTCCCTAGCACGAAGTGTCTACTGCTCTTTAAGTCTT…	ATGACTATGTTTGGGCTCTATCGAGTCCTCCCATACCCTTCAAGACCCAAAATCGATACGATCGTCCAGCCCGGGGTTCGGTTACCGAACAGCTTTATGGGTGAGTGGCTTTGTGCATGCGATAGAATGATCGCATTTATTAAGCCACCGGTAATAACTCAGGTTTACGAACCGAGAGATTTACCGAGTCGGGGGAGTACTAGTGCATCTTGTGAGGGCCCGGAAAAAGCTTTTCGGGCGCCTTCCTCACATATCTCTAGTATCCTCCTGGCGCTGGTTACCTGGAGAAATCTAGGTGTCCAGTTTGGAATGGTAGAATGGTCCCTGAAGGTAGCTGGGACTGTTGCAAACTTCGTTAAGGCGAAGGGGCTAGCAAGACTATTTGTTAGTCTCGGATAC…	MTMFGLYRVLPYPSRPKIDTIVQPGVRLPNSFMGEWLCACDRMIAFIKPPVITQVYEPRDLPSRGSTSASCEGPEKAFRAPSSHISSILLALVTWRNLGVQFGMVEWSLKVAGTVANFVKAKGLARLFVSLGYLTPLLACFPYQPRDLGRLAFKVEPAGKVRVFAMVDAFTQWMLTPVHKYIFSLLRLIPSDATFDQLGSVKRFTNQLKDRGTKNVYSLDLTAATDRLPLSLQTILLGLLLDERIAVAWASLLVGRQYTLPTFQPDSRATTVKALGMDPQNPYLRCEQRSIHDKKGRETRHLFVTAVTYAVGQPMGARSSWAMLALTHHCIVWMAMSRSGVNWYPGLYLVLGDDIVIADKAVALSYLEIMKELGCPINLAKSLVSQNGSFEFAKRFVHK…	672	c2709	694	0.106383	0.275608	0.017458	0.147731	0.311867	0.397417	0.070554	0.171906	0.096121	52.6567	SRR10849403-2125-4	QDH87755	813	677	42.836	290	359	393	11	58.05	1	668	140	797	4.3e-148	460	RNA-dependent RNA polymerase [Mitovirus sp.]	2587224	Mitovirus sp.	Mitovirus sp.	viruses	TRUE	0.013565	0.00497067
SRR10849403	NODE 2131	4	CCAGGGTCGAAACCCTTATGGACATATTTCTATGCCATATCCTAATTAAAGATAAAGTGGAAAAGATTAAGCTTTTCTTTTTCGTTCTTTTACTCGGTGGACCATAGGGTAACACTTGTGCATTACCACTGAGTCCGGTAAGTTTAACGACCTCCGGCTTGCTTTTAAAGGCTATGTAAGACTCAGTTCTGTTCTAAATGAACTAGGATTAATGAAATAATAAATAGATGTTTTCTACATAATTTCTTATGTAGTAACTCTCAATGTTATACCATTAATACCGAAAGAGATTACATGCTAGTTAAGAAGTTAAATTCCTTCTAGTACTAAGCCTTTAAGTAAGAATCTGATTAAGACAAACCTTCGTTATTATTTCATGACTAAATTACATATTAAAAT…	ATGACTAAATTACATATTAAAATCTTGAAAAGATTATTAATTTTAATTTTTCCACAAATTAATACACGAAACCAACTCTATGTTTTTATTAAATTTTTAGAAAATTTAATAGAACATAGAGGTCTTATCTTTACCATTAAGTATTTCAAGCAAATTAGACTACACTGCACACGTTATATGTGCGGTGAACCCTTATTTGTTAATGATTTACATATTGGTATTGATAAGGATGGTTTTCCAAAAAGATTGCATTTTCTTAAACCTTTATTTGACAGTATGAAATTGATCAATTTAAAATATTGTTTAACTATTTTAAATTTTTCAAGATCATGGACCTTAACTGATAAGCAATGAGAAAAAGTTCATGTTAACTTTAACTCTATTACAGATACTCCTAAG…	MTKLHIKILKRLLILIFPQINTRNQLYVFIKFLENLIEHRGLIFTIKYFKQIRLHCTRYMCGEPLFVNDLHIGIDKDGFPKRLHFLKPLFDSMKLINLKYCLTILNFSRSWTLTDKQWEKVHVNFNSITDTPKSYLKIRDRDIMAFIKANELKVEKPTFTLKDVFMSFKSGPQGPASLTGYSNLLLYKNNLIRWLYNITDVNGRVYLSNSIDKALELNEKPKFSVLGKLSYVKDPEAKLRVIAISDYYTQLYLRKIHDSIMNLLFTLKCDRTLTQDPYNEWEENGNSFWSLDLSSATDRFPLWLQQRVLRLLYDNKISSSWSNILKGRAFAVNPLIYNLYSGSTVNNPQEWELETVTYNTGQPMGTYSSWAVFTLCHHFIVFLSAKNVGITNFDQYIIL…	751	406	2658	0.778631	0.007108	0.135904	0.008964	0.642593	0.29736	0.386406	0.033729	0.034635	70.5321	SRR10849403-2131-4	QIR30228	722	686	44.752	307	350	436	6	63.56	1	685	1	658	0	566	RNA-dependent RNA polymerase [Plasmopara viticola lesion associated mitovirus 4]	2719467	Plasmopara viticola lesion associated mitovirus 4	Plasmopara viticola lesion associated mitovirus 4	viruses	TRUE	0.0245482	0.00910542
SRR10849403	NODE 21766	4	GAGGATCTGCACGTACCCGTCAGTCCGGCGAAAACGCTAGACGGCAAGCTTTTCATTTTTGCTTCTCAAGTTTATCTCGATGGCAAAAATATAAGCCCACTCTCCTTGAAAGAGGAGCTAGGGGTGAGATCTTTTTCTCAGCGCCTGGAGCTGGCTCTTAGAGCCTACTCTAGGGGGTACATGGAGGATAAAACCTCCATCGCCCGTTTCCTTAGGCTTCTCATTCCTCGTAAGCACTATGTGCGTGCGCAGGCAATGTGGGAGAAAGGGAAATTGGGGGGTGTAGTCCAAACAGCCCTGGTCAGTGCCTTTGGTTGCGCAGGTAGGCTATTAGCCCGCCTAGGCTTCCAAGGGTCCGGATCTAAGCCCTTCTTACTTGCTATGCAAGATAAGGTACAG…	ATGGAGGATAAAACCTCCATCGCCCGTTTCCTTAGGCTTCTCATTCCTCGTAAGCACTATGTGCGTGCGCAGGCAATGTGGGAGAAAGGGAAATTGGGGGGTGTAGTCCAAACAGCCCTGGTCAGTGCCTTTGGTTGCGCAGGTAGGCTATTAGCCCGCCTAGGCTTCCAAGGGTCCGGATCTAAGCCCTTCTTACTTGCTATGCAAGATAAGGTACAGGCGTTGGCCGGAGACCAAGGTAGTCTGGACACCGAGACCGCGTCTCAGCTTCAAGAAATTGAACTGCTCTTCGCAATCTCAACGGTTCGTAGAACCATTGGGATGCTCAGAGACAAACTCAATGAATTGAATGATTCGCGAATCCGGTACGGTGAATGGAGGGATGGTATGGAGGAGTTT…	MEDKTSIARFLRLLIPRKHYVRAQAMWEKGKLGGVVQTALVSAFGCAGRLLARLGFQGSGSKPFLLAMQDKVQALAGDQGSLDTETASQLQEIELLFAISTVRRTIGMLRDKLNELNDSRIRYGEWRDGMEEFDLLPLSWRKGPIQWILNYPERGYIPPAEELAPGREVLRSYYRALWPIIEDSYAPYLGDIDMGAPTFDYDSVMAEDLGFQIEDPGVGITFPPSPNAFTSFGGTKVRFPGIIRETADAVQRAEAILSELVKAEKGSDLVNPFGGPWDLVDECLALVADLPRLPGFYTLGDLRPSRSPKDVDLLRSWVRQIQAYQEVLRHLPLQCNFDAASVDPQDGASE	350	181	1230	0.342139	0.229931	0.161301	0.168762	0.570691	0.629936	0.274004	0.240054	0.110865	47.3642	SRR10849403-21766-4	QDH89590	1106	385	31.169	120	201	171	11	44.42	1	339	680	1046	2.2e-33	142	RNA-dependent RNA polymerase [Mitovirus sp.]	2587224	Mitovirus sp.	Mitovirus sp.	viruses	TRUE	0.00293178	0.00238356
SRR10849403	NODE 21802	4	TGACTTCGTCCTTTAAATTGTTTAAATTACTAGACAATGCCATTAATTTTATGTATGGTCTTTTGACCAATTATGAAAGTTTAACTGTTAAAGTTAATCATTCAGTTACATCATTTGATGATATTGCTCTAGGAAAATTAGCATTTAAGGAAGAAGCAGCAGGAAAATTAAGAGTATTTGCGATTGTTGATATTTGGACTCAGTCATTATTTAAACCATTACATAATTCGATTTTCGGATTATTACATCGTTTACCTAATGATGGGACTTTAGATCAAGATGCTAGCTTTGCTAGATCTTTAGAGAAATCTAAACAATACAATTGCGCTTATTCAGTAGATTTATCGTCTGCTACAGATCGACTTCCAATTTATCTTCAAGCCTTAATTATAGATTCAA…	ATGTATGGTCTTTTGACCAATTATGAAAGTTTAACTGTTAAAGTTAATCATTCAGTTACATCATTTGATGATATTGCTCTAGGAAAATTAGCATTTAAGGAAGAAGCAGCAGGAAAATTAAGAGTATTTGCGATTGTTGATATTTGGACTCAGTCATTATTTAAACCATTACATAATTCGATTTTCGGATTATTACATCGTTTACCTAATGATGGGACTTTAGATCAAGATGCTAGCTTTGCTAGATCTTTAGAGAAATCTAAACAATACAATTGCGCTTATTCAGTAGATTTATCGTCTGCTACAGATCGACTTCCAATTTATCTTCAAGCCTTAATTATAGATTCAATCTATAAAACTAAAGGTTTAGGTAAATTATGGTCATCTATATTAGTCGAT…	MYGLLTNYESLTVKVNHSVTSFDDIALGKLAFKEEAAGKLRVFAIVDIWTQSLFKPLHNSIFGLLHRLPNDGTLDQDASFARSLEKSKQYNCAYSVDLSSATDRLPIYLQALIIDSIYKTKGLGKLWSSILVDRPYIVRSDDYGLEPNSYYSYGTGQPMGCLSSWAMLAITHHLIVQTCAYRVYGSSNWFDKYEILGDDLVIFDRKIYEEYILLMADLKVGVNPSKSLISDSLNSFEFAKRTGLEGVDVSGISWKQLLTETSVVGRTNFALSMMKKGFITNPSIAVKAIVDSHYIHFQDIFKDSSLRILVENACIGILGSFVNKQKITLAAAVSLLIDPQIEADELDSENLRPPLFKSLQMMFEVLNFEGKKEDFKSKIISKYDSRVKMAEVEVVRFMFD	400	51	1250	0.705809	0.032856	0.092052	0.022243	0.674413	0.475466	0.313398	0.061251	0.0397	66.8265	SRR10849403-21802-4	AWY10986	782	363	44.628	162	185	221	5	60.88	15	375	265	613	5.62e-87	290	RNA-dependent RNA polymerase [Sclerotinia sclerotiorum mitovirus 28]	2231680	Sclerotinia sclerotiorum mitovirus 28	Sclerotinia sclerotiorum mitovirus 28	viruses	TRUE	0.00310681	0.00248346
SRR10849403	NODE 2234	4	CATGTCTTGGTGCTCATCCTTGGGCCGAAGCCCGGGCCTAAAAGGGTTAGTAATAACTCTTAAAGCTCTGAATACTTCTTTGGCTCAATCTATAGCAAGAGACTTGGATTCTTTCCCTAGTACTCCTAGAGTACGAAGGGGGATGTTGGGACTTCCTACTGTGATACCCGTTCTTCATCGAAGACGGATCGCGGCTGGGGATATCCTTATCATGCGATACTGGTTCACTCTTTTCTCTATTTATAGAGTAATCGAGTTTCCAGGAAAGCTATCCTTTTCTTCAATCACCGATCCTGGTAAGAACCTTTCGGGGTTCCTACCTGACTGGTCTCGATTTTCGAGCCAGTTTTGGCGAAAACTTGTTAAATTGCAAGCTGTAGATGAGGATGATTTGAAATC…	ATGTCTTGGTGCTCATCCTTGGGCCGAAGCCCGGGCCTAAAAGGGTTAGTAATAACTCTTAAAGCTCTGAATACTTCTTTGGCTCAATCTATAGCAAGAGACTTGGATTCTTTCCCTAGTACTCCTAGAGTACGAAGGGGGATGTTGGGACTTCCTACTGTGATACCCGTTCTTCATCGAAGACGGATCGCGGCTGGGGATATCCTTATCATGCGATACTGGTTCACTCTTTTCTCTATTTATAGAGTAATCGAGTTTCCAGGAAAGCTATCCTTTTCTTCAATCACCGATCCTGGTAAGAACCTTTCGGGGTTCCTACCTGACTGGTCTCGATTTTCGAGCCAGTTTTGGCGAAAACTTGTTAAATTGCAAGCTGTAGATGAGGATGATTTGAAATCA…	MSWCSSLGRSPGLKGLVITLKALNTSLAQSIARDLDSFPSTPRVRRGMLGLPTVIPVLHRRRIAAGDILIMRYWFTLFSIYRVIEFPGKLSFSSITDPGKNLSGFLPDWSRFSSQFWRKLVKLQAVDEDDLKSPLNLLARFRVSPFLIPRTTPTADLYLSTSPFGIIRTAIAWSRSDLFPIFRDWLQLTRNTRFLNWLEDFSKVAPTLVSEDALLTRDSIGKLGLKDEPAGKIRVFAMVDCFTQWAMKPLHDYLFEILKVIPQDGTFDQLAPINLLQAKGHRRFWSLDLSSATDRLPILIQATLLSRLITAHGANLWMSLMVGRSYDLPRRAIGPDDDGDRFIRYAVGQPMGALTSWAMLALTHHAIVQMAAALSGRTSGDSWFEDYALLGDDIVIADR…	725	2	2176	0.251064	0.039419	0.044436	0.005434	0.441232	0.274586	0.147125	0.016773	0.010967	55.5266	SRR10849403-2234-4	QDH88264	630	589	45.671	269	298	348	10	59.08	1	575	37	617	7.84e-144	445	RNA-dependent RNA polymerase [Mitovirus sp.]	2587224	Mitovirus sp.	Mitovirus sp.	viruses	TRUE	0.0111583	0.00415269
SRR10849403	NODE 22448	4	GTAGAGCCCCTAATATCTTAAATAAATAAGAATGTAGAGGTTTTAAGAATGACTGTGTCCAAACATCGACTATGGCGAAAACACGAAGTTTTCCGGCTGCTTCCTCTTTTAGAGAAAGCTGACCGCCTTTAAGATTTACATCTGAAGGGCTAGCAAATGTCCACGTTCTTTTATCAGGTAGGAAAGTTCTTCGAACTTCCGCTCCAAATTCTTCTGCGCAAAATGCCATATTCCCTTTTACTGGAATACGGGCCCCTTTTGTAAGTGCTTGAAATAAGTACTCGGTATAATTATCGAGTTTCTTAAACAAGACAAAAGATTTAGAAGCTATAGCATATTGCTTAAATAAGTTATAGGTTCCTGCATCTTGGACTATCCAACACAAATCGGATAGTACGG…	ATGAAGAAATTTATATTTAATATAAATCCTAAATCACTCAAAAGATTATCTGTTGACGCACCTAAGTCTATGTTTTCGCTTAGAAATTCGCAAGAGTTTCTATCTATACTTTTAAAGTATTCTTGGAAAATTTCCTCGATTATCTTTAATCGTGTAAAAGTGGTCTCTCGTGTAAGAACTATACATAACTTTGGACATTTTATTCTAAAAATGAATAAATGTCATGGAACCTCATACACTGTTAAGTGGCTGAAGGCTTCATCAGTAGCATTACAACGTTTCCTTGCAGGATCTCCTTACAAATCGTTAAGAGACGCAGAACCTTCTATGCCACTTCCGAGACTCCATAATGGAATCCCTTCTATTATCCAGTCGCAAGATCGAAGATCTATACGAAAT…	MKKFIFNINPKSLKRLSVDAPKSMFSLRNSQEFLSILLKYSWKISSIIFNRVKVVSRVRTIHNFGHFILKMNKCHGTSYTVKWLKASSVALQRFLAGSPYKSLRDAEPSMPLPRLHNGIPSIIQSQDRRSIRNGNASVIRFWLTLFNLYRIIEGPLSPKLNTITDPYSGQQGILDDFDTFISKDMKRLLREYLPSKSSISASYIVKSRSASTNAGVAMSSVLSDLCWIVQDAGTYNLFKQYAIASKSFVLFKKLDNYTEYLFQALTKGARIPVKGNMAFCAEEFGAEVRRTFLPDKRTWTFASPSDVNLKGGQLSLKEEAAGKLRVFAIVDVWTQSFLKPLHSYLFKILGAL	352	c1057	2	0.525427	0.022108	0.132334	0.016486	0.578967	0.330169	0.310749	0.041334	0.005236	62.5202	SRR10849403-22448-4	QDH90101	787	342	40.936	140	165	200	11	58.48	17	352	15	325	2.36e-61	220	RNA-dependent RNA polymerase [Mitovirus sp.]	2587224	Mitovirus sp.	Mitovirus sp.	viruses	TRUE	0.00275675	0.00222678
SRR10849403	NODE 22485	4	CTCTAAATCAATCTCTTCTCCTAAGCTTCCGGTCTTTGAGTTTGCAAAGCGTACGGTGACTGGATCGATACATGTTTCTGGTATAAGTTGGTTGCAGTTTATATCAGAAGCTTCTATCGGATCTCGGGTAGCAAATATAATGTACTTTGCTTCCCGGGGTCAGGTACGGTCGAATAGCGTTTTAATGATTCTTTTGTCTCGGTTTGGAAAATTTAAGTCAGTTACTGACTTAAATCTACCCTTATTATCTCTATTAGGAGGATTGTTTTCTAGAAAACAACTCTCGCTGAGAGATATAATAACGGCTATGATTGATCCGCATAATGAGGAGTTTGACTTTACTGAGTCACCCTTCGCATTACCGTCTCAATCATTGCTGACCGCTACAAGGGGATTATT…	ATGTACTTTGCTTCCCGGGGTCAGGTACGGTCGAATAGCGTTTTAATGATTCTTTTGTCTCGGTTTGGAAAATTTAAGTCAGTTACTGACTTAAATCTACCCTTATTATCTCTATTAGGAGGATTGTTTTCTAGAAAACAACTCTCGCTGAGAGATATAATAACGGCTATGATTGATCCGCATAATGAGGAGTTTGACTTTACTGAGTCACCCTTCGCATTACCGTCTCAATCATTGCTGACCGCTACAAGGGGATTATTGAACCGAAGTTCGAACTCTCTTGATTTGCCCAATCGGAATGATGAGCTTTTCGAAGAGTTGGAGGCAGATATAACTGCCTCCGTACTGTTACAGGCCCTCGCTGTTGCAAAGGCCCTGGAGAATGATTGGGACCGGATT…	MYFASRGQVRSNSVLMILLSRFGKFKSVTDLNLPLLSLLGGLFSRKQLSLRDIITAMIDPHNEEFDFTESPFALPSQSLLTATRGLLNRSSNSLDLPNRNDELFEELEADITASVLLQALAVAKALENDWDRITESFKSNTRYIVRGWGEEGVDDPELAFSSFIEEVVWDSDNPELSSRLEKLISPPGVCGGYAYKLIKDDNPAAKAILLNDRILVSALDGWVLDLIMDGSDLDISDLVDSVESVAYNHAKYCNFPLDDAIQLLDDIQNVRRRFDLVDPSREELAPLGSVSPGQVFTWLARSQELMSRKGYLVERLESVNL*	322	140	1105	0.185978	0.178972	0.007113	0.100288	0.212806	0.374564	0.060171	0.145279	0.072944	55.9418	SRR10849403-22485-4	QDH88632	610	324	38.272	124	124	180	10	55.56	1	315	347	603	5.72e-46	175	RNA-dependent RNA polymerase	partial [Mitovirus sp.]	2587224	Mitovirus sp.	Mitovirus sp.	TRUE	0.0024942	0.00201633
SRR10849403	NODE 2268	4	GGGTCCTTCATACTCGCGAAACCCCTTCCCTTTCGGGAATTTATTCGCGAGGTAATGCTCAGATGCACGTAAATATTTTGATTTTAGTACTACCTTTTCAGTAGATCCAAAATCTGAAGTTTACTACTTCTGTTTATTGCCTCTTGTAAGACGGTAAAGACGGGCGGCCAATAAAGGAGTTGGTTTCTTATCCAATTTCCTTTTTGTTCCGATTTGTTCAGGAAGTCTCACTTCTGGTAATTCCAGTTTTGATCGCATCCAGTTCGTAAGCAGGTAGTCAGGTAGAATACTGACTAACGGTAACCTATCAAGATAGGTTAAGAGAGATAATGCATCTCCTCTTACTATTGGAATACGACGTCTGAAATAATCAGAGAGAATAATCTCAAAAGTGGAATA…	ATGAGCAATCAGAAACAAAACTTAAGTAATGTTCAGAAAGCTGTACGTAGACTTAGTGGTATTATCACCAGAAATGGTGGTAGCGGATTCATAAATTGACTGTTAAAAGTCAATTTTGTGGTCCGTGGAGGTAATACTTCTGCTTTAGCGCGTTCTGCTGTCGTAGCCGTTCGTACTTTTCACCGGATTTACCGAAAGCAAGGGACACGTGGGCTGATTCTTTTTACGAAGAATAGCTATGTGCTCCTTATGCAAGCGGTAGCCGGGACTCCAGGATCCAGTTGGTTACTGGGCCATGGAGTGAAGATGGATCGGACTGGTATACCAGTTAGTATACCAAGACAGCATAGAGATCTAATACGGAGAGGTAATACTACCATAATACGGATATGACTATCG…	MSNQKQNLSNVQKAVRRLSGIITRNGGSGFINWLLKVNFVVRGGNTSALARSAVVAVRTFHRIYRKQGTRGLILFTKNSYVLLMQAVAGTPGSSWLLGHGVKMDRTGIPVSIPRQHRDLIRRGNTTIIRIWLSWFSIYRILTVDSPLKLGTITKPGIPIHVNDWKEIFQAIDQFLVKSLKVKSPPKLDFGGFLPLNKSTPSIKMGKDKVSWSPLGITTGAAALISNGPLAAFEIFLTLHNDQTLKRLWDYVKPSVTKDNDLACGKLGFKVEAAGKVRVFAMVECWTQWALSPLHDALFRLLAKLPSDGTFDQLAPIKRLIDAGNTKFWCYDLSAATDRLPVDLQACILNEMFKSTLGFTWKALLVDRDYVLPEKLSKGIIPPRIYPHSVNYEVGQPMGA…	733	c2358	160	0.563844	0.050575	0.12111	0.054094	0.603244	0.383488	0.293976	0.099197	0.067891	57.5701	SRR10849403-2268-4	QDH88953	766	742	51.348	381	340	483	13	65.09	9	731	11	750	0	697	RNA-dependent RNA polymerase [Mitovirus sp.]	2587224	Mitovirus sp.	Mitovirus sp.	viruses	TRUE	0.0338687	0.0128339
SRR10849403	NODE 2272	4	AAACCAAATACAGGTCCGAGGACCTCACATTACGTTTTGAGTAATGTGCAAACTAAAGATAACTAAGTTATCTCCTCGTCTTTCCATGTATACCCTTTTACCCAAAAGGGGTATATGGATAATTTACTTGTCTTTCTAATAATATTGTCAATAATTGCGGATGGTTTGAATCCATCTATATTATTGAATATGTTTATTTAAACATAATTATTAGAAAAGTCCGTGGCAAGTAAAGTTGAATTTATTCAACTATACGATAATGGACAATGATTAAGCCAAAATTTTAAAATCTAAAAATCATGATACATAATTTATTATATATCATAATAGTTAGGTTAACCAAGTTGGTCTTTCCTAACTGTGATTTTAAAATTATAAAAAGAGTATTTAAAACAATTT…	ATGATACATAATTTATTATATATCATAATAGTTAGGTTAACCAAGTTGGTCTTTCCTAACTGTGATTTTAAAATTATAAAAAGAGTATTTAAAACAATTTTCAGTCTTCTTAAGAAGAATGGAACATTGTTTACTGTAAAATATCTAAAGCAATGTAGATTGTTAATAACAAGATACATGTGCGGTAGACCAATTTACAGAAATACTTCTTTCATAGCTACAAAAGGCGGATTTCCTTCCAAATTCTATTATCTAAAATCTATGATAGATTCAAAAAAGGTGGAACAAATCAAATTTGTTTTAACTTTATTGAATATATCAAGGACTATAACTCCACGTAAAAATGAAGTTATTCCAATAGATTTTAGCTCAATAACAGATGGACCTAAAAAGAACAAG…	MIHNLLYIIIVRLTKLVFPNCDFKIIKRVFKTIFSLLKKNGTLFTVKYLKQCRLLITRYMCGRPIYRNTSFIATKGGFPSKFYYLKSMIDSKKVEQIKFVLTLLNISRTITPRKNEVIPIDFSSITDGPKKNKFKTVPGSFIKEFIREFDLKMELPKFSTDNFFINLKMGPHGPSVLSITETVKWLNARQLWYIHELVGKEFFTKYIGPFYSFIKHNDIHLPSGKDDKQLLFNHRNTGRLSIVKDPECKMRVIAISDYFTQFTLKPIHNKLMDMLSKLPCDRTFTQDPFHKWEGNDPFYSLDLSSATDRFPVHLQQKLMTYLVNKTLDNVIKSYKWTECWMKLLIDRNYHHDGKDYRYSVGQPMGAYSSWAAFTLSHHLVVQFCAHKAGKFPFTNYIIL…	759	324	2600	0.696918	0.006614	0.120035	0.013543	0.654906	0.348851	0.318977	0.045815	0.020954	69.4725	SRR10849403-2272-4	QDH91051	752	754	66.976	505	245	614	4	81.43	1	753	1	751	0	1039	RNA-dependent RNA polymerase	partial [Mitovirus sp.]	2587224	Mitovirus sp.	Mitovirus sp.	TRUE	0.0290115	0.0109519
SRR10849403	NODE 22734	4	CAGCGCAACTACGCACGAGGATCAGACAGGGAGATCTCGGAGTGATCCGTTATGCTTTAGGACTTTGTACGTTATACAGAGTTTTAGAGTTTCGCGGAAAACTTTCGATATCGACTATCACAGATCCTGGGAAGGAACTCACTAACAGGTTTATAGTTAATTGGATAGAGTTTACGAATAGTAGCTTTGTCCCTTGGCTAATAGATTCGTTCAAGGTGAAACTTCTCAAGTATCAAGTTGATGATGAAGACGTGGAGGCACTTCGAGCAAAAGGGCTTTCGGGTTGGATTTTCCCTGAACTTCGTGGACGGTTGTTGCCGCTGATGAAGTCTGGACCGCATTCCTCTCGTGGGTCGCCTAACTACGCTAATTGCATTGCAGATATCATGACTTGGATTA…	ATGAAGTCTGGACCGCATTCCTCTCGTGGGTCGCCTAACTACGCTAATTGCATTGCAGATATCATGACTTGGATTAGAACCCCAGGTCAGGGTAATTTGTTAACGCGATTTGCAATGTTATGCGATAGTTTACACCTTGTGTTTGACGGACACACCACAGCTGGGATATACTTAGATAGGGACGTGATGCACGTTCCGGAAGGGCAGGCGATCCCCAACCTTGACCACTCCGTGGTCGGGTTGGAAGGTCCGTCTGTCTGGGGTCTAGGGACTATTGCAGTAAAAGAGGAACCAGGAAAGTTACGAATGTTTGCAATGGTAGATTCCATTACGCAAGCGTTACTCTATCCTTTGCACGAATATATCTTCGTTAAGGTATTAAAGAAAATACCACAGGAT…	MKSGPHSSRGSPNYANCIADIMTWIRTPGQGNLLTRFAMLCDSLHLVFDGHTTAGIYLDRDVMHVPEGQAIPNLDHSVVGLEGPSVWGLGTIAVKEEPGKLRMFAMVDSITQALLYPLHEYIFVKVLKKIPQDGTHNQHAPVKKLAERMKKNGQTHVWSFDLSAATDRLPLRIQGLLLEALTSPEFGQAWCWLIADRYFRVPKIFRRTFGASFPSYVKYAVGQPMGAYSSWAMLALTHHCIIQFAASKAGCTSWFSDYAVLGDDVVIGNHKVAREYLSVMDTLGVSINKSKSLVSKNLSMEFA	303	324	1232	0.198969	0.127619	0.00674	0.043986	0.356208	0.302589	0.086168	0.077195	0.11407	53.8149	SRR10849403-22734-4	QDH87845	455	304	49.013	149	147	193	5	63.49	1	303	26	322	1.93e-83	268	RNA-dependent RNA polymerase	partial [Mitovirus sp.]	2587224	Mitovirus sp.	Mitovirus sp.	TRUE	0.00590732	0.00479491
SRR10849403	NODE 22816	4	CACGATTCAAGGAATCTTGGATCAACGTACTAAACATCTTTGGATTCCGAATAGCTGCCAAAATCAACCCAGGACTTATTGGTGAAATATCACCTATAAGTGGAGAAAACCATCTCTTAGCGAACTCCAAGGTACCCGATTTCATTTCGAAAGATTTCGATATGTTAATCGTCATACCAAGGGACTCTATAAGAGAAAGGTAGCTCTTCGCAACTGCTTCGTCGGCAATGACAATGTCATCACCTAGGAGAGCATAATGAGAGAACCACCCTTTGTTTCCAACCCGATTAGCTGCAATCTGCACCAATAAATGGTGAGATAGAGCTAACATGGCCCAAGAAGAAAGAGCACCCATCGGCTGACCAACGGCGTAATAGGTCGGTTGATCTTCAAGAAACC…	ATGCTTCCCAAGGCTCTGGTTCTGGGTAAGGTCCTCTGGACCCATTTATCAGAATCGGCAGGTCCAAACTTCAACAAAGCAACATGGTCTGCAGGGTTAGATGCTCTAGCTTTCCTTCGTCATCCACTTGTGTGGTGGCATTGGTTATCTATTGCATATTCCCAGAAGGCATGGTTGGCGTTGGGTTGGAACCTTTTTACCATTTTTGTGGCGCTACCGATTGTACCATTGCTGATCGTTGGGGGGAAGTTCCCTGGTAAGCTTGGTCGCTTGGTCAAACTCTTTGAGGCACGCGGGAAAGTCCGGATTATTGCAATTACCGATTGGTGGACACAAGTTCTCTTGTCTCCACTACATCAGGGAATTTTCAATATTCTTAAGGCAATTCCGCAAGATGGA…	MLPKALVLGKVLWTHLSESAGPNFNKATWSAGLDALAFLRHPLVWWHWLSIAYSQKAWLALGWNLFTIFVALPIVPLLIVGGKFPGKLGRLVKLFEARGKVRIIAITDWWTQVLLSPLHQGIFNILKAIPQDGTYDQLGPVHRLLAYVRASGSPVFSYDLSAATDRLPVAFQVQVLEALGVSWAKSWASLLTGRPWFLEDQPTYYAVGQPMGALSSWAMLALSHHLLVQIAANRVGNKGWFSHYALLGDDIVIADEAVAKSYLSLIESLGMTINISKSFEMKSGTLEFAKRWFSPLIGDISPISPGLILAAIRNPKMFSTLIQDSLNR	328	c985	2	0.07603	0.097204	0.026184	0.016142	0.282321	0.259421	0.09595	0.026775	0.049347	52.2764	SRR10849403-22816-4	QDH91459	761	328	77.439	254	74	292	0	89.02	1	328	171	498	0	534	RNA-dependent RNA polymerase [Mitovirus sp.]	2587224	Mitovirus sp.	Mitovirus sp.	viruses	TRUE	0.00245045	0.00199223
SRR10849403	NODE 2293	4	CCAGAGACTACGAAATCTCTGTTAGAGTCTTCTTAATTGGGTGGACCCCCACCGATTCTGTTTGCCTTAACGACGCGACCCTTGATTAAAAGGGCGCCGAGAGGTTCAGTTACAGTGGAGGCCCTTCCTGGACCCGCAACTTTATTTCCCAAGCAAGGATGTATCTTCCCAATTCGACTTCGAAATGTCCTGAGATTTCAGAACATCAAGAATCGACTTGACGACCATACTCTGAGCCAAGGTAATGGAGTGCGAGGCTCTCATAGAGAATACACCCTTTGAGACATGATACTTAGACAGACTGAGTGCGGTATAATCCGTCTCAGGCCCCGGCGCGAACATAGAATTACTAATCAGGTAATCTATGCTAGCGTCGATGGTTCTGTTCAGTACCATGAC…	ATGGAACGTAAGAACAAAATGCTACGAATAATCGAGCAGCTAGTCTCGAAAATCCTAGCACTTTATTTCTCAAGTAACATGTATTCCACCGTAATAGAGATGTACTTCTCGCGCTTAGACAAACTAATGGCTGAGCGGGGAGTCGCGTTTACCGTCAAATATGTGAAAAGCTCACGTAATTGCGTTATGCGCGTGCTCTCCGGTCGTCCGTTAGAGTCTTGTGAAGGAGTAGCGTTGAGAGAGGGCTGGCCGGAGTGGCTAGCCCCTTTCCGCTACCTGATCGAGTCCAAAGACGGTATCCGCGTTCTCATGACGATGCTCATCGCCTTGAGGGGCGTAATACTGCCTCCGAATCTCGATCTGACACCAATCGTTTCACCATGGAATGGAGCTCTTCCC…	MERKNKMLRIIEQLVSKILALYFSSNMYSTVIEMYFSRLDKLMAERGVAFTVKYVKSSRNCVMRVLSGRPLESCEGVALREGWPEWLAPFRYLIESKDGIRVLMTMLIALRGVILPPNLDLTPIVSPWNGALPEISEKHHKHVCRGLGIRHKSVEWSKPHMSTKRGPLGQALLTSVSELTLIPQELLDAIVLVGGPKLSKVIEGLKAPIAGSPYSIVDVWSKLYPPKTKSLRRISYFSDKEGKTRVIAILDYWSQTCLRPLHDALNGILKRIPQDCTFAQSHFLTCLPPKGPYYSIDLSNATDRMPLALQLKVVREVIGKVRADAWAHILTGYEYTLSGMARTAKYACGQPMGAYSSWCAMALTHHYLVRLAAVRVGIPHFRDYALLGDDLVIANAAVA…	689	c2231	165	0.007895	0.373682	0.000705	0.270002	0.092366	0.312823	0.000573	0.306237	0.204785	49.7561	SRR10849403-2293-4	QDH87474	745	704	51.278	361	311	477	8	67.76	8	683	8	707	0	710	RNA-dependent RNA polymerase	partial [Mitovirus sp.]	2587224	Mitovirus sp.	Mitovirus sp.	TRUE	0.0202162	0.00765184
SRR10849403	NODE 23331	4	GAACACCCTTTCGGGATACTAATGATTTGTGAACTCCGATTTCCACGCCGATCAGTGACATCAGTCTAAGATATTCATTCGCAACGTCCCCGTTACATATAACTCCGTCGTCACCTAATACCGCATAATCTCAGAAGGTTCCCCACTGGAATCCTCTTCTGTAAGCAGCTCAATGGATTATAAAGTGATGTGTAATCGCAAGCATTGCCCATGAGGACAGTGCTCCCATCGGTTGTCCAACCTCGTAATTAACCGAGTGAGGATATATCGTTGGTGCGATAATACCTTTCGATAATTTGTCTGGTAGAACATAGTCTCTATCAACTAGTAAGGACTTCCATGTAAAACCTAATGTAGATTTAAACATCTCATTTAGGATACATGCTTGAAGATCTACTG…	ATGCAAGCGGTAGCTGGGACTCCTGGGTCTAGCTGGTTGCTAGGTCATGGTGTTAGAACGGACAGAACGGGTATACCTGTTAGTATACCAAGACAGCATAGAGATCTAATACGGAAACGTAATACAACTATGATACGGATATGACTATCGTGATTCTCGATTTATCGGGTATTGACGGTTGATTCTCCTTTGAAATTGGGAACTATTACTAAACCAGGGATTCCAATTCATACTAATGATTGGAAAGAAATATTTCAAGCAATTGACTTATTTCTCGTGAAATCACTAAAAGTGAAGACACCACCTAAGTTAGATTTCGGAGGTTTCTTACCTCTGAACAAGTCCACACCTTCGATTAAGACGGGAAAAGACAAAGTATCTTGGTCCCCTCTCGGGATT…	MQAVAGTPGSSWLLGHGVRTDRTGIPVSIPRQHRDLIRKRNTTMIRIWLSWFSIYRVLTVDSPLKLGTITKPGIPIHTNDWKEIFQAIDLFLVKSLKVKTPPKLDFGGFLPLNKSTPSIKTGKDKVSWSPLGITTGGSALISNGPIGAFEIFLTLHNDKVLKNLWDYVKPAMSSDNDLACGKLGFKVEPAGKVRVFAMVECWTQWALSPLHDALFRLLAKLPSDGTFDQLAPIKRLIDAGNTKFWCYDLSAATDRLPVDLQACILNEMFKSTLGFTWKSLLVDRDYVLPDKLSKGIIAPTIYPHSVNYEVGQPMGALSSWAMLAITHHFIIHWAAYRRGFQWGTFWDYAVLGDDGVICNGDVANEYLRLMSLIGVEIGVHKSLVSRKGV	389	c1168	2	0.395628	0.011205	0.162406	0.007072	0.415612	0.293016	0.268522	0.029084	0.00485	59.1133	SRR10849403-23331-4	QDH86948	662	391	55.754	218	168	261	5	66.75	2	389	1	389	8.39e-130	397	RNA-dependent RNA polymerase	partial [Mitovirus sp.]	2587224	Mitovirus sp.	Mitovirus sp.	TRUE	0.00393822	0.00323335
SRR10849403	NODE 238	2	CGGAGAAATCCGGACCATGCTGATAAAGCCGCGTCGGCGACTTTACTTCGCATGTGTGGGTCAAATCCCTCGCATCTGAGTTTAGTTCCTAAAGCGCCCATTTGGACGTTGCGTAGACTAAGTTGGGAGAATGACCCTCCTCATTCGCTTGGGGGACTAGCAAGCGTGTGCTCACACCTCACGCCCTAGGGGAAAGGTACCAACGACCGTGCGCAATGGCAGGTCATTTGGAGGTCGATCCACTGAGGGAGATAGGTGTTCTGCAGTATGAGGGTATAAGCCTCAGTGCGAATCACCGAAATGGGAAGCAGTCACATCAGAGTGCTGAGTCTTGTAAGCCCTACCTTCTACAGCACAGGTTTAGAACCCTGTGTCATGGAGATGGCAAAGACCAACAGT…	GTGGTAATCACTACGTTGGCTACCTATCACCGACTGTACAAACATGGCGGAATCAAGTACCTTGTGATTTATCTCAAGGCTTGTTCTTCTATGCTCCAGCAGGTGGTCGGTGGTCAACGACTACACGACCTGACGCCCTTCGGGGCCCGGGTCGGTCGAACGCATGGTGGGATCCCTTCGATCATTCCAGCCCTTCACCGGGCACGTATTCGATCGCATTGTACTTGGACTATCCGGTTCTGGGCGACTTTATTCGGCTTATACCGAGTATTAGATTTCCCAGGAAAGGTGAAAATAAGTACAATTACGAAAGAATACGGTGGAGATCCTCTTATGACATACGAATTTAGTCAATTCGTATTCAACCACTTTACCCATGTGCTGAAGAAGCTGTTCCAA…	VVITTLATYHRLYKHGGIKYLVIYLKACSSMLQQVVGGQRLHDLTPFGARVGRTHGGIPSIIPALHRARIRSHCTWTIRFWATLFGLYRVLDFPGKVKMSTITKEYGGDPLMTYEFSQFVFNHFTHVLKKLFQKEGTVTDALWSEEGEGPLEFLKGLRAKPFLISKSGPAVRGDSIPSGAQSTSPASILASAFTWLHSPLYPILQNWCKMTGNQWVLNRMESWAKELWVWEDSLPLSSGGPKCPFEATNWLGKLGFKPEPAGKVRVFAMVDPWTQWLFDRLHKAIFGLLERIPQDGTFDQERPIRHLFTWKDANEKKFSKPISLYSFDLSAATDRLPIVLQKVLLSPFLTSWGAELWACLMVGRKYHCPKTIKFGNGPKQTVSELGYVQYATGQPMGAL…	583	925	2673	0.070022	0.23893	0.015217	0.224037	0.269018	0.310628	0.037644	0.241455	0.179306	50.1808	SRR10849403-238-2	QDH87254	872	582	91.924	535	47	559	0	96.05	1	582	123	704	0	1091	RNA-dependent RNA polymerase [Mitovirus sp.]	2587224	Mitovirus sp.	Mitovirus sp.	viruses	TRUE	0.0486151	0.010984
SRR10849403	NODE 23802	4	CTCACACATCACATTATTGTGCAGGTCGCTGCAAACCGTGTTGGCATTGCCAGCTGGTTCAGGGATTATGCTGTCCTTGGTGATGATATAATCATTGCCAATGATCTTGTAGCTGAAAGCTATAAAGCTATAATGAACGATCTCGGTGTTGAAATAAACATGACTAAAAGTCACCACGGAAACGTGGCCGAGTTCGCCAAAAGATGGATCCACCCTCTCTTAGGAGAGTTCACTCCTATTGGAGCTGGGAACATTTTGACTGTCGTTAGAAACATTAGACTTATGCCAAACCTTATCATGGATTCATTCATGAAAGGTTATCCGAATATCTGGAATATAATTTCACGTGCTGTTGACACGATCACCCATGATGGGAAATCCCACATGGTTGCTCTTGCA…	ATGAACGATCTCGGTGTTGAAATAAACATGACTAAAAGTCACCACGGAAACGTGGCCGAGTTCGCCAAAAGATGGATCCACCCTCTCTTAGGAGAGTTCACTCCTATTGGAGCTGGGAACATTTTGACTGTCGTTAGAAACATTAGACTTATGCCAAACCTTATCATGGATTCATTCATGAAAGGTTATCCGAATATCTGGAATATAATTTCACGTGCTGTTGACACGATCACCCATGATGGGAAATCCCACATGGTTGCTCTTGCAACAGCCGTGTATTGTTTAGGACCAAGCGGTGTGCTCCATAATGGAACCAAGGGACCAGCCGAATGGCTAGGATCCATGGCGTCCAAATATTATGGAGGAACAGTACAATTACCTAATCTTCTTAATGCGATG…	MNDLGVEINMTKSHHGNVAEFAKRWIHPLLGEFTPIGAGNILTVVRNIRLMPNLIMDSFMKGYPNIWNIISRAVDTITHDGKSHMVALATAVYCLGPSGVLHNGTKGPAEWLGSMASKYYGGTVQLPNLLNAMLYSRKVDRAAQVDREIARNREAAEKFNSLWYRYPLVGWSKTFPWVVRISPKAKNLNWLLGLTTDLNDLGVPKNPLAFWRLPWPIQINYELVFWAGVQRISPSFYAYSERGEELLPQPPQTSWEHELKRNANIIKWASTRPDSMDMLIQTSLDKLARPLDSNEALNMSVDIDWNREMLSSDFVNRTLSMHRMVMELIHPPIPVQDRSLSLVISQDSSEVYGSLATP	358	133	1206	0.086801	0.201928	0.011914	0.187579	0.17284	0.37258	0.028342	0.231677	0.078853	53.8907	SRR10849403-23802-4	QDH91557	850	358	83.799	300	58	325	0	90.78	1	358	467	824	0	630	RNA-dependent RNA polymerase	partial [Mitovirus sp.]	2587224	Mitovirus sp.	Mitovirus sp.	TRUE	0.0055135	0.00456416
SRR10849403	NODE 2442	4	AGCTCTTACGAGCTTAATCGGTCACATGTGACCCTAAGACAAAAACCTCTTAGCGGTTACAGACTGTCAGATTCTTCATCTGCTCCAAAGCTGCGGCCCACGGTCATTAACGCGGTTGTTAACTCAATAGCGGATCGGGATTGTCAGTTGAAGGTAAATATTTACATTATACAATGATAAAAACAACCTCTCAATGGCTTTTTAGAAGCAATAACTTTCTATCGTTAATTCGATGGTTAGCTATTATTCTTGGACTACCGACGCATCTTCACTCGGATTGTAAAATCTTTGTGAATCATGTGTGTCACTTGCGTACTTATTCTGGTCCGAAATATACTATTCAGGTTCTTAAAGAATCGCATAGAATTTTGGCCAAATATTTAGCAGGAGAACCTACAT…	ATGATAAAAACAACCTCTCAATGGCTTTTTAGAAGCAATAACTTTCTATCGTTAATTCGATGGTTAGCTATTATTCTTGGACTACCGACGCATCTTCACTCGGATTGTAAAATCTTTGTGAATCATGTGTGTCACTTGCGTACTTATTCTGGTCCGAAATATACTATTCAGGTTCTTAAAGAATCGCATAGAATTTTGGCCAAATATTTAGCAGGAGAACCTACATTATCAGCTGAAATAGTTGGTGTAGGTATAAACAAATTAGGTATACCTCGTATATTACCTCTCTCTTTCCGTAAGGAAATAGAGACTGGTTCTATCGAGACTATTCGTTTCAGTCTTACTATATTGTCTTTTTATAGAGCAATGTATCAAGTCCCTGAAATGAAACTTAAAACG…	MIKTTSQWLFRSNNFLSLIRWLAIILGLPTHLHSDCKIFVNHVCHLRTYSGPKYTIQVLKESHRILAKYLAGEPTLSAEIVGVGINKLGIPRILPLSFRKEIETGSIETIRFSLTILSFYRAMYQVPEMKLKTITDPAIVSLDGIVKSFASDLPILWGWLKAEGFKVPKLRKPKYQFVYSAGPNGQATIGAGLDALAIMLKFPRVLKFGWDMGARFALLHIILLALIYGFIILISIPFKPLPHLLLGKLSLKEEAAGKVRVFAIADYWTQSFMRPLHNWAFDILRQIPQDGTFNHRAKAKEVGNRLKETGNPAYSLDLTAATDRFPVLIQEKILGYVFGESFAKLWRSVLVDRNYFLKKENQSFKYAVGQPMGSLSSWSVFALSHHLMVQWAHYRTGGE…	785	174	2528	0.650144	0.035639	0.108744	0.011988	0.776108	0.372265	0.307452	0.04309	0.051068	60.0839	SRR10849403-2442-4	QDH88475	730	596	34.564	206	346	311	16	52.18	39	624	52	613	4.67e-82	288	RNA-dependent RNA polymerase [Mitovirus sp.]	2587224	Mitovirus sp.	Mitovirus sp.	viruses	TRUE	0.0176345	0.00672301
SRR10849403	NODE 2485	4	CTGGCATGGATTCTGACTTAGAGGCGTTCAGCCATTATCCAGCAGATGATAGCTTCGCGGCACTGCCCGGTCGCTTACACAAGCTCTCCTTCCTGGACCCGCAACTTTATTTACTTAAGTAAAGATGTATCTTCCCAATTCGATTTCGAGATATCCTGAGATTTCAGGACATCAAGAATCGACTTGACGACCATACTCTGAGCGAGAGAAATGGAGTGCGAGGCTCTCATAGAGAATACACCCTTTGAGACATGGTACTTGGACAGACTGAGTGCGGAGAAATCCGTCTCAGGACCAGGATCCAGTATAGCATTACTAATCAGGTAATCTATACTTGTATCGATGGTCATGTTCAGTACCATGATCATTGGGTGAAACTCTCGAAGAGACGCGCGGTAT…	ATGGAACGTAAGAACAAAATGCTACGAATAGTCGAGCAGCTAGTCTCGAAAATCCTAGCACTTTATTTCTCAAGTGACATGTATTCCACCGTAGTAGAAATGTTCTTCTCGCGCTTAGACAAACTAATAGCCGAACGAGGAGTTGCGTTTACCGTAATATACGTGAAAAACTCACGTAATTGCGTTATGCGAACTCTCTCTGGACGGCCGTTAGAGTCTTGCGAAGGAGTAGCGTTGAGATCGGGATGGCCGGAGTGGCTAGTCCCTTTCCGCTATCTGATCGAGTTTCCGGATGGCATACGAGTCTTAATGACCCTACTCATCTCATTGAGAGGAGTTATGCTTCCCCCGAAACTTGATCTTACTCCAATCGTCTCACCATGGGGAGGTGCTCTTCCG…	MERKNKMLRIVEQLVSKILALYFSSDMYSTVVEMFFSRLDKLIAERGVAFTVIYVKNSRNCVMRTLSGRPLESCEGVALRSGWPEWLVPFRYLIEFPDGIRVLMTLLISLRGVMLPPKLDLTPIVSPWGGALPDISDKHHAHVCRGLGIRRKSVEWSKPHMSTKRGPLGQALLTAVSELTLVPQELLDSIILIGGAKLGKVITGLKTPIVGTSFSIVDIWSKLYPPKTKSLRRISYFSDKEGKTRVIAILDYWSQTCLRPLHDCLNGILRRIPQDCTFNQNRFLECLPPKGPYYSIDLSNATDRMPIALQLKVVREVIGKIRADAWAHILTGYEYTLSGMARVAKYACGQPMGAYSSWCAMALTHHYLVRLAAVRVGIPHFRDYALLGDDLVIANAAVA…	688	c2174	111	0.039562	0.28565	0.020289	0.163242	0.139005	0.27035	0.018745	0.208945	0.177647	50.8806	SRR10849403-2485-4	QDH87474	745	706	51.7	365	305	479	11	67.85	8	683	8	707	0	709	RNA-dependent RNA polymerase	partial [Mitovirus sp.]	2587224	Mitovirus sp.	Mitovirus sp.	TRUE	15.3606	5.88079
SRR10849403	NODE 25177	4	TAACGCTCCATCTTGATCAAAGGTACCATCTTGTGGTATTTTTGATAAGTTATGGAAGATTGAATCGTGAAGAGGCCGAAGAGCAAGTTGAATCCACCAGTTTGTTATTGCAACAATTCTGGCTTTTCCGGCTTGGTCATAGACCACTGATAACTTCCCTAATTTCATTGGTGACATCACTTTACATAGTAGTAAAATACCATATAAAGGTCCCATAAGAACAAGGAGGATATTAAGCCACACCATATAACCATAAGATTTCGATCTTAATGCTAATATGTGAAAAGCTAAATACTGTTTAGGATGAGACAACAGGGCTAACGCATCTAAATGCGAAGTCCATGTAGCCTTTGATCCATTCGGTCCAGCATTCTCTGATATAAAACCTTTGAACGCATT…	ATGGTGGTATTCCACCCTTGGCTATATAACAGAGGCAGTTTCCGAACTGTCTTGACTAACGTTTATGTTATACCAGTCTTGTTGATCCCGAGATATATAAATATCATGAAAACAAAATTCACAACATTTACACACCTTCGAGTCAAAAAGTCAGTTAGCAAGTGGATCAAACTTAAAGAATTTAAGTTCTACTTCCTAATTACTATCTGGATATCGCAGTGTGATAAGTATGCATTACCATTTTATGTATTAATGGATCGTATTAAAGTGCTAGTTCACTCTACAGGTTTTAACTTTACGTTTAATTACCTTAAGGTGGCAACGCATTTAACTATACAAGCCATTAATTGCTCTCCTTTATTCGGGATGTCAGAACCTCGGGTAAAAAGAGATCATCAT…	MVVFHPWLYNRGSFRTVLTNVYVIPVLLIPRYINIMKTKFTTFTHLRVKKSVSKWIKLKEFKFYFLITIWISQCDKYALPFYVLMDRIKVLVHSTGFNFTFNYLKVATHLTIQAINCSPLFGMSEPRVKRDHHGFPTLIPVEIRQIIRDKSHPDYVKVVKATLTSLSIFRTFSTQVEPKLSTIIAPFIGLSRTLNNVELAEVLKGLKIRIYSNAFKGFISENAGPNGSKATWTSHLDALALLSHPKQYLAFHILALRSKSYGYMVWLNILLVLMGPLYGILLLCKVMSPMKLGKLSVVYDQAGKARIVAITNWWIQLALRPLHDSIFHNLSKIPQDGTFDQDGAL	345	c1035	1	0.588802	0.014067	0.204031	0.009412	0.600436	0.246853	0.403616	0.030902	0.030606	62.341	SRR10849403-25177-4	QIR30267	741	317	40.379	128	169	175	5	55.21	44	345	11	322	4.2e-58	210	RNA-dependent RNA polymerase [Plasmopara viticola lesion associated mitovirus 44]	2719472	Plasmopara viticola lesion associated mitovirus 44	Plasmopara viticola lesion associated mitovirus 44	viruses	TRUE	0.00761388	0.00645792
SRR10849403	NODE 2521	4	CCGATCTCCGGCTATGCCGGGTTGCATTACCTCGCGGATAAGCGCGCGAGGTTGAGACCCGAGACCAACAACTGTTGTTACACAGTCGCTAATCAAGAGTAACCTCGCAGTTCCAACACTAACAACTGTCTTATGTGAAACTCATACTAGCTAAGTTGTTCTGGTCAGTGCCGAGCCCCTATTCCTTTCAGAATAGGAGGTTTGGTAGACTGGGCCAGCTTAGGATAGCTGTGTGGATCATCTGATAAGAGAGTGGTTAGGATCGCGGCTACCGAGGGGTGTCGTACCCCCAGCGTTCAAGAAGGCTAGCACCCTACCTTGGGCGTGGTAGCGTCCCTAGCACTGCGTGAAACTTATATAATCGTTGCTACAATGACTAGATTAAGTACGATAAGGAAG…	ATGACTAGATTAAGTACGATAAGGAAGTTAATCCCTATAGTATTAACCTTGTATTGTGAGCAGTACGAAGTATACAGTTCACGTGTAACAGCTTACCTGGATACATTTTCACATAATGTGGACCACCAAGGCTTAGAACAGACTGTTCGAAGGTATAAATTCCTTCGTCTAGCTGTTTTAAGGTACCTTAGTGGGAATCCACTATATGAACTTGAGTCCGTAGCACTAGATTCTTCAGGTTTTCCAAGGGAGTTATCTCTATGGAAATCTGACTTAGATAACCCTCAAACTATAAGAGTTCTCTTAACATTGTTAAATGTTGGGAGAGCTTTTAAGTTTAAGGCTATTCTAAAGTTAGATACCATCGAGACTCCCTCATTGGGAATTCCTCAAAATGAG…	MTRLSTIRKLIPIVLTLYCEQYEVYSSRVTAYLDTFSHNVDHQGLEQTVRRYKFLRLAVLRYLSGNPLYELESVALDSSGFPRELSLWKSDLDNPQTIRVLLTLLNVGRAFKFKAILKLDTIETPSLGIPQNEDTIKVICKTLGVYPQSLSWRDFHFSTKSGPNGPALASALTDLDAITPQQKEDIILLGGLALQVAMTKPFQRTGLGYSMMDIWRLIHSKAEKYSRKLSYFSDKEGKTRVIAILDYWTQTALKPLHDALMGILRNIPSDFTFNQDDFQSSLPSTGPYYCYDLSAATDRMPVDFQVSVLTNLIGRDHALAWKRLLVGEAFVNKDCDHPIYYRAGQPMGAYSSWAAMALSHHVMVQLSAINAQVVKPGCYFPDYCLLGDDLVIANREVAL…	720	373	2532	0.369265	0.118448	0.053398	0.076089	0.452609	0.458834	0.191148	0.12441	0.018417	57.3021	SRR10849403-2521-4	QDH87474	745	708	37.994	269	388	390	15	55.08	4	677	8	698	1.99e-137	432	RNA-dependent RNA polymerase	partial [Mitovirus sp.]	2587224	Mitovirus sp.	Mitovirus sp.	TRUE	0.0384632	0.0147822
SRR10849403	NODE 2538	4	CTCTTCCGATCTGTTCCGCGTGCTCTAACTTGGTCCGTCTGTGTAAAAGCAGACGTAAAACTAGTGGGACTACTCTTGCGAGTGGTTCCATTAGTCTTTGGGCAATTAACAAGCTCTTTGGTCAAGGTTACCTGGGGTTATGCCAAGAACGTAAGACGAGTTTATCGAGCCTCAGGCCCGAAGGGATTGGCCCTTTATCTTAAAACCTGCTATTTGCTGTTACAGCATTCAGCAGGAGGGATGAAAGATCAGTCCCCTTGGACCCTGGGAGCGAACGTTTCGAGGACCCGCCGTGGCGTCCCACGTATTATCAATCCTCAACATCGTAGCCTCATTTTGAAGGGCGATGTTAGAGTAATTGGTTTTTGGTTATCCCTATTTGGACTCTATCGAGTGATC…	ATGAAAGATCAGTCCCCTTGGACCCTGGGAGCGAACGTTTCGAGGACCCGCCGTGGCGTCCCACGTATTATCAATCCTCAACATCGTAGCCTCATTTTGAAGGGCGATGTTAGAGTAATTGGTTTTTGGTTATCCCTATTTGGACTCTATCGAGTGATCGAGTTCAAAGGGAGCCTCAAACTAAAGACTATAACGGAGTTAGGGATTGACATCTCTGACTTCCGTCGGGATTGGAGTGCGTGGGTGCCAGACTTCTACCGCCGTCTACGGCTTATTACCAAAGACGAGCTGAAGTTGGTTCCGACTAAAGATCTCGATCCCTTGAAGTTTCCATTCATTAGAAAGGCCTCACCCTCATCAGGTGGGTTCTCGTCAGTAATGGCGTTTCCTTGGGACATC…	MKDQSPWTLGANVSRTRRGVPRIINPQHRSLILKGDVRVIGFWLSLFGLYRVIEFKGSLKLKTITELGIDISDFRRDWSAWVPDFYRRLRLITKDELKLVPTKDLDPLKFPFIRKASPSSGGFSSVMAFPWDIALFGAVPEMKLALTGWLKLVDGLDLLWALKPIWKAQDLVADRAWAKYRKGRESGEFPDSNLFLEWDSTVQTIEDRRKWHYENYWFDKRYFGAVGFKEEPGKIRVFAMVSILVQALMQPLHKWIFSKLRLIPTDGTFDQLAPVERLIKRLKSDEEFVASYDLSAATDRLPLLLQMDLLNPLLGYELSALWGTLLVSQPYRLPRIAKSYNLGYSSVRYAVGQPMGALSSWAMLALTHHALVQLAASKADPRLQGWFQRYAVLGDDVVI…	742	241	2466	0.031471	0.35248	0.007409	0.185781	0.196738	0.314385	0.025281	0.208563	0.200885	50.1348	SRR10849403-2538-4	QDH90980	874	787	54.13	426	315	525	7	66.71	1	741	88	874	0	783	RNA-dependent RNA polymerase [Mitovirus sp.]	2587224	Mitovirus sp.	Mitovirus sp.	viruses	TRUE	0.0177657	0.00693432
SRR10849403	NODE 25490	4	GCCTAGTATTACGCGGCTAGCCGCGGTGAGTACAAACTAAAGTTAACTTTGAAGTTAACGGTGTTAAGTTCTCCTGAGTTATAGGTCCATCTACATGAACTCGAATTCTGTGAGTAACATATTACCACTAGCCCTAGGGTTAGTATTAGTAATACGATACCACATATTCTTGTATCTAGTAGATTGCTCCTTAATCTTAGTTTTCTGCGTCCAGTCAATATTTGCAATATTGGCTGCTACATCATCCTTGATGATAGTTGAGACAAAAGATCACTTAAGGTCGTCAGGCTGCTTAATCAGCACGGTACCTTCAAGGTCTTTAGATGTTTGAGCAAAGCTCAAAGCATAAACTCAAAAACCAGGACCCAATAACTTAAGTAGGAATTCGAGAATTCCATG…	ATGGGAGCTTATAGCTCATGGGCTATGCTAGCTTTGACTCATCACGTACTTGTACGTGTTGCTGCTCAACGTTGCGGAGTCCAGCGTTTTAAAGACTATATCGTATTGGGTGATGACATTGTTATTAAAAATGACAATGTCGCGTCCGAATACCTATTTTTGATGAAATGCCTGGGTGTTAAGATTAACTTAAGTAAATCTATAATTTCCAGTCGTTTTTGCGAATTTGCAAAACGTTGGAAAGGACCAGGGTATGAACTTACTCCAATTGGGCCAGGACTTGTCCTGCGCTTAGTTAGAAGTAAATATTACCTTAATATCTTTGTAATGGCACTCTTAAGATTGAGATTACTCACTTCTTTATATGACATTCGAGATCTACTCAAAAGAAGAGAAATC…	MGAYSSWAMLALTHHVLVRVAAQRCGVQRFKDYIVLGDDIVIKNDNVASEYLFLMKCLGVKINLSKSIISSRFCEFAKRWKGPGYELTPIGPGLVLRLVRSKYYLNIFVMALLRLRLLTSLYDIRDLLKRREIHTMDYSSNEIVLWTSLGLSGILHKSFSHDTSLDESIEKCFSYVGLYTPSSVYYALGALNSLRIKEKTKALKTFDEQLTWFNENWIKVIVSKNVPHGILEFLLKLLGPGFWVYALSFAQTSKDLEGTVLIKQPDDLKWSFVSTIIKDDVAANIANIDWTQKTKIKEQSTRYKNMWYRITNTNPRASGNMLLTEFEFM*	330	c1080	91	0.501262	0.076637	0.086899	0.045464	0.627116	0.484126	0.244364	0.09369	0.040985	62.628	SRR10849403-25490-4	QDB74992	697	306	38.235	117	185	170	3	55.56	1	304	372	675	9.7e-56	203	RNA-dependent RNA polymerase [Neofusicoccum parvum mitovirus 1]	2587538	Neofusicoccum parvum mitovirus 1	Neofusicoccum parvum mitovirus 1	viruses	TRUE	0.00866407	0.00739255
SRR10849403	NODE 2555	2	CGCCCTTCTACGCTGGTGACCCCCAGGACTTATCCTGTTTACCCCAGCGCGGTTGTTAAATGCCAACCGTAACATCGCCCGTATCCTTTCACCGTAAGGTGAAGGCCTGTTCCTCTCCTTACATCTCGGCACCCTTGCTAGGGGTGTGAGGAGCAGGAAGAGCTAAACCTGTAATGTGGACAGGTGGAGTTGCTAGCCCAGTTATCCAACTTGCTAAATTTCGCGCTTTACCGCGCGCAAGCTTAACAAGCTGAATAGTTTCGGCTACCGTGACTCTCGCCGTCATGTTCTTAGGGATATCATACTCTAAACTTGGAAGAGGCTTAGCTTCTACCAAGGGCAGAGGTGACCATACCTTTTGAACATACCACTTGATGTCTTCGAGGTCAGCGTATGGGG…	ATAGACTGGAAGGGTGCAAAACCTGATTTCTCCTCGATTACTTCGCCGTTTTCGGGGGTGAGTCAGACACTCTTCAACCAGGAGATCGCGGCCGTATTAAAGAACTTCACCCTGCCTACATTCCGTCTCGGATATGTAGTACCATGGGTGAACGTATCTTCAGGGCCTAATCATCCCTGGTCCCTTTGGGGTTCTGCGAAAGACATCCTTGGGTACGCCCTAAACCCACTAATATTAGTGGTTTTCGGTGTGTACACTTGGGCAAGCGGACAGCGATTATTAGCCTTATGGCTAGTGGTCGTGTCTCACTTACTTCTGCCAGTCGCTCTAATCCTTTGGTATCGAGGAATGCGATTCCCGTTAGGACGGCTTTCCGTTCTAGCGAAGGATGGCGGTGGA…	MDWKGAKPDFSSITSPFSGVSQTLFNQEIAAVLKNFTLPTFRLGYVVPWVNVSSGPNHPWSLWGSAKDILGYALNPLMLVVFGVYTWASGQRLLALWLVVVSHLLLPVALILWYRGMRFPLGRLSVLAKDGGGKRRIVGVVDYWSQWALRSLHLYLFDVLRRIPQDGTFDQMGPIGPLLDFARLGYPSFSFDLSNATDRLPVALQEQILRNLSGSWLLAWAWRQLMTLRSYTNPACGAIKYAVGQPMGALSSWAMLAVSHHIIVQVAAYRTGWKGWFPLYALLGDDIVILTKSVADEYVSIMRYLGVPINQGKSIISDKGLIEFAKRVVSPHVGDLSGISGRELLRFTRSSGHAIDLFAHLMDLGFIVFPNQGLEMGRRLGRSLASIPVRMILASAYMR…	558	c1948	275	0.038325	0.147575	0.054611	0.074201	0.19817	0.121558	0.104778	0.068681	0.135245	49.3818	SRR10849403-2555-2	QDH89945	814	557	96.409	537	20	546	0	98.03	1	557	206	762	0	1099	RNA-dependent RNA polymerase [Mitovirus sp.]	2587224	Mitovirus sp.	Mitovirus sp.	viruses	TRUE	0.0215727	0.00833565
SRR10849403	NODE 25636	5	GCCGAAAGGCATAGTAGTTTCAGACCCCACAACTGACAATTGTGGTCGTTAAACTTCGCTGTGAGCCCCAACCCACGCCTTCGGTATGTTTAATCATACGATCAAGCAGGTCCTTTTTTTTTTTTAAGGACGGATCAGCTATAGTGGTAATACCACTAATCTTCTGACACCGGATAATCAGAGTGTTGCAACTCTTTTACGAGGTATAGGCTAGCTCCCTGTATCAGTTAAGATATCTAGGACAGATAGATTTACTGTCACAATAAAATACGCTATGAAAAATAACATATTTTTTGCAACTAGTAAAGGTACTTCTGAATGGATTACTTCGAAAGAAGTTGGTCGATTCATGAAATATACCATCTGGTTAATGAGAGCTCAAAACTATAGTCAAGATGT…	ATATCTAGGACAGATAGATTTACTGTCACAATAAAATACGCTATGAAAAATAACATATTTTTTGCAACTAGTAAAGGTACTTCTGAATGGATTACTTCGAAAGAAGTTGGTCGATTCATGAAATATACCATCTGGTTAATGAGAGCTCAAAACTATAGTCAAGATGTTTGCAAGCTTCGAGACAGTATACAAGAGCTTATTAGAGCCAATGGCTTTAATTTTACGTTCCTTTATTTAAAGGAATGTCTGCGTCTTGTTGTCCGTTTCTTAGCTGGTTCTCCTGAAACTGTTTACACAAATGGTGTAAGAGTCCGGGTGAACCGCCATGGGCTACCTGTAATTATACCCTATGGTCTACGTATCCTTTTGGGAACGTCGGCCGATCAGGCATTAGTTACT…	MSSTDSFTVTMKYAMKNNMFFATSKGTSEWITSKEVGRFMKYTIWLMSAQNYSQDVCKLRDSMQELISANGFNFTFLYLKECLRLVVRFLAGSPETVYTNGVSVRVNRHGLPVIMPYGLRILLGTSADQALVTSLVLTCLSMFRTFPTKVKPSLDSIMEPFNGLVRTFACKGVVKSFAGHSKIGFGKISGFISESAGPISKRATWGSGVDAIALLLFPQVAFSIARVLVAQSAYLYLASLASMWFLVGPMYLVSYVIGIQPSNPIGRLSVVYDQAGKARIVVFINQERKLGDRSRSDTVVVLTMNYAD*	309	233	1159	0.527596	0.00465	0.110989	0.003804	0.60811	0.213255	0.321288	0.000269	0.010543	59.2814	SRR10849403-25636-5	QDH87779	444	232	56.897	132	98	170	2	73.28	70	299	1	232	2.81e-82	265	RNA-dependent RNA polymerase	partial [Mitovirus sp.]	2587224	Mitovirus sp.	Mitovirus sp.	TRUE	22.4604	19.2133
SRR10849403	NODE 2576	4	CCTGAAGAGGAATTCCATGTCAGTGACATGTCGCGATATTTTCCGACTAACATTGAACTAGCCTTTACCCCGGCTAGCCCCCAAAATGAGGTTAATGTGCAGAGACTTAAGGGCTGGAAATGCTCCAGCAGACGATGTTCCCAATAACCATAGAGGGAACAACTCCTTTTGTTTCTAAGGAGTAGAGGGATTTCTTGATATGAGTTATGCACTCAGCCTCAAGCATGAAATTGCTCCAAGACACGGTTGCACGCCGGACTACTGTACCCCCTGAAAAGGGGGAGGAACAGAAGTCTTTCACCTGTACGGTATAGCTACCTGCAGCAGTGATCATTGGTTGATCCCTGTCACAGAGCAGGATAACTCTGTAACCCTACTAATTCAATATTATGAAAATAC…	ATGAAAATACACAACATTAAATTAATAAGATTTCAGCTTATCGTGAATTCTAACTTGTTCAGCCTCGCAGTTGTCCGGCCGGTAGGTGGTTTAATACCCACTATCCACGTTCAACATGCTTTCCACGCGAGCCCTGCACTAGGTGTGCCAAACTCCCGTCACCCTCTCATTTGGAGAGTCGATTGGATGATTGTCCAATCCGGTCAGTATGCTGTTGTGGACCCAGAGTCCCCATCATCTATCCTTTATCTTACGAAAAAGGAGTACTTGAAGTTGCTGCAGGTTGCCCTCTCAACAGATAGTAAACTAACTGTCTTGGCGGTTCCCTACGACGCGCGTCCAAGAGATGCGGAGATAGAAGCACCGAAACCCGAAAATTCCCCCCCAGTTAAGACTGTG…	MKIHNIKLIRFQLIVNSNLFSLAVVRPVGGLIPTIHVQHAFHASPALGVPNSRHPLIWRVDWMIVQSGQYAVVDPESPSSILYLTKKEYLKLLQVALSTDSKLTVLAVPYDARPRDAEIEAPKPENSPPVKTVGHAIFWRGMLSRISRSYRAFLSRESKMFDSKKIPMYLSGLVKRWSLAVGHWAALPLTTQSWFKDIVSVLPHLQHVLKVQGTTGLVLRLKTSMLLIQQYLAGSPLGPFAFGYGVAVKHGLPAWLPLGARAGIRARSHKVIRFWLSILYIYKVIEMPHKVLKALKTIAAPAFVSTPILDVILAQYRTFLRTVFIPKVLGGVRPIPEGPHRFTVFTPVSAGPNGSPAINKVDADAAALTKEYLESETSNQEKVGSGKTTIDEPTTILEM…	730	390	2579	0.070428	0.344293	0.056618	0.19173	0.24572	0.441756	0.063585	0.227629	0.115641	52.8865	SRR10849403-2576-4	QED42993	687	721	31.345	226	403	349	17	48.4	41	711	7	685	4.43e-86	296	RdRp	partial [Scutellospora mitovirus C]	2592736	Scutellospora mitovirus C	Scutellospora mitovirus C	TRUE	0.0105019	0.00406893
SRR10849403	NODE 2591	4	ATGGCGTCTGTAACTTATTTTTGAGGGCATTTATATGTTAAAGGTTATCCTTTTATAGAGATGATTGCTCTTTTAGGTCATTTTAGTCCATAAATACCCCGTAAGTGTTAATTAAAATTAAATAATTCAGAAATAATACCGGATTTATACTGATCTGTAGAATTGTCAGTTCTAGATTATAGTCTGCCACTTTTACATAAATAAGTTGATTTCTTATTTAAAACGTCAGCCGGTCAACACTACTATTAGGTAGCGTTTAAGTGTCAGTCTCCTAGTATTATGAGACCCTCGTTACCATTTAGATAACTTCGGGGATCCTATAGCATGGCAGATCTTGGTAGTAGAAAAGTATCACGTCCCGTAATGGATCGAGCAGTCGGATTCGGAATAATTCGGTCC…	ATGAGAGATTTTCCGATCCGAGACGCTATCTTAAAAATAGCTACTCATTTCAAAGGAGGAGACGAGTTCTCATTATTAATCGAGAACTTATTTGCAAATACTGCATGGGATAAAACTTTTCCTATTACAAAAGCTTCCCGATTAGTAACATTTACTGCTCCGGGAGGAAAAGCTAGAGTAATAGCGATTGCAGATTGGGTGTCTCAGACAGCCCTCTCAGCTATCCATTTTACACAATTCCAGTTATTAAAATTGATACCTTCTGATCGAACTTTCTCACACAAAACCGGTTTAGATATATACCGAGATAAAGTGGAGAATTTCTATTCACTAGATTTATCTGCCGCGACCGATAGATTCCCAAGATTAGTACAAGCGAGAATAATTGCTCGAATGTTT…	MRDFPIRDAILKIATHFKGGDEFSLLIENLFANTAWDKTFPITKASRLVTFTAPGGKARVIAIADWVSQTALSAIHFTQFQLLKLIPSDRTFSHKTGLDIYRDKVENFYSLDLSAATDRFPRLVQARIIARMFAKLGFDGDSIAQCWLTIIDREFSTRGSYFEKQISSVKYSVGNGMGLFSSWSTMALTHHYIVNEVCGVPTEDYRLVGDDLLIRNNKESYQKYLRIMADLGVGVNIRKTIVSEEKPPTIEFARNYVIQGVRIKPILFGVLFAWIDNNITSDTVIWYIRDWINNKNLNEIIEILDLKDNRLARFNIIYYMYRESILNHEEILSVLRSFSEFKKYSIDHLRKIKQVTASARLKITIKDKTIRGFYDTLLSQCIVRKPEELKFVVNFAQNI…	473	c2482	1064	0.574897	0.047073	0.158229	0.030524	0.526312	0.322284	0.28231	0.076392	0.060815	63.4742	SRR10849403-2591-4	QDH90424	725	451	43.459	196	235	295	6	65.41	9	450	256	695	7.38e-122	382	RNA-dependent RNA polymerase [Mitovirus sp.]	2587224	Mitovirus sp.	Mitovirus sp.	viruses	TRUE	0.00647618	0.00256178
SRR10849403	NODE 26150	4	TGGTTTGGCGAATTCCCTGTTTGTAAGCAGATTCTCTCATGCATCAGCAAAGACTGAATCCCCAAAAATATTTTCGAGGAGACGTCTCTGTAAATGCACAGGAAATCTGTCAGTAGCAGCAGATAAATCGAGTGAATGAAAACGCTCTGAATTCTGTAATCAAGGTCCTTTAGGATCTTGAGTGAATGTCCTATCCATAGGTATAGTTCTCAACAAAGAGAGAAGTATAGTATGAATAGGTTTAAGAAATAATTGGGATGTGTAATCCAACATCGCAATTATTCTTAACTTACACTCGGGGTCCGATATAAATGCCAATTCTCCGGTATAACCGGAAACATTCTTTTTACATAAAGGATGTTCTAAACCTTCATTAGATTTAGGGAGACACTTATTAAA…	ATGAATCAAAATTTATTCAAAATCACAACAAAAATTTGTCGGATGATGTTTAAAGGTTTTGATACGGATAAGATCATAAAGTCCTACTTCCTAGTTATGACCTCAATGATTCGCTCCAATGGAACGGTTTATACTGTAAAAGCATTGAAAACAATGCGTTTACATATAACTCGTTACCTTTGTGGTGAGCCATTGATGGTTAATAACTGTGGAGTTGGTGTAGATAAATCTGGTTGACCAAAACGGCTCCTTTTCTTAAAACCATTGTTAGATCAAGGACTACTTGGTAAGAAGTTACTTCTTACTATAGTAGGTCTTTCTCGAACTTTGGAATTAAAGAAAGGAGAAGAAATCGAACCCGATTATAGTACTATTGAAAGACCAGGTCCCTCTAAAAGG…	MNQNLFKITTKICRMMFKGFDTDKIIKSYFLVMTSMIRSNGTVYTVKALKTMRLHITRYLCGEPLMVNNCGVGVDKSGWPKRLLFLKPLLDQGLLGKKLLLTIVGLSRTLELKKGEEIEPDYSTIERPGPSKRYTIPYGVIRRFISAYNLNRSKPEFKISDVFLSVKGSPTGKASLTSVVSVLLLSYPQMHWIFQLTSDSGRDFFSKFYTWSFNKCLPKSNEGLEHPLCKKNVSGYTGELAFISDPECKLRIIAMLDYTSQLFLKPIHTILLSLLRTIPMDRTFTQDPKGPWLQNSERFHSLDLSAATDRFPVHLQRRLLENIFGDSVFADAWENLLTNREFAKP	345	c1035	1	0.576019	0.025591	0.076517	0.033667	0.590884	0.43206	0.234013	0.070027	0.009556	63.3621	SRR10849403-26150-4	AKN79252	719	347	46.686	162	168	224	4	64.55	1	345	1	332	2.45e-98	316	RNA-dependent RNA polymerases [Alternaria brassicicola mitovirus]	1676469	Alternaria brassicicola mitovirus	Alternaria brassicicola mitovirus	viruses	TRUE	0.0033256	0.0028669
SRR10849403	NODE 26600	5	TGGGTTACACAGGCTTCCTGGTCAAACGTACCATCTTGAGGTATCGTACGCAGAGTGTCAAAAATCAGATTATGGACTGGCTTCATAAGAAGCTGCGTCCAATAATCTGTTATTGCCACTATACGCACTTTACCGGCCGGTTCCTCGATCCTATGGAGCCGACTAAGCCAAGAGGTAACGCCAGACAACGCTGACCATGAGGGATAAAGTATCCAATGGACAAAGGCAAAAAACCTGATCTGCATCGAAAACCAGATTCTGTACCTCCGCCCATAGACTGCACTAGCGTACTCCTTCTGGAATAGACGAATAGTCTGGTGAACACCAGAGACCAGCGAGGCTGCGTCTCTGATGGCACTCACACTACCCATCATCCCATGGGGACCTACACTAGTACTT…	TTGCTCTTAATTCAACATATAATGTTAAATCAAGTAAACAACTGGTTAATTACCGGAGGAGGCATCAAGAAGTTAACTGACTTCCTGGTGCTCCTTTTTGGTGTGGGCGCATTGTCCGACCTTAGTCGGTCAATACGCTCCCTCTACCGTCACAATGGTGCTGAATTCACTGTCTTGTACTTGAAAGAGTGCAAGCGAGTGGTTGAGCATTTTTGTAGCGGTGAGGCTCTTAACAATACCATTAGTCCGCCGTTCGTTGGTTTAAGAAAGGGTTTACCCTCTCTCTTACCAGCGGATCTACGGAAACGGATCAGGTGCAGTGACAGGGTGGGCATAATGCTCACACTGACACTCCTAGGTCTTTATCGGGGACTTGTCGTCCCTCCTAAAGTCAAGGTG…	LLLIQHMMLNQVNNWLITGGGIKKLTDFLVLLFGVGALSDLSRSMRSLYRHNGAEFTVLYLKECKRVVEHFCSGEALNNTISPPFVGLSKGLPSLLPADLRKRISCSDSVGMMLTLTLLGLYRGLVVPPKVKVETMTDGYAGEADHLLGFSDTVERFLSQLQMGKLKKPRLWLSTSVGPHGMMGSVSAISDAASLVSGVHQTIRLFQKEYASAVYGRSYSIWFSMQISFFAFVHWMLYPSWSALSGVTSWLSRLHSIEEPAGKVRMVAMTDYWTQLLMKPVHNLIFDTLRTMPQDGTFDQEACVT	305	c917	3	0.122352	0.12496	0.024938	0.109997	0.218573	0.184612	0.082456	0.122989	0.092541	50.3472	SRR10849403-26600-5	QDH90379	777	302	47.351	143	154	197	1	65.23	8	304	1	302	2.07e-85	282	RNA-dependent RNA polymerase [Mitovirus sp.]	2587224	Mitovirus sp.	Mitovirus sp.	viruses	TRUE	0.00393822	0.00341859
SRR10849403	NODE 2666	4	GCCAAAAAGCTTACCAAAAGCCTCTCATGAGTTCATACTCATGTCAGGTTCTGGTTCCCATTTACCTTTAATAATTTTCTCTAATTCAGAGTTATCAAAATTACGTTTGACGTTTTTGATAACATCTGAAGGTTGAGTGAAAGTACTTTCGGTCGTTGAAGACCCATAGTATATTTCAGTTACATTATTTAAGGTTCTAAATCCTTCCCTAATAATGGTACCAACTTTTAATAAAGATTGTATTTTGTTACGATCCTTATTAAAGATGTTATCAATATTAAGGTCTGAGATTTCTTTACCAGCATTGTGTAAACTAATGCTGTCATCGAATTCTCATGATTGGGCTATCTCTCAAGATGCCCTTATGGAATTATAAATGGATAAGAATATAACATTATC…	ATGAATAACTTATACATTAAAATCTTAAAAAGACTTTTAGTATTGTTCTTTCCAAACATAAATCTAAAGCCCTTCTTTAGACCCTTTATATCTTTCCTTTTTAAAAGTAGAGATACAATGGGTTTAGTCCATACTATTAAGTATTATAAACAAATGAGACTACATTGTACAAGGTACATATGTGGTTCTCCATTGTTGACTAATACTATGAGTATTGGACTGACTAAAGATGGGTGGCCAAAAAGACTTTTATTCTTAAAGAAATTTGTTGATAAAGGTGGTTTAACTAATTTAAAATTTGTTTTAACAATTTTAAATTTTAGTCGTTCTTGGAAATTAAATTCCAAAGAGTGAGCTAAAGTTGAGCCAAACTACTCAAGTATTACGGATCTTCCGAAA…	MNNLYIKILKRLLVLFFPNINLKPFFRPFISFLFKSRDTMGLVHTIKYYKQMRLHCTRYICGSPLLTNTMSIGLTKDGWPKRLLFLKKFVDKGGLTNLKFVLTILNFSRSWKLNSKEWAKVEPNYSSITDLPKGKYKIPGGFINKFVKEFSLKRKLPSFKLKDIYLSTKAGPEGPAVVKSYDSLLCYSYPEMQAILNLTDKEGQDFFTKSYRYAWDNEIYPEKCKFNGKLSFIKDPEAKLRIIAISDYFTQLYLKPIHNIIMNILKNNLSLTDRTFTQDPLHGWDLDNEHCFYSLDLSSATDRFPIDLQRRLLVRIFNEEFANSWSWLLSNRKFKLPKADSYVQYTTGQPMGTYSSWAVFTLTHHLLVHWCAYLNGVKNFNQYMILGDDIVIKHNEIAK…	735	c2205	1	0.803341	0.008818	0.135403	0.014213	0.658245	0.313662	0.363157	0.047111	0.033949	69.9295	SRR10849403-2666-4	QDH86886	738	740	67.162	497	225	596	11	80.54	1	728	1	734	0	954	RNA-dependent RNA polymerase [Mitovirus sp.]	2587224	Mitovirus sp.	Mitovirus sp.	viruses	TRUE	0.0212226	0.00836524
SRR10849403	NODE 2681	4	CTCCGGACGATATATCGTTGTAGATCCAAATAATAATGGAGTACTAATATATCTTAGAGAGAAAGAATATAACCGATTGGTTAGTTCAAGTATCGCTAATGATATTACTATCATTGTTATCGCGACTCCAGATGATACTAAGGAGACAATCAAAAGCCGTTTTCCAGACTCCACAACTCCCAATATAGAATTTCTTGTTTCAAGAATTACTAAATTGGTTTCTTTAATTCCTGGTTGGGAGATTAAGGACTCTATGATTTATTTTAAAAGAAATTTTAAATATTTCATACCATATTATTATAATGATATAATAACGTGGCTTGGGATCCCATCTTCAACAGAAAGTAGAAGAGCTGTAGATTCCTTGAATAAAAAATTAACGAGATATTTTACTTACAG…	ATGATTTATTTTAAAAGAAATTTTAAATATTTCATACCATATTATTATAATGATATAATAACGTGGCTTGGGATCCCATCTTCAACAGAAAGTAGAAGAGCTGTAGATTCCTTGAATAAAAAATTAACGAGATATTTTACTTACAGAGGGGTTAATAACCTCATTCTAGTAATGAAAATATCATCCATCGTTGTCCTAAAATATTTAGGTAACGAACACTTAACTTCGACTCAAAGTCTTGGTCAACGTATTAAACTAGTTCATGGTTTACCTGCATTTTTCCCTCCTACCATTAGAAAATGGATAAGAGATGGTTCTATTAAACATATCAGAGTTATTATGACTCTTTTATATTCTTTTAAAGCCATTAGAGGAAAATGGGGTTTACCAGATGTTTCT…	MIYFKRNFKYFIPYYYNDIITWLGIPSSTESRRAVDSLNKKLTRYFTYRGVNNLILVMKISSIVVLKYLGNEHLTSTQSLGQRIKLVHGLPAFFPPTIRKWIRDGSIKHIRVIMTLLYSFKAIRGKWGLPDVSSIQAAPYMLLEQFEQELLDTRSLFFKNFTSEPVILKDRTPSPPLILTASGNGSPSVAQTLFDAFYHCFDPNQCLRRYMILASSQFGQSQNPWVFCRAVMESYVADMQSGKLLWKYLKRFPLIKFLRRHYRLAFIGLKDNEPWSQTAEEFTMSHTIPGRLSLKFEAAGKVRVFAMVDYFTQYALRPLADDMMRVLRGHPSDATFFQNTRVEETLRENYRTCYSFDLKSATDLIPSQLYKIVLGARYGDDFTHAWFDLLVNRDFMVMK…	766	254	2551	0.707961	0.009371	0.105222	0.010324	0.754447	0.362377	0.345287	0.036584	0.027433	65.6605	SRR10849403-2681-4	QDH90897	295	279	84.588	236	43	259	0	92.83	374	652	1	279	4.3e-161	478	RNA-dependent RNA polymerase	partial [Mitovirus sp.]	2587224	Mitovirus sp.	Mitovirus sp.	TRUE	0.0107207	0.00420255
SRR10849403	NODE 2698	4	CCCAGCTCGAAGAGCTTATACCCTATTGGCCAGGACAGAATAGCCGGCAGGGACCTTTTCAAGGGTCGCGCAGTCACTATTCCGACTGGATAACCATTATCGATTTCTCTTTAATACCGGATATTCACGTTGCATTTGCAATTGAATACCAAATAGTGAAGCACCAAACTGCATAGTTCGGGCTTTAGCTATTATTAAAAAGGGATCCGATTTAAGTTGATTACGCAATTTTCTTCCTAAAGTGGAGAAAGTGAACACCATTTCAATGGAGGTTCGCTGATGACTACTCAACTGATCTAAATTAAGAACAGTTACAGTCTCTAATTGCTTCATCAAATCTGTAGTATAACCCAACTTTTTATTCATATCTGAAAAAGTCTTTATACTGTTATAAACAGC…	ATGTTACACAATATTGAAATCATCTTAAGATGGATTTCTAATTATTGGTTTCCTAGTATACCAGAGTCTACAAGACTTGAGTTAATTACCTATTGGATTAAAACAATCCATGTTTGGGTAATTAAAAACGGACCTAAAGTTACTATCAAACGAATTAAATTAATCCGTTTGATCACCACTAGATATATCTGTGGACAACCTCTTTTGGTTAATGACCAAATGGTTGGTGTAACTCCTGACGGATTTGCTAAATCTTTCCTTCCTTTTAGAGGATTGATAGATTCAGGTAATCCTGAAGGTTTAAGATTCGCCTTGACTTGTCTGGGAATATCTCGGTCTTTTCCTACTCCGGGCCCTATAGATTATTCAACTATAGAAAAACCATGGGTGGGTAAGTAC…	MLHNIEIILRWISNYWFPSIPESTRLELITYWIKTIHVWVIKNGPKVTIKRIKLIRLITTRYICGQPLLVNDQMVGVTPDGFAKSFLPFRGLIDSGNPEGLRFALTCLGISRSFPTPGPIDYSTIEKPWVGKYKKFNDDKFIKIFVQDFSGHFNPLVDRPSPHQAFLSLKSGPLAGPAILAAQVAASRFTGANLWGLAGIGGDSFMNWVKALKMSVKINQVGPYKFSKEDISLRKMSWGNRRFIHISDPEMKHRIVGCYDYISQLAFNPLSEWLFNCLRNIPYDRTFTQDPIIKDKDNINSYHSLDLSAATDRFPIDLQVQLLSEIAGPFYAACWKNLMVAEPFVAHDFLKEGIVWKKIFYSVGQPMGARSSWAMFTLTHHLVVQYAAYQNDCYPFKKY…	739	c2313	97	0.592511	0.066001	0.087719	0.040583	0.747188	0.489741	0.256054	0.090757	0.061633	62.3086	SRR10849403-2698-4	QDH86956	690	729	47.051	343	320	462	14	63.37	8	724	9	683	0	632	RNA-dependent RNA polymerase [Mitovirus sp.]	2587224	Mitovirus sp.	Mitovirus sp.	viruses	TRUE	0.016628	0.00652847
SRR10849403	NODE 27021	4	TACTCTGCCTCCCTCTCTGAGGCTAATCTCGTCATTTTGACGTGACAATATTTGCACCCATCGTGGAAAACTTAGTGCTTCGCTTTTATACTGGAAGCAGTCACTCCAAAGGTCACCTAACGCCTTCCAGGTAGGAAGGGTGTAAGGATCGTACTGGCGGATGACTTCATCCACTTTCTTCACACGAGCCCGTAATTGGTCATGGAACGGTCGAGCTACCCATTCTAGGAAGAATTCATTGAACGCTTGCATCGAAATGAAAGCATCCAATGGTCCTCCTTTCCCAAGCCTACTTCCCAGGTACCCCTGAACGGCGATTAAACCGTTTGGGAGTACCACGGGTTTCCGCTTGGTCCGCCCCTTCTTCTCATCCTCTGTCATAGGGCGATCTTCGCCATA…	ATGGGTGCTTATTCGTCTTGGGCCATGCTCGCGTTGACGCATCATGCATTAGTGCAGTTAGCGTATTTTCAAGTAAACCCCAAGGACGCAGAAGGGTGGTTTCAGGATTACGCAGTATTGGGCGACGATGTTTGTATTGCAAACAAAGCCGTTGCTAACGAATACCTGAGAATAATGGATCTGATAGGAGTTGAAATCGGCTTAGCCAAAAGTTTGGTTTCTTCTCAGGGAACTTTCGAGTTCGCTAAGAGAACTTATTTCAAAGGACAGGACGTATCGGGTATCTCCTTAGATGAAGTGTCAGTTTCGTTAAAGAATCTGACAGCACTCATGGAGCTAGTTCGTAAGAACATGAAATTCGAAAGAATTCGTGTGTCGACTGTAGCACGTTTCGTTGGT…	MGAYSSWAMLALTHHALVQLAYFQVNPKDAEGWFQDYAVLGDDVCIANKAVANEYLRIMDLIGVEIGLAKSLVSSQGTFEFAKRTYFKGQDVSGISLDEVSVSLKNLTALMELVRKNMKFERIRVSTVARFVGFGYRNLGRLQVIWALGNRLGRLSACLHQPGGIWSVPFEAWVSAVGPGGAIKEDLFQWPMAVGIWYELINRAVNAIVAIEKLLPQLGLYSYSYGEDRPMTEDEKKGRTKRKPVVLPNGLIAVQGYLGSRLGKGGPLDAFISMQAFNEFFLEWVARPFHDQLRARVKKVDEVIRQYDPYTLPTWKALGDLWSDCFQYKSEALSFPRWVQILSRQNDEISLREGGRV	357	c1071	1	0.049435	0.327965	0.017988	0.227016	0.209326	0.352675	0.026803	0.281259	0.275822	51.0917	SRR10849403-27021-4	QDH89813	818	358	41.899	150	191	211	5	58.94	1	350	427	775	1.45e-74	256	RNA-dependent RNA polymerase [Mitovirus sp.]	2587224	Mitovirus sp.	Mitovirus sp.	viruses	TRUE	0.0030193	0.00263694
SRR10849403	NODE 2749	4	GTAGTGAACAGTCTGGACCCCGGCAGTTCGCCTATTCCCAGCTGTACTCGTTTACGAGTGTCTTCAGTTAACCCTTGCTTACGTCTCCAGATAGGAGATCAACAAACACTAAGAACACACTTTAAAGAAAGTCGTCTTCGCATTTGCTCGTAAGAGAGACTCTTTGATCAGATTTCTAATATAAGAAATGAGAATCATCTTGTCTATACATACCACAATCGTCCTCCATCATATCGTAGGTGTTCCAAATTGCTTTAGAAACATCACGGATGAAGAGATTGAGTTGTTTACCAGCTTGCTTAGACCAACGTAGGTCAAGACCTACAATTGGTGACATTTCTAATAGAGCCAGTGTACCTTCGTGAGTTATAGGAATCTGATGGATTTCAGCTTCGAATC…	ATGAAATTCTTCAAATACACTATTTGGTTAACTAGACTTAGCGATCAGAATCAAGACATCCTAAAACTAGGACATAACATAAAATCATTAATTAAAACTAATGGTTTTAACTTTACGTTTCTATACTTGAAAGAGTGTAGTCGTTTAGTAGTTATGTTTCTAGCAGGAACACCTACCAAGTCCTCTTATAATAAAGGGGTACGAGTTAGAGTGAACCGCTATGGATTGCCTGTTATAATACCTAGTCCTCTCCGAGTCCGTTTAGGGCTCCAAGGGGATAGTGTATTATGGACAAAAGCAATTCTTACTTGTTTGAACATCTATCGACAATTTCCTACAAGGGTTAAACCTGATTTGAGTTCTATTATTGAACCGTTTTCAGGGCTTAACCGATCTTTG…	MKFFKYTIWLTRLSDQNQDILKLGHNIKSLIKTNGFNFTFLYLKECSRLVVMFLAGTPTKSSYNKGVRVRVNRYGLPVIIPSPLRVRLGLQGDSVLWTKAILTCLNIYRQFPTRVKPDLSSIIEPFSGLNRSLVLPRSLVRNFVRGHRIDFGVIRGFISESAGPIAKRATWGSGVDALALILHPVIAISVIRALWAGKAHLYIVSLVTIWILLGPIYVTLYLIGAGSKLPIGRLSVVYDQAGKARIVAMPSFWIQLCLRPLHDSIYRFLKDVPQDGTKDQLGPLNLLRESPNTGHYFSCFDLSAATDRLPIDLQIDILKLLGVDGQLWYNLVNLPWSYRNETIRYAVGQPMGAYSSFAMLALTHHLIVLLAAKRVGISNFTKYALLGDDIVINHNDVAE…	677	c2206	176	0.566514	0.026559	0.158726	0.004914	0.680821	0.342961	0.350657	0.027133	0.037211	60.3476	SRR10849403-2749-4	QDH87779	444	439	88.61	389	50	410	0	93.39	34	472	1	439	0	788	RNA-dependent RNA polymerase	partial [Mitovirus sp.]	2587224	Mitovirus sp.	Mitovirus sp.	TRUE	0.0133462	0.005271
SRR10849403	NODE 27750	4	ATTTATCGGCTGCGACGGATCGTCTCCCTGTTAAGCTTCAGGTTTTATTACTTGAACCTTATCTAGGAGATCGCGCGCAGGCGTGAGCTAATTTATTAGTTGGTCGGGATTAGTATTGCAGTAAAGTAAGAAAGTCCTTAAGGTATATGGTAGGGCAGCCAATGGGTGCTCTATCATCGTGGGCAATGCTTGCATTGACACACCATTTTATAGTCCAGTGAGCGGCGATGAGAGTTCATGCTAATAAGCACGGTCTTTCGTCAAAGTGAGTGGACAGTAAAGTCTTCAGTTTCAGGTGGTTTGAAGAGTACGCTGTCTTAGGTGATGATATCGTTATTGCGAACGGTCTTGTCGCCCGGGAATACGTCCGTCTTATGGATGAGTTGGGAGTTAAAATTG…	ATGGTAGGGCAGCCAATGGGTGCTCTATCATCGTGGGCAATGCTTGCATTGACACACCATTTTATAGTCCAGTGAGCGGCGATGAGAGTTCATGCTAATAAGCACGGTCTTTCGTCAAAGTGAGTGGACAGTAAAGTCTTCAGTTTCAGGTGGTTTGAAGAGTACGCTGTCTTAGGTGATGATATCGTTATTGCGAACGGTCTTGTCGCCCGGGAATACGTCCGTCTTATGGATGAGTTGGGAGTTAAAATTGGATTGGAGAAAAGCTTGATCTCCCGTAAGGGAGGTTTAGAATTCGCCAAACGATTTTATGTTGCTCAGAATGATTGTTCTCCGGTTGCGTTTAAAGAATTATTCGCGGCCAGAGGGAATCTTTCGTCAATGATCGCTTTTATTAAG…	MVGQPMGALSSWAMLALTHHFIVQWAAMRVHANKHGLSSKWVDSKVFSFRWFEEYAVLGDDIVIANGLVAREYVRLMDELGVKIGLEKSLISRKGGLEFAKRFYVAQNDCSPVAFKELFAARGNLSSMIAFIKKWNLRVANALTIMGQGFRVKARLTCRLNAMPKRVSNLLHLLHAPIAGQSSIASWIERFSLNRINFADNWPAVLWEYQARMYNRLADSLERKQADWNQVATLFGADPSVDRFCTGEGLNLDPYKGQFSIKSPLDEPEGIYGSSLQPISDRTRSEISMVLYWEEMEKVFKQLQDIEQELLALYE	315	188	1132	0.280605	0.12747	0.014582	0.078035	0.405329	0.423445	0.10157	0.12818	0.066352	57.4205	SRR10849403-27750-4	QDH90905	865	314	49.363	155	151	202	2	64.33	2	315	447	752	2.38e-85	284	RNA-dependent RNA polymerase [Mitovirus sp.]	2587224	Mitovirus sp.	Mitovirus sp.	viruses	TRUE	0.00205662	0.00188508
SRR10849403	NODE 28210	4	TATTTACAAAGTAATACAGATGCCATACACTTGAAAGAAGGCTGTTGCTACCATCCAGACTCCCGCTCTAGTACCGAACTGGGTACAGGAGGGGCTTATGGAAAGCTATCGTCAGTTCCTCCATGAGGTCTTCATTCCGAAGATCTGTGGGGGTGTCCGACCATTGCCTAAGTTTGTCCATGGCGAATTCTTCACTCCTGTCTCGGCGGGGCCCAATGGGGCTCCCGCAGTAAACAGGGTTGCAGATGACGCCGGGGCACTTTGGGAGCAGCATGAGTCCGTTAAGGAGGACGAGGGGACTAAAGATGGTACTCCTCGAAAATCGATACTTCGCAACATCATCTATGTAGCAATGCATTTCTGCGTGCCACTAGAAGTGTACGATGTAACGGATATCGG…	ATGCCATACACTTGAAAGAAGGCTGTTGCTACCATCCAGACTCCCGCTCTAGTACCGAACTGGGTACAGGAGGGGCTTATGGAAAGCTATCGTCAGTTCCTCCATGAGGTCTTCATTCCGAAGATCTGTGGGGGTGTCCGACCATTGCCTAAGTTTGTCCATGGCGAATTCTTCACTCCTGTCTCGGCGGGGCCCAATGGGGCTCCCGCAGTAAACAGGGTTGCAGATGACGCCGGGGCACTTTGGGAGCAGCATGAGTCCGTTAAGGAGGACGAGGGGACTAAAGATGGTACTCCTCGAAAATCGATACTTCGCAACATCATCTATGTAGCAATGCATTTCTGCGTGCCACTAGAAGTGTACGATGTAACGGATATCGGGAAGCGCCATGTGGAGGAT…	MPYTWKKAVATIQTPALVPNWVQEGLMESYRQFLHEVFIPKICGGVRPLPKFVHGEFFTPVSAGPNGAPAVNRVADDAGALWEQHESVKEDEGTKDGTPRKSILRNIIYVAMHFCVPLEVYDVTDIGKRHVEDGFGLVKKRAGKPRHHSVVHLLPEPAGKIRAIAIFDIFSQRVLKPLHDDIFLVLKSIKNDGTHSQTSLMSWLKSQAVSAWKGYTWSSLDISAATDSIPVQLYQILLEELYGCTAPATDMAKDVLALMTDRDFTVKGVSRILSKDSKDVVPETVRYTRGQPMGCLGSFALLALWNHSWVQFASWMLSGKTLTSYGVTGDDVVIAEPLSSSPIGKKYVELSNIFMIPISLTKSFVSSA	368	20	1123	0.043923	0.351528	0.010092	0.201415	0.151192	0.319554	0.016154	0.232776	0.134055	51.5583	SRR10849403-28210-4	QED42946	714	233	42.06	98	116	130	6	55.79	135	366	117	331	7.18e-37	152	putative RdRp [Scutellospora mitovirus B]	2592735	Scutellospora mitovirus B	Scutellospora mitovirus B	viruses	TRUE	0.00192535	0.00171447
SRR10849403	NODE 2832	4	GCCGAAAGGCATAGTAGTTTCAGACCCCACAACTGACAATTGTGGTCGTTAAACTTCGCTGTGAGCCCCAACCCACGCCTTCGGTATGTTTAATCATACGATCAAGCAGGTCCTTTTTTTTTTTTAAGGACGGATCAGCTATAGTGGTAATACCACTAATCTTCTGACACCGGATAATCAGAGTGTTGCAACTCTTTTACGAGGTATAGGCTAGCTCCCTGTATCAGTTAAGATATCTAGGACAGATAGATTTACTGTCACAATAAAATACGCTATGAAAAATAACATATTTTTTGCAACTAGTAAAGGTACTTCTGAATGGATTACTTCGAAAGAAGTTGGTCGATTCATGAAATATACCATCTGGTTAATGAGAGCTCAAAACTATAGTCAAGATGT…	ATGAAAAATAACATATTTTTTGCAACTAGTAAAGGTACTTCTGAATGGATTACTTCGAAAGAAGTTGGTCGATTCATGAAATATACCATCTGGTTAATGAGAGCTCAAAACTATAGTCAAGATGTTTGCAAGCTTCGAGACAGTATACAAGAGCTTATTAGAGCCAATGGCTTTAATTTTACGTTCCTTTATTTAAAGGAATGTCTGCGTCTTGTTGTCCGTTTCTTAGCTGGTTCTCCTGAAACTGTTTACACAAATGGTGTAAGAGTCCGGGTGAACCGCCATGGGCTACCTGTAATTATACCCTATGGTCTACGTATCCTTTTGGGAACGTCGGCCGATCAGGCATTAGTTACTAGATTAGTTCTAACCTGTTTATCGATATTCCGAACTTTTCCT…	MKNNIFFATSKGTSEWITSKEVGRFMKYTIWLMRAQNYSQDVCKLRDSIQELIRANGFNFTFLYLKECLRLVVRFLAGSPETVYTNGVRVRVNRHGLPVIIPYGLRILLGTSADQALVTRLVLTCLSIFRTFPTKVKPSLDSIIEPFNGLVRTFACKGVVKRFAGHSKIGFGKISGFISESAGPISKRATWGSGVDAIALLLFPRVAFSIVRVLVAQRAYLYLASLASIWFLIGPIYLVSYVIGIQSRNPIGRLSVVYDQAGKARIVAITNWWIQLCLKPLHDSIFRFLETIPQDGTFNQTAPLDNLLKVNSPDKFSCFDLTAATDRLPVDLQISILNNLGVDGNLWRNLLNIPWSFQGKDVYYSIGQPMGAYSSWAMLALTHHLIVKLAAHKGKVENF…	693	275	2353	0.588135	0.032904	0.128863	0.012135	0.68176	0.392197	0.340245	0.039602	0.031969	59.9841	SRR10849403-2832-4	QDH87779	444	440	63.636	280	155	349	4	79.32	56	491	1	439	0	566	RNA-dependent RNA polymerase	partial [Mitovirus sp.]	2587224	Mitovirus sp.	Mitovirus sp.	TRUE	0.0200411	0.0079877
SRR10849403	NODE 28360	4	CCCATCATTCGGTAATGATTCCAGGAAAGAAAAGAGAAATGAATGCAATGGTTTCAATGCGGACTGAGTCCACACATCCACCATCGCAAACACTCTTAACTTTCCTGCAGCCTCCTTCTTTATAGATAACTGGCCTATGGGACTAAGACTAATCTTAGACCCAACAACCGGATTATCAATTTTATGATGATTAGCCAGATCGGAAAGAGTTCATTTATAAAAAGAGCTCTTAAGACCTGTCAAATTATATAAATTATAAAGCCCTTGATTCCGAGTGATACTCTCTATGATATTTATCATATTAAGTAAAAACAAAGAATTAGATGCCTTTAAAATTACTTTTAAGGGGATATCCAATTGTCTTACAGCAAGCGAAAGATAATCGTGGATATAACCAGC…	ATGAAAAATACTTTTTTCTTTAGTATTAAGAAGGCATTTACTGACTATATTGTTCATGATCAGTTGATCTCTCTAAATAACTCTTTTGAGTTATTAGCTCTATTTCGAAAAATAGGGTGACGTTTATTAGTCACTTCTATTCCTCGAGTAGAGAAGTCATCAAACCGCTTAGAACAGCTTTATTCTTTCGGAAAGTATATTCTCCGGATGCGTAAGCATCATGGGGAATTAACTACCGTAAAGTACTTAAAAGCAGGTCAGCTAGCAATCCAGAAATGTATTGCTAAGGATCGGATCAAATCTCTTCGAGATTTGGAACCCGATTTGCCGTTACCAAGATTAACTAAGTCTGGTCTCCCACGGTATATACCGTTGGGAGACAGAAGGGCTATCCTATCA…	MKNTFFFSIKKAFTDYIVHDQLISLNNSFELLALFRKIGWRLLVTSIPRVEKSSNRLEQLYSFGKYILRMRKHHGELTTVKYLKAGQLAIQKCIAKDRIKSLRDLEPDLPLPRLTKSGLPRYIPLGDRRAILSGSPSVIRWWLTLYSVYRVLNAPGKLKLGTITDPFSGNLTSLERVSIELGVLTLSFKKFAPKALKPGRLVLLETASPSFKVSWAGYIHDYLSLAVRQLDIPLKVILKASNSLFLLNMINIIESITRNQGLYNLYNLTGLKSSFYKWTLSDLANHHKIDNPVVGSKISLSPIGQLSIKKEAAGKLRVFAMVDVWTQSALKPLHSFLFSFLESLPNDG	348	c1044	1	0.385362	0.20857	0.156205	0.155928	0.601192	0.631233	0.291364	0.224074	0.09918	62.9464	SRR10849403-28360-4	QDH89797	858	377	44.562	168	179	235	9	62.33	1	359	25	389	7.29e-88	293	RNA-dependent RNA polymerase [Mitovirus sp.]	2587224	Mitovirus sp.	Mitovirus sp.	viruses	TRUE	0.00297554	0.00277052
SRR10849403	NODE 28363	4	GTTCGCCAAGATTACTGGTCACCGGGGTCATGATGTAAGTGCTCTTCCTTGAAAAGCATTTATTTCTCAAAACACCATGATGGGAAGGGTACAAATACTGAATTCGCTCTTGCGTAAACAGATGAAAATTAAGGGATGAGTCTCTTATTTTGAATTGTTGACCAGAAGAAGCCTTGGCACGAAAGGGGATGCTTCATTCTCTTTACTTGCGTTGTGAACTATGTTTGCAACACGAGGCCAAATTCCTTATTCTCTGGTATTCGAAAGTTTAACCAACTTAGAACAGCCAAAGCAGAAATACTACCGAGCAATCAAGAATAACGTTAACCTGGATTATATCCGGTTAATAGTCTCTCAGTTGCTTAGTGGTAAAGAGCCCACTCCTCGAAGATCCAAACG…	ATGATGGGAAGGGTACAAATACTGAATTCGCTCTTGCGTAAACAGATGAAAATTAAGGGATGAGTCTCTTATTTTGAATTGTTGACCAGAAGAAGCCTTGGCACGAAAGGGGATGCTTCATTCTCTTTACTTGCGTTGTGAACTATGTTTGCAACACGAGGCCAAATTCCTTATTCTCTGGTATTCGAAAGTTTAACCAACTTAGAACAGCCAAAGCAGAAATACTACCGAGCAATCAAGAATAACGTTAACCTGGATTATATCCGGTTAATAGTCTCTCAGTTGCTTAGTGGTAAAGAGCCCACTCCTCGAAGATCCAAACGCCAAGCTGACGTCTGGAACATAGAGGAAGTGTGAATAAAGAATGCCCTGGTGAAACCATTATATGTTCACCAGGCC…	MMGRVQILNSLLRKQMKIKGWVSYFELLTRRSLGTKGDASFSLLALWTMFATRGQIPYSLVFESLTNLEQPKQKYYRAIKNNVNLDYIRLIVSQLLSGKEPTPRRSKRQADVWNIEEVWIKNALVKPLYVHQARFNTEDAGINLATRFLMDHLPEHLKCIGQKVCTIHFDPTWSEIQMNLYGTWMCLYMLFSNKFVQLNSELSNSTKTFYDRSIDELIENQSTVDRISELNQIIDRGLEKLNKDEDKSRFRESSPLKAIRSLLKVRKYRPEWTMNPGVYER*	282	77	922	0.395364	0.214632	0.148604	0.16529	0.60586	0.643433	0.284164	0.236067	0.10366	58.8393	SRR10849403-28363-4	QDH87282	793	312	32.692	102	191	168	8	53.85	12	315	485	785	1.37e-31	136	RNA-dependent RNA polymerase [Mitovirus sp.]	2587224	Mitovirus sp.	Mitovirus sp.	viruses	TRUE	0.00288802	0.00273746
SRR10849403	NODE 28469	4	CGGTGATGATATTATCATTGCGGATAAGACCGTAGCGGGTGCCTACCTGGATCTGATAACAAGCCTAGGTGTTACCATCAATCTCTCGAAATCCTTCGAGATAAATGGTGGAACATGTGAGTTTGCTAAAAGATGGATTGATCCTACCCTAGGGGATATTTCTCCCTTAGGTCCAGGGTTAGTTCTTGCAACTGTTCGCAATCCTCGTATGATGGCAACTCTTTTCAAAGATGCCATTCAACGTAATTTTGTCTTTCCTACTAGCGTTGTGCGAGATCTGGTTCGGTTCGTTCGGACGATTCGCCCACTTACGTGGGTAAACCGTCAGATTGGACCGATCCTTTCATCGGTCTTTGGTCCTAACGGGGGATTGTGGAGCAGCGCCAGTGGGCCTTATTT…	ATGATGGCAACTCTTTTCAAAGATGCCATTCAACGTAATTTTGTCTTTCCTACTAGCGTTGTGCGAGATCTGGTTCGGTTCGTTCGGACGATTCGCCCACTTACGTGGGTAAACCGTCAGATTGGACCGATCCTTTCATCGGTCTTTGGTCCTAACGGGGGATTGTGGAGCAGCGCCAGTGGGCCTTATTTTAAGGCTGTCTGGATCAAGCTGTTTCCACCCGCCCGTATTAAGAATAAATTGGGAACCCTCTGTAGTCTTCTACTGGGGGTTCTTCAATCTGATACCCCGCCACCTTCGGCGCGGGATCTCGAGAAACAAATCTCTTCCAACTTTTGGAAAAGATCTGTCTTATTCGGGACCGACCTTTGGGGTGTGATCTCAGCACCCTTGTTGGTG…	MMATLFKDAIQRNFVFPTSVVRDLVRFVRTIRPLTWVNRQIGPILSSVFGPNGGLWSSASGPYFKAVWIKLFPPARIKNKLGTLCSLLLGVLQSDTPPPSARDLEKQISSNFWKRSVLFGTDLWGVISAPLLVFSPSFWVYQNLVSLQDAKVGAWIDQQEFQERLWAGQRALMFASLNDAFERRLGMIYEMKFRDLTRDEFDPGLLDWDRKLAEALVKAHSRLFGKWSELAARYPDGNPSLLRSRRVNSDLYRPIPFKRSLVPMSLYTGYPWDKSLFSYPRPRLTDSDIFYNRFYLKGR*	300	209	1108	0.013847	0.152798	2.1e-05	0.079907	0.161788	0.19526	0.016282	0.080874	0.07723	50.9839	SRR10849403-28469-4	QDH88517	156	153	67.32	103	49	115	1	75.16	133	284	1	153	1.25e-62	205	hypothetical protein H1BulkLitter613860-000001 [Mitovirus sp.]	2587224	Mitovirus sp.	Mitovirus sp.	viruses	TRUE	0.00275675	0.00246579
SRR10849403	NODE 2860	4	AGGATGGAACATTCGATCAGGAGCGGCCGATACGTCAATTGTTTACTTGGAAGGAAGTTAATGAGAAGAAATTCTCAAAGACCATTTCCTTGTACTCATTTGATTTGTCAGCTGCCACCGACCGTTTGCCCATTGTACTTCAAAAGGTACTACTGTCCCCCTTCTTAACAAGTTGGGGGGCAGAGCTGTGGGGTTGCCTCATGGTTGGTCGGAAGTATCACTGTCCAAAGACAATCAAGTTCGGGAATGGTCCTAAACAGACTGTTTCTGAGCTTGGATTCGTCCAGTATGCTACCGGACAACCCATGGGTGCGCTCAGTTCTTGGGCGATGCTGGCTTTTCTACACCATGCAATCGTTCAGTGGTCTGCCTTTAAGGCAGGCGTACTTACCGCTGATA…	ATGGTTGGTCGGAAGTATCACTGTCCAAAGACAATCAAGTTCGGGAATGGTCCTAAACAGACTGTTTCTGAGCTTGGATTCGTCCAGTATGCTACCGGACAACCCATGGGTGCGCTCAGTTCTTGGGCGATGCTGGCTTTTCTACACCATGCAATCGTTCAGTGGTCTGCCTTTAAGGCAGGCGTACTTACCGCTGATAAACCATGGTACGAGGGCTACGCCGTCTTGGGAGACGACGTAGTTATAGCTCGTGACTGTGTGGCCAAGCAATACGCTGGGATAATGAGAACGTTAGATGTCGGGATTGGGGACCACAAGTCCCTGATTTCAACATCAGGCTCAGCATTGGAATTTGCGAAGCGTACATTCCTTAACGGAGTGAACGTTTCAATGGTTCCC…	MVGRKYHCPKTIKFGNGPKQTVSELGFVQYATGQPMGALSSWAMLAFLHHAIVQWSAFKAGVLTADKPWYEGYAVLGDDVVIARDCVAKQYAGIMRTLDVGIGDHKSLISTSGSALEFAKRTFLNGVNVSMVPFAEFVVGRQSLAGLLELTRKYSLSFGQMLSVLGYGYRAKASASKRLFSLPKRLRNYIVTFYGPGGPGYKGLKGWLPLKSVTSLYKTSMTRVQGLCRLFFESEVKLILEYLDSYSELIALAKRLGTVYRDREHYGTTPRSADRASSHGGIEATTPGDVVDSLNETVYRESFLDVVITARDLRTKLEEILLPQAAPEVKEVVEEVFCPPEGWWQEDGQWFRPQTLEEYNARLEAAYEPDPKGTVITEDGVVPHPDLDLRALYLEHLRA…	546	201	1838	0.013363	0.308893	0.000447	0.25579	0.082482	0.317043	0.00185	0.288435	0.082568	50.3798	SRR10849403-2860-4	QDH87575	471	544	69.118	376	94	403	5	74.08	1	543	1	471	0	686	RNA-dependent RNA polymerase [Mitovirus sp.]	2587224	Mitovirus sp.	Mitovirus sp.	viruses	TRUE	0.0174157	0.00696348
SRR10849403	NODE 28917	4	ACTCATTGTTGACTGGGTCAACAGTTGCCCTAAACGTACTAGAGTAACGATACCATCTCTTCAACATTTTAGACTCAGAGGTCGGAGGTTTACCCTCTGACACCCGAGTCTGGATGTTACGTGGAAATGGTAACGCCGCAAACTCAGTCTCGATCTCTCGGAACTGAGTCCACAGGTTCTCAAGGCTCTCCCAGTCAAGGGAGCAGCCCGGAAGATCCGAAGAATGCGGTTTCGCAATCTGTACAGTCCGAGTTCGATATTGCACTGGCGGGGCCACTGCAACTCCAGGAGCAGAGGTAGGTACCTCTGTTGCTAGGACGAACGGGACACGGGGCGTGGCAGTTGGTGTGGACAGACGGCCTTTACGGACGGAAGCTGAAACCCACTCCTTAAAATCTT…	ATGACTAGGGTTCAGGGTCTTTGTAGATTATTTTTCGAGAGTGAGGTAAAACTCATTCTTGAGTACCTAGATTCTTACTCAGAGCTTATAGCCCTGGCTAAGAAGTTAGGGACTGTTTACAGAGACCGTGAACATTATGGCACGACATCGAGATCGTCTTCACGGGCATCGTCTCACGGAGGGATTGAACCCACAACACCTAGTGAGGTGGTGGATTCCCTAAATGAAACGGTGTACCGGGAGGCGTTCTTGGATGTGGTCATAACCGCTCGGGACCTTCGTACCAAGCTAGAGGAAATCTTATTGCCTCAGGCAGTTCCAGAGGTAAAGGAGATTGTAGAGGAGGTCTTCTGTCCACCCGAGGGGTGGTGGCAGGAGGATGGTCAGTGGTATCGTCCG…	MTRVQGLCRLFFESEVKLILEYLDSYSELIALAKKLGTVYRDREHYGTTSRSSSRASSHGGIEPTTPSEVVDSLNETVYREAFLDVVITARDLRTKLEEILLPQAVPEVKEIVEEVFCPPEGWWQEDGQWYRPQTLDEYNARLEAVYEPDPKGTVITEEGVVPHPDLDLRSLYLEHLKATVLPEWHSEYDNEKDFKEWVSASVRKGRLSTPTATPRVPFVLATEVPTSAPGVAVAPPVQYRTRTVQIAKPHSSDLPGCSLDWESLENLWTQFREIETEFAALPFPRNIQTRVSEGKPPTSESKMLKRWYRYSSTFRATVDPVNNE	325	c976	2	0.004622	0.209738	0.006778	0.211823	0.027394	0.229546	0.000904	0.235351	0.042642	50.2703	SRR10849403-28917-4	QDH91382	392	323	55.108	178	73	199	6	61.61	1	323	142	392	4.55e-98	305	RNA-dependent RNA polymerase [Mitovirus sp.]	2587224	Mitovirus sp.	Mitovirus sp.	viruses	TRUE	0.00967051	0.00871217
SRR10849403	NODE 295	4	CCGGACCATGCTGATAAAGCCGCGTCGGCGACTTTACTTCGCATGTGTGGGTCAAATCCCTCGCATCTGAGTTAAGTTCCTTAAGCGCCCATTTGGACGTTGCGTAGACTAAGTTGGAAAGATGACCCTCCTCATTCGCTTGGGGGACTAGCAAGCGTGTGCTCACACCTCACGCCCTAGGGGAAAGTTACCAACGACCTTGCGCAACGGCAGGTCATTTGGAGGTCGATCCACTGAGGGAGATAGGTGGCGAGGAAGTATAAGGGTTTAAGCCTTAGTTCCAGATTACCGAAATGGGAAGCAGTCACATCAGAGTGCTGAGAACCGTAATCCTATTAGGCTACAGCAGCGGTTTAGAACCCGCTGTCATGCCTAAAGTCGGTTCCAACAGTTTAGGGC…	ATGCTCAAGGTAAAACTTGGGCGTCCAGCCGTGGTGCACATCTTAGGATGTGTGTCACTGCTGGGACGGAGAGTCAACCTTTCAGTTGTCAAAGTGGTTATCACTACGTTAGCCACCTACCATCGGTTGTACAAACATGGGGGAATCAAGTACCTTGTGATTTATCTCAAGGCTTGCTCCTCGATGCTCCAACAGGTGGTCGGTGGACAACGACTACACGACTTGACGCCTTTCGGGGCCCGAGTCGGTCGATCGCATGGGGGGATCCCTTCAATAATTCCAGCCCTTCACCGGGCACGTATTCGAGCGGGTCATACTTGGACGATCCGATTCTGGGCAACTTTATTCGGCTTATACCGAGTATTAGATTTCCCAGGAAAGGTGAAAATAAGTACGATT…	MLKVKLGRPAVVHILGCVSLLGRRVNLSVVKVVITTLATYHRLYKHGGIKYLVIYLKACSSMLQQVVGGQRLHDLTPFGARVGRSHGGIPSIIPALHRARIRAGHTWTIRFWATLFGLYRVLDFPGKVKISTITQEYGGDPLMTYEFSQFVFNHFTHVLKKLFHKDGTITDALWNEEGEGPLEFMKGLRAKPFMISKSGPSVRGDSISSGAQSTSPASILASAYTWLNSPLYPILKNWCRMTSNQWVLNRIESWAKELWIWEDSLPLSSGGPKNPFEATNWLGKLGFKPEPAGKVRVFAMVDPWTQWLFDRLHKAIFGLLERIPQDGTFDQERPIRHLFAWKDANEKKFSKPISLYSFDLSAATDRLPIVLQKVLLSPFLTSWGAELWGCLMVGRKYHC…	937	823	3633	0.078212	0.25992	0.014818	0.243805	0.245872	0.394993	0.036287	0.285038	0.116574	50.9311	SRR10849403-295-4	QDH90133	889	761	86.728	660	95	696	2	91.46	1	761	28	782	0	1320	RNA-dependent RNA polymerase [Mitovirus sp.]	2587224	Mitovirus sp.	Mitovirus sp.	viruses	TRUE	0.0619613	0.014423
SRR10849403	NODE 2952	4	GGTTAAACCGTAAAAGAGGGGGAGCTAAACTCCCTACTTTCGAAGAAAATCGAAAGTCGGCTGGGGTCTTTGAGAAAACAGAGATTCCAGGCATGGATCCTCTTCCGTGGGGAACTAATCCATGTACTAACGCTCTTTATAGAGTATAGTAATGGTTAGGACCGGTGACCGTGGCTGCATTAAACACGCAGTCTGTAATTCCGTCATTTTACATGAAAAATTCAACTAATACTGTTTTAATAATAACAAGACTATTAAAACTAGTATTTAGAGTGAATAATCCACATATTGTGAAGAAATACATCGACCTTTTTACAAAAATCCGAAAGGATTCAGGAATCCAATATGCTATCAAATACTTTAAAGCTTGTAAGCTTCATTGTACGCGATACATATGTG…	ATGAAAAATTCAACTAATACTGTTTTAATAATAACAAGACTATTAAAACTAGTATTTAGAGTGAATAATCCACATATTGTGAAGAAATACATCGACCTTTTTACAAAAATCCGAAAGGATTCAGGAATCCAATATGCTATCAAATACTTTAAAGCTTGTAAGCTTCATTGTACGCGATACATATGTGGGAAACCTTTATTTGTTAATCAGGCCGGTGTAGCAATAGACAGTTCCGGTTGACCTAAACGACTTTACTTTCTCAAAAAGTTTCTTACTTCAAGTATTGGTTTAAGAGTTATTTTAACTCTTTTAACCTTTACAAGGAGTGTTAAACCTAATAAAGAAGAAAGTCGAAAACTTCAACCGGATTATTCAACAATTACCGCACCTTATAAAGGA…	MKNSTNTVLIITRLLKLVFRVNNPHIVKKYIDLFTKIRKDSGIQYAIKYFKACKLHCTRYICGKPLFVNQAGVAIDSSGWPKRLYFLKKFLTSSIGLRVILTLLTFTRSVKPNKEESRKLQPDYSTITAPYKGKEWTIPASYIKFWIITNNLNLTKPIYTDKNHYTSTKGSPNGPATVSALWGARYLNSSQLQWILGIVNKDYWKSIITLRFLSIVNSIVNPEKVPQDKMHTGKLSIVKDPELKLRIIAMVDYQSQFVLKPIHEGLLDLLSSIPNDRTFTQDPFHNWSEDVKENFYSLDLSAATDRFPIKLQKKLLSYIYNDAYFANNWANLLSNREFFSKELNSTLRYSVGQPMGAYSSWAAFTITHHLVVNYAAFCCGITNFNDYIILGDDIVIKNN…	704	213	2324	0.64317	0.026541	0.122107	0.028874	0.624778	0.404365	0.317361	0.069885	0.031473	66.6532	SRR10849403-2952-4	AGC24233	731	647	50.232	325	298	434	10	67.08	22	661	22	651	0	592	RNA-dependent RNA polymerase [Sclerotinia sclerotiorum mitovirus 4]	1279100	Sclerotinia sclerotiorum mitovirus 4	Sclerotinia sclerotiorum mitovirus 4	viruses	TRUE	0.0102831	0.00415647
SRR10849403	NODE 29597	4	AGGTGCTCCAATGATAACCACATCGTCTCCTAATACACCATAATCCTCAAACCAACCTCGTTTCCCTTTATATGCCTTGAAAGAGGCGTATTGAACTATAGCGTGATGGGTCAGTGCTAGCATAGCTCAAGAAGACAGAGCTCCCATAGGCTGACCAACAGAATAGGTTACTCCAAAGGCCCCGAAGTCCGGATGAACATTGTACTTCTTAGGTACAAATGTTTGTTGCAACAAGTGAGGATTCATCTTTACTTGATAAAATCTTTTAACCAGCAATGAAGCCCAAGCTTTCGCAAAGGCATCAGAGTCTGGAACCTTATCTTTAAATAACTCTTTAATAAGAGAAATTTGAAGATCTAAGGGAAGACGATCAGTAGCAGATGAAAGATCAATTGATGC…	ATGACCTTGTTTGGTCTTTACCGTATTTTAGAATTTAAGGGAAAGCTTTCCTTAGATACTATTACGGATAAAGGTCCAAGTTTAAGAAAATTCTTACCTGGTTGAGAGAAGTTCCTTTCTGAGGTATTTATACCCGGACTTCGTGAGAAGATCGGTGAATTCCCTGAAATAGAGAAACCTCGTTTCTTCCCAATCTTAAAGACAGGGCCTAACAGCGGGCCAGTTTTAGTTAACTCGTCCGCTCCGGCCATGATCATTTCTGCTAGATTATGACTTAAATGTAAACATTTAGTTCGTTATCTTACGGAATACACCGAGCAGATTGGGATCCCTGCTTTTGTTAGCAGGTTGAGACTTGTCGCGATGGCCCAGCAGAAGGGGGATTTCAAGGGTATAGGT…	MTLFGLYRILEFKGKLSLDTITDKGPSLRKFLPGWEKFLSEVFIPGLREKIGEFPEIEKPRFFPILKTGPNSGPVLVNSSAPAMIISARLWLKCKHLVRYLTEYTEQIGIPAFVSRLRLVAMAQQKGDFKGIGGEDLKSPTYYAQETPYPMGDAFLGKLGFKAEPAGKVRVFAMVDAWTQWLMYPLHKFLFLILRGLNVDGTFDQMAPIKRLQERFSRDPRGRMYASIDLSSATDRLPLDLQISLIKELFKDKVPDSDAFAKAWASLLVKRFYQVKMNPHLLQQTFVPKKYNVHPDFGAFGVTYSVGQPMGALSSWAMLALTHHAIVQYASFKAYKGKRGWFEDYGVLGDDVVIIGAP	358	c1074	1	0.355372	0.13384	0.028114	0.088901	0.521945	0.419	0.182499	0.11991	0.065875	57.9235	SRR10849403-29597-4	QDH89659	989	403	38.958	157	172	205	14	50.87	1	358	138	511	1.1e-58	215	RNA-dependent RNA polymerase [Mitovirus sp.]	2587224	Mitovirus sp.	Mitovirus sp.	viruses	TRUE	0.00411325	0.00374613
SRR10849403	NODE 30148	4	AATGGTTATTGGCTGCATTTACTGGGAGAGCGTATGCTGAAAGTTGGCGTGCTGTCCTTTGCGATCGTTGGTATCGGCTTCCTCAGATCTTTTCGAAGACCTTTGGACCCTGTGCCTTTAGTTCCCTGGGCAGTGAATCACCGAAAGGTGGTTAAAAGTTTAAGGACGCGACCGTAAAGTACGCAGTAGGTCAGCCTATGGGTGCGTTATCTTCCTGGGCGATGTTAGCAATGACACACCACGCGATAGTGCAATTTGCAGCTTATCGGATGGGATGGAGAAGTTGGTTTACTGATTATGCAGTACTTGGTGATGATGTTGTTATTGCAAATAGCAATGTTGCTGCCGAGTATGTAAAGATCATGAAGATTATTGGAGTAGATATCGGATTTCATAAAT…	ATGGGTGCGTTATCTTCCTGGGCGATGTTAGCAATGACACACCACGCGATAGTGCAATTTGCAGCTTATCGGATGGGATGGAGAAGTTGGTTTACTGATTATGCAGTACTTGGTGATGATGTTGTTATTGCAAATAGCAATGTTGCTGCCGAGTATGTAAAGATCATGAAGATTATTGGAGTAGATATCGGATTTCATAAATCCGTTATTTCGGATAATCTGTCCCTCGAGTTTGCCAAACGTTTCTTTTACCGTGGGAAGGAGGTAACTCCTTTTCCATTGGTAGGGGCTGCGGTTGGTTTGCTCGGGGTTTCTTTTGTGCCTGAAGTTATTCGGGCATGTGAGAATTTGACAGAACGTCCTACTTCTGTTTTTCGGATTGCTCGGTATTTGGGTGTT…	MGALSSWAMLAMTHHAIVQFAAYRMGWRSWFTDYAVLGDDVVIANSNVAAEYVKIMKIIGVDIGFHKSVISDNLSLEFAKRFFYRGKEVTPFPLVGAAVGLLGVSFVPEVIRACENLTERPTSVFRIARYLGVGLRGASAAGNRLYGGLPRKLRSVLLLITRPNSVRPVASTWTWLTSASYGNKKYRSADVKGRDSVQKSLLSYLSTSFLPRLEKRFASILSEFKLELNIPYPPKGEMLRRCENWWRDYIIEDLQSTFDWDFGEVRLMMSKIDRTVLPSEKEINNLLEACEQVEKVA	297	198	1088	0.200692	0.105306	0.000615	0.04752	0.412072	0.45592	0.079598	0.075865	0.05034	54.5455	SRR10849403-30148-4	QDH87796	818	187	57.754	108	79	139	0	74.33	1	187	446	632	3.03e-57	207	RNA-dependent RNA polymerase [Mitovirus sp.]	2587224	Mitovirus sp.	Mitovirus sp.	viruses	TRUE	0.00201287	0.00184836
SRR10849403	NODE 30391	4	GAACATTATATGCTCGCATGGTACCTCACGCTTTAAATTGGTCTTCCTCCTTAAAAAGAGGAAAACAACTAGCTCCGCTACTCCTTAGAGCGGTGGTTCTAGTCGTGGGAGACCTGTCTGTTTCGCGAGTGAAAATCACTTGGGGATTTGCGAGAAGATGCGTCAGTCTGCACCGTTACCTAGGATCAAAGGGACTTGCCCTGTACTTGAAGACTTCCTTCGTTTTGCTTCAGCAAAGCTTAGGGGGAATGACGGGAACGGCGCCGTTGAAAATAGGGATGAACGTTTCTCGAACACGCAAGGGATTCCCTCGGATCATAGATCGAAGGGACCGTCAACGGATATTATCCGGAGACGTAACCATTATCCGACTGTGGCTCACAATGCTTGGATTATACC…	ATGGTACCTCACGCTTTAAATTGGTCTTCCTCCTTAAAAAGAGGAAAACAACTAGCTCCGCTACTCCTTAGAGCGGTGGTTCTAGTCGTGGGAGACCTGTCTGTTTCGCGAGTGAAAATCACTTGGGGATTTGCGAGAAGATGCGTCAGTCTGCACCGTTACCTAGGATCAAAGGGACTTGCCCTGTACTTGAAGACTTCCTTCGTTTTGCTTCAGCAAAGCTTAGGGGGAATGACGGGAACGGCGCCGTTGAAAATAGGGATGAACGTTTCTCGAACACGCAAGGGATTCCCTCGGATCATAGATCGAAGGGACCGTCAACGGATATTATCCGGAGACGTAACCATTATCCGACTGTGGCTCACAATGCTTGGATTATACCGAGTCATTGAGTTCCGC…	MVPHALNWSSSLKRGKQLAPLLLRAVVLVVGDLSVSRVKITWGFARRCVSLHRYLGSKGLALYLKTSFVLLQQSLGGMTGTAPLKIGMNVSRTRKGFPRIIDRRDRQRILSGDVTIIRLWLTMLGLYRVIEFRGKLKLTTITNPGPDLSSNGFLKLWARWLPVFLLKLSKETRLPWKMRLDRELTPNSIPLIRKKSPNSGGLSSVAAIPLDIVNWALFAPLELMKAFSLYLQEVDGLELVWGLKPFIKRIQEWREPVVNRYTQCVRLNPFYANPFARDPQRAHHGPWEPESTVRIEKTSVNPLENAWGPVTAFGRLGFKEEPGKIRVFAMVDALTQALLYPLHKWIFKRLRAIGTN	356	18	1085	0.078563	0.069188	0.039226	0.070455	0.197931	0.136831	0.068585	0.088275	0.055861	51.5207	SRR10849403-30391-4	QDH91334	419	370	45.676	169	175	228	8	61.62	1	356	11	368	2.81e-90	287	RNA-dependent RNA polymerase [Mitovirus sp.]	2587224	Mitovirus sp.	Mitovirus sp.	viruses	TRUE	0.00665121	0.00613015
SRR10849403	NODE 31283	2	TGACTGGGAACCAGTGGATGTTGAATCGGATAGAATCTTGGGCCAAAGAGTTGTGGGTTTGGGAAGATTCTCTTCCCTTATCTCCAAGGGGGCCTAATTGCCCTTTTGAAGCAACTAATTGGCTTGGGAAACTTGGGTTCAAACCGGAACCAGCGGGTAAGGTTCGCGTGTTTGCCATGGTCGATCCTTGGACACAATGGATTATGGACCGCCTTCATAAGGCGATCTTTGGTCTATTGGAGCGGATCCCACAGGATGGAACATTCGATCAAGAGCGTCCGATTCGTAATTTGTTTACTTGGAAAAATGTTAATGAGAAGAAATTCTCAAAACCAATTTCCTTGTATTCATTTGACTTATCGGCTGCGACTGATCGCTTGCCTATCGTACTGCAAAAGG…	GTGTTTGCCATGGTCGATCCTTGGACACAATGGATTATGGACCGCCTTCATAAGGCGATCTTTGGTCTATTGGAGCGGATCCCACAGGATGGAACATTCGATCAAGAGCGTCCGATTCGTAATTTGTTTACTTGGAAAAATGTTAATGAGAAGAAATTCTCAAAACCAATTTCCTTGTATTCATTTGACTTATCGGCTGCGACTGATCGCTTGCCTATCGTACTGCAAAAGGTACTACTGTCTCCCTTCCTAACAAGTTGGGGGGCAGAGCTGTGGGCTTGCCTCATGGTAGGTCGGAAGTATCACTGTCCCAAGACTATCAAGTTCGGGAATGGTCCTAAACAGATCGTTTCTGAGCTGGGGTATGTCCAGTATGCAACCGGTCAACCTATGGGTGCG…	VFAMVDPWTQWIMDRLHKAIFGLLERIPQDGTFDQERPIRNLFTWKNVNEKKFSKPISLYSFDLSAATDRLPIVLQKVLLSPFLTSWGAELWACLMVGRKYHCPKTIKFGNGPKQIVSELGYVQYATGQPMGALSSWAMLAFLHHAIVQWSAFRAGVLTTNKPWYEGYAVLGDDVVMARTCVAKEYAGIMKALDVGIGDHKSLISPSGKALAFAKRTFLNGENASMVPYAEFVMGRQSLSGLLELVRKYSLSFGQMLSVLGYGYRAKASASKRLFSLPKRLRNYMITFYGPGGPGYTGLKG	301	168	1070	0.099874	0.194142	0.025596	0.139391	0.293842	0.298571	0.054671	0.169667	0.193428	52.0075	SRR10849403-31283-2	QDH89428	746	288	90.972	262	26	275	0	95.49	1	288	371	658	0	543	RNA-dependent RNA polymerase	partial [Mitovirus sp.]	2587224	Mitovirus sp.	Mitovirus sp.	TRUE	0.00599484	0.00559742
SRR10849403	NODE 31587	4	ATGGGGACATTGTCCTCATGGGCTACTTTAGCAATAGTTCATCATTTCTTAGTATTCTTAGCAGCTGAAAGAGCTGGTAAGGATTATTTCTTAGATTATCTCGTGCTTGGGGATGATATCGTTATTGCAGATGCTAGTGTAGCTAAATGCTACACTGAAGTGTGTAATGAATACGGAATAACTATTGGATTCCCTAAATCATTTGTTTCTACAAGTGGTTTCTTCCAATTTGCTTCTCAAAATTTGTTAGGTGATGTTAATTTATCACCTATCTCTTTAAAAGAAGCCCTTTCGGCGAGTGGAGTTTCGTACTATTACGGACCAGATTTTAATCTGTCCCGTAAAGTTGAATTCACTCAAAGATTGATTTGGAAAGGTTTTATAGGGTCGTCTAATCTA…	ATGGGGACATTGTCCTCATGGGCTACTTTAGCAATAGTTCATCATTTCTTAGTATTCTTAGCAGCTGAAAGAGCTGGTAAGGATTATTTCTTAGATTATCTCGTGCTTGGGGATGATATCGTTATTGCAGATGCTAGTGTAGCTAAATGCTACACTGAAGTGTGTAATGAATACGGAATAACTATTGGATTCCCTAAATCATTTGTTTCTACAAGTGGTTTCTTCCAATTTGCTTCTCAAAATTTGTTAGGTGATGTTAATTTATCACCTATCTCTTTAAAAGAAGCCCTTTCGGCGAGTGGAGTTTCGTACTATTACGGACCAGATTTTAATCTGTCCCGTAAAGTTGAATTCACTCAAAGATTGATTTGGAAAGGTTTTATAGGGTCGTCTAATCTA…	MGTLSSWATLAIVHHFLVFLAAERAGKDYFLDYLVLGDDIVIADASVAKCYTEVCNEYGITIGFPKSFVSTSGFFQFASQNLLGDVNLSPISLKEALSASGVSYYYGPDFNLSRKVEFTQRLIWKGFIGSSNLLDLVRSNSTYAQWKRYSKLLTKGIFPLEMSNLLTALLSRDFKLLDKSISVDQLMASVRGDIRLFTNNLPEDPKGVRTYLKLFYEQLNRQVLKLLKDIQSCLILKPLQGQSKTLTDLLYTPSAMGLNSQTLDSYMKLRQRYLSIADAMEEELTYESWMVLYHEEDGHILIDHTVLKELLIIKSEIEAFKVKAELTSSVATALGTKVPYLVRLHLSLLKESEYR	355	1	1065	0.538526	0.016214	0.061405	0.011053	0.548751	0.40295	0.199709	0.037862	0.023271	65.4784	SRR10849403-31587-4	QDH88980	929	355	85.634	304	51	333	0	93.8	1	355	564	918	0	632	RNA-dependent RNA polymerase	partial [Mitovirus sp.]	2587224	Mitovirus sp.	Mitovirus sp.	TRUE	0.00288802	0.00270922
SRR10849403	NODE 3181	4	GTTCCCTGAACAGTTTTATAGCGGCATCACAATCTTGATGAGACATGACCTCTAACTTTAAAGGCGATAAAGCCTTAGTTAGATTAATGACACATGATATTCTATCATATCCAGAACCTGTAACGGTCGGAAATGGTTCTCAGGCTTTTGCCATGATTCTATTTAAAAGAAGTCATGGACCAGGAGTCAAGAATAGCAATGGTAGATAGATACTACCAAGGATTCAGCCAAATTTCATCACAGACTCCCTTATTAGATAAGGGACGAAGTCTGCGAAAAGTTGGCCTGCTAACGCTACCGAACTTCTGTATTCCTTAACCATTAATGTCGAAAAGACATTATAGAGAAGGAATGCAGTGTTCCCCTGAAGTGTATGTGCTCCACTAAGTCAGGTCATCT…	ATGGCGTTAGTTTCTAACTCAGACTACTCACCAAAAATGAGAGTCTCGTTAGATTCTAACGGACTGCCTAAAATTATACCTCCTAAACTTAGAGCAGAAATGCTCCAGTCTAGGTGATTATTTGTAGCAGTCATCACAATCCTTGGAATTCATAGACTAGTGAAATGATATCCTGCTGTAGACCTTTCGACAATTATCGAAGGCTTCGCGGGAGAAACAAGAACTCTGACTAACTCACAGTTATTGTGAGCCAAAAGAAATTTCTTGTCATTAGCCAAACCTAACTTCAGCTTAAAACAATTAGATGGTTTTAAGTTGAGGATTGGTAAGGTTACTTCCTTCATATTACAATCTGCCGGTCCAAATGGATCTGTTTCATACTTCAGTGTCATAGAGGAT…	MALVSNSDYSPKMRVSLDSNGLPKIIPPKLRAEMLQSRWLFVAVITILGIHRLVKWYPAVDLSTIIEGFAGETRTLTNSQLLWAKRNFLSLAKPNFSLKQLDGFKLRIGKVTSFILQSAGPNGSVSYFSVIEDAFAFYRHPVVLIQLSIWLVIHRGYLALVSLYLILFLGFPFYILLILRAFVFMLTGRIIGRPKMGARVKTPSLRFHLGRLGIVRTVSGKSRVVAMTNYWLQVAFRPLHDSIFELLRVVPTDGTFDQMSPLKRLVGPDAVWHLEEGDKYFSYDLSAATDRLPIDLQSQVLSSFTSPLIARLWKSLISVPFWYDGAYVKYAVGQPMGAYSSWAMLALTHHMVVNAAVTPHSTPAYAVLGDDVVVHSSISKRYLMMMTSFGVEISLSKSI…	627	c1882	2	0.394278	0.032132	0.200703	0.020943	0.40942	0.262887	0.352562	0.043436	0.007762	59.3038	SRR10849403-3181-4	QIR30269	694	588	42.347	249	293	354	11	60.2	2	582	83	631	8.66e-136	423	RNA-dependent RNA polymerase [Plasmopara viticola lesion associated mitovirus 46]	2719474	Plasmopara viticola lesion associated mitovirus 46	Plasmopara viticola lesion associated mitovirus 46	viruses	TRUE	0.0090579	0.00375379
SRR10849403	NODE 31851	4	CTGGTATGTTAGCTTGTCACTCTTTAAGAAATCTCTTCAAGACTTCATAAAGAGGATGAGTAACCCATAACTTAGCGGCAGAAACTAAGCCAAAGAACGAACTGTTTCCAGGTGTTCTTGACATAGCTCTGTCCTCTATAGTTGTTGGACCGGATTTCTGAATTGGGAATGGTTGCGGTTGGGATAACTCAACTTTATATCCTTCCGGTAATATTACCTTGCTTAAAGTAGGTATGAATTGAGAATTAATAAACTCATTTCATTCCTTGAAAGTCGCTGCCTTTATCGTTTTTCCCGGATCCGTGATTGTTGAAAGATTCAACATACCCCGAAATTCCAGAATACGATAGAAGCCAAACAAAGTCATTCAAAGTTTAACACTTTGAGTATCACCTTGTC…	ATGAGAAATCAGGTCCAACGTCAATTAATATACCGAGTCATGTTACATGACACAGTTTTATCAACTAACATTGTTCCACTATCACAACGTAGAGAGTTGTCTGTTTGACAATTCTCTCATGAGTCGTGGAGAGGCTCAAGCCTCCAAGGAAAAAGCGGAGTCATGTTGACTCTTAGCTCTTTGATTGGAAGGAATACGAATGCCATTAGAGGTCTGGTCCATAGAAATATGGGCCGGGGACTCCTTGGATGATTTATTAAAATCACCAGGGGTGTCCTCTTCCACTGTAAACCTAGTACTGTCAGGCAAATTGGCCACTTCATTTCACGGCTGAGATCCCTTTATAGAGCTCAGGGAGAAAAGGGTACAACACTGTACCTGAAATCTTGCCAAGTGCTC…	MRNQVQRQLIYRVMLHDTVLSTNIVPLSQRRELSVWQFSHESWRGSSLQGKSGVMLTLSSLIGRNTNAIRGLVHRNMGRGLLGWFIKITRGVLFHCKPSTVRQIGHFISRLRSLYRAQGEKGTTLYLKSCQVLLQQSIAGYKVSDITELKARAKRTKAGIPRIIPAGVRKRIRQGDTQSVKLWMTLFGFYRILEFRGMLNLSTITDPGKTIKAATFKEWNEFINSQFIPTLSKVILPEGYKVELSQPQPFPIQKSGPTTIEDRAMSRTPGNSSFFGLVSAAKLWVTHPLYEVLKRFLKEWQANIP	305	c916	2	0.2882	0.051972	0.055991	0.036196	0.406312	0.301924	0.167529	0.071377	0.012354	58.1921	SRR10849403-31851-4	QDH89659	989	215	40	86	120	124	3	57.67	71	283	25	232	6.67e-38	154	RNA-dependent RNA polymerase [Mitovirus sp.]	2587224	Mitovirus sp.	Mitovirus sp.	viruses	TRUE	0.00231917	0.00218378
SRR10849403	NODE 32152	4	CGTCCACCAACGTGTATACCTCATTTAAAGTATCACCAGTCAGTGGTTTCAGACCACGAACTCGGGCTTCCAGGCGAGCTAGGTCTCGCTCGATCCTGCGGAGAATATCGCGCTCGAATATCCAGAACCAAAATTCCAGATAGGGCCCTGCCGATAGGTCCGGGGTTCGTCCGATTTCACTCGGGCGTTGCCACGGAGTCCCAGCGTGCAGGGGTCCCTCAATCAAGCCCGATAGGCGCGCTTTCAATGCAGCGAGAGTGGAATCTAGTAATCGCCTTTCAAGAGATTCGCGCATCGCTGCGCGAGCCTCCTCACCAATGTCACCCACTACACCCGGACGTACCTGAGCGAGCCAGTCTTGGAACGACGGCTGGGCCCACAGAGATCCGGGCCGTGTGA…	ATGGCCTTATTACTGGGGCCAAAGATGGCGGACCTATGGGTTCGATTGCTGGTCGATCGGGACTATAGGGTTCCAAGGTGGATAGCTCCGAAGGTTCCTGTACCCACGGGGACCCCGAAGTTTGTTCGCTACGGGGCTGGTCAGCCTATGGGAGCGCTAACCTCATGGGCGGCCTTCTCGCTAACCCACCATCTCCTAGTACAGTACGCGGCTTACGCCGTATACCGGAAGGCTAAGTGGTTTTCCGACTATGCATTACTTGGAGACGACATTGTCTTAGCGGACAAAGAAGTAGCCGAGGCTTACCTCATTCTACTTTCGCAAATCGGAGTAGAATATGGACTCGCGAAATCGTTGATTTCGTCAACCGGAGGATTCGAGTTCGCTAAGCGAACTTTC…	MALLLGPKMADLWVRLLVDRDYRVPRWIAPKVPVPTGTPKFVRYGAGQPMGALTSWAAFSLTHHLLVQYAAYAVYRKAKWFSDYALLGDDIVLADKEVAEAYLILLSQIGVEYGLAKSLISSTGGFEFAKRTFVTGRDASPISLLALGVAKADLGVLEQIMVHVGVRPLEETLRISARLLGYGYRTLARLPAVLATRSRLQGLAVLLTRPGSLWAQPSFQDWLAQVRPGVVGDIGEEARAAMRESLERRLLDSTLAALKARLSGLIEGPLHAGTPWQRPSEIGRTPDLSAGPYLEFWFWIFERDILRRIERDLARLEARVRGLKPLTGDTLNEVYTLVD	339	c1018	2	2.2e-05	0.178923	0.004695	0.060879	0.025418	0.037829	0.008396	0.058981	0.162888	43.8032	SRR10849403-32152-4	QDH86961	496	271	57.565	156	108	188	3	69.37	1	265	208	477	1.21e-87	282	RNA-dependent RNA polymerase [Mitovirus sp.]	2587224	Mitovirus sp.	Mitovirus sp.	viruses	TRUE	0.0147464	0.0139512
SRR10849403	NODE 33671	5	CCATCGAATCATATATGATGAAACGAATTTTCTTACTAAGGAAGCGCTCACAAGGCACTAAGAGATCACATTTTGATCTCTCTCTAAGGAATTTCGATGAGATTCTTTTGTAGATGAGATTAAGCGGTGAGATATTAGTGACCAATCTCTAAAGATGCGGGCTTGTATAGGTAATCGCTTTGCTGGAAGCAAAGCAGAAACCTTATCAATACCATAAACATCTAGAGAAAATTTTCCTAACTCAGAGTTAAACTTAAAGTAAAACTGTATAGCCTCATTAAATGTATTAATATTTAAATAAGGTCATAATCAGTTAAACTCTCTTTCTCCAAAATTGAAGAAAAATAGAGCATTCAGATTTTCATCTGACATGGTACTATAAGTTTTCATAAGCTCTCT…	ATCTTAGGAGATGATATTGTTATAGCCAACCACCGAGTAGCGCGTCGGTATCTCCAGTTACTTAAAGAACTGGGGGTAGAGTGTGGTTTACACAAATCTATCATGTCCCCTAAAGGGACAGGGTTAGAATTTGCTAAATCCACTTTTATTGATAAACAGAATGTTTCTCCAATAAGCTTGGATGAACTTTCTGTTTCTCTAACCGATCCGGCTACCTGAGTGGGGTTCTCAAGAAAATTTTCTTTATCTTGAGATCTCCAAATGAGAATTCTTGGACACGGTTATCTTTCACGGCGTAAGCCGTTTAGAAAGATGAGTCATGCTTTACAAGTCATCTATTTGGCAAGTATAGCTAAAATTGATTTTAACACCGATGTACTAAGATTGAGACGAGGATCA…	ILGDDIVMANHRVARRYLQLLKELGVECGLHKSIMSPKGTGLEFAKSTFIDKQNVSPMSLDELSVSLTDPATWVGFSSKFSLSWDLQMSILGHGYLSRRKPFSKMSHALQVIYLASMAKIDFNTDVLSLSRGSPKDFDTIYLEAFKSKVVYPLFRSYFKLYHSYPKWLKSQLVSCNTDVRSEFYEFDRYDLRNSFDLVMGRSHTEFPSKLSELMKTYSTMSDENLNALFFFNFGESEFNWLWPYLNINTFNEAMQFYFKFNSELGKFSLDVYGIDKVSALLPAKRLPMQARIFSDWSLMSHRLISSTKESHRNSLESDQNVIS*	324	c1029	58	0.52014	0.022414	0.088422	0.040199	0.564967	0.37294	0.279609	0.07058	0.023515	64.1892	SRR10849403-33671-5	QIR30238	738	317	43.533	138	164	191	7	60.25	1	310	426	734	3.03e-65	229	RNA-dependent RNA polymerase [Plasmopara viticola lesion associated mitovirus 15]	2719440	Plasmopara viticola lesion associated mitovirus 15	Plasmopara viticola lesion associated mitovirus 15	viruses	TRUE	0.00236293	0.00228082
SRR10849403	NODE 3455	4	TCTACATTTTTGTCTTCGAGAATTAGGCTCAGCCTAAGCTCTAAGATGAACTTTGGGTCTCCCTAGCGTTTCAGTCTTGCTAACCTCCACGCCGTCGTCTCCGAGCCACCGGCTCAGGGACGAAACCCGCTCTCACGCTGACGCTCGAAATTCGCTCTCGACGAGCGATTTTCCGTAGTTGTCGCCACAAAGTTATTAGCTTCGCAGAAGGGGCTTTCTCATCGTCTAAACGTTGAGTCCACCCGATCTTACTCGGAAGGAGATTAACTCCATCCTCGCAGGTTCCAATTTCCGTGAAAATTTCGTATAACGAATTCCAAGCGGGTAAAATTCCTGGATCGTAGACTCTCAGACGATCGTCGATCTGTTCGTGAGTTTTACGAAGGCCATTGGTATAGG…	ATGTTCATGCCTCGTTGGGAATTCTGGGTCCCAATCTTTTATGACAAGATCCGGCTTATTACCGGTGACGCATTTAAGATGGATCTATCTAAGGACCTCTGGCCCGGTTTTATCCCGTTCATTCGGAAAAGCTCACCTAATTCAGGTGGGTGGTCGGCAGTAATGGCGATCCCGTGGGATGTGGCCTTATTTGGGTCGCATCCGCGTATGCAAGCAATCCTGCTGGATTGGTTGAAGACGGTGGATGGTTTAGAACTTATCTGGGGGGTGAAAGCTTTATGGAAGCTCATCGGGACTAAGGCGAGATTCGCCATGGAAGAATTTAATGCTCTTCCATATGGAACCGAAGAGTGGAAAGAAAAGTGGACGCTCAACGGAAAGTTTCCGGACGGCTCTCCC…	MFMPRWEFWVPIFYDKIRLITGDAFKMDLSKDLWPGFIPFIRKSSPNSGGWSAVMAIPWDVALFGSHPRMQAILLDWLKTVDGLELIWGVKALWKLIGTKARFAMEEFNALPYGTEEWKEKWTLNGKFPDGSPLYHRMKESLPTAEMAPPLQMTTLLSWYIEFYWGKPLWFGRLGFKEEPGKIRVFAMVNILTQTLMAPLHKWIFLRLRMIPTDGTFDQTAPIERLLKRFRKEGEWVASYDLSAATDRLPLALQVRLLVPILGEKMAANWASLLVAEPYGLPKVAKSYNLGIDRVKYAVGQPMGALSSWALLALTHHALVQLAANEVYQRSGWFLNYGILGDDVVIADRAVAQKYLAIMREIGVEISLAKSLVSNTSSLEFAKRTWIKGQDVSPVSLAE…	695	c2164	80	0.020989	0.329284	0.000239	0.184833	0.184375	0.34764	0.00531	0.216754	0.202537	50.341	SRR10849403-3455-4	QDH86922	580	497	77.264	384	99	435	1	87.53	65	547	82	578	0	783	RNA-dependent RNA polymerase	partial [Mitovirus sp.]	2587224	Mitovirus sp.	Mitovirus sp.	TRUE	0.00695751	0.00296569
SRR10849403	NODE 3478	4	CAAGGCGGTAATACTCACACGGATCAATCCCCGGGAATTAACCCGACTCCCCGTGAAGGGAGTGTTTCACCCGTGTGGGGCCGATTAGGTCTACTAACATTCAAGTTCTTGCATGAACTGAACCTTCTCTTCTTTGAAGAAAACGATCAGTTTGTTAGCAAGAGTCTTTGAACCTGTCCGATCAGGCTTCTGAGTTTTACTTAGAAGTCGTTTCGGGCTTGGAAACCATTCAAATTCAAGACCAACAATTTCTTGTCAATCTTGATTTTGAATAATTTCTGACAGTTGACGACCCTCTGTGTGAAGACTATTGGATTTATCCAGTAGTAGTTCATATGGAGGGTGATCGGTTGGCATAGTGCTGAATGCCTCCGACTTAAGAAGACTAGCAAAGTTTGC…	ATGTCATCATTTCAAAAAAATGTTGATATTCCCCGGTTCCTGAGACGGTTCGACGTGATGCTCAAAGTGCATGGTCCCGAATGAACAATTAAGCGTATTAAACTAATCCGCCTAATGCTTGTTCGGTACCTTGCTGGAAGTCCCATCGTGGACAAGTCCGTGAAGACTAATTCACATGGTCTTCCAACAATCCTACCTCTAATGCGACTACTTATTGTTAAAGATAAGAAGAGAATTATCGTCGTAATGACGCTTCTTTCCCTATCTCGAACAATTAAGTGGTGGCCAAAAGAGAGAGATTATTCTCCTGTGACTACACCATCATCAACCACTCTTGATCTTTTTTCAAAGGGTCAAGACATGGCTAAAGTGATGAAGTCAAAAGGAGTTAATTTCCGG…	MSSFQKNVDIPRFLRRFDVMLKVHGPEWTIKRIKLIRLMLVRYLAGSPIVDKSVKTNSHGLPTILPLMRLLIVKDKKRIIVVMTLLSLSRTIKWWPKERDYSPVTTPSSTTLDLFSKGQDMAKVMKSKGVNFRIGPWTSYHTSYSKGPNGPAVLSSIPELLLLPECLRESIYILGGEALKTKMIGLMDRLSPFHVEEWRKNFAIKTSWLRKIRHIKDPEGKLRVICMFDYWSQTCLKPLHDVIFRVLRKIPNDCTFEQSKGLLRSGPHYCFDLTRATDRFPALLQAGFLSEYLGKEKAIAWYNIMVNHEVMTPEGKPIFYKVGQPMGAYSSWAVFTICHHRVLQYVSQEKSWDTRYSILGDDIVIHDRELALAYREFIEELGVSINEQKSIVSDNLIEF…	636	c2001	94	0.126097	0.080287	0.189188	0.092522	0.402168	0.382193	0.178735	0.133715	0.050577	58.2408	SRR10849403-3478-4	DAC76941	684	557	35.189	196	302	286	19	51.35	21	540	37	571	3.48e-80	278	TPA-inf: RNA-dependent RNA polymerase [Entomophthora muscae mitovirus 2]	2557975	Entomophthora muscae mitovirus 2	Entomophthora muscae mitovirus 2	viruses	TRUE	0.0184221	0.00786597
SRR10849403	NODE 35686	4	GCGGAAGCGGCTGCGGCTTGGGCCGAGTTATTGGTAGGTCGAGAGTACTTTCTTTCAAAGAAGAGTTCGGGCACATGCGATATGAAGGTGAAGTATTCGGTAGGGCAACCTATGGGAGCTTTGTCTTCGTGGGCCATGTTAGCTGTGACACACCATCTGATAGTTCAGTTGGCATATCGAACAGTTCGAAGTCTAAGCTTCGTAGACGGGCGGGTTGTTTGATATTCCAATTATGAATTATTAGGTGATGACATTGTTATATTTGACGAGGATGTTGCCTTAGCCTACTTAGATATTATGTCTAAGCTGGGTGTGGCAATAAACTTATCAAAGAGTGTTGTTGCTGCTAATGAGACTTTTGAGTTTGCAAAAGTTACAGGTCATAACGGAAAGAACGTA…	ATGAAGGTGAAGTATTCGGTAGGGCAACCTATGGGAGCTTTGTCTTCGTGGGCCATGTTAGCTGTGACACACCATCTGATAGTTCAGTTGGCATATCGAACAGTTCGAAGTCTAAGCTTCGTAGACGGGCGGGTTGTTTGATATTCCAATTATGAATTATTAGGTGATGACATTGTTATATTTGACGAGGATGTTGCCTTAGCCTACTTAGATATTATGTCTAAGCTGGGTGTGGCAATAAACTTATCAAAGAGTGTTGTTGCTGCTAATGAGACTTTTGAGTTTGCAAAAGTTACAGGTCATAACGGAAAGAACGTATCTGCTCTCCCATGGAAAGCATTTATTAGTTCTAACACAATGATGGGAAGAGCTGCTCTTGCGTTTAGTTTACTAAACAAA…	MKVKYSVGQPMGALSSWAMLAVTHHLIVQLAYRTVRSLSFVDGRVVWYSNYELLGDDIVIFDEDVALAYLDIMSKLGVAINLSKSVVAANETFEFAKVTGHNGKNVSALPWKAFISSNTMMGRAALAFSLLNKGLAPKNFVLWLRNVCKQGKYRAGDWSFSLLAVWTMLAKLGFVPYVTVLQSLLNLKDPSVKFYRAILLNCNLDYIISMVSQIMKGTQVTPRSSPLLKRVWNIEEPWLILAMARPLIMFQHYWMSDPCWYHNVASERASELVKTLIPWAPSHVFTTNFGSEWSLLEQIVNAVWLHFYS	309	82	1008	0.499525	0.008334	0.028583	0.014943	0.468012	0.290161	0.214355	0.037998	0.020832	59.623	SRR10849403-35686-4	QDH88727	828	237	47.257	112	120	154	2	64.98	3	239	431	662	1.11e-57	209	RNA-dependent RNA polymerase [Mitovirus sp.]	2587224	Mitovirus sp.	Mitovirus sp.	viruses	TRUE	0.00695751	0.0069023
SRR10849403	NODE 3605	4	GACAAAATACGGGTTTGTAAACCCTTATTATCAAAGTGCGTAACTTGCGTTACTACTTGGAACATAACCACTTCTCAATCCGTCGAGCTTATCTAAATTATCAGATAAGGTTGATATGAAATAACTTTCATATGGTTTAGAACCCAAATATGTAGAAGATTCAATCATGTAATTTGAATAATTTAACTCAGTTATTTTATTCAATTTACTAATTGACATTCTTCATACTTGGTCCATATAGACAATTTTCTGGTTTGTTACTCGAATATTTTCAAGTAATTTATCAGGACTGTCTATACGGAAATCAGAAATTGCATCAACTAAATCAAGATTGGGTTTAGAAGCTATGCTTCTTACCCGATTTCGAATAGTGAGCAATTTTTGATATAAACCATGGAC…	ATGAAAACATCCAATTTATTAATAATAAGGTTATTATCAAATATATTTGGACATAAACATTTAATCCGAAGATTTTTATATGATGTAACAACAATGCATAAGGTTAATGGATTACCATTTACAATCAAGTATATGAAAGCTGTTAAACTTCATATAACAAGATTTATAAGTGGACATCCACTAACTACAAATGCTGCGTTAGTCTCAGTAACTGATGGTTTTCCAACAAAATTTCTCTATTTAAAGGGTTTAACCAAAAGTAAAGATGGAAAGAGATTATTACTATCTCTTCTATCATTTACTAGAGGGTTAAAACCTCTAAATAAAGAGATTCCTAAGGTTGATTATTCTTCAATAACTAATCCATATAAAGGAAAGGAATATACAATTCCTAACTTT…	MKTSNLLIIRLLSNIFGHKHLIRRFLYDVTTMHKVNGLPFTIKYMKAVKLHITRFISGHPLTTNAALVSVTDGFPTKFLYLKGLTKSKDGKRLLLSLLSFTRGLKPLNKEIPKVDYSSITNPYKGKEYTIPNFYIEKFIKDFNLKCNLPSWDNDLHYISSKSSPFGKATLSGLYGLFYMMETGSKVLVYITNILGPLAKIIFTPVLEHVYSDHRSFHYLNKTPQSTGKLSIVEDPELKRRVIAMVDYYSQWILRPIHDQILQLLKNFPCDRTYTQDPFHAWGKTMGNSFWSLDLSSATDRFPISLQTKLLGKIYSEDFAVNWKGLLIDRGYETPEGNILKYSVGQPMGAYSSWAVFTLTHHLVVQWSAHLCGYKTFNKYILLGDDIVINDDKVARKYIQ…	709	c2154	28	0.800005	0.001064	0.168464	0.010649	0.551036	0.271205	0.379086	0.036534	0.006153	68.9061	SRR10849403-3605-4	AZT88621	703	699	57.511	402	282	520	8	74.39	7	697	7	698	0	798	RNA-dependent RNA polymerase [Colletotrichum falcatum mitovirus 1]	2501268	Colletotrichum falcatum mitovirus 1	Colletotrichum falcatum mitovirus 1	viruses	TRUE	0.0219665	0.00946016
SRR10849403	NODE 36056	4	CTCAATGACATTCAATAAGTTCCAAATCCTTTGGCTTATTAAGGTTTACTCCTTAATGAGCTCTTGGTATTTAAAACTTGATTGTAAAGCCATTGATCCCGTAATCAAGTCTTGGTTCGAGTTGGTTCAGAAGAGAATTGATACACGGGGAACGGTAGATACAATCGACTATGTGAAAGCATGTCGATTGTGTTATACTCGTTACCTGTGTGGTCAACCTTTTCATGAACCCCCAAGCTCTAGTGTCCGTATAACGTCTGATGGGCTTCCCATTTGCGGGTTGCTTACAGATTTTATGCGGAGGGATGACCTTGCTAGCAAAAGACTGGTTCACAGCCTTCTACTTTTGTCCCGGTGTTTTCCGGGGAGCAAGGCCCCTAACCTAGCTACTGTAACCGC…	ATGACATTCAATAAGTTCCAAATCCTTTGGCTTATTAAGGTTTACTCCTTAATGAGCTCTTGGTATTTAAAACTTGATTGTAAAGCCATTGATCCCGTAATCAAGTCTTGGTTCGAGTTGGTTCAGAAGAGAATTGATACACGGGGAACGGTAGATACAATCGACTATGTGAAAGCATGTCGATTGTGTTATACTCGTTACCTGTGTGGTCAACCTTTTCATGAACCCCCAAGCTCTAGTGTCCGTATAACGTCTGATGGGCTTCCCATTTGCGGGTTGCTTACAGATTTTATGCGGAGGGATGACCTTGCTAGCAAAAGACTGGTTCACAGCCTTCTACTTTTGTCCCGGTGTTTTCCGGGGAGCAAGGCCCCTAACCTAGCTACTGTAACCGCTCCA…	MTFNKFQILWLIKVYSLMSSWYLKLDCKAIDPVIKSWFELVQKRIDTRGTVDTIDYVKACRLCYTRYLCGQPFHEPPSSSVRITSDGLPICGLLTDFMRRDDLASKRLVHSLLLLSRCFPGSKAPNLATVTAPSTSVNSYEFKSEIDAVVKQLGWGMPKPVWESVHLSTKAGPNGQAMMGAMSDLHLLTDRMLQNMEYMTDGKVNQQIEQLRPLSLDLWNKQFNLKPKGLLSKLSLIKDKEAKARIIAILDYWTQSTLRPLHLGLFSLLKRIKGDCTFNQASFVTHLPKTGPYYSFDLTAATDRFPLEFQRLVLSAVVNDEQYSTSWAELISD	333	5	1003	0.15983	0.135145	0.007352	0.108044	0.385642	0.490527	0.062035	0.153693	0.053834	57.0289	SRR10849403-36056-4	QDH87934	326	331	44.411	147	179	202	4	61.03	3	333	1	326	3.76e-84	267	RNA-dependent RNA polymerase	partial [Mitovirus sp.]	2587224	Mitovirus sp.	Mitovirus sp.	TRUE	0.0030193	0.00301027
SRR10849403	NODE 36526	5	CCGAGATCGTTCATTATAGCCTTATAGCTTACAGCTACAAGATCATTGGCAATGATAATATCATCACCAAGGATAGCATAATCCCTGAACCAGCTGGCAATGCCAACACGGTTAGCAGCGACCTGCACAATAATGTGATGTGTTAGAGCAAGCATACCCCAAGAGGAGTATGCCCCCATAGGTTGCCCTACGGCATATTCATATACAGTCGATATTTTCGACCCTTCTTCTGATTTACGAACGTAATGATACGGTCGTTGAAGCAGGGAGATCCAAAGATCTCCAGGTTCACCCAACAAGTTCAAGATTTGAACTTGAAGGCTCGCCGGCAGTCTATCTGTAGCTGCCGACAGATCGAAAGAAGCAATCCGAACTCCAGAGACACAGCGGTTTAAGAGC…	GTGTTGACCGCTCTCAGTGTGTATCGAGTCATAGGTTTTGCACCCATTTTCAAATGGGAGACAATTACCGATCCCTTTACGGGGTCTACTCAGACGATTCCGGAAACGGAATTACGTAGAGTATTGGCTCATATGCCTTCTTTAAGATCACCTCGAAAACCTGACTTTCTGAGAATATCAGAAAGTTCAGGGCCAAACTATCCGCGAGCAACTTGGTCTGCACCACTTGACGCCATCGCCCTTGCTTTTCATCCTAAACAGATGATAGCTTGGATACGGTGGTGCCATGCCCACAAATGGGATTTACCCATTGTGTGGCTGGTGTGGATTTTAATTGTGACCATGCCATTCGTCTTCCTTATCAGACTAATTCACTCCCTATGTAAGGGGTGTAAATTA…	VLTALSVYRVMGFAPIFKWETITDPFTGSTQTIPETELRSVLAHMPSLSSPRKPDFLSMSESSGPNYPRATWSAPLDAIALAFHPKQMMAWMRWCHAHKWDLPIVWLVWILIVTMPFVFLISLIHSLCKGCKLGYVVPKELYIGRLATVLEASGKVSIVAIVDYWSQLVLKPLHDSIFNLLRRIPQDGTFNQERPMKELLNRCVSGVRIASFDLSAATDSLPASLQVQILNLLGEPGDLWISLLQRPYHYVRKSEEGSKMSTVYEYAVGQPMGAYSSWGMLALTHHIIVQVAANRVGIASWFSDYAILGDDIIIANDLVAVSYKAMMNDL	330	c992	3	0.172321	0.093246	0.086108	0.064711	0.409629	0.282348	0.170654	0.083257	0.113287	54.1625	SRR10849403-36526-5	QDH91355	465	332	79.518	264	63	288	2	86.75	2	330	29	358	0	543	RNA-dependent RNA polymerase	partial [Mitovirus sp.]	2587224	Mitovirus sp.	Mitovirus sp.	TRUE	0.00280051	0.00280894
SRR10849403	NODE 3661	4	GGGTTTCCGGTGCAACTGCACTCCTATGCTATATTTAAGTTATATACTATAAATATACGCCGTAGGACCATTAAAGAATCTTTTAGAACGATTTAAAGGGTTCTCAGTTGTCTTAACTCTAGGTTCTTTCGAAAGGTTTTTGAAATATATATAATTCCTTGGCCTTGCATAAAAGGTCTCTTTAAGATTAAAGTGTGGAGTAGTAATCATATTACTCCCACTAAATTAAAGATAGAGAGACTTACCTAGGGATCTTCTCCAGATAGTGACCTTGCTAATCTGGTTATCGCTTTACTGATTAAGAAAGCTGTATGCAGCAACCAACCTTTAACTTCAAAATGACTATAAATCATTTTAAAATTTTAAGAAGATTACTGGTTTGGGCTTTTCCACAGTCGA…	ATGCAGCAACCAACCTTTAACTTCAAAATGACTATAAATCATTTTAAAATTTTAAGAAGATTACTGGTTTGGGCTTTTCCACAGTCGAGTATAATCATTGAAAACCACTTTAGGACATTCGAAACTTGGCTTTTTAAGGCCAAGAAGAATTGATCAATTCCATACCTTATTAAATATTATAAACAAATGAGGTTACATTGTACTAGGTACATATGTGGTCATCCGTTATTAACGAATGATATGAGAATTGGTCTTACTAAAGATGGCTGACCTAAGAGACTCCTATTCTTGAAATCCTTAGCTGATAGTAAGAATCCGGTTAATTTAAAAATTGTTCTTACAATTTTAAATTTTTCACGGTCCTGGGAATTATCCGATTCTGAATGGAATCGAGTGAAA…	MQQPTFNFKMTINHFKILRRLLVWAFPQSSIIIENHFRTFETWLFKAKKNWSIPYLIKYYKQMRLHCTRYICGHPLLTNDMRIGLTKDGWPKRLLFLKSLADSKNPVNLKIVLTILNFSRSWELSDSEWNRVKPDFKSISSPQKRDFYIFESYLSDFVKDFNLKLPSPKFKYSNVYMSEKAGPQGPASKTAMMNLSLYDEETKLALTNITDKNGRVFLDASFKEGRLLNESPKIPVLGKLSFVKDPEAKLRIIAISDYYTQLFLKPIHDDVLSLLKKFKCDRTFTQNPFHNWENDGEAFYSLDLSSATDRFPINLQQRLLGYIYDKDVAQNWRYILTNRKFGIDTYELTHNKKISDLDTISYACGQPMGTYSSWAVFTITHHFIIYFCAKLNGIKTFKD…	667	312	2312	0.688165	0.029179	0.110438	0.031522	0.690273	0.4037	0.34038	0.069902	0.042864	68.1228	SRR10849403-3661-4	QDH86699	457	457	66.521	304	143	355	4	77.68	10	456	1	457	0	610	RNA-dependent RNA polymerase	partial [Mitovirus sp.]	2587224	Mitovirus sp.	Mitovirus sp.	TRUE	0.011202	0.00484517
SRR10849403	NODE 385	4	CCTCTTCGGAGGGCCACTCCCCTGTGAGTGTTTATTTCACTCGCAGTGCGGGGAGAACACTGTCCTTTCTAGAAATAGAGAGCAGTGTCTCAGGGGTCGTTGACCTCAGTGCCTCCTCGTCCTCGTCTAACCCAATGAAGGGAAAGTCTAAGACTGAGAAGTCTCTAGACAGATCGACATGACGTAAGACCTCGGAGTAAGCACGTATAGTGTTTACCCAAGAACTTGCGGCACGGGCGACCTTGGGAGTGCGTTCCGGCATAAGGGACTGGAGACTTTCTAAGGTCTCCAGCCGAGGGATCTTGGAACGGAGTTCCAGGATCTCCTCGACCTTAGCCATGGAGTCCGGTAAGGGAGCTCCATCCTCTAACCCTCTCACGAGGGAGTTGAGAAGAGCGC…	ATGGCAACACTTAGAACTATAGACATGCTAATATACACTCTGGCCTTTGTGGCCCCAAGGGTTTGCAACCCTCAGTTTTCGTGCTTCAGCACGTCTAGAGCCCTCCTACAGCTGCCGAACCACCCACTCTATCCCAATATAGATTGGAGTAAAGTAGGTGGAGGGCTTTATGCCATTGTTGACCCGATGGACAACCAAGGTATACTCTACCTCTCTGAGAAGGAGTACAAGATTCAGATTAGGGTAACAGTCTCTCAAGACTCTACTCTCACTGTCCTTGCTCGACCTGGCGACGCCAGGCTCGATACTTTGGACTTAGCTACCACTGCATCTACTAATCCCAACAACAACAACCAAAATTCCCCCACTTTAAGGGAGGAACTCGGGTTGGTGCCCTAT…	MATLRTIDMLIYTLAFVAPRVCNPQFSCFSTSRALLQLPNHPLYPNIDWSKVGGGLYAIVDPMDNQGILYLSEKEYKIQIRVTVSQDSTLTVLARPGDARLDTLDLATTASTNPNNNNQNSPTLREELGLVPYRPPRGRSSALARVKPFNFLGWYISRLGSFSSESLVTPTGENLLSLLLHWGLDLDVRAGGPMESQPSMKTALVELGKRLTKILVTRGQTALVQKMKNTLFFTNRWLGGSVNTNPFLLGEPVGLARSGLPRILPLYLRRGLGSKNPRFIRIVLSLLRGYTALQAPHKDSDLVSVTGPCPPLDQEYLKEFKHFCLHVFWPKIVRKYALEAGKGWILEPQLCAQPGTRPYHPSRGGPNHSVGVLGAPMDALAWAACPINYPLEWAKHVGD…	1131	c3441	49	0.024147	0.476593	0.008145	0.43995	0.127087	0.385537	0.023597	0.43935	0.17225	48.2293	SRR10849403-385-4	QDH89590	1106	840	46.429	390	380	510	17	60.71	27	830	6	811	0	671	RNA-dependent RNA polymerase [Mitovirus sp.]	2587224	Mitovirus sp.	Mitovirus sp.	viruses	TRUE	0.0330373	0.00799159
SRR10849403	NODE 39630	5	TTACTATATCTTTTCCATTGAGCATAGGTAGAATTACTTCTAACTAAGTCCAATAGATTAGACGACCCTATAAAACCTTTCCAAATCAATCTTTGAGTGAATTCAACTTTACGGGACAGATTAAAATCTGGTCCGTAATAGTACGAAACTCCACTCGCCGAAAGGGCTTCTTTTAAAGAGATAGGTGATAAATTAACATCACCTAACAAATTTTGAGAAGCAAATTGGAAGAAACCACTTGTAGAAACAAATGATTTAGGGAATCCAATAGTTATTCCGTATTCATTACACACTTCAGTGTAGCATTTAGCTACACTAGCATCTGCAATAACGATATCATCCCCAAGCACGAGATAATCTAAGAAATAATCCTTACCAGCTCTTTCAGCTGCTAAGAAT…	ATCTCAAAAGAGAAATATGATGGTCCGTTACCGGAAAAAGGGAAACCCTTAACTTTAGACTATGTGGTTAACCACCTAGTTCCAAGATTAAGAGTTGGTAAAGTTTCAACTAAATTAGAGGCGGCAGGAAAGGTGAGAGTCTTTGCCATTTCCGATTATTGGACCCAATGGATGCTATTACCTCTTCATAATTCTATTTTTAAAGTATTGAAATCACATCCTTGTGATGCAACCTTTAATCAACTTGGTAAAGTTGAAGAATTTTCTAAGAGAAAATATTCATTCATTGCTTCATATGATCTTAAGTCAGCCACTGATTTAATACCCATTCAATTATATGAAAAGGTTATTAGTCATTGGACATGTCCTGAGTTCGCTGAAGCTTGGGTTAAAGTATTA…	ISKEKYDGPLPEKGKPLTLDYVVNHLVPSLSVGKVSTKLEAAGKVSVFAISDYWTQWMLLPLHNSIFKVLKSHPCDATFNQLGKVEEFSKSKYSFIASYDLKSATDLMPIQLYEKVISHWTCPEFAEAWVKVLTNRGYAYSFTGSNNVSQSSDLYYTSGQPMGTLSSWATLAMVHHFLVFLAAESAGKDYFLDYLVLGDDIVIADASVAKCYTEVCNEYGMTIGFPKSFVSTSGFFQFASQNLLGDVNLSPISLKEALSASGVSYYYGPDFNLSRKVEFTQSLIWKGFMGSSNLLDLVSSNSTYAQWKSYS	311	c935	3	0.600323	0.013305	0.048149	0.006655	0.595004	0.361169	0.204721	0.028	0.020151	64.3451	SRR10849403-39630-5	QDH88980	929	311	82.958	258	53	283	0	91	1	311	403	713	0	552	RNA-dependent RNA polymerase	partial [Mitovirus sp.]	2587224	Mitovirus sp.	Mitovirus sp.	TRUE	0.00323809	0.003366
SRR10849403	NODE 3965	4	ACCAAAGAAATTACTTTTTCTAAAACCTTTAGTCGATGAAGGTGGACCTTTTGGAATTAAAACTGTTTTAACAATTTTAAATTTCTCAAGATCTTGGGAATTATCTGAATCTGAATGGAAACAGGTAAAACCTAATTATGATAATATTACAAAACCACAGAAATGTGATTTTCATATATTTGATCAATACCTTCTAGACTTTGTTAAAGATTTTAAATTAAAGTTACCTTTACCAAAATTTGATCTTAAGGATGTAAGTATATCTTTGAAGGGTGGACCTCAAGGTCCCGCTTCGAAGACTGCTTTAATGAATCTTGATGTTTATACACAAGATGAAATCAAAGTCTTACTATCCTTAACAGATAATTTTGGAAAAGATTTCCTTATCGATTCATTTAA…	ATGAATCTTGATGTTTATACACAAGATGAAATCAAAGTCTTACTATCCTTAACAGATAATTTTGGAAAAGATTTCCTTATCGATTCATTTAAGATAGCTGCTCATCTTAAAGAGAAGAGCAACTATCCTTTTATTGGAAAACTTTCTTTTGTAAAAGATCCTGAAGCTAAATTAAGAGTTATAGCCATTTCTGACTATTATACTCAAATTATATTAAAACCTATTCATAGAGATATATTATCTCTTTTGAAGGGATTTAATAGCGACAGAACTTTTACTCAGAAACCTTTCCATAAATGAAAAGATAATGGGGAACATTTCTATAGTCTTGATTTATCCGCCGCAACAGATCGTTTCCCAATCAGTCTTCAAGAAAGACTTCTATCTTTTATTTATAAT…	MNLDVYTQDEIKVLLSLTDNFGKDFLIDSFKIAAHLKEKSNYPFIGKLSFVKDPEAKLRVIAISDYYTQIILKPIHRDILSLLKGFNSDRTFTQKPFHKWKDNGEHFYSLDLSAATDRFPISLQERLLSFIYNKDISSNWRTLLSEREFGIQEDDFHLNKGNIPKEYVKTFKYSCGQPMGTYSSWAVFTLTHHFIVYFCARLNGFKSFNQYIILGDDIVIKNDAIAETYIEVMEGLGVEISVQKTHKSKDTYEFAKRWIRPFEHVKELTGIPLKGIISNFKNPQIVFSILYDYIKIKNNPVLYQTSLVNFVVNQLYKSISVPIYNKKTRKYKTFYFQVNKFVQRQIITLELALDQSFGFLTYEKFRNFFNSWNSNDDLVCPPDLSIGLLYLKRILTGGI…	610	308	2137	0.663243	0.030922	0.126607	0.028572	0.689403	0.433807	0.340093	0.067731	0.045245	70.4375	SRR10849403-3965-4	QIR30228	722	500	43.8	219	246	323	8	64.6	6	502	188	655	2.54e-130	409	RNA-dependent RNA polymerase [Plasmopara viticola lesion associated mitovirus 4]	2719467	Plasmopara viticola lesion associated mitovirus 4	Plasmopara viticola lesion associated mitovirus 4	viruses	TRUE	0.0241981	0.010693
SRR10849403	NODE 39807	5	TGAATTTCTTCACAAGAACTGCGCCTTGAGTAGCGAAAGCATTGACACCCAACTTTAAAGAGGTGTTCTCTGTAAAAGGAGGACGACCGATGGTATCCCATCTAATTCGGATGGTGTACCTCCTACGAGATGGCGTGACAACGGCTTATGTACGGATTTGCATCTCTTATCTAAGAGACGTCGTGTCCATTTACCGGAAGTCTGGAATGAAGTTCCTTGTCAAGTACTTAAAGACTTGTCAACTACTTCTTATCCAAGCAGCTGGTGCCCAAGAGCCGCGATTTGACTCGCGACATTTTGGGGCTGCGGTTTCAACCACAGCATGTGGACTACCACGAATCATTCCGAAGACCCATAGAGCGTTCATCCGGAAAGGATCAGCGTTTCATATTAAGTTTT…	TTGACACCCAACTTTAAAGAGGTGTTCTCTGTAAAAGGAGGACGACCGATGGTATCCCATCTAATTCGGATGGTGTACCTCCTACGAGATGGCGTGACAACGGCTTATGTACGGATTTGCATCTCTTATCTAAGAGACGTCGTGTCCATTTACCGGAAGTCTGGAATGAAGTTCCTTGTCAAGTACTTAAAGACTTGTCAACTACTTCTTATCCAAGCAGCTGGTGCCCAAGAGCCGCGATTTGACTCGCGACATTTTGGGGCTGCGGTTTCAACCACAGCATGTGGACTACCACGAATCATTCCGAAGACCCATAGAGCGTTCATCCGGAAAGGATCAGCGTTTCATATTAAGTTTTGGATGACAATGTTTGGGCTCTATCGAGTCCTCCCATTTCCA…	LTPNFKEVFSVKGGRPMVSHLIRMVYLLRDGVTTAYVRICISYLSDVVSIYRKSGMKFLVKYLKTCQLLLIQAAGAQEPRFDSRHFGAAVSTTACGLPRIIPKTHSAFIRKGSAFHIKFWMTMFGLYRVLPFPSSPKIETIIQPGVRLSNSFMGEWLSACGTMIAFIKPPAMTQVYEPSDLPSRGSTSASCEGPEKAFRAPSSHISSILLALVTWSNPSVQFGMVEWSLKVAGTVANFVKANGLASLFVSLGYLTPLLVGFPYQPRDLGRLAFKDEPAGKVRVFAMVDAFTQWMLTPMHKYIFSLL	306	42	959	0.056436	0.089459	0.047729	0.045355	0.317175	0.194203	0.114683	0.06088	0.039813	52.8125	SRR10849403-39807-5	QDH87755	813	312	43.269	135	167	182	4	58.33	1	306	20	327	1.87e-65	230	RNA-dependent RNA polymerase [Mitovirus sp.]	2587224	Mitovirus sp.	Mitovirus sp.	viruses	TRUE	0.00196911	0.00205115
SRR10849403	NODE 40968	4	GTTACTGGTTCTGGAGAGACTTTTTTAAAGGTCCAACCAAAATGACAGCACCAGCATTAAAAGAGTATTTACCTCCTTTAATTCTAAAAGCAGGTCCTAACTCTAACCCATCCGTGTCAGGGTTGGTAGCAGATGCCATCTGGCATAGCAACCATCCTCGAAAAACATTAAGACGTTTTTCTGAACTGATTTGGAAGGAGTATAAAGTTAGACCTAGCGCTTGGACATATATGGATAATACGTATTATGATCTTTTAAGAGCTATTAAATCGGGAAAAGCTACATTTGGTAGCGTTTTCTCTGGTTTAGAGCCTTTATTAAGATTCATTAAACGGAAAGATCCTCTATGGCGGGAATGTTCCAAAGATAGTATCTTCACTATGGATCATTTAACTCACC…	ATGACAGCACCAGCATTAAAAGAGTATTTACCTCCTTTAATTCTAAAAGCAGGTCCTAACTCTAACCCATCCGTGTCAGGGTTGGTAGCAGATGCCATCTGGCATAGCAACCATCCTCGAAAAACATTAAGACGTTTTTCTGAACTGATTTGGAAGGAGTATAAAGTTAGACCTAGCGCTTGGACATATATGGATAATACGTATTATGATCTTTTAAGAGCTATTAAATCGGGAAAAGCTACATTTGGTAGCGTTTTCTCTGGTTTAGAGCCTTTATTAAGATTCATTAAACGGAAAGATCCTCTATGGCGGGAATGTTCCAAAGATAGTATCTTCACTATGGATCATTTAACTCACCTAGTACAATATGTACGGGGAGGTAAATTGGCAGTTAAATTA…	MTAPALKEYLPPLILKAGPNSNPSVSGLVADAIWHSNHPRKTLRRFSELIWKEYKVRPSAWTYMDNTYYDLLRAIKSGKATFGSVFSGLEPLLRFIKRKDPLWRECSKDSIFTMDHLTHLVQYVRGGKLAVKLESAGKVRVFAILDYFTQYALRPIHEDMLSCLRQHESDATYDQIGKVKETLSKRYRTAFSFDLKSATDLIPQQIYKIMLGHRYTDEISHAWCDLLVDREFFFGKRTKTHPKDSLFSYTRGQPMGALSSWPALALAHHFLVYLAASRLGNDYRYFREYLVLGDDLVIFDGA	302	42	947	0.425309	0.02437	0.035964	0.019236	0.427203	0.267024	0.136809	0.041672	0.027827	61.0759	SRR10849403-40968-4	QDH89983	541	298	39.262	117	170	177	5	59.4	8	298	151	444	5.18e-57	202	RNA-dependent RNA polymerase	partial [Mitovirus sp.]	2587224	Mitovirus sp.	Mitovirus sp.	TRUE	0.00175032	0.00184633
SRR10849403	NODE 41272	5	CAAGGAGAAACTTCTTCCGGTACCAATATTTATCACTATTGCTACAAATACTAAATTGCTGCGAAAGATAGGGCAGCTAGTCCCTAAAATCCTAGCAACTTATGTACCTGTAGAATATAGTGTACGGGCACAGGAAGTTAAATCTTTCTTTGCTGAGGTTTCAAAGTTGGTAGACCAAAGAGGCCTAGAATGGACAGTTGGATATGTGAAAATATCTCGACTAGCCGTTACTAGGTATCTCTCTGGTCACCCACTCGAGACCTTACCAGGCGTAGAGCTTCGAAAAGGGTTTCCATTGTGGATTCTCTTTATGAAGCCTATGACTGAGTCTAGGGATGGAATTAGAATCCTTCTCACATGTTTAACATGTTTGAGGGGTTGTAAGTTCAAACCTATACT…	ATATTTATCACTATTGCTACAAATACTAAATTGCTGCGAAAGATAGGGCAGCTAGTCCCTAAAATCCTAGCAACTTATGTACCTGTAGAATATAGTGTACGGGCACAGGAAGTTAAATCTTTCTTTGCTGAGGTTTCAAAGTTGGTAGACCAAAGAGGCCTAGAATGGACAGTTGGATATGTGAAAATATCTCGACTAGCCGTTACTAGGTATCTCTCTGGTCACCCACTCGAGACCTTACCAGGCGTAGAGCTTCGAAAAGGGTTTCCATTGTGGATTCTCTTTATGAAGCCTATGACTGAGTCTAGGGATGGAATTAGAATCCTTCTCACATGTTTAACATGTTTGAGGGGTTGTAAGTTCAAACCTATACTGGACCTTAGTACCATAGTTGAACCG…	MFITIATNTKLLRKMGQLVPKILATYVPVEYSVRAQEVKSFFAEVSKLVDQSGLEWTVGYVKMSRLAVTSYLSGHPLETLPGVELRKGFPLWILFMKPMTESSDGISILLTCLTCLSGCKFKPMLDLSTMVEPWRGTDSISEKELRAAAYALGIRKSRVEFTFPHMSVKRGPLGQALMSAPTELTLLPLQLLENLILMGGNKLGSLVMSLTDRLDMFQWSSVADVWSEAFPTKKSSLSKLSFFSDKEGKTRVVGIMDYWTQSALLPLHKTLNGFLRSISVDCTFNQNRFLEVLPSVGPYHSLDLHA	306	26	943	0.191902	0.098026	0.106619	0.081552	0.356051	0.332326	0.168947	0.109022	0.020725	56.0847	SRR10849403-41272-5	QDH89065	326	302	45.033	136	161	198	4	65.56	6	304	5	304	1.41e-83	265	RNA-dependent RNA polymerase [Mitovirus sp.]	2587224	Mitovirus sp.	Mitovirus sp.	viruses	TRUE	0.00100643	0.00106501
SRR10849403	NODE 4256	4	CACTAGCCCCCGATGAGCTTTTTATGGCTGTATCGGCGGGCGCCAATCATAAGTGTTCCATGGCCTCCTACAACCTAGATACCCTTTATTGGATATTTAGGGGGTGGAAGGACTCGCCCCTGCGGGCGTACATGGATGCAGTTGGTGCTGCGCCTATGATCAAGTTATTTGAATCATATGGTGTAGAGATGTTGAAATTCGTCTTGGATGACGAGTGGGAAGATGCTTGGCATAGATCGTCCATAGAGGGTAGCTCCGTCACGTGCGACGAGGAGCGGTTAGCGGAATATTTCCCTTCTCAAGCAGTCATGGTTGGTGCCAAAGGGCAACAACATAAGTCGGTCCGCCCGAAGGGCGGAAAACTTTCTCTTATTAGAGAGGCTGCGGGGAAAGTCCGTA…	ATGGCTGTATCGGCGGGCGCCAATCATAAGTGTTCCATGGCCTCCTACAACCTAGATACCCTTTATTGGATATTTAGGGGGTGGAAGGACTCGCCCCTGCGGGCGTACATGGATGCAGTTGGTGCTGCGCCTATGATCAAGTTATTTGAATCATATGGTGTAGAGATGTTGAAATTCGTCTTGGATGACGAGTGGGAAGATGCTTGGCATAGATCGTCCATAGAGGGTAGCTCCGTCACGTGCGACGAGGAGCGGTTAGCGGAATATTTCCCTTCTCAAGCAGTCATGGTTGGTGCCAAAGGGCAACAACATAAGTCGGTCCGCCCGAAGGGCGGAAAACTTTCTCTTATTAGAGAGGCTGCGGGGAAAGTCCGTATAATTGCGATTCCGGATGCGTGG…	MAVSAGANHKCSMASYNLDTLYWIFRGWKDSPLRAYMDAVGAAPMIKLFESYGVEMLKFVLDDEWEDAWHRSSIEGSSVTCDEERLAEYFPSQAVMVGAKGQQHKSVRPKGGKLSLIREAAGKVRIIAIPDAWTQTVLKPLHNVFFDILKAIPSDGTFDQQSCITSFAEQGHSEIFSYDLKAATDTIPLQLYQGLLEVLFGTELSLAWTSLLRDRTWALPSWESTSQTTGKVTMTPLYYVDEAGCKHRSISYGRGQPMGALSSWGALAVLHHFVVQYAAFLVDMYPYYDYRVLGDDIVIAGRAVARSYLDVCSYLGITVGLVKSFESSNGFANFAGQSYLGSSNISPISFKQELAANDGFARLGLVIQAIRRKWIKLDSNGFFQQCLRYMLPPLYVLQI…	670	24	2033	0.217905	0.234517	0.010907	0.159627	0.372422	0.426978	0.106766	0.198198	0.113856	53.5554	SRR10849403-4256-4	QDH91286	983	331	41.39	137	171	193	3	58.31	112	420	585	914	8.86e-69	253	RNA-dependent RNA polymerase [Mitovirus sp.]	2587224	Mitovirus sp.	Mitovirus sp.	viruses	TRUE	0.00525095	0.00236317
SRR10849403	NODE 44852	4	GGTCAACCAATGGGTGCCTATTCCTCATGAGCAGTGTTTACTATTACTCATCATTTTATCATATATTTTTGTGCTAAATTGAATGGTATAAAAACCTTCAAAGATTACATCATTCTTGGTGACGATATCGTCATCAAGAACAGTAATGTCGCTAAAACATATATTGAAGTAATGAATGAGCTGGGGGTTGAAGTCAGCGTTCCAAAAACTCATGTATCAAATGATACTTATGAATTTGCGAAACGTTGGATTCAACCATTCAGATCCGTCAAGGAGATAACTGGTATACCTTTAAAAGGTATTATTTCTAATCTTAAAAATCCACAAATAGTTTATACTATTTTGTATGATTATTTTAAGATTAAGAAAAACCTTTATCTCGGTAAAGATTCTTTAGTA…	ATGGGTGCCTATTCCTCATGAGCAGTGTTTACTATTACTCATCATTTTATCATATATTTTTGTGCTAAATTGAATGGTATAAAAACCTTCAAAGATTACATCATTCTTGGTGACGATATCGTCATCAAGAACAGTAATGTCGCTAAAACATATATTGAAGTAATGAATGAGCTGGGGGTTGAAGTCAGCGTTCCAAAAACTCATGTATCAAATGATACTTATGAATTTGCGAAACGTTGGATTCAACCATTCAGATCCGTCAAGGAGATAACTGGTATACCTTTAAAAGGTATTATTTCTAATCTTAAAAATCCACAAATAGTTTATACTATTTTGTATGATTATTTTAAGATTAAGAAAAACCTTTATCTCGGTAAAGATTCTTTAGTAAAAATGATA…	MGAYSSWAVFTITHHFIIYFCAKLNGIKTFKDYIILGDDIVIKNSNVAKTYIEVMNELGVEVSVPKTHVSNDTYEFAKRWIQPFRSVKEITGIPLKGIISNLKNPQIVYTILYDYFKIKKNLYLGKDSLVKMISHLYKSIYILERTKKKSLKKKWISFNKSAYRQVIALEMALDTSFGYITYEKFRKFWVSIVPFEGTSVPASLSIGLIQLKRILMVGVAKSVITADKEFIKDPVSIWYRFLDFYNIRYHVIHPQILGVFNNLSQKLHSLERFKSQKGIALHNISKDLSLLDYKNRSEER	300	10	909	0.515232	0.040595	0.126232	0.028081	0.598693	0.363811	0.293717	0.063195	0.043915	68.3168	SRR10849403-44852-4	QDH86886	738	304	45.066	137	155	191	5	62.83	1	295	348	648	3.86e-70	241	RNA-dependent RNA polymerase [Mitovirus sp.]	2587224	Mitovirus sp.	Mitovirus sp.	viruses	TRUE	0.00210038	0.00231065
SRR10849403	NODE 45352	4	ATGGGGACATTGTCCTCATGGGCTACTTTAGCAATAGTTCATCATTTCTTAGTATTCTTAGCAGCTGAAAGAGCTGGTAAGGATTATTTCTTAGATTATCTCGTGCTTGGGGATGATATCGTTATTGCAGATGCTAGTGTAGCTAAATGCTACACTGAAGTGTGTAATGAATACGGAATAACTATTGGATTCCCTAAATCATTTGTTTCTACAAGTGGTTTCTTCCAATTTGCTTCTCAAAATTTGTTAGGTGATGTTAATTTATCACCTATCTCTTTAAAAGAAGCCCTTTCGGCGAGTGGAGTTTCGTACTATTACGGACCAGATTTTAATCTGTCCCGTAAAGTTGAATTCACTCAAAGATTGATTTGGAAAGGTTTTATAGGGTCGTCTAATCTA…	ATGGGGACATTGTCCTCATGGGCTACTTTAGCAATAGTTCATCATTTCTTAGTATTCTTAGCAGCTGAAAGAGCTGGTAAGGATTATTTCTTAGATTATCTCGTGCTTGGGGATGATATCGTTATTGCAGATGCTAGTGTAGCTAAATGCTACACTGAAGTGTGTAATGAATACGGAATAACTATTGGATTCCCTAAATCATTTGTTTCTACAAGTGGTTTCTTCCAATTTGCTTCTCAAAATTTGTTAGGTGATGTTAATTTATCACCTATCTCTTTAAAAGAAGCCCTTTCGGCGAGTGGAGTTTCGTACTATTACGGACCAGATTTTAATCTGTCCCGTAAAGTTGAATTCACTCAAAGATTGATTTGGAAAGGTTTTATAGGGTCGTCTAATCTA…	MGTLSSWATLAIVHHFLVFLAAERAGKDYFLDYLVLGDDIVIADASVAKCYTEVCNEYGITIGFPKSFVSTSGFFQFASQNLLGDVNLSPISLKEALSASGVSYYYGPDFNLSRKVEFTQRLIWKGFIGSSNLLDLVRSNSTYAQWKRYSKLLTKGIFPLEMSNLLTALLSRDYKLLDKSISVDQLMASVRGDIRLFTNNLPEDPKGVRTYLKLFYEQLNREVLRLLKDIQSCLILKPLQGQSKTLTDLLYTPSAMGLNSQTLDSYMKLRQRYLSITDAMEEELTYESWMVLYHEEDGHIL	301	1	903	0.561639	0.01003	0.06233	0.004131	0.538089	0.340479	0.200717	0.02304	0.012814	65.8186	SRR10849403-45352-4	QDH88980	929	301	85.382	257	44	283	0	94.02	1	301	564	864	0	540	RNA-dependent RNA polymerase	partial [Mitovirus sp.]	2587224	Mitovirus sp.	Mitovirus sp.	TRUE	0.00297554	0.00329153
SRR10849403	NODE 4779	4	AACTGATTGAACTCCTGTCTTAGACAGACAGGAACTAAACCAGTACCAATGGATCCTTTTCGGAAGTTTATTGAAAGTTTGGATAAAACTTTAAAATCCCGTGGTATAGATTATTTTATTCTATACGTTAAGGATATTAGAGGAAACTTGATGAATTATTTATCAAATAACCCATCAAGGTCCAAACTATCAAAAACTACAAAAGAAGGTATCCCTGTTGTTTTAGGGGATCTTATACCTTTAGTAAGGGATAAATCATACCTAGCAATAGCTATGATTTTCACTATACTATTTAGTACAAGATCACTGAAAACAGGAAAAGTCCCTAATACGCAGCCTATCACGGATCCCTTTACTGGTGATCTTAGTGATATTGATGCTTATTATGCCTCTTTCTGA…	ATGGATCCTTTTCGGAAGTTTATTGAAAGTTTGGATAAAACTTTAAAATCCCGTGGTATAGATTATTTTATTCTATACGTTAAGGATATTAGAGGAAACTTGATGAATTATTTATCAAATAACCCATCAAGGTCCAAACTATCAAAAACTACAAAAGAAGGTATCCCTGTTGTTTTAGGGGATCTTATACCTTTAGTAAGGGATAAATCATACCTAGCAATAGCTATGATTTTCACTATACTATTTAGTACAAGATCACTGAAAACAGGAAAAGTCCCTAATACGCAGCCTATCACGGATCCCTTTACTGGTGATCTTAGTGATATTGATGCTTATTATGCCTCTTTCTGAAAACAATTAGGATACCGGAAATCCTTCGTCAAACCCAAGTATTTGACT…	MDPFRKFIESLDKTLKSRGIDYFILYVKDIRGNLMNYLSNNPSRSKLSKTTKEGIPVVLGDLIPLVRDKSYLAIAMIFTILFSTRSLKTGKVPNTQPITDPFTGDLSDIDAYYASFWKQLGYRKSFVKPKYLTTNPKMYRSKAGPNGHALVSSFIDARALPDSLIQSLITMGGEPMELLLYSNRSDDMWNYMKNKLQELASIVKKNKIPSFRRLSYFPDKENKVRVIGILDWFSQLALKPLHKFLANVLLRIPQDCTDDQQKFISLIKGKSEIYHSIDLSNATDRFPIQIIEGLLTAKFPLEFVRAWKDVMVGYPFDFNQVGKVSEKIFYRTGNPMGAYSSFNSFALSHHYLIYYCCRKLDIDWKTLPYALLGDDIVIGNDRVGIFYKNLIQRLGIDYS…	670	49	2058	0.667363	0.04674	0.129548	0.051974	0.65308	0.474714	0.317451	0.102033	0.036451	65.072	SRR10849403-4779-4	AZT88622	688	669	48.281	323	324	450	6	67.26	6	668	34	686	0	615	RNA-dependent RNA polymerase [Loramyces juncicola mitovirus 1]	2501269	Loramyces juncicola mitovirus 1	Loramyces juncicola mitovirus 1	viruses	TRUE	0.0105894	0.00491845
SRR10849403	NODE 4780	4	GGCCTGATTGCGCTTAGTAACGCACTACATTTTTGTCTTCGAGAATTAGGCTCAGCCTAAGCTCTAAGATTAACTTTGGGTGCTCCCTAGCGCTTCAGCTTGACTAGCCTCCACGCCGACGTCTCCGCGCCACTGGCGCGTCGACGTAACCCTCCCTCATGCTGACACTCGAAATACGCTCTCGATGAGCTATAACTCGTAGTCGTCGCCACAAAGTGATTAACTTTGCAGACGGGGTAATCTCATCGTCAATACGCTGAGAATACCCAATCTTGGTCGGAAGGAGATTTACTCCCTCTTCACAGGTTCCGATTTCCGTGAATATGTCATATAACGTATTCCAAGCGGGAAGAATCCCTGGGTCGTATACTCTCAGACGGTCGTCGATACGTTCGTGAG…	ATGGATCTATCAAAAGATATTTGGCCGGGTTTTATTCCATTTATACGGAAGGCCTCTCCTAATTCGGGAGGCTTCTCGGCAGTAATGTCGATTCCGTGGGATGTGGCCTTATTTGGGTCGCATCTTGGCATGCAGGCAATCCTATTGGATTGGCTGAAGGCAGTAGATGGCTTAGAATTGATCTGGGGAATAAAGGCTTTGTGGAAACTCATTGGAACCAAGGCGAGATTCGCTATGGACGAGTTCACTAAACATGAATTCGGGTCTGATGAGTGGACGCGAAAGTGGAGATCAGCTCGTTATCTGGATAGACATCCAGATGCGGGTCCTTTACTCCCCGGGGAGGAACCAGATGTTTCGCCTCTATATTACGCGATGAAACAGGATCTGCCGACGGCA…	MDLSKDIWPGFIPFIRKASPNSGGFSAVMSIPWDVALFGSHLGMQAILLDWLKAVDGLELIWGIKALWKLIGTKARFAMDEFTKHEFGSDEWTRKWRSARYLDRHPDAGPLLPGEEPDVSPLYYAMKQDLPTADMSPEAQRAGLLSWYIKYYWGKPLWFGRLGFKEEPGKIRVFAMVNILTQTLMAPLHKWIFLRLRKIPTDGTFNQVAPVERLIKRFQKQGSWVASYDLSAATDRLPLALQVRLLVPVLGEKMAANWANLLVSQPYGLPKVAKSYNLGFDRVVYAVGQPMGALSSWALLALTHHALVQLAAFEVHKLSGWFLNYAILGDDVVIADRLVAQRYLAIMKEIGVDISLAKSLVSNTSSLEFAKRTWVAGRDVTPVSLAEMLVALRSLGALG…	681	c2146	104	0.117051	0.191441	0.013661	0.085414	0.298481	0.329497	0.054452	0.116503	0.148322	51.6953	SRR10849403-4780-4	QDH86922	580	533	87.805	468	64	491	1	92.12	5	537	49	580	0	945	RNA-dependent RNA polymerase	partial [Mitovirus sp.]	2587224	Mitovirus sp.	Mitovirus sp.	TRUE	0.00822649	0.00382095
SRR10849403	NODE 4805	4	AATTTACAGAAATACATCTTTTATTGCAACCAAAGGAGGCTTTCCTTCTAAATTCTATTATTTGAAATCTTATATAGATTCACGTAATGTTGAAAAAATTAAATTTGTTTTAACATTAATGAATATATCTAGGACTATTCAACCCCGAAAGGGAGAGAATATTCCTATAGATTTCTCTTCTATTACTGATGGACCCAAACACAGATTTAAAACTGTGCCAGGATTCTTCATTAAAGAATTTATAAAAGAATTTAATATTAAAATGGATTTACCTGTATTTAATACTGGAAATTTCTTTATCAATCTAAAGATGGGACCTCATGGCCCTAGTGTTCTTTCAATAACAGAAACTGTTAAATGATTGAATGCTCGGCAATTGAAGTACATCCATGATTTAGT…	ATGAATATATCTAGGACTATTCAACCCCGAAAGGGAGAGAATATTCCTATAGATTTCTCTTCTATTACTGATGGACCCAAACACAGATTTAAAACTGTGCCAGGATTCTTCATTAAAGAATTTATAAAAGAATTTAATATTAAAATGGATTTACCTGTATTTAATACTGGAAATTTCTTTATCAATCTAAAGATGGGACCTCATGGCCCTAGTGTTCTTTCAATAACAGAAACTGTTAAATGATTGAATGCTCGGCAATTGAAGTACATCCATGATTTAGTTGGTAAAGAATTCTTCGTTAAATACATTGGTCCATTTTATTCATTTATGAAACACAATGATATATCTTTACCTAGTGGAAAAGATGACAAACCTATTAAGTTTGATCATCGTAACACA…	MNISRTIQPRKGENIPIDFSSITDGPKHRFKTVPGFFIKEFIKEFNIKMDLPVFNTGNFFINLKMGPHGPSVLSITETVKWLNARQLKYIHDLVGKEFFVKYIGPFYSFMKHNDISLPSGKDDKPIKFDHRNTGRLSIVKDPECKMRVIAISDYFTQFTLKPIHEKLMKILSKLPCDRTFTQDPFHKWEGNDPFYSLDLSSATDRFPVHLQQKLLSYMINHHFKNIIGSYKWAECWKNLLTERNFSYEGKDYRYSVGQPMGAYSSWAAFTLTHHLVVQFCSYKKGKFPFNNYIILGDDIVIKDNKVAWEYMKFMNKLGVSISMHKTHVSKDTYEFAKRWIRQLPDGRFKELSPIPLKGIAANIDNPFIVFTIFFDYFISKGNLYLSRRNIVSLVVRLYN…	655	119	2083	0.68404	0.019659	0.107895	0.023597	0.713927	0.446957	0.322856	0.061352	0.019327	69.6603	SRR10849403-4805-4	QDH91051	752	649	64.099	416	232	512	1	78.89	1	649	104	751	0	864	RNA-dependent RNA polymerase	partial [Mitovirus sp.]	2587224	Mitovirus sp.	Mitovirus sp.	TRUE	0.00862032	0.00401132
SRR10849403	NODE 517	2	GCCGTGACTTAGGATAATGTTTTCCCGGCCCCTGCTACGCTCAGATGCGTTTCGAAAATGTTTCACAGGTTTTCCAGAGTTATGTATTCCTCTGGGTCCCTGTTTGACGGAGAAACCATCAACATTAGACAGGATTCGTTTCCTTCCTCATGTGAGCACCATCAGAATACCCTTCCTTGCGAGGGAAGGATAACCTAAGACCTAAGCTTCTCAGCTGTCGGTCCGCTCACAATCAGAGCGATCAAAGGGGCCACTCGCTTTCCTGCTAGTCAGTGTTAGTGTATGTCAAGTCGTATTACACGATTCGGCGTCTCTTCTACCCTTTCAGGTAGCGATTTGGTTATCCTCCTTCACCTTAATTCAATAGGTGGCCTATTTCAGCTCCTGTTTTGAAGAAAG…	ATTCGATCTGGTTGTACTTGGACGATCCGGTTCTGGGCAACTCTATTCGGTCTGTACCGAGTATTAGAGTTTCCTGGAACCGTAAAGATCAAGACGATCACCAAAGAATACGGCGGCGACCCTCTAATGACATATGAATTTAGTCAATTCGTATTCAACCACTTCGTCCATGTGCTGAAGAAACTGTTTCATACAGAAGGAACAGTGACCGATGCACTATGGAGTGAAGAGGGCGAGGGTCCCCTTGAGTTTATGAAGGGACTCCGGGCTAAACCTTTCCTGATTTCTAAGTCTGGACCCGCGGTGCGTGGATCTAGTGTTCCGAGCGGTGCTCAGAGCACTTCCCCCGCATCTATTCTGGCTTCAGCATTCACCTGGTTACACAGTCCTCTATACCCA…	IRSGCTWTIRFWATLFGLYRVLEFPGTVKIKTITKEYGGDPLMTYEFSQFVFNHFVHVLKKLFHTEGTVTDALWSEEGEGPLEFMKGLRAKPFLISKSGPAVRGSSVPSGAQSTSPASILASAFTWLHSPLYPILQNWCKMTGNHWVLNRMEFWAKELWVWEDSLPLSSKGPKCPFEATNWLGKLGFKPEPAGKVRVFAMVDPWTQWILDRLHKAIFGLLERMPQDGTFDQERPIRHLFTWQAAEEKKFSKPIALYSFDLSAATDRLPIVLQKVLLSPFLTSWGAELWGCLMVGRKYHCPKTIKFGNGPKQTVSELGFVQYATGQPMGALSSWAMLAFLHHAIVQWSAFKAGVLTTAKPWYEGYAVLGDDVVMARSCVAKEYAGIM*	387	c2817	1657	0.024677	0.255198	0.016039	0.311665	0.186676	0.267141	0.035462	0.310433	0.169709	49.6863	SRR10849403-517-2	QDH87254	872	386	90.933	351	35	366	0	94.82	1	386	192	577	0	746	RNA-dependent RNA polymerase [Mitovirus sp.]	2587224	Mitovirus sp.	Mitovirus sp.	viruses	TRUE	0.127642	0.0323964
SRR10849403	NODE 552	2	CGGAGAAATCCGGACCATGCTGATAAAGCCGCGTCGGCGACTTTACTTCGCATGTGTGGGTCAAATCCCTCGCATCTGAGTTTAGTTCCTAAAGCGCCCATTTGGACGTTGCGTAGACTAAGTTGGGAGAATGACCCTCCTCATTCGCTTGGGGGACTAGCAAGCGTGTGCTCACACCTCACGCCCTAGGGGAAAGGTACCAACGACCGTGCGCGACGGCAGGTCATTTGGAGGTCGATCCACTGAGGGAGATAGGTGGTAAGGAGGTAAAAGGGTTTAAGCCTTTGCTCCAAATCACTGAAATGGGAAGCAGTCACATCAGAGTGCTGAGAATCGTAATCCAAGTCCCTACAGCAGCGGTTTAGAACCCGCTGTCATGGTCCTTGTAGATTCCAACAG…	GTGGTAATCACTACGTTGGCAACCTACCATCGTCTGTATAAACATGGGGGGATCAAGTACCTTGTGATTTATCTCAAGGCTTGCTCTTCTATGCTCCAGCAGGTGGTAGGTCAACAACGACTACACGACTTGACGCCCTTTGGGGCCCGAGTCGGTCGAACGCACAGTGGGATCCCTACAATTATTCCAGCCCTTCATCGGGCCCGTATTCGATCGGAATGTACTTGGACGATCCGTTTCTGGGCGACCTTATTCGGCTTATACCGAGTATTGGATTTCCCAGGGAAGGTGAAAATAAGTACTATCACGAAAGAGTACGGAGGTGATCCTCTTATGACATACGAATTTAGTCAATTCGTATTCAACCACTTCACCATAGTGTTAAAGAAACTTTTCCAT…	VVITTLATYHRLYKHGGIKYLVIYLKACSSMLQQVVGQQRLHDLTPFGARVGRTHSGIPTIIPALHRARIRSECTWTIRFWATLFGLYRVLDFPGKVKMSTITKEYGGDPLMTYEFSQFVFNHFTMVLKKLFHEDGSVTDALWSEEGEGPLEFLKGLRAKPFLISKSGPAVRGVSISSGAQSTSPASILASAYTWLHSPLYPILQNWCRMTSNQWVLNRMESWAKELWVWEDSLPLSSGGPKSPFEATNWLGKLGFKPEPAGKVRVFAMVDPWTQWLFDRLHKAIFALLERMPQDGTFDQERPMRHLFAWKDANEKKFSKPISLYSFDLSAATDRLPIVLQKVLLSPFLTSWGAELWGCLMVGRKYHCPKTIKFGDGPKQTVSELGFVQYATGQPMGAL…	589	926	2692	0.061467	0.183399	0.032356	0.126755	0.259522	0.24303	0.056074	0.142596	0.102594	50.9496	SRR10849403-552-2	QDH87254	872	588	89.966	529	59	561	0	95.41	1	588	123	710	0	1082	RNA-dependent RNA polymerase [Mitovirus sp.]	2587224	Mitovirus sp.	Mitovirus sp.	viruses	TRUE	0.06183	0.0156571
SRR10849403	NODE 5557	4	AAGGTAAACGTGGGCTTATTCTTTATACAAAGAATAGCTACGTTTTACTTATGCAAGCGGTAGCTGGGACTCCTGGGTCTAGCTGGTTGCTAGGTCATGGTGTTAGAACGGACAGAACGGGTATACCTGTTAGTATACCAAGACAGCATAGAGATCTAATACGGAAACGTAATACAACTATGATACGGATATGACTATCGTGATTCTCGATTTATCGGGTATTGACGGTTGATTCTCCTTTGAAATTGGGAACTATTACTAAACCAGGGATTCCAATTCATACTAATGATTGGAAAGAAATATTTCAAGCAATTGACTTATTTCTCGTGAAATCACTAAAAGTGAAGACACCACCTAAGTTAGATTTCGGAGGTTTCTTACCTCTGAACAAGTCCACAC…	ATGCAAGCGGTAGCTGGGACTCCTGGGTCTAGCTGGTTGCTAGGTCATGGTGTTAGAACGGACAGAACGGGTATACCTGTTAGTATACCAAGACAGCATAGAGATCTAATACGGAAACGTAATACAACTATGATACGGATATGACTATCGTGATTCTCGATTTATCGGGTATTGACGGTTGATTCTCCTTTGAAATTGGGAACTATTACTAAACCAGGGATTCCAATTCATACTAATGATTGGAAAGAAATATTTCAAGCAATTGACTTATTTCTCGTGAAATCACTAAAAGTGAAGACACCACCTAAGTTAGATTTCGGAGGTTTCTTACCTCTGAACAAGTCCACACCTTCGATTAAGACGGGAAAAGACAAAGTATCTTGGTCCCCTCTCGGGATT…	MQAVAGTPGSSWLLGHGVRTDRTGIPVSIPRQHRDLIRKRNTTMIRIWLSWFSIYRVLTVDSPLKLGTITKPGIPIHTNDWKEIFQAIDLFLVKSLKVKTPPKLDFGGFLPLNKSTPSIKTGKDKVSWSPLGITTGGSALISNGPIGAFEIFLTLHNDKVLKNLWDYVKPAMSSDNDLACGKLGFKVEPAGKVRVFAMVECWTQWALSPLHDALFRLLAKLPSDGTFDQLAPIKRLIDAGNTKFWCYDLSAATDRLPVDLQACILNEMFKSTLGFTWKSLLVDRDYVLPDKLSKGIIAPTIYPHSVNYEVGQPMGALSSWAMLAITHHFIIHWAAYRRGFPWGTFWDYAVLGDDGVICNGDVANEYLRLMSLIGVEIGVHKSLVSRKGVLEFAKRFYVG…	650	51	2000	0.498082	0.035885	0.152322	0.028979	0.526628	0.411943	0.29762	0.066906	0.009236	59.6033	SRR10849403-5557-4	QDH88953	766	669	48.58	325	319	407	11	60.84	1	648	86	750	0	573	RNA-dependent RNA polymerase [Mitovirus sp.]	2587224	Mitovirus sp.	Mitovirus sp.	viruses	TRUE	0.00498841	0.00241336
SRR10849403	NODE 557	2	CGGAGAAATCCGGACCATGCTGATAAAGCCGCGTCGGCGACTTTACTTCGCATGTGTGGGTCAAATCCCTCGCATCTGAGTTTAGTTCCTAAAGCGCCCATTTGGACGTTGCGTAGACTAAGTTGGGAGAATGACCCTCCTCATTCGCTTGGGGGACTAGCAAGCGTGTGCTCACACCTCACGCCCTAGGGGAAAGGTACCAACGACCGTGCGCAATGGCAGGTCATTTGGAGGTCGATCCACTGAGGGAGATAGGTGTTCTGCAGTATGAGGGTATAAGCCTCAGTGCGAATCACCGAAATGGGAAGCAGTCACATCAGAGTGCTGAGTCTTGTAAGCCCTACCTTCTACAGCACAGGTTTAGAACCCTGTGTCATGGAGATGGCAAAGACCAACAGT…	ATCCCTTCAATCATTCCCGCCCTTCACCGGGCTCGTATTCGATCGGGTGATACTTGGACGATCCGATTCTGGGCAACTTTATTCGGGTTATACCGAGTATTAGATTTCCCAGGAAAGGTGAAGATAAGTACAATTACGAAAGAGTACGGTGGAGACCCTCTTATGACATACGAATTTAGTCAATTCGTATTCAACCACTTCGTCCCAGTGTTAAAGAAATTGTTCCATAAGGATGGAACAATAACTGATGCACTGTGGAATGAGGAGGGCGATGGTCCATTGGAATTTATGAAGGGACTCCGGGCTAAACCGTTCCTGATTTCTAAGTCTGGACCCGCGGTGCGAGGGTACAGTGTTCAGAGCGGAGCTCAGAGCACGTCCCCTGCATCTATTTTGGCT…	IPSIIPALHRARIRSGDTWTIRFWATLFGLYRVLDFPGKVKMSTITKEYGGDPLMTYEFSQFVFNHFVPVLKKLFHKDGTMTDALWNEEGDGPLEFMKGLRAKPFLISKSGPAVRGYSVQSGAQSTSPASILASAFTWLHSPLYPILQNWCKMTSNQWVLNRMESWAKELWVWEDSLPLSSGGPSCPFEATNWLGKLGFKPEPAGKVRVFAMVDPWTQWLFDRLHKAIFGLLERMPQDGTFDQERPIRHLFAWKDANEKKFSKPISMYSFDLSAATDRLPIVLQKVLLSPFLTSWGAELWGCLMVGRKYHCPKTIKFGNGPKQTVSELGFVQYATGQPMGALSSWAMLAFLHHAIVQWSAFKAGVLTPGKPWYEGYAVLGDDVVMARSCVAKEYAGIMN…	526	1096	2673	0.128181	0.160991	0.028621	0.173856	0.325973	0.336771	0.079109	0.205188	0.117065	51.0137	SRR10849403-557-2	QDH86842	781	525	91.048	478	47	501	0	95.43	1	525	89	613	0	968	RNA-dependent RNA polymerase [Mitovirus sp.]	2587224	Mitovirus sp.	Mitovirus sp.	viruses	TRUE	0.0226229	0.00573311
SRR10849403	NODE 5615	4	CTACCTTTTTCCCTAAGATCATGGTGGTTAGAATCCACTCAACTATTTCACAAAACACAGTAGTAAACTACCGTGAATGCGTGTATGGTTATGTTGGACGACCCTCCATGATCGTCCAGTCCCCAAGAGGCAAGTCTATCACGGAAGACGCCCCCTAAGTCTTCCAAGACCTTGTACTCAGGGCATTGGATTATCCATCATCCCAGTCGTCGTCATCTTCAGAAACTAGGTCCTCAACGAATTGAGGGACTCTAGGCTTGCTATCAGCAGTGATAGTAAGTTTTCGAATCTTCGCCCAGTCTCTGTAGACACTAGACATGTTAAATGCTGGTGTATCCACGAGCCGTCTAAATACGCAGTCTTGTACAAACGGCGCAAGCCCTCCTGCTTTTGACAGTA…	ATGCGCGAAGTTGTCGATACTTCTATAGAGATGAAGGAGCGGTTCCCAGATAAAGCTCAGCTTTATCAGGGTTCCAATTCTAATTTCTCCGGAAGATTGGTAGGACTCCCTGAGCCGGCCGGAAAAGTGCGAATAATCGCCCTTGTCGACTATTGGACTCAGTTTCTCCTTAAGCCACTTCACGATGAGATCTTTGACATTTTGAAAAGAATACCCACTGATGGAACGTTCGATCAGCTTCGGCCGGTCGAGCGTCTTCTGAAGAAAGTAGGAAAAGATAAAGTCATTTATTCTTATGACCTGAAGGCGGCCACGGATTGCCTGAGTATCAAGGCCCAAATGATGATCCTGAGTGTGATGTTTTCTGTCAGACTAGCAATAGCCTGGAGGAAGCTCATC…	MREVVDTSIEMKERFPDKAQLYQGSNSNFSGRLVGLPEPAGKVRIIALVDYWTQFLLKPLHDEIFDILKRIPTDGTFDQLRPVERLLKKVGKDKVIYSYDLKAATDCLSIKAQMMILSVMFSVRLAIAWRKLIVGRQYWYFGSSDTFPGEPIFDSAGNDTKRSRGTGYFPVVYGQGQPMGAYSSWAMLALTHHAMVQWGAWMEGHVGWYDLYAVLGDDIIIADDGVARRYRQICEWFGVEIGLAKSLISTGRTCEFAKRLFRDGEDVSGLPLKLWSAAQTSMSVAAMLLARYTGATIANFVRALGVGFKGATGLDKTWAKMPGRLRVLMVYLTHPLHDNRFSFGDLSQWLYADGPNRRYESTDDRMVAQHPFLELFASTVVTRLRDFIRSRKRLMVGLL…	525	c1765	191	0.056945	0.285943	0.005574	0.164934	0.2289	0.370174	0.028249	0.210177	0.136404	51.9399	SRR10849403-5615-4	QDH87351	821	342	50	171	154	223	2	65.2	23	363	347	672	6.75e-102	335	RNA-dependent RNA polymerase [Mitovirus sp.]	2587224	Mitovirus sp.	Mitovirus sp.	viruses	TRUE	0.00651993	0.00316195
SRR10849403	NODE 5667	4	GGATATACTATAAAGCCAATAGGATGGAGAAAACACTCTAAACTATCGCTCGAGCAAGCGAAGGCTAGGGTCTTTAGTCACGCAAGAAGAAGCTTTGAACCAATTGGTATCAAAAGTATCTTCAGCAGCTAAAATACTCGACAAGGCATTAGATTCTTTCTCCTTTACCAGGTCCAAAAGGGCCCGATAAAGCGATAAATCTCGATGAGCCTGTGAAATCCCTCTCTCAAAAGCGTACCAGAACGACGGTGTAACAACCGCCCCACTGGCGAAGAGATGTGGTTTCTCAGGGATACCTATTGCCGCCCAAAGTGCTACGCTCATTTCCTTAGAAAAATATTTCTGAGGGAGTGAGTCGATCACAGCTCTAAGGGAAATAGAATCAGAAAAGAAACCTTT…	ATGGTCGATTTGTTGATTACTCGGATAAAAGCGTTGATCAAATCAGCGGGTTGGAATTTTGCATTCCTTTACCTTAAGACTTGTCTTCAGCTTACTATTCAGAGTATCAATGGTACTCCTCTTTCTGGGATGTCCTCCCCGAGAGTTAAAAGAGACCATTTCGGTTTGCCTACTATTATCCCTCATCCCCTACGTCTTATCATTCGTGATAAGTCGCATGGTGATTGGGTTAAGGTAGTAAGACTAACACTAACGGTTCTCAGTATTTTCAGAACTTTTTCTACTAAAGTGATACCCTCTCTTGAGACTGTAATAGCCCCATTTGACGGGTTAACTCGGACATTGAACATGTCGAGCTTGCACACGGTAGTTGAACGTATGAAAATTAGTATCTGTCCA…	MVDLLITRIKALIKSAGWNFAFLYLKTCLQLTIQSINGTPLSGMSSPRVKRDHFGLPTIIPHPLRLIIRDKSHGDWVKVVRLTLTVLSIFRTFSTKVIPSLETVIAPFDGLTRTLNMSSLHTVVERMKISICPGEFEGFISEKAGPNGSKATWTSHLDALAFVANPQQLYAFHALAFRYNSIAYALWLDLLIVIMVPFIPVYWLWKFPLKMGKLSVVYDQAGKARIVAISNWWVQLALKPLHDSIFSFLRRVPQDGTFDQDGALEHLLANRDASHKFYSFDLSAATDRLPIDLQEQILQLLGYDSVNWRRLLNIGWHWHGEQVRYSVGQPMGAYSSWAMLALTHHVIVRYAALQAGLSGIPNYVVLGDDIVINHDRVASEYLIIMRSLGVSINMSKSIV…	563	c1731	43	0.418136	0.078023	0.094875	0.033043	0.599546	0.412529	0.237637	0.064472	0.04149	58.6978	SRR10849403-5667-4	QDH87779	444	444	48.649	216	212	292	7	65.77	17	451	2	438	8.88e-133	404	RNA-dependent RNA polymerase	partial [Mitovirus sp.]	2587224	Mitovirus sp.	Mitovirus sp.	TRUE	0.00533847	0.00259401
SRR10849403	NODE 5748	4	CCATTGCTCGATTCGATTCTTCGCATCTGGAAGACAAATGGTCCGCTTATGCTGACCATGTATCTTGCAGAGTGCTCTAGAATCATCGTGCTTTGGGTAAATGCCACTCCGTACTCTAGCATGACTGCTAAGGTGCGGGTACGTGTGACACGGTCAGGGCTTCCCGTAATTTTACCTTCGGAGCTTCGGAAGATCTTTCACCTCTTTAGAGGGATCGATCATGCCTATGCTCTTAAAGTGATTCGGGTTACTCTAACAGTGATCTCGGTCTATCGTGTTATCGGCTGCGCTCCCGCTTTAAAGTTGGAGACCATTACTGGTCCCTTCTCGGGCGTGAGCGCTACACTTTCCTTATGGGAAGTGCGTGGGGCTGTTAGCATGTTACCCGGCTTAGTGGTG…	ATGCTGACCATGTATCTTGCAGAGTGCTCTAGAATCATCGTGCTTTGGGTAAATGCCACTCCGTACTCTAGCATGACTGCTAAGGTGCGGGTACGTGTGACACGGTCAGGGCTTCCCGTAATTTTACCTTCGGAGCTTCGGAAGATCTTTCACCTCTTTAGAGGGATCGATCATGCCTATGCTCTTAAAGTGATTCGGGTTACTCTAACAGTGATCTCGGTCTATCGTGTTATCGGCTGCGCTCCCGCTTTAAAGTTGGAGACCATTACTGGTCCCTTCTCGGGCGTGAGCGCTACACTTTCCTTATGGGAAGTGCGTGGGGCTGTTAGCATGTTACCCGGCTTAGTGGTGGTTGGAACTGCGCTCTGGAACTATGTTTCAGAGTCTGCTGGTCCTAAT…	MLTMYLAECSRIIVLWVNATPYSSMTAKVRVRVTRSGLPVILPSELRKIFHLFRGIDHAYALKVIRVTLTVISVYRVIGCAPALKLETITGPFSGVSATLSLWEVRGAVSMLPGLVVVGTALWNYVSESAGPNFKKSTWSCGLDAIAFLRDPLTWYHWLMVAWAQRAWVLILWNLLTILVTIPLVPLLLFKGKYPKYLGRLVKLHEARGKVRVVAITDWWTQALLRPLHEAIFTILKTIPQDGTFDQLAPLDSLLAYVRASGAPVYSFDLSAATDRLPVAFQVDVLQSFGIWWASSWAALLTGRPWFLDNVPVHYAVGQPIGALSSWAMLALSHHIVVQIAARRSDIDGWFTHYALLGDDIVIADESVARAYQDIIASLGVPINMTKSFVMKTGGLEFA…	667	49	2049	0.030118	0.260554	0.012168	0.092078	0.195571	0.243765	0.049989	0.093588	0.142227	49.9756	SRR10849403-5748-4	QDH91459	761	660	60.455	399	248	493	4	74.7	2	652	62	717	0	771	RNA-dependent RNA polymerase [Mitovirus sp.]	2587224	Mitovirus sp.	Mitovirus sp.	viruses	TRUE	0.00345688	0.00168546
SRR10849403	NODE 5775	4	AGAGATCCGAATACTAAAGATCTTCTTCTATATTTAGACGAAAAACATTATAATAAACTCGTTATTACAGCAATGTCTAATGATGTTGAATTAGATGTATTATCTACTCCTGATGATGATGAATCATCAGTTAGATCTCGTTTTCCTTCTACCAATGCTGGTTCGAAAGAGACACCCCCCTTAGATAGTTGGATTTCCAACAATTCTAAGTTATTGACCTTGATCTCCGGATGGAAAATAAAAGAATCTATGATAGAGTTCGAAAGAAATTTCGATCAATTCATACCAATTTATTATAGAGATATAATGAGTTGGCTTGGATTACCTTTATCCCGATTCGGGATGAAGAATATATGGAGATTAAGTAAATCTTTGAATAAACGGTTTACTACTCGAGGT…	ATGTCTAATGATGTTGAATTAGATGTATTATCTACTCCTGATGATGATGAATCATCAGTTAGATCTCGTTTTCCTTCTACCAATGCTGGTTCGAAAGAGACACCCCCCTTAGATAGTTGGATTTCCAACAATTCTAAGTTATTGACCTTGATCTCCGGATGGAAAATAAAAGAATCTATGATAGAGTTCGAAAGAAATTTCGATCAATTCATACCAATTTATTATAGAGATATAATGAGTTGGCTTGGATTACCTTTATCCCGATTCGGGATGAAGAATATATGGAGATTAAGTAAATCTTTGAATAAACGGTTTACTACTCGAGGTATTAATCAAGTCATTTTGACTATGAAAATAGATTCGATAGTAATTCTTCAATTCTTAGCTGGTACACCTATG…	MSNDVELDVLSTPDDDESSVRSRFPSTNAGSKETPPLDSWISNNSKLLTLISGWKIKESMIEFERNFDQFIPIYYRDIMSWLGLPLSRFGMKNIWRLSKSLNKRFTTRGINQVILTMKIDSIVILQFLAGTPMTTTQGLGQRVKLVNGLPAHLPSYFRMFIRNGDTAKIRVLNTLFNAFKGFAGKYKDPSFESIEAPRFKRPLIDSASDLQSLDSKLEKYLPFSLQLFEDWREVDVKVPKFWNRFNPFGLKPQLFAGAEEIPMPLTAGPNSKISFLGAAWDSIAILVGRKVPLWDLHSAMESHLIKETGYKASNFQTVFPLLQETAQRLLKEISNGEVPYSAYESLSISKEKYDGPLPEKDKPLTLDYVVNHLIPRLRVGKVSTKLEAAGKVRVFAISD…	658	73	2046	0.675287	0.024721	0.075142	0.019897	0.744313	0.446401	0.259234	0.052612	0.031211	64.7949	SRR10849403-5775-4	QDH88980	929	659	85.281	562	96	607	1	92.11	1	658	55	713	0	1181	RNA-dependent RNA polymerase	partial [Mitovirus sp.]	2587224	Mitovirus sp.	Mitovirus sp.	TRUE	0.0126898	0.00619619
SRR10849403	NODE 5792	4	CCCGGGACTCAGGACATAGCCCCCCTAGAGAATAGACCTCTAGGTTTCCTAGCCTGATTGCGCTTAGATACGCTTTAATTGTGGTTGATACATACACTTCCTTCAAAAAGGTAAGTGTACAACAACGTTGATTCTTATCTAGTGCAGCCAACGACGCCGCATTTCGACCTAAGGTGAATAGCCTTAGAAGTCCTATGTGGTTTCACTCTTGTTATTCCTCAAGAGTGATGTAATGGTCGCTCATGGCACTCATTACTGAGAGTGTCAGGCTCTCTCTCCTTGCAGTCCCTTAGTCTTTTTTAACTAAAGGACGTAGGAGCCGCCAAAGTTTCAGAACCGAAGACCCAACGGGAGCCCTCGGCTCCGATCGTCTGGCGACCCTTGGAGATGATGGGAGCA…	ATGAACAGTGGTCTTCTTCCAACCTTAATTGATTGGACGAAGAGATTTGATAATAAGCCTATTAAAAATCTTTTTAAGACAGCTTATACAAACCCCTTTGGGAAATTAACCCCTTGGGCCACACTAAATCCAGGGAATACTGAAAACCTGGGCAAACTCGCATTTCTTGAGGAGCCCGCCGGGAAAGTCCGGGTCGTGGCAATGGTGGACATACTAACACAATCCATCCTCTACCCTCTTCATAAATGGATCTTCTCTCTGTTAGAGAGAATTCCACAAGATGGTACGTTCGATCAAAGAAGGCCTATCGAGTTATTAAACTCAGTAGGATACAAATCGTATTTTTCATACGATCTGTCTTCGGCGACCGACCGACTTCCCTTGGCCCTTCAACAGGCT…	MNSGLLPTLIDWTKRFDNKPIKNLFKTAYTNPFGKLTPWATLNPGNTENLGKLAFLEEPAGKVRVVAMVDILTQSILYPLHKWIFSLLERIPQDGTFDQRRPIELLNSVGYKSYFSYDLSSATDRLPLALQQALLEAILGEKTAANWATLLVGRVYSFHERTAEKWGLKQTSVSYAAGQPMGAYSSWAMLALTHHLIVQMAAWRTMGTVGWFSKYAVLGDDIVIADPSVASAYYQIMVDELKVQIQVTKSLVSENGSFEFAKKTFIRGVEVSPVSLKGFQAALRNLPVMEGLLSALPGVHLYRLKDVARALGFGYKVLGSLQSGLARRSRIQGLIVFLTRPSGILGESWLRWLSQETWLVQGGLPTQESINSIYKQMGVWAADRLLKMIASRRDAFTRD…	509	c1816	290	0.177396	0.185797	0.03183	0.113598	0.419877	0.469182	0.118831	0.156083	0.066098	53.5191	SRR10849403-5792-4	QDH86687	811	508	70.472	358	149	416	1	81.89	1	508	305	811	0	727	RNA-dependent RNA polymerase [Mitovirus sp.]	2587224	Mitovirus sp.	Mitovirus sp.	viruses	TRUE	0.00546974	0.00267338
SRR10849403	NODE 5807	4	ATTACTGGACCCAACGTCTCATGAAGCCAGTTCATGACTGGATGATGAGTGTATTGTCAGTATTACCTACCGACGCTACATTCGATCAAGAAGCCGGTCTGCGTTCATATGCGTCTGAGACTAAGGATGTGGAGAAACATTTCTCCATAGACCTTAAGTCCGCGACGGATATGATACCCATCGATCTTTACCACGCCCTTTTAACAGGGATTTGGAAAGAAGAGACATCAACCCTATGGATAGGGTTGATGACTGATCGTTGGTTCCGGATCCCAAAGGGAAGCTCGGATGAGCCTCCTTTAGTTGTCCCTAAACTTCGTGGTACTGAAGTTCAGTACAATCGAGGTCAACCAATGGGAACACTGTCTTCGTGGGCGAGCATGGCTCTGGTGCATCATG…	ATGAAGCCAGTTCATGACTGGATGATGAGTGTATTGTCAGTATTACCTACCGACGCTACATTCGATCAAGAAGCCGGTCTGCGTTCATATGCGTCTGAGACTAAGGATGTGGAGAAACATTTCTCCATAGACCTTAAGTCCGCGACGGATATGATACCCATCGATCTTTACCACGCCCTTTTAACAGGGATTTGGAAAGAAGAGACATCAACCCTATGGATAGGGTTGATGACTGATCGTTGGTTCCGGATCCCAAAGGGAAGCTCGGATGAGCCTCCTTTAGTTGTCCCTAAACTTCGTGGTACTGAAGTTCAGTACAATCGAGGTCAACCAATGGGAACACTGTCTTCGTGGGCGAGCATGGCTCTGGTGCATCATGCACTGGAGTTGTTCTCAGCC…	MKPVHDWMMSVLSVLPTDATFDQEAGLRSYASETKDVEKHFSIDLKSATDMIPIDLYHALLTGIWKEETSTLWIGLMTDRWFRIPKGSSDEPPLVVPKLRGTEVQYNRGQPMGTLSSWASMALVHHALELFSAMKAGLDPMTFTSYRVLGDDNVTGCSKVAESYLTTCERLQVPISTSKTLEGKLFIFASQIYLSGENVSPMSLKEELSVRTCSQRLEMALRAFSRGWLGDKPTSAKFLRHLLRRRDYLRSAQEFEKGKLGRVAQAALISAFALTGKLLARLGEGGSSFVPFLLSMENKVRALGGDECHLHPETRSRLVEIESILAIALIRRIKARLDDDVTSIKTSARRWKEWRSLVPVHGFPVGTNEFGELLFANWDRVPRDRRYELPDRESWITFS…	659	21	1997	0.023411	0.459265	8.5e-05	0.375855	0.109401	0.381073	0.003152	0.389553	0.169974	48.6064	SRR10849403-5807-4	QDH89590	1106	361	52.355	189	164	241	4	66.76	1	358	456	811	6.97e-105	353	RNA-dependent RNA polymerase [Mitovirus sp.]	2587224	Mitovirus sp.	Mitovirus sp.	viruses	TRUE	0.0063449	0.00312865
SRR10849403	NODE 5862	4	AATAACTTCTCGAACCAAGTCTGTTCCAGGAACCCTAGCGTAAGCTGGGATGCCGACTCAAGACCTTTAATAAAGGTACTTAAGTTGTGGCAACAGAACTGGTCCCACTCCTGTGTTATCAATTTTAGGTTAGCATTAGCTACCCTAGAATCACCTGCAAATTTTGACCCAAACCGATTTCTCGGTATGAGCGAATTAGCCAGGTCAATAAGTGAATAAGCATTAATGTTTATCCATTTATCGGCTTTCACAGGAAATGGTCCAAAAGGAGAAGTAAGTGCTATCACTATTCGTCTCGACCAATACGGCATACCCCCGACCTTTCGGAAGGGAGATACCGCACCATGTCTAGAATACCGAAGAGTTGATCTAGCAACTGAAATAAAATCAGGCTGGAAT…	ATGATAAAAACAACCTCTCAATGGCTTTTTAGAAGCAATAACTTTCTATCGTTAATTCGATGGTTAGCTATTATTCTTGGACTACCGACGCATCTTCACTCGGATTGTAAAATCTTTGTGAATCATGTGTGTCACTTGCGTACTTATTCTGGTCCGAAATATACTATTCAGGTTCTTAAAGAATCGCATAGAATTTTGGCCAAATATTTAGCAGGAGAACCTACATTATCAGCTGAAATAGTTGGTGTAGGTATAAACAAATTAGGTATACCTCGTATATTACCTCTCTCTTTCCGTAAGGAAATAGAGACTGGTTCTATCGAGACTATTCGTTTCAGTCTTACTATATTGTCTTTTTATAGAGCAATGTATCAAGTCCCTGAAATGAAACTTAAAACG…	MIKTTSQWLFRSNNFLSLIRWLAIILGLPTHLHSDCKIFVNHVCHLRTYSGPKYTIQVLKESHRILAKYLAGEPTLSAEIVGVGINKLGIPRILPLSFRKEIETGSIETIRFSLTILSFYRAMYQVPEMKLKTITDPAIVSLDGIVKSFASDLPILWGWLKAEGFKVPKLRKPKYQFVYSAGPNGQATIGAGLDALAIMLKFPRVLKFGWDMGARFALLHIILLALIYGFIILISIPFKPLPHLLLGKLSLKEEAAGKVRVFAIADYWTQSFMRPLHNWAFDILRQIPQDGTFNHRAKAKEVGNRLKETGNPAYSLDLTAATDRFPVLIQEKILGYVFGESFAKLWRSVLVDRNYFLKKENQSFKYAVGQPMGSLSSWSVFALSHHLMVQWAHYRTGGE…	621	c1865	3	0.556424	0.055848	0.12806	0.026964	0.73748	0.398457	0.308956	0.063771	0.060712	59.7645	SRR10849403-5862-4	QDH88475	730	557	35.368	197	319	292	13	52.42	39	587	52	575	9.92e-82	282	RNA-dependent RNA polymerase [Mitovirus sp.]	2587224	Mitovirus sp.	Mitovirus sp.	viruses	TRUE	0.00997681	0.00489539
SRR10849403	NODE 589	4	GTGCTTAGATACACATTGATAATTTATTGTCATGTCCCTGAGTGCTTTGGGTCACTACTTCATGTGCCTTTTATTAGTACTGCTCATCCCTTTCGAGAACTCGATTTCTCAAGCATCCTATTTTCATTCGATAACTACTCCACTTCTCACTTACTTAAGCATTACCAAAAGCAGAGGTAAGAAAGGTGGTATCCACCGAACTATATTCAGATTTCGCTCATCATTACAGATTACTATACTAGGTTTAGGCCCTACATCTAACAGAGGTGTGGTGTCGGAACACGTATTAGAATGAAGTAAGAGCGCCTAGATCAAACAGAGCCATGAAGATCGTAGTTTAACACTACCTACCAAACTTTCCACATTTGATAGTTTAGGTCCACTTCCGGTGAGTACGCA…	ATGAATGCGTGAAATACAAGGCGTGTTCAGGAAACTTCCTTTGAAAGCTCCCGAACCCTGATTCAGACCCTAACTCTAATAAAATTTATGAAACATAAAATATATAAAAAGAGTGTCGGAATTCTCAGTCAGGTTCTTAGTAATCCATGGCTTGCCCGTGTAAAATCGGGTAAGGGGTTGATCGGGCCATTACTGGCCTTCTCAACCCTGATCGTAGGTCCCCACGTGGGTTCTCTTCCTGGTGCCGTCTCACGTTACGCCTGGACTTGCCATAACTTGATTAAAAGTCAAGGGGTCGCAGGGTTGTCGAAGTGGATGAAGGCCTGTTCAGTATTGCTTATGCAATCTCTGGCCGGGGAACCGCATTTAAGTACACGACCTGTGGGACCCGCAGTAGCG…	MNAWNTRRVQETSFESSRTLIQTLTLIKFMKHKIYKKSVGILSQVLSNPWLARVKSGKGLIGPLLAFSTLIVGPHVGSLPGAVSRYAWTCHNLIKSQGVAGLSKWMKACSVLLMQSLAGEPHLSTRPVGPAVARTRGRKLPRVIPVGHRRLLVRGTRWTIRLWLSLFSLYRVLDWKGKVNLTTIEAKGVPTPVLIIISLSKFVPVFLRYRSIFKTKPTVLKGSLRPSLTTGPNSLNGWPSAFSSLFDAAAWLKHPLYGTLVSYCFVTGQMGFLYPIEYLGTQMWQPRIPGSKMVKEVKWFPTKPSIKSPNSKGEKVEIRPCSTGGWDRITFYAKGTRLPSVTESLFGGTEDAKGLALGKIGKKFEPGKVRLFAIVDYWTQCLMQPVHDWAFDKLRAIHQ…	870	c3031	422	0.146302	0.132141	0.001025	0.081513	0.350982	0.314721	0.041329	0.113756	0.061735	53.5164	SRR10849403-589-4	QDH91233	800	659	35.812	236	320	338	14	51.29	47	658	14	616	5.57e-104	350	RNA-dependent RNA polymerase [Mitovirus sp.]	2587224	Mitovirus sp.	Mitovirus sp.	viruses	TRUE	0.0480462	0.012486
SRR10849403	NODE 6177	4	GTAAACCTGTAGCGATCTCCTGCATCATACCTTGATCTCTAAAGATCAATTCGGTTTGATTCTGGATTACTCCTCGAGCGAGAAACATTCCCACTAAGTCGACGTAGTTTTCGTCGTCATACTCAGGATGTAAATCATACCCGAGTTTTGACTCGACAACGTATCGAAGTAGGGGAACGTTCTGGAACCTAGTGAGATAACACCAAAATGCCAAACCTTTGATGTTCAGTCTCTGGTGGAAGTCATTATCCCAGGTTATAAAACCTTTGATAGAACCTCTACGTAGAGCTCTAAACAGCTCAAGTAAGGTATTTCGGTTGTTATCGAATGGATCAGGATATCCTCTTCGTAAGGATTCCGATAAGACCATGAGGGTTTCAGTAACCCCCTTGGCCGTGT…	ATGTTCCAAGTCATCGGTAGATGGTTCTTGGACTCCATCTTAAGATATTCGAATCCCGGACTAGATAAGCCTCTTACAGCTTTTCTGGAACGGTTGGCCAAGAAAACTGAAAAGTGGATCTCCACAAGGGGCAGCGTAGAAGCAATTATGATGCTTAAACGTCTGCGGGTAGTTATCTACCGTTACCTTGCGGGGGATCCTCTATTCGTAACAGGGCTCGCCCAATACCGTGATGGTCTACCTAAGATCCTAGGACCTGAGGTGGCCGACGGTATTAGGCGGGGTGAGGTGGCGATAATCCGGGCAACCTTGAGTTTCTTACAAATCTCAAGGATCATTCCAGGATGGAAGAAGTTGGATCTCAGTCCAATCTTCCTCCCTCCACGGAAGGAGTTTACT…	MFQVIGRWFLDSILRYSNPGLDKPLTAFLERLAKKTEKWISTRGSVEAIMMLKRLRVVIYRYLAGDPLFVTGLAQYRDGLPKILGPEVADGIRRGEVAIIRATLSFLQISRIIPGWKKLDLSPIFLPPRKEFTGLQEEFKSFLVSSNALPRAQSWAWDYLHPTTRMGPNGPALNNATFDFSPWWTRFGYAPISLPGKYQKLLIYLQEMIPHFSHWPSNPKDKFKDKPILRRLSTVDDKEAKERVIGIVDYWSQSLLKPFHESILRILGRWQTDLTSGQNISPFGDHSQKYWSIDLTSATDRFPISLQEIVVSQLEGEVFARVWKDLMIGEPFEFRGKYYKYATGQPMGAYSSWAVFALTHHLWIQFSAKRAGLRLPFLDSRLRGDDVVIRNDRVAQEYL…	576	c1729	2	0.124346	0.36085	0.066298	0.205521	0.386984	0.471906	0.107899	0.251924	0.124724	54.2558	SRR10849403-6177-4	QIR30245	649	564	44.681	252	269	336	12	59.57	29	573	18	557	5.86e-140	430	RNA-dependent RNA polymerase [Plasmopara viticola lesion associated mitovirus 22]	2719448	Plasmopara viticola lesion associated mitovirus 22	Plasmopara viticola lesion associated mitovirus 22	viruses	TRUE	0.00538223	0.00267906
SRR10849403	NODE 6255	4	GAAAGGTTAGAGTCTTTGCTATGGTAGACGCTTGGACACAATGGTTAATGTACCCATTACACAAATTCCTCTTTTTAATCTTAAGAGGTTTAGATGTTGATGGGACATTTGACCAGATGGCTCCTATTAAGCGACTTCAAGAGAGGTTCTCTCGAGACCCTCGAGGTCGGATGTATGCATCAATTGATCTTTCTTCTGCTACTGATCGTCTCCCCTTAGTTCTTCAAATTTCTCTTATAAAAGAGTTATTTAAAGATAAGGTTCCAGATTCTGATGCCTTTGCGAAAGCTTGGGCGTCATTGCTGGTTAAAAGATTTTATCAAGTAAAGATGAATCCTCATTTGTTGCAACAAACATTTGTACCAAAAAGATACAATGTTCATCCGGACTTCGGGGCCT…	ATGGTAGACGCTTGGACACAATGGTTAATGTACCCATTACACAAATTCCTCTTTTTAATCTTAAGAGGTTTAGATGTTGATGGGACATTTGACCAGATGGCTCCTATTAAGCGACTTCAAGAGAGGTTCTCTCGAGACCCTCGAGGTCGGATGTATGCATCAATTGATCTTTCTTCTGCTACTGATCGTCTCCCCTTAGTTCTTCAAATTTCTCTTATAAAAGAGTTATTTAAAGATAAGGTTCCAGATTCTGATGCCTTTGCGAAAGCTTGGGCGTCATTGCTGGTTAAAAGATTTTATCAAGTAAAGATGAATCCTCATTTGTTGCAACAAACATTTGTACCAAAAAGATACAATGTTCATCCGGACTTCGGGGCCTTTGGAGTAACATACTCTGTT…	MVDAWTQWLMYPLHKFLFLILRGLDVDGTFDQMAPIKRLQERFSRDPRGRMYASIDLSSATDRLPLVLQISLIKELFKDKVPDSDAFAKAWASLLVKRFYQVKMNPHLLQQTFVPKRYNVHPDFGAFGVTYSVGQPMGALSSWAMLALTHHAIVQYASFKAYKGKRGWFEDYGVLGDDVVIIGAPVVLAYRRILQEIGVKAGLAKSIVAKSKFVLEFAKKFFVDSGQANMLPLKECIATRCSTSLVVEFVRKYDLTLNAILSFLGYGYKSKMKVYKTNYFKLRTRLRVLLIWLSHPSSPMGKGSYTSWITQISWTDHHMPSYPTLLKMTKLTEELMWDKLEKAKKDLNGYISTIRSADDVLNRKNPIEVTALVSSGSSDLTLSKQKVPWKAILNPDMTS…	652	21	1976	0.433462	0.199839	0.142386	0.153725	0.637094	0.643925	0.293894	0.223376	0.100979	60.4895	SRR10849403-6255-4	QDH89659	989	297	45.455	135	130	174	7	58.59	1	290	344	615	2.98e-58	223	RNA-dependent RNA polymerase [Mitovirus sp.]	2587224	Mitovirus sp.	Mitovirus sp.	viruses	TRUE	0.0181158	0.00915864
SRR10849403	NODE 6322	4	CTTCCGATCTGATAGTTTCCTTAAAGAATTTAATTGGAATTATGAAATTCCACATTGGTTCAATAAGGATAGTATGAGATTTAGTCCAAAATCTGGACCAAACGGTTCTGCATCCCGGACTGCTCTATTCGATTTAGTATGTATGCCACCGATGTTGAGAAACATCTTAGATGGTACCAATATTAAATTTACTTTGAAGGAGTATGGAGATTTACTTGAACCCTCTCGAGTTAAATTCTACCATCTTGTTCAGAATTTGTGGCCTAAATTTGAAAGATCCAATGCTGAAATTAAGAAAGCTAATTCTAAGGAGACTAATGTCTTCAAAAGAAAATCTCTCTTATCTTCAACTTGGTTCGATCAATTCAGATCTCAAACCATGTATGGGTATGTGAGAAA…	ATGAGATTTAGTCCAAAATCTGGACCAAACGGTTCTGCATCCCGGACTGCTCTATTCGATTTAGTATGTATGCCACCGATGTTGAGAAACATCTTAGATGGTACCAATATTAAATTTACTTTGAAGGAGTATGGAGATTTACTTGAACCCTCTCGAGTTAAATTCTACCATCTTGTTCAGAATTTGTGGCCTAAATTTGAAAGATCCAATGCTGAAATTAAGAAAGCTAATTCTAAGGAGACTAATGTCTTCAAAAGAAAATCTCTCTTATCTTCAACTTGGTTCGATCAATTCAGATCTCAAACCATGTATGGGTATGTGAGAAAACTATCAATCGTGAATGATCCTGAAGCCAAAGCGCGAATTATCGCTATCTTTGATTACTGGAGTCAGTCATTT…	MRFSPKSGPNGSASRTALFDLVCMPPMLRNILDGTNIKFTLKEYGDLLEPSRVKFYHLVQNLWPKFERSNAEIKKANSKETNVFKRKSLLSSTWFDQFRSQTMYGYVRKLSIVNDPEAKARIIAIFDYWSQSFLRQIHDIHFNFLKRIPTDRTFTQDPILPVPPIGHKYYSFDLSAATDRFPMALQELLVKHMFGEDLATRWRMILTSFEFVVPWESTEKEAKFVSYAAGQPMGAYSSWSTFTITHHFILFVIHKELKLDQYYYQILGDDIVIWHDAVAKLYLEYMKELDVGISIPKSNISYNMYEFAKRVFIDGIEVTGIQLGGFVNVIGKYHLVYQNLFTLIHERRYSPLGFITIPEILDQLHIVLGLKPRMRKNLFSRVKLLHAVNYFIHFQDNRL…	605	74	1888	0.687824	0.04938	0.109544	0.048592	0.718883	0.500555	0.321807	0.096103	0.039604	65.1303	SRR10849403-6322-4	QDH90496	689	566	54.064	306	236	386	3	68.2	3	568	115	656	0	592	RNA-dependent RNA polymerase [Mitovirus sp.]	2587224	Mitovirus sp.	Mitovirus sp.	viruses	TRUE	0.00542599	0.00271843
SRR10849403	NODE 6346	2	GATGACCTTCCGTGGTCTTCACACCGTCTTTAACCTATACAGGGTTATGGACTGGAAGGGTGCTAAACCTGATTTCTCCTCGATTACTTCACCGTTTTCGGGGGTGAGTCAAACACTCTTCGATCAGGAGATCGTGGCCGTACTAAAGAACTTTACCATGCCTACATTCCGTCTCGGATATGTAGTGCCATGGGTAAATGTATCTTCAGGGCCTAATCATCCCTGGTCCCTTTGGGGTTCTGCGAAAGACATCCTCGGGTACGCTCTGAACCCACTAATATTAGTGGTGTTCAGTGTGTACACTTGGGCAAGCGGACAGCGGTTACTAGCCTTATGGTTAGTAATCGTGTCACACTTACTTCTGCCAGTCGCTCTAATCCTCCGGTATCGAGGAATGCG…	ATGGACTGGAAGGGTGCTAAACCTGATTTCTCCTCGATTACTTCACCGTTTTCGGGGGTGAGTCAAACACTCTTCGATCAGGAGATCGTGGCCGTACTAAAGAACTTTACCATGCCTACATTCCGTCTCGGATATGTAGTGCCATGGGTAAATGTATCTTCAGGGCCTAATCATCCCTGGTCCCTTTGGGGTTCTGCGAAAGACATCCTCGGGTACGCTCTGAACCCACTAATATTAGTGGTGTTCAGTGTGTACACTTGGGCAAGCGGACAGCGGTTACTAGCCTTATGGTTAGTAATCGTGTCACACTTACTTCTGCCAGTCGCTCTAATCCTCCGGTATCGAGGAATGCGATTCCCGTTAGGACGGCTTTCCGTTCTAGCGAAGGATGGGGGGGGA…	MDWKGAKPDFSSITSPFSGVSQTLFDQEIVAVLKNFTMPTFRLGYVVPWVNVSSGPNHPWSLWGSAKDILGYALNPLMLVVFSVYTWASGQRLLALWLVIVSHLLLPVALILRYRGMRFPLGRLSVLAKDGGGKRRIVGVVDYWSQWALRSLHLYLFDVLRRIPQDGTFDQMGPIGPLLDFARLGYPSFSFDLSNATDRLPVALQEQILRNLSGSWLLAWAWRQLMTLRSYTNPACGAIKYAVGQPMGALSSWAMLAVSHHIIVQVAAYRTGWKGWFPLYALLGDDIVILTKSVADEYVSIMRYLGVPINQGKSIISDKGLIEFAKRVVSPHVGDLSGISGRELLRFTRSSGHAIDLFAHLMDLGFIVFPNQGLEMGRRLGRSLASIPVRMILASAYMR…	558	47	1720	0.037113	0.136583	0.048446	0.079942	0.196548	0.127348	0.095369	0.072177	0.12275	49.0471	SRR10849403-6346-2	QDH89945	814	557	96.948	540	17	549	0	98.56	1	557	206	762	0	1107	RNA-dependent RNA polymerase [Mitovirus sp.]	2587224	Mitovirus sp.	Mitovirus sp.	viruses	TRUE	0.00761388	0.0038184
SRR10849403	NODE 692	4	CCTACACCATTCTCCAAAATAATCCTTTCTTCGCTATCCCATTCTATATTGGCACTTCTGCTCTTATCGGTTTGCGTAATACTTTTGAAAGTATATCCCGCTATGCGACTAAAGCTGCGCCTCTACAACCAGCTAAGGTCGTAGTACAGGACGGTAACGCGAGCCCGGATCAGAATATAATTGAAGATCAGGTGTCCCCTTCATCTGGTACTCCATCTGTTGAATCTACTGATGGTGGCCCAGTTGAGGAGGTGTTTATTCCAGTTTCCGATCATGAGTGGGCATCTTATTCTGAACACACAAGAAAAGTTGCACTGCTCGCATTTAAGACGAGAGAGCGTATACCTTCCGGTTTCTTATCGAAGCCTGACTTTAGTAAAAGATTCGCTGAAGTTGAAG…	ATGTCTGCCGAAAACGAGGACATGGTTACTATTAAACATGTTCCCGTCAGTAAGCACCTAGCCGAAGACCATGATTATGTGGTAGAAAATCCACATGCACCTGGAACTCCATTGTATCTAGATCAGGACGAGTATACTCGATTAGTAAATGCGAGCATCTCGAATAAGAAAAGGAGACTAAGAGTCTTGCTCTATCCTGGAAAATCGCCTAATCAAAAATTCCCCCCACGTAATAGTAGGTCCTATAGAACGTCTTGGATCTCTCGTAAATACAAAGAGGTCCAACCGTTTATTAGTTCCGATCTATTTTCGTGGGCGGCGTTTATTAATCCTGCGATCGCCTCTCAAGACAAGCTTTTCTCAACTCCACCGAAATCCGAAGTTTTGGCACCAAAACAC…	MSAENEDMVTIKHVPVSKHLAEDHDYVVENPHAPGTPLYLDQDEYTRLVNASISNKKRRLRVLLYPGKSPNQKFPPRNSRSYRTSWISRKYKEVQPFISSDLFSWAAFINPAIASQDKLFSTPPKSEVLAPKHLITKATGSIVRYFCVLQSVCLIHKFPAEISWCLVTIGLVFLSEWYYTSLAHACNLFKEARRLTQKYLAGTPEFKSLKVMLSIDKHGLPKLIPSYIRLLVMQGDELAISAVLFALDTPKMFVYLGVDKTSTITEPSTALPSLVERLSEESNLISDILLSVYSVPKDNSVVPNKWAAAPSNPNQPQRLGKFSYFFSNKVGPNGHALLGSMLDALALLSSPALPYIKEYCELVFAPRFYDNILKLGNIAGEFKSFLVDIFSSHIPGDLA…	1118	438	3791	0.283766	0.274434	0.102478	0.133521	0.524329	0.573477	0.198141	0.197198	0.09325	56.0506	SRR10849403-692-4	QDH89224	824	585	30.598	179	291	267	18	45.64	151	727	340	817	1.42e-57	226	RNA-dependent RNA polymerase	partial [Mitovirus sp.]	2587224	Mitovirus sp.	Mitovirus sp.	TRUE	0.0106332	0.00280337
SRR10849403	NODE 6996	4	CTTCATGGGAAACTTATAATAAAGTCTTCTTAATAAATCAACCAAAGATAATTTACAAATTAAACTGTTTTTCTTTATTTTAAAGAAATCATATAATATTAAAAATACTATAAAAGGATTTTTAAAATTATTAATGATTCCTTTAAGAGGAAGACCAGTTAATTCATAAGGTTTACCTTCTGAGATACGTATTCATCTTTTTGCGAACTCGTATGTATCTTTCGATACATGAGTTTTGTTTAAAGACACCTCAACTCCCATTTGTGTTAAAACTTTAATATAAGTTTTAGCGACATTGTCATTTTTAATAACAATGTCATCACCTAAAATAATATATTGATTAAAATTCTTTATATTATTTAGATTAGCACATCAATGTACTAATAAATGATGAGTTAA…	ATGAAGAATATTCATACAAAAGTTTTAAAAAGACTTCTGTATTACATATTTCCATTAATTAATATAAAGCCATTCTTTAGACCCTTTATTTCTACCATTTTTAAATGGAAGAAAGATTGAGGGATAATCTATACTATTAAGTATTATAAACAAATGAGACTACATTGTACTCGGTACATATGTGGTCAACCTTTGTTGACTAATACTATGAGTATAGGTTTAACTAAAGATGGGTGACCTAAAAAGCTTCTATTTCTTAAAAAACTTGTAGATGAAGGGAATTACTATAATTTAAAATTCGTTTTTACGATTTTAAATTTTAGTAGATCATGAACTTTAAATAATAAAGAATGATCTAAAGTAAAACCCAACTACTCTAGTATAACAGATCCTCCTAAA…	MKNIHTKVLKRLLYYIFPLINIKPFFRPFISTIFKWKKDWGIIYTIKYYKQMRLHCTRYICGQPLLTNTMSIGLTKDGWPKKLLFLKKLVDEGNYYNLKFVFTILNFSRSWTLNNKEWSKVKPNYSSITDPPKGSYIIPGGFINKFVKEFSLKKPLPTFSKDDVYLTTKSGPEGSALVTSYHSLLQYSYEEMQNIFNLTDQEGVDFFCKAYKKAWDENLYSIKCKSNGKLSFVRDPESKLRIIAISDYFTQLYLKPIHNIMFNILKNNFKYNDRTFTQDPLHAWENNEESFWSLDLSSATDRFPIDLQRRLLTRIFNENFSSSWRYILSNRQFVTPDGNLVKYSTGQPMGTYSSWAVFALTHHLLVHWCANLNNIKNFNQYIILGDDIVIKNDNVAKTY…	492	c1476	1	0.772869	0.001072	0.132765	0.007435	0.600147	0.268797	0.35985	0.029439	0.011801	71.2293	SRR10849403-6996-4	QDH86886	738	491	72.709	357	131	416	2	84.73	1	491	1	488	0	718	RNA-dependent RNA polymerase [Mitovirus sp.]	2587224	Mitovirus sp.	Mitovirus sp.	viruses	TRUE	0.0153153	0.00791079
SRR10849403	NODE 706	4	GATCTGCTTATTCTATAAAGACCTTTAGATCCTCACAGTAAGCGTTACTCTTAATCGAGTATGTATTGTGAGCCCCGGAGGGCATTCACTGTTGTGTAACGATTTAACTAACCTTGATACGCTGAGTAGCTTCGGCTTTCGCAGAGCATGCGTAAGTAGTTAGGCTAGCACCCTATACTTCCGTAGAAGGAAAGGATGTTAAGAAGTGGTTAAACACGTGCACATCAATCGGCCATAAACAAAGTTTATGTTGACAGGAAAGCTAGAAATATATTGATAAATATAAATCGAAATTCTTATAATATAAAGTTATATAGTGAGAGAAAAGCAAAAACTTTTTAATCCTATATAAATAAGTTATAAGAGGGGGCTTTTCGCGTCTTCAAACAATTATTGTTA…	ATGATCCGTGTAAAAGCGGGTCGACCATTAGTAAACTGGTTTATTAAAGCCTTTAGACTAATGGAGGGACGACTTTCGAACGGAACAGTAAGAGTAACCATAGTTTTTCTTGGTAAGTGCTACCAACTGCAAAAAAGAAGCGGTTTGAAATTTCTTGTTATATACTTGAAAGCTCAAAACGTTAATCTTATGCAGGCTCTAGCAGGAACTGCAGGAAAGGATATAACAAATTTGGGGTGTAGATTCGCTCGTAAGAGAGGATCTAAACTACCACAAATTATTCCAATTCTGCATCGAGTTCATATTAGAGCTGGTAACACTTATTATATTAAACTGTGGACAACTTTATTTAATTTGTACCGAGTTCTCTCTTTTCCCGGACTCTTGAATTTATCTACT…	MIRVKAGRPLVNWFIKAFRLMEGRLSNGTVRVTIVFLGKCYQLQKRSGLKFLVIYLKAQNVNLMQALAGTAGKDITNLGCRFARKRGSKLPQIIPILHRVHIRAGNTYYIKLWTTLFNLYRVLSFPGLLNLSTIVDPSSFRQDLFYQISVFALTFWKLLLEQTNDRWLRLALRDKLKALKELQVRPFGIATSSPSFAGMISSSYMGVLSAIFLWKSSSNLPYLYDYLKSTGNISFIRFIETGVRISSWPKEFTDKCKSLGGLGLKPEPAGKVRVFALVDCVTQWVMDPLHKRLFSILGKIPQDGTFDQIKPLKALLLKNKSLYSLDLSAATDRLPIVLQMIVLSPLVGANFARLWSIMLIGRPYSLPKSASEFLSMKDKQKKRNQLYYGAGQPMGALTS…	747	561	2801	0.552225	0.037337	0.10693	0.04158	0.699309	0.472481	0.331952	0.07962	0.022289	63.8405	SRR10849403-706-4	ALD89117	746	746	94.102	702	44	727	0	97.45	1	746	1	746	0	1442	RNA-dependent RNA polymerase [Rhizoctonia solani mitovirus 12]	1708333	Rhizoctonia solani mitovirus 12	Rhizoctonia solani mitovirus 12	viruses	TRUE	0.0219227	0.00579047
SRR10849403	NODE 714	4	CTTCCGATCTCTAGAATCCCGGTCAAGGACCGAGCTCTCTTAGATGAGATAATTATACACTTATCGAAGAAGCTGTTCTTACCGAGATGTCCTCGCTTATTTAGCGGAAACTAAATACCATTCCTCTCTTATGGCATAAGAGAGAAACAATATCCAACTGGGATTGTATGCCCAGTGGTACGTTTCATAGATAAACGAAACATTCGTTTTAACCTGTACCTTCTCTTAAAGTACAGAGTGATTGGACCAACTACCTTAACCCTTTATTTTAGGTGTTTGTAGATTGGATTTTACAGTCCGTTAGAACAACTTCAACGTGGACCTAATTAGAATTTCGCTTATTCATTACTTTGCGTAATTGTCAAACACTTACTCTAAGTTAGCCCAGAGAACAAGGTA…	ATGAAGAATAATTATTCTTGGCAAAGAGGTGTTAAAAACCTCTTCCTAATTAGATCCGCATTGTTAAATGTCGGACGCTTAATTTGAGGGAACACAGACCGTATGAAGGTAAGTTCTACTATTGTATTACTTAAGAAGCTCGATCTCATCCGCCAAAAATCTGGCGTAGCTCACATGTGTAAATACATGAAAGCTTGTAGTATATATATTGTGAAATATATATCCAAAGATCCGACTGTTATAAATTCACATACTTATGGATTGGCTGTTTCCTTAAACAAGAAACGCCTACCACGGATACTTCCTACATATTTGAGAAATCAAATTATGCGAGGAAGTGTGGCCCATATTAAATGAGTTTTAACAATCTTCAACTTATATAGAGTATTACCGTTTCCC…	MKNNYSWQRGVKNLFLIRSALLNVGRLIWGNTDRMKVSSTIVLLKKLDLIRQKSGVAHMCKYMKACSIYIVKYISKDPTVINSHTYGLAVSLNKKRLPRILPTYLRNQIMRGSVAHIKWVLTIFNLYRVLPFPGKLNLETITKSSDYVIPADFSTWLQDQVNKGYLAKLEIKESINPYLVETSGPCSSEKRNSTEGWLVGLQRLVGIFDSSVFVDLMDPYGKMRKSGYMLKWPFINLYSKLILKEQDTSVYTGKLAIKEEPGKLRVFAMVDAYTQWVLQPLHKAIFNYVSKFKYDATFDQLGTLDRFIEDHETCSLFSFDLSAATDRLPVQLQQDVLEILVSSSFASAWRVFLTHREYKLPNSKFVKSVIPAIKYSIGQPMGALSSWGMLDLTHHLIVK…	870	c3176	567	0.706081	0.025948	0.112119	0.025505	0.641277	0.447815	0.309809	0.065841	0.025301	65.7317	SRR10849403-714-4	AWY10985	730	707	42.433	300	386	440	11	62.23	1	699	1	694	0	548	RNA-dependent RNA polymerase [Sclerotinia sclerotiorum mitovirus 27]	2231679	Sclerotinia sclerotiorum mitovirus 27	Sclerotinia sclerotiorum mitovirus 27	viruses	TRUE	0.074476	0.0198338
SRR10849403	NODE 7211	4	GATGACCTTCCGTGGTCTTCACACCGTCTTTAACCTATACAGGGTTATGGACTGGAAGGGTGCTAAACCTGATTTCTCCTCGATTACTTCACCGTTTTCGGGGGTGAGTCAAACACTCTTCGATCAGGAGATCGTGGCCGTATTAAAGAACTTTACCATGCCTACATTCCGTCTCGGATATGTAGTACCATGGGTAAATGTATCTTCAGGGCCTAATCATCCCTGGTCCCTTTGGGGTTCTGCGAAAGACATCCTTGGGTACGCTCTAAACCCACTAATGTTAGTGGTTTTTAGTGTGTACACTTGGGCAAGCGGACAGCGATTATTAGCCTTGTGGCTAGTGATCGTGTCTCACTTACTTCTGCCAGTCGCTCTAATCCTTCGGTATCGAGGAATGCG…	ATGACCTTCCGTGGTCTTCACACCGTCTTTAACCTATACAGGGTTATGGACTGGAAGGGTGCTAAACCTGATTTCTCCTCGATTACTTCACCGTTTTCGGGGGTGAGTCAAACACTCTTCGATCAGGAGATCGTGGCCGTATTAAAGAACTTTACCATGCCTACATTCCGTCTCGGATATGTAGTACCATGGGTAAATGTATCTTCAGGGCCTAATCATCCCTGGTCCCTTTGGGGTTCTGCGAAAGACATCCTTGGGTACGCTCTAAACCCACTAATGTTAGTGGTTTTTAGTGTGTACACTTGGGCAAGCGGACAGCGATTATTAGCCTTGTGGCTAGTGATCGTGTCTCACTTACTTCTGCCAGTCGCTCTAATCCTTCGGTATCGAGGAATGCGA…	MTFRGLHTVFNLYRVMDWKGAKPDFSSITSPFSGVSQTLFDQEIVAVLKNFTMPTFRLGYVVPWVNVSSGPNHPWSLWGSAKDILGYALNPLMLVVFSVYTWASGQRLLALWLVIVSHLLLPVALILRYRGMRFPLGRLSVLAKDGGGKRRIVGVVDYWSQWALRSLHLYLFDVLRRIPQDGTFDQIGPIGPLLDFARLGYPSFSFDLSNATDRLPVALQEQILRNLSGSWLLAWAWRQLMTLRSYTNPACGAIKYAVGQPMGALSSWAILAVSHHIIVQVAAYRTGWKGWFPLYALLGDDIVILTKSVADEYVSIMRYLGVPINQGKSIISDKGLIEFAKRVVSPHVGDLSGISGRELLRFTRSSGHAIDLFAHLMDLGFIVFPNQGLEMGRRLGRSL…	625	2	1876	0.050379	0.163681	0.056238	0.069819	0.246598	0.158234	0.114874	0.068369	0.116476	49.1914	SRR10849403-7211-4	QDH88744	814	624	96.314	601	23	615	0	98.56	1	624	191	814	0	1233	RNA-dependent RNA polymerase [Mitovirus sp.]	2587224	Mitovirus sp.	Mitovirus sp.	viruses	TRUE	0.010852	0.00566091
SRR10849403	NODE 761	4	GACAGGTTTTCCGGACACGTTGAGCTGAAGATGCTTTCTAATACTTGTACCGAGACTCGTCCTACCATTTAGGGACTTGGCGGTATCGAGGCAAGAAGGTAGTCGGAAGCTAATTTTAATAGAAGGTAGGTTTAGCAAGCCTACCCCTTACTCGGTTCTAGAAGTTAATTCTTGAGACTGAAGATCAATCCGATTGATCTCCGCTAGTGCTCCCATTGCTATAGACTCCTGATCTGGTTGACCAGGGTCCAGAGGAATGTGAGTTACTTGGGGGTTACCCATTTCAGCCGTCAACCAAGACGAGTCTAGAGCACGATTGATTCTTTTCCACATTGTCAAAGTCTTAGGTGGACGGACCCGGACTGCTTGCATTACTGCTTGCATATTTCGAGTTACCGA…	ATGAAGCAATCGTTTTCACCTTTACAAGTGAAGACTGCTTTGAGTATTTGGCAGAGCGGTGTAAAATCCGCTAAGCGACTCGTGGGGCTGCTCGCAAGGGCAGTGCCGCTTGTCGTAGGAACTAATTCCCTCGGTTGGGTAAAGGCTTGCTTTGTTTTCTCTAAGTTTGTGATTAGTATGAAACGGTCTCAGGGTGACCGTGGTTTGGCTATATACCTTAAAACATGTAATGTATTGCTAATGCAGAGCATAGGACAGGGTAAGAGAACCCAGCCACGGCTCGTTGGGGCTGCAGTTGCATGTAGCTCTTCTGGCTTACCTCGGGTAATTCCTGGGAACCATAGACAAAGAATCAGACAGGGCGATAGAGGGGCAATTCGACTCTGGTTGGGTTTCTTT…	MKQSFSPLQVKTALSIWQSGVKSAKRLVGLLARAVPLVVGTNSLGWVKACFVFSKFVISMKRSQGDRGLAIYLKTCNVLLMQSIGQGKRTQPRLVGAAVACSSSGLPRVIPGNHRQRIRQGDRGAIRLWLGFFTLYRVLDYKGKMSFKTVTDPGVEISSNFISSWTSHCERFRRALEAEGVKPFRSKVVLSRPSKGRDVRDFARIQSVKSESVWCPPDGILKNEILDYNIKLVPLMTSSPNTVKVYKGKAKGDEPRLAKDYESSVSVFNIVEDCVSWLTRPTLIPSLITILVLTRSSNLLFAPLWEAAFWKIGQISKGKYSKRDVLDGKVRGTFGELGKLALVEEPGKLRVVAMVDCITQWVLYPLHRYIFDKILRVIPQDGLYDQLGPVRALIDKLRA…	865	c2742	148	0.11623	0.278658	0.00116	0.161632	0.339923	0.517543	0.034821	0.211328	0.087021	52.5424	SRR10849403-761-4	QDH87523	850	816	60.294	492	310	616	6	75.49	1	812	1	806	0	996	RNA-dependent RNA polymerase [Mitovirus sp.]	2587224	Mitovirus sp.	Mitovirus sp.	viruses	TRUE	0.0307181	0.00826421
SRR10849403	NODE 765	4	CCTAGAAATAGGAGGTGTAGCACAAGTGTGTTACCACTCGCGCCTTTATGGCTCTGTTGCCAATGTGCATCATTGCTTTGAGGGCATTCTTGAGCAAGAACTGACAAGAATGAGTGATCCCCGCGCCAAGATATAAGGTGAAATACCTTACAAGGTACTTAAGAGGTTTCGGGGGTTAATCCGAAAGCAATCTTAAGCGACCTTGACCACTATCCCAGTGGCCTCTTATCGAGGACCTACTCCCCTTAGGTCTTGAATCTAAGGAAAGAGGGATTAGTGGATTAGGTTTGTACATGCTAAACTTGATTGTTATCAAACTATAGATCCCTTCCAAAACTGTAAGGTTGGGTCGAATCCGATTTAGACTGTTAAGTCCGGATAGTAATAACTATTCGTCGG…	ATGAAAAATCAATTTAAATCTAATATTAGAAACTTGGCATCCCAGATTCATTCTGGGAAGTTTAGAGGTACGGATGGTCTTTCTAAACGTATTATTACGTTAGAGAGTATCATCTCTTCGAAAATCAAGTCCATTAATGGTCTGATCTTCCGAAAGGGGGGTCGCGGACTAATCGGAGTACTCTTAGAGTATCTCCGAGGTGTTCGCCCTCGGTCTTCCAAATCTGTTGTAAGACAGGTGGCTGGTTTCGTTTTCTTCATATCGAAGATGGCGCGTCATTCTGGGCTTAAAGGTGTAGTAATATACCTTAAAGCTTGCCAGGTTCTCCTACAACAAGTTGTAGGAGGCTTTCGGGTTCTCGATTTAAGTGAATTAAAAGTACGTCCTGCTCGTAATCGG…	MKNQFKSNIRNLASQIHSGKFRGTDGLSKRIITLESIISSKIKSINGLIFRKGGRGLIGVLLEYLRGVRPRSSKSVVRQVAGFVFFISKMARHSGLKGVVIYLKACQVLLQQVVGGFRVLDLSELKVRPARNRAGVPLIIPAGIRVKISRDRDKSTIRFWMTLFGLYRILEFKGKLSLDTITDKGPSLRKFLPGWEKFLSEVFIPGLREKIGEFPEIEKPRFFPILKTGPNSGPVLVNSSAPAMIISARLWLKCKHLVRYLTEYTTQIGIPAFVSRLRLVAMAQQKGDFKGLGGEDLKSPTYYAQETPYPMGDAFLGKLGFKAEPAGKVRVFAMVDAWTQWLMYPLHKFLFLILRGLDVDGTFDQMAPIKRLQERFSRDPRGRMYASIDLSSATDRLPL…	1038	498	3611	0.563136	0.066108	0.101976	0.052638	0.638143	0.42685	0.290722	0.088851	0.052812	59.6709	SRR10849403-765-4	QDH89951	782	708	37.712	267	328	372	19	52.54	48	699	28	678	7.33e-114	380	RNA-dependent RNA polymerase [Mitovirus sp.]	2587224	Mitovirus sp.	Mitovirus sp.	viruses	TRUE	0.092198	0.0251838
SRR10849403	NODE 766	4	CCTAGAAATAGGAGGTGTAGCACAAGTGTGTTACCACTCGCGCCTTTATGGCTCTGTTGCCAATGTGCATCATTGCTTTGAGGGCATTCTTGAGCAAGAACTGACAAGAATGAGTGATCCCCGCGCCAAGATATAAGGTGAAATACCTTACAAGGTACTTAAGAGGTTTCGGGGGTTAATCCGAAAGCAATCTTAAGCGACCTTGACCACTATCCCAGTGGCCTCTTATCGAGGACCTACTCCCCTTAGGTCTTGAATCTAAGGAAAGAGGGATTAGTGGATTAGGTTTGTACATGCTAAACTTGATTGTTATCAAACTATAGATCCCTTCCAAAACTGTAAGGTTGGGTCGAATCCGATTTAGACTGTTAAGTCCGGATAGTAATAACTATTCGTCGG…	ATGAAAAATCAATTTAAATCTAATATTAGAAACTTGGCATCCCAGATTCATTCTGGGAAGTTTAGAGGTACGGATGGTCTTTCTAAACGTATTATTACGTTAGAGAGTATCATCTCTTCGAAAATCAAGTCCATTAATGGTCTGATCTTCCGAAAGGGGGGTCGCGGACTAATCGGAGTACTCTTAGAGTATCTCCGAGGTGTTCGCCCTCGGTCTTCCAAATCTGTTGTAAGACAGGTGGCTGGTTTCGTTTTCTTCATATCGAAGATGGCGCGTCATTCTGGGCTTAAAGGTGTAGTAATATACCTTAAAGCTTGCCAGGTTCTCCTACAACAAGTTGTAGGAGGCTTTCGGGTTCTCGACTTAAGTGAATTAAAAGTACGCCCTGCCCGTAATCGG…	MKNQFKSNIRNLASQIHSGKFRGTDGLSKRIITLESIISSKIKSINGLIFRKGGRGLIGVLLEYLRGVRPRSSKSVVRQVAGFVFFISKMARHSGLKGVVIYLKACQVLLQQVVGGFRVLDLSELKVRPARNRAGVPLIIPAGIRVKISRDRDKSTIRFWMTLFGLYRILEFKGKLSLDTITDKGPSLRKFLPGWEKFLSEVFIPRLRKEIGEFPEIEKPRFFPILKTGPNSGPVLVNSSAPAMIISARLWLKCKHLVRYLTEYTTQIGIPAFVSRLRLVAMAQQKGDFKGLGGEDLKSPTYYAQETPYPMGDAFLGKLGFKAEPAGKVRVFAMVDAWTQWLMYPLHKFLFLILRGLDVDGTFDQMAPIKRLQERFSRDPRGRMYASIDLSSATDRLPL…	1038	498	3611	0.563227	0.069547	0.108253	0.064862	0.639778	0.418299	0.307783	0.101761	0.071087	59.2932	SRR10849403-766-4	QDH89951	782	708	37.712	267	328	371	19	52.4	48	699	28	678	7.97e-114	380	RNA-dependent RNA polymerase [Mitovirus sp.]	2587224	Mitovirus sp.	Mitovirus sp.	viruses	TRUE	0.0885661	0.0241918
SRR10849403	NODE 832	4	TTCCGATCTGGGAAACCTCTCTGGTGACGAAGTCTTGTTGCCAAGACAGCTCACTGTATTTGTCTTAAACGACGAAGCATCGCAAGCTACTTAATCCATAGCCCAAGAGCAGTGGCAGTCTACTCTCAGAGCTTGATCAACTGTAATACCGGACTAATATTAACAGTGCAGGCAGGGCCCGACTTGGGTCTTAATTGTTACTGGGTAGCATATGCTAAGCATAGGGATCTAATTTTGAGCGACGATGAAAATCGAAGTCATAATAGATATATTGTGATCAGATTGATGGATCTGGACCCTGAACGCGTTAAGAGCGCCGGATGTGGGAAAGTCCCCGACCCTGAACATATGTTACTAATAGAGGAAAGGAACGTAAAGCAATTTACGATTACTTTAGCA…	ATGAAAACAGCAACACCTTTACAAGTGAAAACTGCTTCGTCTATTTGGCAGAACGCTGTAAAAAGCGTTTCGCGGTTGACGGGATTATTCGTGAGAGTGATTCCGTTAATCGTAGGGTCTTCCTCTACTAGTTGGGTTAAAGCCTCCATCGTATTCGCTAGGTTTGCGGTTGCGTTAACGAAGTCTCAAGGTCAAAGGGGTTTAGCAATTTACTTGAAGGCTGCCAATCTTATTTTAATAAGATCGATAAGCGGCAAGAAGTTGTTGAACTCCCGAGATGGAGGGACGGCTGTTGCAGTATCTCATGGTGGGCTTCCTCGACTTATACCTGCTAGTCATCGCGCTAGGATTAAAGGTGGGGATATTTCGGTTATTCGGCTATGGTTAGGCCTGTTTACC…	MKTATPLQVKTASSIWQNAVKSVSRLTGLFVRVIPLIVGSSSTSWVKASIVFARFAVALTKSQGQRGLAIYLKAANLILIRSISGKKLLNSRDGGTAVAVSHGGLPRLIPASHRARIKGGDISVIRLWLGLFTLYRVLVFRGRLSIKTIISPGVEIPDEFMWAWRGFVNETLIRWLSQFGIKRFATKLYYLSDRTGEPEEKPYPDFREVYGSHQDFHRTWWVITDLVKHIRRLVITKSGPNSSRGSTSISNVLKDAEAWISRPTLLAMLRGLATISGSSHLLSGPIWDSAAVSWNETLQFREDIRSGKRENPFGKGAPIATNPSGYLGALGTREEPGKIRLFAMVDIFTQWILSPLHHALFAVLRKIPQDGTFDQVKPVKELIERCETKGVRQVYSYDL…	828	922	3405	0.244041	0.139106	0.000229	0.08791	0.438109	0.409177	0.079621	0.11636	0.083747	54.0934	SRR10849403-832-4	QDH90057	794	818	40.831	334	436	486	13	59.41	5	811	6	786	0	576	RNA-dependent RNA polymerase [Mitovirus sp.]	2587224	Mitovirus sp.	Mitovirus sp.	viruses	TRUE	0.0396447	0.0108914
SRR10849403	NODE 8661	2	ATGGGTAAATGTATCTTCAGGGCCTAATCATCCCTGGTCCCTTTGGGGTTCTGCGAAAGACATCCTTGGGTACTCATTAAATCCACTACTTTTAGTGGTATTTACTGTGTACACTTGGGCAAGCGGACAGCGGTTACTAGCTCTATGGCTAGTGATCGTGTCTCACTTACTTCTGCCTGTCGCTCTAATCCTTCGGTATCGAGGAATGCGATTCCCGCTAGGACGGCTTTCCGTTCTAGCGAAAGATGGAGGAGGAAAACGTCGAATTGTTGGGGTGGTTGATTATTGGTCCCAGTGGGCCCTACGATCATTACACCTTTACTTGTTCGATGTTCTCCGCCGGATTCCTCAAGACGGGACATTTGACCAGATGGGGCCCATTGGACCCCTTCTGGACTT…	ATCCTTGGGTACTCATTAAATCCACTACTTTTAGTGGTATTTACTGTGTACACTTGGGCAAGCGGACAGCGGTTACTAGCTCTATGGCTAGTGATCGTGTCTCACTTACTTCTGCCTGTCGCTCTAATCCTTCGGTATCGAGGAATGCGATTCCCGCTAGGACGGCTTTCCGTTCTAGCGAAAGATGGAGGAGGAAAACGTCGAATTGTTGGGGTGGTTGATTATTGGTCCCAGTGGGCCCTACGATCATTACACCTTTACTTGTTCGATGTTCTCCGCCGGATTCCTCAAGACGGGACATTTGACCAGATGGGGCCCATTGGACCCCTTCTGGACTTTGCCCGCTTGGGGTATCCATCCTTCAGCTTTGATCTGTCTAATGCAACAGATCGTCTCCCG…	ILGYSLNPLLLVVFTVYTWASGQRLLALWLVIVSHLLLPVALILRYRGMRFPLGRLSVLAKDGGGKRRIVGVVDYWSQWALRSLHLYLFDVLRRIPQDGTFDQMGPIGPLLDFARLGYPSFSFDLSNATDRLPVALQEQILMNLSGSWLLAWAWRQLMTLRSYTNPACGAIKYAVGQPMGALSSWAMLAVSHHIIVQVAAYRTGWKGWFPLYALLGDDIVILTKSVADEYVSIMRYLGVPINQGKSIISDKGLIEFAKRVVSPHVGDLSGISGRELLRFTRSSGHAIDLFAHLMDLGFIVFPNQGLEMGRRLGRSLASIPVRMILASAYMRSRLSGVCCIPSSAWPDDWFRVLHGTEIARAAVATAEHAIFANKAVKAAESFYDRALDEMKTFLLFQWV…	490	62	1531	0.028675	0.112396	0.06275	0.074476	0.192394	0.127164	0.113095	0.065567	0.108088	48.9197	SRR10849403-8661-2	QDH89945	814	488	96.107	469	19	480	0	98.36	2	489	275	762	0	960	RNA-dependent RNA polymerase [Mitovirus sp.]	2587224	Mitovirus sp.	Mitovirus sp.	viruses	TRUE	0.00967051	0.00535762
SRR10849403	NODE 8676	4	TATCTTTCTACGGGGTTAGATTTGTTAGCATTAATGAGGCATCCTCGTGTTTGGCTCGGTCACATTTCATTTGCTTGATATCATAGTTTTTACAATTACTTAATAATATTTATATTATTAAGTATCGTGCTTTCTCCATTCCTCTTTTGAAGCATTGACCTTCATTTAGGTCGTTTAGCTTTAATTAAGGAACTAAGAGGTAAGACACGAATAATTGGAATTACTGATCAATGAAGTCAATGATTGTTACGACCCCTACACGATCTTATCTACCGCTTTTTGGGAGAAATCCCTGAAGATGGTACAAAAGACCAGCTTGGTCCAGTCAAATTTATTTTGGAAAAAAGAAATGGATCTAAGTTTTATTCCTTGGACCTAAGTGCCGCTACTGATCGTCTA…	ATGAGGCATCCTCGTGTTTGGCTCGGTCACATTTCATTTGCTTGATATCATAGTTTTTACAATTACTTAATAATATTTATATTATTAAGTATCGTGCTTTCTCCATTCCTCTTTTGAAGCATTGACCTTCATTTAGGTCGTTTAGCTTTAATTAAGGAACTAAGAGGTAAGACACGAATAATTGGAATTACTGATCAATGAAGTCAATGATTGTTACGACCCCTACACGATCTTATCTACCGCTTTTTGGGAGAAATCCCTGAAGATGGTACAAAAGACCAGCTTGGTCCAGTCAAATTTATTTTGGAAAAAAGAAATGGATCTAAGTTTTATTCCTTGGACCTAAGTGCCGCTACTGATCGTCTACCTGTTCATTTACAGGAAGATATCTTAGAGGCT…	MRHPRVWLGHISFAWYHSFYNYLIIFILLSIVLSPFLFWSIDLHLGRLALIKELRGKTRIIGITDQWSQWLLRPLHDLIYRFLGEIPEDGTKDQLGPVKFILEKRNGSKFYSLDLSAATDRLPVHLQEDILEALGLGGKLWKQILDRPYYYDGIPYKYAVGQPMGAYSSFAMLALTNHLLVHVAHLKAFNKSLAKDQSLYAVLGDDIVIADSELAKSYNYFMNYILGVVINPIKGFEGNLIEFAKNWFHTKGQNLTPLGSKSLMRSIRNPLFITAVLTDYNKKEYNSILQLELSVLIKIMEKIFDKEGFQQWKWLFSILGPQGGFWRLGKDNLDVKSMEVLFREFLTHVGVPFTAVTDFYYYKLIKSSWTPLRSFRDLWISYWKLFKFLLKPNIWSNSK…	590	34	1803	0.686148	0.029126	0.139019	0.028989	0.684873	0.330828	0.393612	0.060886	0.030679	63.9135	SRR10849403-8676-4	QDH87829	831	621	43.8	272	277	368	17	59.26	1	578	226	817	8.76e-145	449	RNA-dependent RNA polymerase [Mitovirus sp.]	2587224	Mitovirus sp.	Mitovirus sp.	viruses	TRUE	0.0111145	0.00616104
SRR10849403	NODE 8913	4	CTTGGAACATCTCTGAATCAGCCGGGCCTAACGGCCCGCGCGCCACGTGGTTTGCTGGTGCTGATGCATTAGCGTGGATAGACAACCCAGTTAAACTGGTTAGTCTATACATGTTTATGTATCAGTCCCGACAATACACAGCGGCTGCATGGCTGTTCATAATCCAGGTGATCTCAATCCCCGGGATGCTTCTGCTAATCGCGCTCAAAGGCTTAAAGGTTGTCCCTTCTGAGTTGGGCCGCTTAACGGCGCTCAACAAGGATGGGGCAGGGAAACGTCGGATTATCGCGATCGCGGATTGGTGGACACAACTTGTGTTCAGACCATACCACAGTTCGTTATTTCGTACGCTCAAAGATATTGAGCAGGACGGAACTTTCGATCAGTGGGCCCCAGTAG…	ATGTTTATGTATCAGTCCCGACAATACACAGCGGCTGCATGGCTGTTCATAATCCAGGTGATCTCAATCCCCGGGATGCTTCTGCTAATCGCGCTCAAAGGCTTAAAGGTTGTCCCTTCTGAGTTGGGCCGCTTAACGGCGCTCAACAAGGATGGGGCAGGGAAACGTCGGATTATCGCGATCGCGGATTGGTGGACACAACTTGTGTTCAGACCATACCACAGTTCGTTATTTCGTACGCTCAAAGATATTGAGCAGGACGGAACTTTCGATCAGTGGGCCCCAGTAGAAAACTGGGTTCTGCCTCGCTTACGTCTTGGTTTCCCAGCCTTTTCGTTTGATCTCACAGCTGCAACGGATAGATTGCCGATTCAGTTCCAGGCGCAAGTCTTCGCTCTG…	MFMYQSRQYTAAAWLFIIQVISIPGMLLLIALKGLKVVPSELGRLTALNKDGAGKRRIIAIADWWTQLVFRPYHSSLFRTLKDIEQDGTFDQWAPVENWVLPRLRLGFPAFSFDLTAATDRLPIQFQAQVFALFFGAKAARLWTDLLDRDWWFQGEPIRYAVGQPMGALSSWAMLAICHHVVVQLAAQRAGWTTWFPYYAVLGDDLVIADKHVADNYLAIMRQLGVPINLSKSLVSETGLIEFAKRWVSGTRGELSAIGPGLLLAVLRNVYLFPVLVLQLFQRDWIHFPKQLENALAHLSKVRRNIDPKMVALMFATIIGPSGLLRNARHVTAFAEAWFTAITKLPMGSAVGFVIQAFGAMVTADMADKASTAVENLEYFIANWMNLPILRGGDLVAAV…	511	111	1643	0.031805	0.298772	0.022356	0.107856	0.150382	0.168445	0.053717	0.12948	0.227305	49.0767	SRR10849403-8913-4	QDH90913	829	509	80.354	409	100	457	0	89.78	2	510	321	829	0	854	RNA-dependent RNA polymerase	partial [Mitovirus sp.]	2587224	Mitovirus sp.	Mitovirus sp.	TRUE	0.00608236	0.00340367
SRR10849403	NODE 9051	4	CTCCGCTGATAGGAAGTACATTGTGTTCGCGCAAAAGCGATCATAGTGTTCTCCGAATACTCAAGTTTTTCTATGATTCTTCTCCCAAACTCAATACGTTTATCAAATAGAGAAAATCTATTTAATAAATTTGAGGCAAAGGATGCAGATAAAGCATCTTTTAACGGTATAGGCGAGATAATCTGGCCCATAAGAACGTCCTGAGATGCGAATTGATACAGACCTTCAGCTGACACAAAGGATTTAGGTAAACCTACGGTTATACCATAATCTTGGCAGACTGATAAGTAGGAATGAGCAACCGCACCATCAAAGATCACTAAATCATCACCGAGAACGAGATATTCACGGAAATTTCTGTAATCGCGACCCAATCTAGTTGCAGCTAGGAAAACTAAG…	ATGATCGAATTCGAAGGAAACTTCGAACACTTCATACCTTATTATTATAATGATATAATAACTTGGCTTGGAGTACCTTCATCTGTAAACCACAGAAAGGCTATCAGGAAACTGTCCCGGAATTTAACTCAGTATTTCTCGTTTCGAGGGATTAACCAAACCATATTAGTTATGAAAATAACTTCTATAGTTATTCTTAAATACCTAGCGGGAGAGAAGTTAACAACTACTCAACCCCTAGGGCAAAGAATTAAACTTGTAAATGGATTACCCAAATTACTTCCACACTTTATTAGACTACAGATTCGTCAGAATCACACTAATTTTATTAGAGTGTATATGACTCTCTTTTATGCCTATAAAGCGATGAAAGGAAAGTGGGGAGATCCAGACATCTCG…	MIEFEGNFEHFIPYYYNDIITWLGVPSSVNHRKAIRKLSRNLTQYFSFRGINQTILVMKITSIVILKYLAGEKLTTTQPLGQRIKLVNGLPKLLPHFIRLQIRQNHTNFIRVYMTLFYAYKAMKGKWGDPDISSIESQPFYLPESLEEELYSQRYWFWRDFFGGPTKMTVPALKEVLPPLILKAGPNSNPSVGGLVADAIWHANHPRKTLKRFSELLWKEYKIRPASWTYMDNTYYDLTRAVKSGKATFGSVFSGMEPLLRFIKRKDPLWRECSKDSLFTMDHLTHLVQYVRGGKLAVKLEAAGKVRVFAILDYFTQYALRPIHEDMLSCLRRHESDATYDQIGKVKETLSKRYRTAFSFDLKSATDLIPQQIYKIMLGHRYTDEISHAWCDLLVDREF…	569	c1709	3	0.604287	0.032498	0.093577	0.033595	0.65436	0.314059	0.281507	0.067657	0.0437	61.058	SRR10849403-9051-4	QDH88980	929	607	43.657	265	291	348	15	57.33	1	568	114	708	3.17e-131	416	RNA-dependent RNA polymerase	partial [Mitovirus sp.]	2587224	Mitovirus sp.	Mitovirus sp.	TRUE	0.00984554	0.00554054
SRR10849403	NODE 924	4	CCCGCTGCAAAGCGGGCCAGTGCGAAGAGCATCTGACGATGCCCCTGCACTACGGTACTTAGATGTACATAGTGTGCGACTGATCCTAAGCGCTGATTGGGTCTCCGACCTAATCGTTAATGCGTACAGGGTTAGTAGCGGGTAAGTCTACCTCCGGCAGTCGAAGAGAAGCTGCACCAGACTCACGAGTACCTCGGGGAGATACAGGTGAGAACCTGTATAGAATGGTAACCTCCAGCTTACCCGGCTGGATGGGCTCAAGAGGTCTCCAACGTAGTGATACGTGTGGGAGATACATGACAATGTGCTTCCGGGGTGAACCCGGAGTAACTTTGCCTGATGCCTCAAGGCCCTAGGCAGTTCGCTGTCTAGGGGGGCCCAGGGAGCTGCTAATGGCAG…	ATGCAAAACATCAAACACCTTTATAAGGTGCTGGTGCCTAGCACGTTAACCTGGTCCTTTCTGGTAAAACAGAGAGTAAAACTGGCGGCGTCGATCCTTCGGGTCGTGCCGTTGGTCTTTGGGCAATTAACAAGTTCCTACGTGAAAGTTGTTTTCGGGTTTGCCTCGAATGTCGCGAAACTGTACCGGCGACAAGGTCCGAGAGGCTGTGCTCTTTATCTGAAAACCTGCACTGTTGCTTTGCAACAGGCTGCGGGTGGGATGGTGAATCACGGTACTTGGGCCTTGGGAGCCAACATCCGGCGTACACGCCGGGGCCTGCCTCGGATTATAAATCCTCAACACAGAGTACGAATCCACTTAGGGGAGGTGGCGGTAATCAGGTTTTGGCTCACTCTC…	MQNIKHLYKVLVPSTLTWSFLVKQRVKLAASILRVVPLVFGQLTSSYVKVVFGFASNVAKLYRRQGPRGCALYLKTCTVALQQAAGGMVNHGTWALGANIRRTRRGLPRIINPQHRVRIHLGEVAVIRFWLTLFGLYRVIEFPGKLKLTTITNPGVDLAPFMEEWKSWVPSFYERARLITDDPWKVKVTRLAPVSIPFMQKCSPNSRGFTSVMGILWDVMLLGAHPGMHTAVTQWLQIVDGVELTWAFNGILKVLDAWIARKWDLEFSSIRDDLRLGRDQKGSPLSMVVNWQSGMGTTSGTLHPLLPVTFDTRYLLRSWYLDHYWGKPLWFGRLAFLKEPGKIRVVAMVSLITQTLLYPVHEWIFSRLRLLPTDGTFHQIRPVKALVRSLGKDAWIASY…	856	811	3378	0.00061	0.314869	7.6e-05	0.265531	0.098492	0.224538	0.000271	0.263551	0.204311	47.3504	SRR10849403-924-4	QDH90980	874	875	61.943	542	306	644	7	73.6	1	852	1	871	0	1054	RNA-dependent RNA polymerase [Mitovirus sp.]	2587224	Mitovirus sp.	Mitovirus sp.	viruses	TRUE	0.0685687	0.0195352
SRR10849403	NODE 949	4	GCCACCCGCTAGGGCGGCTCGGAACCCAGTTCAAAAATGAACTGCTAACCGTTTTGCAAGTGCTAAACTTGCTGAACAGTTAGTCAACTAAGACCAACTGTTACTTCCTTAAATGGAAGTCGCCGTCAGGGCCTTGCGGCCCTGATGGAGTGAGTTGCGGTCAGGTCCTCTGATGAGGATGATCTGAAACGCGCTAACTCTAGCGATGTAGTAGTGAAAACTTAGAACATACTATAAGTAGCTGTCCTCTCACTCTCTTAATTGAGAGTTAAGGGACTCTTATAGGAGCTATTAGGGTCTTAGTGCCTGGCGTCCTCCTTCCGGGGAACAGCGCAGGCCTATTGCACCTTTATAGTTCGGCTAAAGCAACCACTCCCTTTGCAAGACGGGTCAACCAAT…	ATGAAAAAAACTCGTTTCTTCTCACTTAAAAAGGCTTTTACCGACTATACTGTGTCCGATGGGTTGGTATCTCTAGGAAACATTGAGTTTCCAGTCTTCCTGCGAAGATTGGGGTGAAGATTACTCTTTACCGCAATCCCTGCAGTGAGAAAGACAACTAATCGGCTTAAACAGCTTCAGAATATTGGACGTTATCTCCTTATCATGAGAAAAAATCATGGTACGTTGACAACAGTGAAATACCTAAAAGCTGCACAGCTAGCGGTTCAGAAAGCAATAGCGAAAGATCGTATTAAATCTCTTCGAGATATAGATCCTAGCCTGCCTCATCCTCGATTGTCCTCTTCTGGACTTCCAGCAATAATACCGCTGGGAGACCGGAGAGCAATTCTTTCGGGA…	MKKTRFFSLKKAFTDYTVSDGLVSLGNIEFPVFLRRLGWRLLFTAIPAVRKTTNRLKQLQNIGRYLLIMRKNHGTLTTVKYLKAAQLAVQKAIAKDRIKSLRDIDPSLPHPRLSSSGLPAIIPLGDRRAILSGSSSIIRWWLTIFSVYRVLDAPGNLKTSTITDSFTGNKDYLDCVSNEVKALASSFKRFGPKHLRPAKLLFLETSSPSFKVSWGGIIHDYLSLGMNNLDEPFKYILNAGGTSWTTDLVRTIEMLILKAGLAKVYAWTRLSPYYKWKKFVSAEEQLEFNKSPIGQLQTKKEAAGKVRVFAMVDVWTQTALKPLHDWLFSFLRSLPNDGLDQQPSIDRCMQKSIKAKCSFGYDLSAATDRLPISLQVAILEAWFGPKFAAAWRRLLVDRD…	873	642	3260	0.407516	0.121044	0.112824	0.098289	0.527893	0.544855	0.208578	0.162096	0.061237	58.0155	SRR10849403-949-4	QNM37823	781	839	40.048	336	406	478	22	56.97	3	811	2	773	1.64e-167	516	putative RNA dependent RNA polymerase [Thrips tabaci associated mitovirus 2]	2767210	Thrips tabaci associated mitovirus 2	Thrips tabaci associated mitovirus 2	viruses	TRUE	2.53337	0.739022
SRR10849403	NODE 960	4	CCCGGGACTCAGGACATAGCCCCCCTAGAGAATAGACCTCTAGGTTTCCTAGCCTGATTGCGCTTAGATACGCTTTAATTGTGGTTGATACATACACTTCCTTCAAAAAGGTAAGTGTACAACAACGTTGATTCTTATCTAGTGCAGCCAACGACGCCGCATTTCGACCTAAGGTGAATAGCCTTAGAAGTCCTATGTGGTTTCACTTTTGTTATTCCTCAAAAGTGATGTAATGGTCGCTCATGGCCCTCATTACTGAGAGTATCAGGCTCTCTCTCCTCACGGCCCTTTAGTCCTTTTTAACTAAGGGACGGAGGAACCGCCAAAGTTTCAAAATCGAAGACCCAACGGGAGCCTTCTCTTCCGAAAGTCTGGCGACCCTTGGTGATGATGGAAGCA…	ATGCTAAAATTTCAAAGAAATTCTAGGCAAAGTCACTTTGCTTGGGGTTTAATCACCCCAGGCAAGGACTTTGATTGGCTGACGGCCTTAAAAAGTCGTCGCGTGCTAGGGAGGATGCTCTTACGAGTACTCCCCCTAGCAGTTGGTTCATATACTCCTATGTGGGCAACCTCTATACTAACGATAACTCGTAAGTTTTGGTTCCTTTACAAGAACCAAGGACCCAAGGGTTTAGTTAAGTACACGAAGGTGTGCTCCATCATCCTTCAACAAGCTGCCGGAGGGCAACGTATCGAGGACTTGTCATCGATAGGTCCCCGAGTTGCCAGGACCGCTAGCGGACTCCCTAGAATCATCAACAAAGCTCATAGAGCTCTTATTCGATCAGGTGATCCCAAG…	MLKFQRNSRQSHFAWGLITPGKDFDWLTALKSRRVLGRMLLRVLPLAVGSYTPMWATSILTITRKFWFLYKNQGPKGLVKYTKVCSIILQQAAGGQRIEDLSSIGPRVARTASGLPRIINKAHRALIRSGDPKVIRMYLTLFGIYRVVEFPGKVNLSTITGLCLYRQEHFLEHVKFIPIFWRILSQIAKVNPGGSNLRERLGYFDETTKSPTLRIDRILPITQSGPMSSNHVLSAFQDPVYLDLKQPKIEARLKQLETEPDGVGFCLGLWRGLRPSEVTLKERLNKAWSKRRASSVGTLWWTVSIWMNSGLLPTLIDWTKRFDNKPIKTLFKTAYTNPFGKLTPWATLNPGNTENLGKLAFLEEPAGKVRIVAMVDILTQSILYPLHKWIFSLLERIPQ…	815	c2734	290	0.111125	0.211987	0.068915	0.123634	0.380117	0.427346	0.127873	0.160398	0.034442	52.577	SRR10849403-960-4	QDH86687	811	814	69.779	568	243	665	2	81.7	1	814	1	811	0	1165	RNA-dependent RNA polymerase [Mitovirus sp.]	2587224	Mitovirus sp.	Mitovirus sp.	viruses	TRUE	0.085153	0.0245186
SRR10849403	NODE 9629	4	CGGCGCTATTCCGAACTCGGCTTAGCTTAGATGCTTATTAAAAATGTTTTCAGAGAGCTCCCATAAGGGACTCTGATTATTGTTTTAAGAGAACATCAGGCTGGACGGGATCGTAATAGGACAGGCCGTGATCGGCTTGACACTGTCCTACTCGGTTTCCCGGCTGTATACTACCTCTTGCGGTGGGTACTACCCATTCCCCAAGCCACTCAAGGCACAAGCATACTGGCTACCTGATATATGCTACTATTTTGTCGTTGATCGGAAATGTCGAGAGAGCATCTCCCATCTACGGACTAACTTTAGACCATCTCCTAACCGAGTTTCGGTTGGGGTGTGATCCAAGTTTTCCATACATGGGATAGCTCCGATGAGTTGTTCGATTTCTCGAACACTCTC…	ATGGGAGCCCTCTCCTCTTGGGCTATGCTAGCATTAACACATCACTGTATAATACAGTGGGCTTGGTATCAGGTATGTACTCAGGATCTTAGGAAATGGTCATGGTACGAAGACTACGCAGTCTTAGGAGACGACGTAGTTATTATGGGAGGTAGGGTGGCTGATCGGTACTGTGCTATCATGTCCGGCCTGGGGGTCGGTATTGGTAGTCACAAGTCACTAGTCAGTCACTCAGGTACAACGCTAGAGTTTGCGAAACGAACATTCTTTAAGGGGAATGACGTTTCGGCAGTACCTTTGGCAGAGCTCCTGGTCGCTCGGAGAAATCTCTCCGCCGGCCTTGAGCTATGTCGAAAGTACAACCTTAGTCTAGGATCTTATTGCAAGTTCTTGGGTTAC…	MGALSSWAMLALTHHCIIQWAWYQVCTQDLRKWSWYEDYAVLGDDVVIMGGRVADRYCAIMSGLGVGIGSHKSLVSHSGTTLEFAKRTFFKGNDVSAVPLAELLVARRNLSAGLELCRKYNLSLGSYCKFLGYGYKALSRLSSRLMGVPTRMRNYIVAYALEVMPQTGRNVVSWLAMKSLNSMYTLTEKALASARASLVGTLKKELLDRLAKLELTLAPGFDPENFEQQGHHVTHDGAPGRYPYHPGIKGISNDVIWFLDNLVYKEPFVEALQAVQALRARVTELGDGVADHLSELWESVREIEQLIGAIPCMENLDHTPTETRLGDGLKLVRRWEMLSRHFRSTTK*	348	c1290	247	0.035281	0.225678	4e-06	0.150325	0.167925	0.375253	0.002559	0.190876	0.074075	50.8641	SRR10849403-9629-4	QDH86987	842	347	82.421	286	61	318	0	91.64	1	347	496	842	0	605	RNA-dependent RNA polymerase [Mitovirus sp.]	2587224	Mitovirus sp.	Mitovirus sp.	viruses	TRUE	0.00621363	0.00357928
SRR10849403	NODE 9727	4	GTGAAGCTGAAGATGCTTTTTAATACTTGTGGATATAACTAAGTCCATGAGCATGAGATTGCTCTCACTCCCTGGGTTCAAAGTCAGCGATCCGTGTGGTGGAAAACCAATACATGGCTAAGGGTTTCCAATCCTTAGACATGCGTTAAAGTCAGCCTATTAATGAGTTCCCAGTCGACTTGTGTCTAACCTGGACATCTAGAGACTTTCCAAATGATTTAAGGTTTCCTACAGTTCAACCCCTAGTTGAATTAGTGTTTACGGCCCTCTGTCTTGTCTTCGGACCTGACACACGGGCCCTGGCACAATGGATGGTTACTGGGCGCTCCATTAGCGTTCTTTCCTCCAGTAGGAATGGATTCACCATCATAGGATCCAGATCCCTCTCTGCCTATTTTA…	ATGGATCTTATGAAAACACTTGGTCCAAAGGTTACTGGAAAAACGGTTAGGTATAGGGTTGGACAGCCAATGGGAGCGTACTCTTCTTGGGGTATGCTCGCAATAGCACATCATTGCATAGTACAGTTCGCCGCCTGGCGATGCGGCCATAGATCATGGTTTAATCATTACGCAGTGCTTGGTGACGATGTTGTGATCGCGGATCGCAATGTCGCTCATCAATACCTCTTTATCATGAAAGGATTAGGAGTTAAGATTGCTTTTCACAAATCAATCATAAGTAATAATCTAAGTCTTGAATTTGCCAAGCGTTTCTATTGGAAGGGTACGGAGGTAACTCCGATCCCTCTGTTAGCGATTGCAACAGCATTTTTAGGAGTCTCTGCTATCCCTGAAGTA…	MDLMKTLGPKVTGKTVRYRVGQPMGAYSSWGMLAIAHHCIVQFAAWRCGHRSWFNHYAVLGDDVVIADRNVAHQYLFIMKGLGVKIAFHKSIISNNLSLEFAKRFYWKGTEVTPIPLLAIATAFLGVSAIPEVIRVAEKLGGFTLSSFNISKVGGYGFKLSSKMGNTILTRLPKRIRSLCILMTYPGAPRASSDLWSWLRLKTFGSESLNPGHKTKELIAFLIHQVTELRWPHLIGTLKGQLAKLKPRQTILSSEYFEAYEEWWDLNVRLGLEQKFRAKSWKVEEKMVNCYDYERATEESVNDLLKLVDDFEAEIASIPAELEIVRREPERDRVPLFRSKQVSVWTRLGEFVARSTNRSVRRKIQKGDNTLLESDILRML*	381	c1620	478	0.265511	0.16296	0.016413	0.09982	0.529642	0.582969	0.110381	0.14758	0.082298	56.0694	SRR10849403-9727-4	QDH90057	794	358	37.989	136	193	201	8	56.15	13	355	448	791	5.17e-62	223	RNA-dependent RNA polymerase [Mitovirus sp.]	2587224	Mitovirus sp.	Mitovirus sp.	viruses	TRUE	0.00529471	0.00306053
SRR10932003	NODE 15044	4	CCGGAACCTGTACTGCTCTTTAGAGAGTCAGATAACCCTTTTGCACCGCCTTTATAAGGTAGGACCTTATCACCCCCAGATTCATCTGGATATCACCTTATTGAGCATTCTCAGAATGTGTATTGAACATATCTGCATAGACTTTTAGAGTCCTTCTCAGAACCATAGTATCAAGAGATGATCTCTTGTACCACGACCTATACCTCAATCTTCCGAATGAGGGCATATTCCTCGTGAGATTTATTATAGAATCTCTCACTAGCATCATGTCAACTCCTGTTGATATAACATTCATTAACTCTACTGCGGTAGACATAGCCTCGACTTCACTATCCTCAAATTTTAAAGCGATAGCAATAACTTTTGCCTGATCCAGGTTACCCTGAATCATCTCCCTTA…	ATGGAGGTGAATGCTATGGCAAACACAAGACTTTATCAAAAACCTAAGTACTATAAGGTACCAGGTCTGCCTGGGGCTTTAGTATGGAATCCGAATTTCACGGGTCCAACCTATGAAGAGGTCATAATGTCAATTGACATCCGAAATGAGGGAATACCCAACCTTATGCAGTATGAGTATTTGAAGGAGGTAGTAAAGAATTACAAACAAAAATTTGCAAAAAGCTTTTATGTAAAGCTGAGTAAGATGGGCCGTAAGATTGATGAATCTTTCGTAGATGCTTGCAAGGTCCGTGAAAAGGATCTAGTAAAGGTTATGGAGGAAATAATCACAACGGATAATTTCTCTGATGTCTTTATTGTTACTCAGACTAAGAGTAAACCAAATGAAAAGCCCAGA…	MEVNAMANTRLYQKPKYYKVPGLPGALVWNPNFTGPTYEEVIMSIDIRNEGIPNLMQYEYLKEVVKNYKQKFAKSFYVKLSKMGRKIDESFVDACKVREKDLVKVMEEIITTDNFSDVFIVTQTKSKPNEKPRVKHLDLLEDVKYCPKDFHLYRQNEDEEIIDVFHNQSQPNCYGSLFVAMFVVASACRAERRDGDPDVYSGLRQLALSIIEIARLYNETNPDEKAWRKQEDNTYKLLTTEIELIPKEEFDKIQAVFIETLSDIKEGKLPYVQDMARAIRATARYCASPFNDEDYYYSSKSDPARIKGFRYKQSLIKSMVETGPLRGCPFDDAVGYHSHYNTVEPEGYSAPWIQTIHIPNPGKYKTRAIHLALSPIQDRCCYIHNRLARVLDSIPSDCT…	847	c2638	98	0.38772	0.168378	0.024443	0.181409	0.464722	0.716615	0.111846	0.268457	0.067164	61.1543	SRR10932003-15044-4	QIJ70053	873	590	33.051	195	362	295	11	50	217	787	209	784	2.38e-81	290	RNA-dependent RNA polymerase [Dwyer narna-like virus]	2716640	Dwyer narna-like virus	Dwyer narna-like virus	viruses	TRUE	0.0221926	0.00821035
SRR10932003	NODE 18440	4	CGGATGATATGAAGAAGGATTACCAAATCCTTTCGGGAATAGCATCTCATCTCTTAACAGAGGGAGATATATCTGCTATAGCTTACAGTAGTATAAACTGCAAAGCCGGGGAACTTAAAAAGATTTGTCAACTTGGACAATCTTGCCCTTACTATGTAAAGAATACTTTCTGTATGCTCTACCTTGATGCTAACGACGATGATCATCTAATAACTGAGATCTGTCATTTGAAGGTTTCGGAGTCTAGGTACATTGTCAAAGCTCTATTAAATTTGTGCCACCTTATTATTAAGGCGAACGAGGGTAATATATATGGTAGTTCTAAACACCATATGCTATTTATGCATATCCTTGGTTGCGCAAAGATATATGAGATGATGAATTCTTCTGGTATTGTAC…	ATGAAGAAGGATTACCAAATCCTTTCGGGAATAGCATCTCATCTCTTAACAGAGGGAGATATATCTGCTATAGCTTACAGTAGTATAAACTGCAAAGCCGGGGAACTTAAAAAGATTTGTCAACTTGGACAATCTTGCCCTTACTATGTAAAGAATACTTTCTGTATGCTCTACCTTGATGCTAACGACGATGATCATCTAATAACTGAGATCTGTCATTTGAAGGTTTCGGAGTCTAGGTACATTGTCAAAGCTCTATTAAATTTGTGCCACCTTATTATTAAGGCGAACGAGGGTAATATATATGGTAGTTCTAAACACCATATGCTATTTATGCATATCCTTGGTTGCGCAAAGATATATGAGATGATGAATTCTTCTGGTATTGTACGAGAAGAG…	MKKDYQILSGIASHLLTEGDISAIAYSSINCKAGELKKICQLGQSCPYYVKNTFCMLYLDANDDDHLITEICHLKVSESRYIVKALLNLCHLIIKANEGNIYGSSKHHMLFMHILGCAKIYEMMNSSGIVREEFANSTLAILQADGLDVNSERYVHYNNILTEVFKDISEGRKRYIRPMANAIKRNQSLIQSGFDEERDIYCSLKATGQKVEEGHFPSLISSLYETDYYYKLFSEYDAYIGYKNGYKRPDDSVDIQNIYPVVRDILIDNPGKFKPRTIHIGDNAIQDRCNFIHRRLKLILNSLSTDCTTDQDKGRQFLKELTMEFYLSSEEDRKGIYCSDFSNATDSLDQHFQCRVIEFIFGPVVSNFWMQISQLPKVFIMPMGGEIVYTQKSGQPQGL…	789	9	2375	0.406493	0.125997	0.095701	0.094539	0.488159	0.60199	0.177472	0.170786	0.057148	63.4686	SRR10932003-18440-4	QIJ70053	873	762	33.333	254	458	372	18	48.82	40	779	122	855	5.99e-103	347	RNA-dependent RNA polymerase [Dwyer narna-like virus]	2716640	Dwyer narna-like virus	Dwyer narna-like virus	viruses	TRUE	0.0190047	0.007792
SRR11564270	NODE 100	4	CTTAATCATAGCCATAATCTGGTCTCCGGGAGGACTCTTTCGAGTCCCTTTGAGAACAGATATCAATTTTGTTTGCGGTTGCCCGCAGGTGGTATTGTTAACCACCTCCATTCACTATTCGTAGTTTATGGATTATAAAAGTTGATTCATTAGGGGACGTATTAGAACAGTGGCTTTCTTAACAGTAATTGAAAAAGATCAACTAAAGAAAGTAGGCTACTATTATAAGACGCGCCTTCGCGTAACAAACTCTTATCTACTCCACCGGAGATATAGGGAAAAAGAATAGGCATTGAAATAGATGACCTACTGCTTCCTGAAACTATCGTCCCGGGGTCTGTAGTACTTCTTCCTCGCGAGAGGAATTAGACGAGAGGAAGGCTAAAGGCTCTTGAAAAG…	ATGTTTATTATAAATTCCGTTTTTGTTACGCTATATAGTATGAGTTTCCTCTTTGGACTGTGAGGTCTTTTTCAAGATGCCATTGCTGGTATCTCTAAAAGAGATCTTCTACCCGAAAGGGTAGTATCCACTCAGTGGATGTCAATCAAAGAAGTTCCTCGTTTCTATACAGCAATAACAAAGGTCTTTGACATGAAGAGGGCATTCCCTAAAGGAATGTTCCACTTAAATAAAGTCCTAGGAATAATAATGAAGATGTGACGTTTGTCAGGGATTACTTTCACTATCCAGTATTTCAGTGAGGTTCTACGTCTTGTTGTTCAGTTTTTAGATATAAAAGCGAAGACATTAAAGGCTTCTTCTCCATGAATTAAAACACATAGGGGTACGAAGAAATTA…	MFIINSVFVTLYSMSFLFGLWGLFQDAIAGISKRDLLPERVVSTQWMSIKEVPRFYTAITKVFDMKRAFPKGMFHLNKVLGIIMKMWRLSGITFTIQYFSEVLRLVVQFLDIKAKTLKASSPWIKTHRGTKKLTNMVGLPSVLPLRLKQKLVQIRKDMYVGSLRRTDLLFLKTLLSLLAFFRCTSPKYAPTKIETITGKFTGQCETLDSDNIREALRSMGWVDQSLLSQVRGKASIWRFATKSGPNSSLGILGAGIDLVGFIHRPEKWLQYFLMSYRCRYWSVLTFFVLCSVLCLPLAILFKWRVDHIYLGRLSVLAEARGKRRIIGITDWWTQVLLMPLHDAIYKFLGTVPQDGTKDQVAPIKNLLEALGVTSIEHSGTKRLQSMDLSAATDRLPVKL…	952	1331	4186	0.639355	0.02831	0.172526	0.026468	0.654225	0.377814	0.361459	0.062584	0.013235	62.2343	SRR11564270-100-4	QIR30257	940	897	48.272	433	415	579	11	64.55	33	903	13	886	0	777	RNA-dependent RNA polymerase [Plasmopara viticola lesion associated mitovirus 34]	2719461	Plasmopara viticola lesion associated mitovirus 34	Plasmopara viticola lesion associated mitovirus 34	viruses	TRUE	0.0220989	0.00499749
SRR11564270	NODE 103	4	CTCTTCCGATCTGGGATTTTTCCCTTCATCTAGTAGCTTTAGCCGAAGCTACTACTAGATATTTACCTTAAATGGTGGGCATCTAGCCAACAGGTTATTAACCCATTGGAATTTCCAATGGACAGGCATCTACACGAGTTGTGAAGATGGAGCAGTCCAAATGGAGCGCGCGTCGTTTATCCTAACCTGAGCATTCATTCCCGAGTCGCACATATGTGTGGATAGGTGGTGAGAGCAGGTGTAAAGAATTCGGCCCCGTTCCTGGGGGGACCAGGTGTCATCTCTCGGATCGAGATGAACCTCCATGTTTACGATTACAGGTAGCAAACCTGAAAGGACAGAATAATCCTTCCCTTTGTTAAGGGTTGCCTAGAGCCGAGGAGGGCTCAGCGCCTCCTC…	ATGAAAACACAATTAAACGCTTTTTCTAAGTACTTTTCAATACTTGCTAAACGTTTAGGAGTGGTTGCAAACTGGCATCGTGTCTTTACGACACGTAGTAGTGCGATTGGATATCTGAATAGGATTCCAATCGTGCTACTAGGAAAATCTGGTCGTTCATGGGTTCTTGCGGTTATTTCTTTTGTGAAGTTTATTGTACGAATGAGGAAACACCGTGGCCTCAAGGGATTGGCCCTTTACTTGAAAGTTTCCCATACGGTTTTTGTTAAAGCCGTAGCGGGGACTCCGATTAAAGGTGTCTTTTCCTCTTTGGGGACGTGTGTTTCGGTTACTAGTTCAGGGTACCCTCGGGTTATCCCTACCGCTCATCGTAAAGCCCTTTTAAAGGGTGATATGAGA…	MKTQLNAFSKYFSILAKRLGVVANWHRVFTTRSSAIGYLNRIPIVLLGKSGRSWVLAVISFVKFIVRMRKHRGLKGLALYLKVSHTVFVKAVAGTPIKGVFSSLGTCVSVTSSGYPRVIPTAHRKALLKGDMRVVRFWSTLFSLYRVLTFLGALNLGTITKAGVSFDLSKFASFIPIFFSRYISTIGPLELKLVEPKGKIITKSGPGTIAFDEDKLAKFKGKFIPMNSTAAMFYTLLSLEHNPVLWEAFKTICFKTSGRRFWLQVVDILRWAKYSCAGSTLIPTFVGKLGIKEEPGKVRVFAMVDWWTQTLLRPIHLALFAILKKIPNDATMNQDEGVSRGLEMLKLTKFAASYDLSAATDRLPVSLQSLIVEYLWPGVGEAWKVLLVGREYQTPLQAR…	763	459	2747	0.264997	0.121631	0.055515	0.069209	0.491025	0.47222	0.197294	0.108928	0.063714	56.1064	SRR11564270-103-4	QDH87766	800	589	38.2	225	297	312	13	52.97	41	577	33	606	6.57e-99	334	RNA-dependent RNA polymerase [Mitovirus sp.]	2587224	Mitovirus sp.	Mitovirus sp.	viruses	TRUE	0.307992	0.070046
SRR11564270	NODE 1051	4	CTTTACTCTAAGATTTGATGCTTAAAGTTAAGTCGACTCTTACAAGAATAAATATCACTATCTATTCTAAAAAGAAGAAAACTAAATTTTAAACTAAAGCTTAAAATCCCCTAGGGTAATCTAAAAGTTCATTCAGGTCTACGCTTATTAGATTTGATTATAAAATCAATACTTTTAAGTGTATCTGTAAATTCTCTCTTTCCTTTACCTTTTCCCGATATTTTTTCTTTTGCTCTTAGAACTAAAGAAGCAGTCTCAAGAAATCTTTCACGTCGAGAATCTAATTTGATTAGTTCCTCAATAGAAAGTTCTAGATTCCTTCTAGGATCTAATGAATTATAAAATTCATCCAAACCATCAAATAACTCATCAACTATTCAAAGAATAGATTGATAACTA…	ATGAAAAATATAAAATTTATTTCTATACTTAACAGTTTTAAAGCTAAATTAAACCAAGAATCAATGGTATCGCTAGGTAATTCTTTTGAATTGCCAGCACTTCTAAGGAGTTTAGGATGAAGATTATTATCTTCTTCCTTCCCCAAAGGAGTGAAGCTTACTAAAAGACTTAAAATCTTAAAGCTATTTGGCCTGTATATTATCAACATGAATAAGAATCATGGTGGTAGTTATACAGTTAAATATCTAAAATCTTCTACCTTAGCTATCCAGAAAGCAATTGCAGGTCAACCTCTTAAAACTCTTAGAGTTTTAGAGAAAGACTTGCCACTTCCTCGTTTGCAAAGCGGACTACCTCGTTATATTCCTATAACAGATAGAAAAGCAATGCTTCGAGGG…	MKNIKFISILNSFKAKLNQESMVSLGNSFELPALLRSLGWRLLSSSFPKGVKLTKRLKILKLFGLYIINMNKNHGGSYTVKYLKSSTLAIQKAIAGQPLKTLRVLEKDLPLPRLQSGLPRYIPITDRKAMLRGDTSIIRWWLTCYSLYRVIRIPGTLKLGTISDSSTASSTDLLYGEKQLKSLSFEFSSWFNKSILRAEARLLPLETSSPLSSVSWLDWFTFPGLVRNGNPELWNSMLSYMKVMNYQRLSTFFQFYSDYLSVFSFKGNPDKKDRFGKLSLKNEAAGKIRVFAMVDVWTQSILKPLHDTLFSFLKKLPNDGTFDQHASVMRCKEKAKLSGKSFGYDLSAATDRLPLSLQVSILESLLGKEGSKLWGDILVNKRTYELDIKDDNNNIIETK…	790	c2480	111	0.670749	0.005813	0.113504	0.009167	0.673008	0.389071	0.329307	0.033459	0.012575	68.4893	SRR11564270-1051-4	QDH88202	795	785	49.936	392	376	528	10	67.26	7	786	2	774	0	739	RNA-dependent RNA polymerase [Mitovirus sp.]	2587224	Mitovirus sp.	Mitovirus sp.	viruses	TRUE	0.0155411	0.00544728
SRR11564270	NODE 1107	4	CCTCGATCGAGGTTAACAAAATTCCAGGTCCCCGGATCTTGGAATCTTCGTGTGGATCGTCTCCAGCCATAACTTATTTCAAGGTCCTTACGGGCCTGATACAAGATACCGCGCCTTTGAGAAAGGGCAGCAGACCTTGAGTGGTCCGCGGTGGCTCCACTATTGGCAGTAACAACTGCCCATTACAAGTATCAGCAATCACACCACGCGCTCACTACGCAAAGGTAGGAGAAGGCTAGCCCCCTAACCTCCACCTGGTGTCATCTAGGAAAGTAATGTTCTCACCCTTAACTACTACTGCTTTCATTAATTTCTTAACAAAAACAAATAGTGAGAAAAGAGCGAGTAAATGGATTCGACAACGTGAGTTGTTCAAATTCATTTATTTGCCAGTACAAG…	ATGTTCTCACCCTTAACTACTACTGCTTTCATTAATTTCTTAACAAAAACAAATAGTGAGAAAAGAGCGAGTAAATGGATTCGACAACGTGAGTTGTTCAAATTCATTTATTTGCCAGTACAAGTCCTTGGTCTGACAGACCATTGGAAGAAGGGTTTCCGCATGTTAGCACTTAATATCAGAGAAATCTGGATTAAGTCGGGACCGAAGTTCACCTCTCAGTATCTGAGTGAGTGTTCTAGGGCGCTAATATGTTGGGCTGGTAACGAGAAATATGTTCAGGGTAAAACCCTGATCTCTCTTACCGCATCCGGCTTACCCAAAATTATTCCGATTTATCTGAGAGAAATTATTCGAGGTTTAAAACTCGATAAGGACTCTAGTAAATTGGTATTTCGG…	MFSPLTTTAFINFLTKTNSEKRASKWIRQRELFKFIYLPVQVLGLTDHWKKGFRMLALNIREIWIKSGPKFTSQYLSECSRALICWAGNEKYVQGKTLISLTASGLPKIIPIYLREIIRGLKLDKDSSKLVFRATLTALSVYRVIGFAPIFKWETITDPFSGSTPVLPEMELRRVIALMPSIKDLKKPNFLNISESSGPNYPRATWSSALDAFAMARHPKQMWAWIKWCRHHQWDLPIVWLLWILIVSTPISLFVRLVRLFHTGKPTLGCVVPKDLYIGRLATVLEARGKVRIVAIVDYWSQLVLRPLHDSIFRALRRIPQDGTFNQERPLKELLNRCVSGERIASFDLSAATDRLPAALQVQILNLFGVPGDLWISLLQRPYYYVRKTREGSKISTAY…	840	276	2795	0.265808	0.195048	0.089877	0.157299	0.472781	0.466554	0.156912	0.216472	0.101999	54.7015	SRR11564270-1107-4	QDH91557	850	839	92.968	780	58	812	1	96.78	2	840	8	845	0	1617	RNA-dependent RNA polymerase	partial [Mitovirus sp.]	2587224	Mitovirus sp.	Mitovirus sp.	TRUE	0.0111842	0.00399864
SRR11564270	NODE 1142	4	TGGACCTAAAGTCCACAGCTGATTGGGCCCCGACGCTTCGCCCAAGGCATGTAGAATACCCCCAGCCCGAGATCTAGCTCACAATCGGCAAGCCGATGAGCCGGACGTCTCCAGGTGGTAGGGACCCCGCTTGCTAAGCGGGACTGCCCTCCCATTGGCTCTACTAACAGGTGAAGATCCCTGCTCTGGTCAATGCGCGTCAGCTTTGGGCATAGCTAACAGCCATCCCCTACCTCGAAGGGCTAGCACCCCGCTCTTGGTAGAGCTCCAACGCAACGACTAACCAATAAGCACCACGAACTATTAAAGCTATGAACTTCAACAATTCGCAGTGGCTGTTATGGTTGAAAGGCGTAGTCTTATGGTTACCCCTCACCGTAGTAGGTTCCGCCATTTGCA…	ATGAACTTCAACAATTCGCAGTGGCTGTTATGGTTGAAAGGCGTAGTCTTATGGTTACCCCTCACCGTAGTAGGTTCCGCCATTTGCATCTTTATGATTGCATCTGTCGTTGCCTGCTATTCAGTCACCGTATTTTCGGAGGCTCTTGCCTTGCTCTCGAAAGAGAGCTTCGACAAGATCCAGATGATTCCGGTTCGTTCAAAGACATTCTTTAAGAAGATGTCTCTGTTCAAACCTCGTCATACCGATATGCGGTGGATGACTTTGGGTGAGGTGCGGCCACTAATCCTACGCCTAGTCCGTATTATTGGGGCTCAACCTGCACTGTGGATAGTGCTAGCTGGGCGGCTGCATCGCCTTTGGGAGCTTAGTGGAACACGTTTCACTATCGCCTACCTT…	MNFNNSQWLLWLKGVVLWLPLTVVGSAICIFMIASVVACYSVTVFSEALALLSKESFDKIQMIPVRSKTFFKKMSLFKPRHTDMRWMTLGEVRPLILRLVRIIGAQPALWIVLAGRLHRLWELSGTRFTIAYLKECRLALLAWANSSPYTPNPGVKMRLSRSGIPRIIPSGLRPSDLSTLSGRTNFRGLHTVFNLYRVIDWKGAKPDFSSITNPFSGVSATLFDEEIRAVLKHFTLPRFQLGYVAPWVNVSSGPNHPWSLWGSAKDILGYSLDPLSLGIFTLYTWSSGQRIVAVWLLLVSHLLLPIALFLRVRGFRFPLGRLTVLAKDGGGKRRIVGVVDYWSQWVLRSLHLYLFDVLRRIPQDGTFDQMAPIGPLLDFARLGYPSFSFDLSNATDRLP…	808	312	2735	0.059909	0.147604	0.063938	0.04067	0.219378	0.118975	0.108101	0.045874	0.123324	48.8464	SRR11564270-1142-4	QDH89945	814	814	75.921	618	189	702	1	86.24	1	807	1	814	0	1254	RNA-dependent RNA polymerase [Mitovirus sp.]	2587224	Mitovirus sp.	Mitovirus sp.	viruses	TRUE	0.0229074	0.00825789
SRR11564270	NODE 1430	4	CGCCGTTAGGCGGTGAGTAATGTAGACCCCGAGAGGTTAATCTCTTAAACTACATTCGCTTTTAAAGTGTGCGACACCCGTCCAGATTACTTTTAGTATACCACCGAGCCTTTCGGGCCCGTTCAGCATTGAGCGGTTCACTCGATTTCACGAGGGGCTTTGCTTATGTTAAGACTGTAAAGGTACTAGACTATAACCTATCTGTATCGATTTAACTTGTAAAATGCTTCACCCGTAGAATTTAGATGTTGAAGGAATAATTTCTCCAACAATTTAATTTTCCGGGATTGGTCTTTTACCACTAAACGATTTCTCCAATCAATGGATCTACCATTAAGAGTAGCATCCCGAGAAGCGAGTTTAGATATGTTCCCTATTACCAAACCACTATTAGGAAAT…	ATGGTCGATTTGTTGATAACTCGGATAAAAGCGTTGATCAAGTCTGCGGGTTGGAATTTTGCATTCCTTTACCTCAAAACTTGTCTTCAGCTTACTATCCAGAGCATCAATGGTACTCCTCTTTCTGGGATGTCATCCCCGAGAGTTAAAAGAGACCATTTCGGTTTGCCTACTATTATCCCTCATCCTCTACGGCTTATCATTCGTGATAAATCGCATGGTGATTGGGTTAAAGTAGTAAGACTAACACTAACGGTTCTCAGTATTTTCAGAACCTTTTCTACTAAAGTGAAACCCTCTCTTGAGACTGTTACAGCCCCATTTGACGGGTTAGCTCGGACATTGAATATGTCGAGTTTGCACACGGTAGTTAAGGGTATGAAAATTAGCATTTGTCCA…	MVDLLITRIKALIKSAGWNFAFLYLKTCLQLTIQSINGTPLSGMSSPRVKRDHFGLPTIIPHPLRLIIRDKSHGDWVKVVRLTLTVLSIFRTFSTKVKPSLETVTAPFDGLARTLNMSSLHTVVKGMKISICPGEFEGFISEKAGPNGSKATWTSHLDALAFVANPQQLYAFHALAFRYNSIAYALWLDLLIVIMVPFMPIYWLWKFPLKMGKLSVVYDQAGKARIVAISNWWMQLALKPLHESIFSFLRRIPQDGTFDQDGALEHLLANRDASHKFYSFDLSAATDRLPIDLQEQILQLLGYDSVNWRRLLNIGWHWHGEQVRYAVGQPMGAYSSWAMLALTHHVIVRYAALQAGLSGVPNYVVLGDDIVINHDRVASEYLIIMRALGVSINMSKSIV…	661	c2180	198	0.469922	0.061803	0.078161	0.030165	0.683173	0.451281	0.230426	0.064019	0.039205	58.7241	SRR11564270-1430-4	QDH87779	444	444	49.099	218	210	293	7	65.99	17	451	2	438	3.32e-133	409	RNA-dependent RNA polymerase	partial [Mitovirus sp.]	2587224	Mitovirus sp.	Mitovirus sp.	TRUE	0.0084443	0.00324531
SRR11564270	NODE 14828	4	AGGGATTCCGCGTTTCGTGCCACTAATGTGGCGACGAAAGATGATATCACCATGTTGGGAATTCACGCTTGTGCTGTCTTTCTGTGGACTTTACCGGGTACTTGATGTACCTGGGAAATTCTCCATTAAGACAATCACAGCTCCAGGGATACCGATTCCTCAATGAATAATTGATGAAGCGACATCCTTTGGGCAGCGCCTGCCTATGTGGCAGAGAAGACTTAGATGGGATCCATCTCCAATGCTAAGTTCCGGTCCGGGTTCTGCAGAGTTCAGACATCAATCTAAGAAATTTTCTCAGATTATGCTAAATTCTCAGTCTCAGACAGGTACTTATGCAGCGGCAATTTTACGTTCACCGAAGCTTCTTCAATCCTTGACGGAGCTTTCGGTTCACTT…	ATGTGGCGACGAAAGATGATATCACCATGTTGGGAATTCACGCTTGTGCTGTCTTTCTGTGGACTTTACCGGGTACTTGATGTACCTGGGAAATTCTCCATTAAGACAATCACAGCTCCAGGGATACCGATTCCTCAATGAATAATTGATGAAGCGACATCCTTTGGGCAGCGCCTGCCTATGTGGCAGAGAAGACTTAGATGGGATCCATCTCCAATGCTAAGTTCCGGTCCGGGTTCTGCAGAGTTCAGACATCAATCTAAGAAATTTTCTCAGATTATGCTAAATTCTCAGTCTCAGACAGGTACTTATGCAGCGGCAATTTTACGTTCACCGAAGCTTCTTCAATCCTTGACGGAGCTTTCGGTTCACTTAAAATTGAAGAGTCAACTGAACAAT…	MWRRKMISPCWEFTLVLSFCGLYRVLDVPGKFSIKTITAPGIPIPQWIIDEATSFGQRLPMWQRRLRWDPSPMLSSGPGSAEFRHQSKKFSQIMLNSQSQTGTYAAAILRSPKLLQSLTELSVHLKLKSQLNNILDIGREILKMFPNIPSLPLGKLATKDEPNKVRVFAIVDPITQWLMQPLHRHLFFVLKTHFKGVDATFDQEAGVEQARLAILAKTDKKVYSFDLSAATDRLVLLIQIAILNGMVPGMGTSWGSCLVDRDYHTPAKYKHLPKSVRYAVGQPMGALSSWAMLAVTHHFVISVAVRLAKEEGVLAPNVNFTEYMILGDDIIIWNESVAKRYHKVMTSILGVGINLNKSLISNKGVFEFAKRLVHPETGIMSAV	383	26	1174	0.212974	0.13228	0.061063	0.082683	0.469805	0.500161	0.136434	0.131903	0.078218	56.1329	SRR11564270-14828-4	ALD89122	748	392	67.857	266	115	306	3	78.06	1	383	80	469	0	534	RNA-dependent RNA polymerase	partial [Rhizoctonia solani mitovirus 3]	1708338	Rhizoctonia solani mitovirus 3	Rhizoctonia solani mitovirus 3	TRUE	0.00256024	0.00218078
SRR11564270	NODE 1607	4	CCGAAAGGTTGTCGTGCTTAGACCCCTTAGCCTGATTAACTTCGGGGTTCGCATCTGCTGTTAGCCCACACCTTGCCTCCGGTCTCTTAAGTGAGACGGTCAAGCAGTCGGTACAGCTATGGTGATAATATCACTTTACTAAAGGAATACAATCGGAGTATGTAATAACTCACATCTCACGAGTGCTGTGTTAGCAGCTCGGCATAGTTAAAACCTTATGACCTTTAGTAATTTAATCAACTATAAATATCGCTACAAATAAATTTGCAACAAAATTTAGAGTTATTAAAAAGGTGCATGATGGATGGATTACTTCCAAAGAGGTAATGAAATTCTTCAAATACACTATTTGGTTAACTAGACTTAGCGATCAGAATCAAGACATCCTAAAACTAGGAC…	ATGAAATTCTTCAAATACACTATTTGGTTAACTAGACTTAGCGATCAGAATCAAGACATCCTAAAACTAGGACATAACATAAAATCATTAATTAAAACTAATGGTTTTAACTTCACATTCCTATATTTGAAAGAATGTAGCCGTTTAGTAGTTATGTATCTAGCTGGAACACCTAGCAAGTCCTCTTATAATAAAGGGGTACGAGTTAGAGTGAACCGCTATGGATTGCCAGTTATAATACCTAGTCCCCTCCGAGTCCGTTTAGGGCTCCATGGGGATAGTGTATTATGGACTAAAGCAATTCTTACTTGTTTGAACATCTATCGACGATTCCCTACAAGGGTTAAACCTGATTTGAGTTCTATAATTGAACCGTTTTCAGGACTTAATCGATCTTTG…	MKFFKYTIWLTRLSDQNQDILKLGHNIKSLIKTNGFNFTFLYLKECSRLVVMYLAGTPSKSSYNKGVRVRVNRYGLPVIIPSPLRVRLGLHGDSVLWTKAILTCLNIYRRFPTRVKPDLSSIIEPFSGLNRSLVLPRSLVRNFVRGHRIDFGVIRGFISESAGPIAKRATWGSGVDALALILHPVIAISVIRALWAGKAYLYIVSLVTIWILLGPIYVTLYLIGAGSKLPIGRLSVVYDQAGKARIVAMPSFWIQLCLRPLHDSIYRFLKDVPQDGTKDQLGPLNLLRESPNIGHHFSCFDLSAATDRLPIDLQIDILKLLGVDGQLWYNLVNLPWSYRNETIRYAVGQPMGAYSSFAMLAITHHLIVLLAAKRVGISNFTKYALLGDDIVINHNDVAE…	677	327	2357	0.550759	0.024708	0.146922	0.002378	0.679305	0.352377	0.330173	0.019672	0.022831	60.071	SRR11564270-1607-4	QDH87779	444	439	88.383	388	51	411	0	93.62	34	472	1	439	0	788	RNA-dependent RNA polymerase	partial [Mitovirus sp.]	2587224	Mitovirus sp.	Mitovirus sp.	TRUE	0.0293754	0.0115788
SRR11564270	NODE 1738	4	GTCGAAATTAGTATATATTAGTCCCGTCTGCCCCGGTCATCGTTCTTAAATCAGAAGCTGTCTGCATAATATTTGCATCAAGTTTACGATAAAAGATACCGAAGTCTTTGGCTGCTTTCCGGTTGTTATCCGTACCCCATTTAAGGAGTGCAGGAACAATCTGCGGACTACGATCTGCTAACATTTTGATATCATCCCATGAACCTGCTCTATTCGAAAATAGAAAGGCCATTTCTAACTCTATTTGCTCTTCCGCCCGAAGGTGGTCGCGTAAATAAAGGTAGAACGCTGGATTTAACCAAAGTGAAGTCAACTCTATGAATCTAAGAGTTTTAGTTTTAACACCAGTGATACGATGAGCTGTTCGTAAGAACTTCTCATTGTTTTCACTGTTGATCT…	ATGTTAGATTTACGGGCTATAAAGTTTTCTTCATTTAGAGGTTTCATTTCCGAAGCCGCTGGACCAAATACGAAGTTTTCTACGTGGGGTGCTACAATCGACGCATTAGCGTTTATTGAGTACCCAAGACAGTTTGTGACTTTTGTCCAAATTGCTCTTTTAACGAGAAGTTTTCAGTATTTAGCACTGTTCTTAACAATATTATTATTGTATGGGCCAGTTTATATCCTAGCGAGAACTTTGGGTCTGATTACTCCTTTGAGAATGGGTAAACTTTCAGTTGTTTATGATCAAGCTGGAAAAGCCAGAATAGTTGCAATAACTAACTGGTGGATTCAACTTGCTTTGAAACCGTTGCATGATTCCATCTTTAATGCTTTACGTAAAGTATCGCATGTA…	MLDLRAIKFSSFRGFISEAAGPNTKFSTWGATIDALAFIEYPRQFVTFVQIALLTRSFQYLALFLTILLLYGPVYILARTLGLITPLRMGKLSVVYDQAGKARIVAITNWWIQLALKPLHDSIFNALRKVSHVDGTFDQGAPLLRLYKERDPRYKFSCFDLSSATDRLPLTLQVDILNALGVRGDLWSRLLNFPWAIPGELHKLSDKFILNHLKTGNLYKVHDEQYIKYAVGQPMGAYSSWAMLAVTHHVIVQIAAVQCGFKVNTFKQYCILGDDIVINNDRVASVYVQLMATLGVQINTSKSIISYDVVEFAKRWLTPYGEISPLGPGNILNCTRNNAALGSLLYEAHSKGYLTNPGCVLNLLPNMPGVYTQHMALALNTMFGLTGCFHPQSQLDTRV…	565	c1702	8	0.663546	0.022952	0.073168	0.008873	0.625925	0.335018	0.29349	0.035069	0.057446	61.6653	SRR11564270-1738-4	QDH87779	444	345	47.826	165	152	227	3	65.8	7	351	116	432	3.67e-98	315	RNA-dependent RNA polymerase	partial [Mitovirus sp.]	2587224	Mitovirus sp.	Mitovirus sp.	TRUE	0.00628831	0.00252949
SRR11564270	NODE 1935	4	TACTGCTCTATCTTATCTCATAGCGAGATAGTGACATACGTCAAGCTTCTTGATGTTTTATCATCCTATGCGCCTATTATACCATCTGTTAACAGATGTTAGGTGTTAGTTGGTGTCCACTAGTCCCTTATTATGATATGAAAAGGGCCTCACTGAGGTCAATGAGTAGTGGGTGATAATAATACTATTGACAAATAGCTATCGATCCTAAATTGGAACCATCCAAGGTTGTATAACCTACCTGCAGCCCTCTGAAAAGAGGAAACTGAAGGAAAAATGGTACATATAAATATAAAATACTTATGATAAAATTATTAAATTCTTTTAACAACTTTTCATTTCGTATTATTAAATTATTAGTACCCTCTTTTTCGGGTATGCTTCGCGTAAAAGCGGGGC…	ATGATAAAATTATTAAATTCTTTTAACAACTTTTCATTTCGTATTATTAAATTATTAGTACCCTCTTTTTCGGGTATGCTTCGCGTAAAAGCGGGGCGACCACTTGTGAACCATCTCTTACGAGGTGTTTTACTAGTGAAAGGCTCTATCACAAACTCTTGGGTTAAAGTTATTATAACTTATGTTCGATATTTATATTATCTGAATAAACATAATGGGCCATCTTACGTGGCTAAGTACCTTAAAGGTTGTGTATCGTTACTAATGCAAGCCCTTGCGGGTGCACAGCACTCTTCAACACAAGTACTTGGTGTAGCAGTTTCTAGAACGAACCGAGGTTTACCTCGTATTATTCCAAAACTTCATAGATGTAAAATCCGTGAAGGAAACTTGCTATAT…	MIKLLNSFNNFSFRIIKLLVPSFSGMLRVKAGRPLVNHLLRGVLLVKGSITNSWVKVIITYVRYLYYLNKHNGPSYVAKYLKGCVSLLMQALAGAQHSSTQVLGVAVSRTNRGLPRIIPKLHRCKIREGNLLYIRLWLTLFSVYRVIDYTGRLKISTIITPSKAIINTNELERATLSLKQQFKSNIATDVTKDALRTFWIASSSPNTINVPVADKNISSYSTSIYAVIGSLRAYSYNKMWNTAFQLIVRFKYIGGNKAMNPIVRILQFCQSAVLHFPSEVLYRIRSDFDFDQNGQSDEVSLNSLYLGKLSFKVEPAGKIRVFAMVDCFTQWLLSPLHKAIFNFLRKIPEDATHDQDLTLSTFVERLRNNNIKEVYSFDLTAATDRIPVSAQAIILDIFA…	699	303	2399	0.729101	0.008476	0.119286	0.001466	0.727815	0.311179	0.368574	0.018265	0.029627	64.6936	SRR11564270-1935-4	QDH87755	813	349	49.284	172	161	230	5	65.9	306	652	289	623	9.22e-98	329	RNA-dependent RNA polymerase [Mitovirus sp.]	2587224	Mitovirus sp.	Mitovirus sp.	viruses	TRUE	0.00637814	0.00265867
SRR11564270	NODE 22202	2	GGACCCCCGTGTGTTCTCACACACGATTTACCCATGGGTGCACTGGGTGTACAATAGTACCGCAATAGCGCGTATGGACTCGTAGCGAGCATTTTCAGACGCTGAACAAGGTATTTGGCGATCTTCATAATGAAGATTTGCCGAACATCCTTGTTACGCGCAGAAAATACTCGAGACGTGTCAGGTACAGTCAGTGCCCGCATTGCTAGATCCCAATTACCAGAGTAAATGGCATCGAAGTCCCATGCCTTCTGAGAAATCTGAAGGTATTGTTCTTCGAATGCCCCATACACTGATAGTTGGGGAATTGATTCTAGCATTGCTTGCACCATTTGAGGCTGAACGTACTCAGGGTTAGTGATGATTATTAGGGTGTTAAACCCAACGTCATCAAATCCC…	ATCTCTAATGACGATGTGGCCGAACAATATCTGGAGATCCTTAAGACTCTTGGTGTCGAGGCCTCACCGGCCAAGACCCACAAGTCTAAAACATGCTTTGAAATTGCCAAGCGATGGTATTTCCGGGATGGTGAAAACTCTTACGAGTTTACCCCTTTTCCGATTAATTCCGTCGCTGTGACAGTTAAAAGTATGTCACTGGTTCTCCAGAGTCTCTACGAAGCTGTTCGGAAAGGATGGCCGCTTCCTAGCGGATCATCTCTCCCCGAGGCTGCTGCCGGAGTTTCGTGTGTTATGAAGGGAAATGTATCCAAAGGATACTATCTCGCACTTCATAAACTTGCGAAACTCTGCTGAACAGTAGGAGAAATCCTCCGGGGAAACCTAGAAGGGGTGTAT…	ISNDDVAEQYLEILKTLGVEASPAKTHKSKTCFEIAKRWYFRDGENSYEFTPFPINSVAVTVKSMSLVLQSLYEAVRKGWPLPSGSSLPEAAAGVSCVMKGNVSKGYYLALHKLAKLCWTVGEILRGNLEGVYGIRSLQQLFGLPCLSPASSLAPGKVPDSMLTNCVVELFSESADTKGQGFDDVGFNTLMIITNPEYVQPQMVQAMLESIPQLSVYGAFEEQYLQISQKAWDFDAIYSGNWDLAMRALTVPDTSRVFSARNKDVRQIFIMKIAKYLVQRLKMLATSPYALLRYYCTPSAPMGKSCV*	308	c938	15	0.035423	0.22973	0.071123	0.208973	0.220092	0.418052	0.057805	0.247834	0.098414	53.0071	SRR11564270-22202-2	BAD72871	700	296	43.243	128	153	181	6	61.15	1	291	415	700	5.2e-64	224	RNA-dependent RNA polymerase [Helicobasidium mompa mitovirus 1-18]	233046	Helicobasidium mompa mitovirus 1-18	Helicobasidium mompa mitovirus 1-18	viruses	TRUE	0.000718664	0.000732583
SRR11564270	NODE 22202	5	GGACCCCCGTGTGTTCTCACACACGATTTACCCATGGGTGCACTGGGTGTACAATAGTACCGCAATAGCGCGTATGGACTCGTAGCGAGCATTTTCAGACGCTGAACAAGGTATTTGGCGATCTTCATAATGAAGATTTGCCGAACATCCTTGTTACGCGCAGAAAATACTCGAGACGTGTCAGGTACAGTCAGTGCCCGCATTGCTAGATCCCAATTACCAGAGTAAATGGCATCGAAGTCCCATGCCTTCTGAGAAATCTGAAGGTATTGTTCTTCGAATGCCCCATACACTGATAGTTGGGGAATTGATTCTAGCATTGCTTGCACCATTTGAGGCTGAACGTACTCAGGGTTAGTGATGATTATTAGGGTGTTAAACCCAACGTCATCAAATCCC…	ATCTCTAATGACGATGTGGCCGAACAATATCTGGAGATCCTTAAGACTCTTGGTGTCGAGGCCTCACCGGCCAAGACCCACAAGTCTAAAACATGCTTTGAAATTGCCAAGCGATGGTATTTCCGGGATGGTGAAAACTCTTACGAGTTTACCCCTTTTCCGATTAATTCCGTCGCTGTGACAGTTAAAAGTATGTCACTGGTTCTCCAGAGTCTCTACGAAGCTGTTCGGAAAGGATGGCCGCTTCCTAGCGGATCATCTCTCCCCGAGGCTGCTGCCGGAGTTTCGTGTGTTATGAAGGGAAATGTATCCAAAGGATACTATCTCGCACTTCATAAACTTGCGAAACTCTGCTGAACAGTAGGAGAAATCCTCCGGGGAAACCTAGAAGGGGTGTAT…	ISNDDVAEQYLEILKTLGVEASPAKTHKSKTCFEIAKRWYFRDGENSYEFTPFPINSVAVTVKSMSLVLQSLYEAVRKGWPLPSGSSLPEAAAGVSCVMKGNVSKGYYLALHKLAKLCWTVGEILRGNLEGVYGIRSLQQLFGLPCLSPASSLAPGKVPDSMLTNCVVELFSESADTKGQGFDDVGFNTLMIITNPEYVQPQMVQAMLESIPQLSVYGAFEEQYLQISQKAWDFDAIYSGNWDLAMRALTVPDTSRVFSARNKDVRQIFIMKIAKYLVQRLKMLATSPYALLRYYCTPSAPMGKSCVSTHGG	312	c938	3	0.035189	0.223019	0.073176	0.20536	0.214438	0.411972	0.058467	0.243318	0.093909	53.0071	SRR11564270-22202-5	BAD72871	700	296	43.243	128	153	181	6	61.15	1	291	415	700	8.56e-64	224	RNA-dependent RNA polymerase [Helicobasidium mompa mitovirus 1-18]	233046	Helicobasidium mompa mitovirus 1-18	Helicobasidium mompa mitovirus 1-18	viruses	TRUE	0.00148224	0.00151095
SRR11564270	NODE 23451	5	ACTGATTATTGGACACAGGCTTTATGCCTGCCATTGCATAATGCAATTTTCAAAATTTTGAAAACCATTAAACAGGACGGAACTTTTGATCAACATGCACCTGCCTCTTTGCTACATGACAGAATCCTGACATCGGGAGCGTGATCCTTTGATCTTTCTGCTGCAACTGATCGATTGCCAGTGCTTCTTCAATGTCAGATCCTTACAATCCTAGGATTGTCTTGATCTAAATATTGAATGGGGCTTCTAGCCTTTAGACAGTGAGCTTGGAAAGGTAAAGGTATAATGTACGCTGTTGGACAACCAATGGGCGCTTATTCATCTTGAGCTATGCTTGCGTTAACGCATCACTTTGTGGTGCAATATGCGGCTTACTCTTGTGGATGACGACAGTGGTTT…	TTGCATAATGCAATTTTCAAAATTTTGAAAACCATTAAACAGGACGGAACTTTTGATCAACATGCACCTGCCTCTTTGCTACATGACAGAATCCTGACATCGGGAGCGTGATCCTTTGATCTTTCTGCTGCAACTGATCGATTGCCAGTGCTTCTTCAATGTCAGATCCTTACAATCCTAGGATTGTCTTGATCTAAATATTGAATGGGGCTTCTAGCCTTTAGACAGTGAGCTTGGAAAGGTAAAGGTATAATGTACGCTGTTGGACAACCAATGGGCGCTTATTCATCTTGAGCTATGCTTGCGTTAACGCATCACTTTGTGGTGCAATATGCGGCTTACTCTTGTGGATGACGACAGTGGTTTCCGTGGTATGCAATAGTCGGTGACGATTTGGTA…	LHNAIFKILKTIKQDGTFDQHAPASLLHDSILTSGAWSFDLSAATDRLPVLLQCQILTILGLSWSKYWMGLLAFSQWAWKGKGMMYAVGQPMGAYSSWAMLALTHHFVVQYAAYSCGWRQWFPWYAMVGDDLVIADEAVALSYKSLMSDLGLDINMSKSLISSYCYEFAKRWVHVLKGEFTPIGAGVLLVTISNLRLMPLLFFDMLSKHCVIASPAVLESMLHIIGSLSPSQSSDIINSVTLAMCGPSGIMFGFSPVISAFALEIWLMNMNYYPLGSAKLVAVVEEFFTNLQLTNKQSSLEVAENRYE	308	34	957	0.321265	0.011283	0.158361	0.004357	0.499192	0.252597	0.286912	0.018555	0.025902	60.0836	SRR11564270-23451-5	QDH88489	274	195	60	117	77	142	1	72.82	4	197	2	196	2.99e-71	231	RNA-dependent RNA polymerase	partial [Mitovirus sp.]	2587224	Mitovirus sp.	Mitovirus sp.	TRUE	0.00193141	0.00201819
SRR11564270	NODE 24015	5	GTAGGATGCATGATATTTTATATCATCCCTTTTGACAAAAGTCTCAAGGGTTCCTTCTTGGTCAAATGTACCATCTGTAGGGAAGCATTTTAATAATTTAAATATGTAAATATGCATAAAATATAATATTGATTGAGTCCAATAATCATTAATGGCAATAATGCGGTTTTTACCCGCTGCCTCTTCTATAATAGATAATTTTCCTAGAATAAAAGGGAAATCAATAATTTTGGCTCCATATAATTTAGAAAGAACTAATATTTTATCCGGTAAGGATACTCTAATAACACGGGCTCGTGCCCAAGGTTCAGTCATGGCATAAAATAAGGTACGGTACTTTGTCTTCTCTTCGACAATTTGGAACGAGTTCTTAGCCTTCAAGTACGAGTTAAAAAGAGC…	GTGCAATCCCCTAAATTGCAAACTCCAATTGATAATTTATCATATATTATGGCAGCTTTCTTTAAATGCTGTACATTTATTCCTAAATCCCTTCTAAACGTTTCTGAGCAATTCAGATTGATTTCTATTGATTTCAAACCTGTCTGTTCATCAAACGCTGGGCCTAATGTTTCCCCAGCCTTCAAAGGTCCAATTATGGATCTTTTGGCATGGTTACATCATCCCAAAGGGTTATCGTACTTAAAGTACTTCCTTTATTCCAAAGGTGGGATCTTTACTTATGATCCATTTAAGATGATTCGCGATGAATTAGTCCAGGCCTTGGACTATATATCTAACTCAATTCCTGAGTCTTTAGATGTTTATTTTGAAAGGTATATTTTTCCTTTTAATGACCCA…	VQSPKLQTPIDNLSYIMAAFFKCCTFIPKSLLNVSEQFSLISIDFKPVCSSNAGPNVSPAFKGPIMDLLAWLHHPKGLSYLKYFLYSKGGIFTYDPFKMIRDELVQALDYMSNSIPESLDVYFESYIFPFNDPKVGTFDLYLANAKQRFPKYVYFGYSTFRDPVQQARFEASLVRPDERTKKALFNSYLKAKNSFQIVEEKTKYRTLFYAMTEPWARARVISVSLPDKMLVLSKLYGAKIIDFPFILGKLSIMEEAAGKNRIIAINDYWTQSMLYFMHIYMFKLLKCFPTDGTFDQEGTLETFVKSDDMKYHASY	315	c945	1	0.502199	0.060196	0.109589	0.033569	0.637703	0.336612	0.332241	0.065924	0.062407	64.3083	SRR11564270-24015-5	QDH88472	566	67	56.716	38	29	48	0	71.64	238	304	423	489	2.11e-13	82.4	RNA-dependent RNA polymerase	partial [Mitovirus sp.]	2587224	Mitovirus sp.	Mitovirus sp.	TRUE	0.000943246	0.000996036
SRR11564270	NODE 2798	4	TGGTCTTCTATTCGTCTATTAAACGTATATACGATTCATCTACTTCCGTAGAATCCTCTGTAACTATATGCAGATCGACAAGATGACAAGGACCAGGCTTATTCCACATATCTAGTTGACGTGAAATATCCTTAAGGATATTCTCGTAAGCTTGGATTGGATCAGTCTGATTATTACCAACCCAACCTGATATAAATGAAGTACCTTCTGGTACTTTCATACACTCGAGAATCAAATCTCTGAGTTTGATGAGATCAAGCATAGCTTCATCCCATTCTTCATCACGGTCAGGAAGGTCCATCTCCTCTCTCATTTCTTCAAGAGGGTCTTCGACCATCATATATGCATACCAGGCTGGAGACACTCTGATCAAGAGTGCCGAACTTATATACCTCATCA…	ATGATAGCTGGAAAGCTACGAGATTCGGGTGAAGGGAAATTAGTTATACGAGCTGTTTTAACAGTTCTATCAATCTACCGAGTAATGGGTGCCAGACCAGTTCTTAAACTGGGTACTATAACCGATCCTTTTAAAGGGATTAGCTGTACTCTACCTCAATATGAGATAGATCTTGCAGTGCACTCATTAGGGTTGAAATCATTAAGATTACAGCAACCTGATCTCTTTACGATATCAGAGTCTGCTGGACCTAATTACGCAAAAGCTACATATGGTGCTCCATTGGATGCAATAGCCTATATCCGTTATCCACGAGTGTGGTATAACTGGGTAAGATATTGTTTATCTAATAGATACTATATGACTGTCCTTTGGCATTTCGGATTGATACTACTAGGA…	MIAGKLRDSGEGKLVIRAVLTVLSIYRVMGARPVLKLGTITDPFKGISCTLPQYEIDLAVHSLGLKSLRLQQPDLFTISESAGPNYAKATYGAPLDAIAYIRYPRVWYNWVRYCLSNRYYMTVLWHFGLILLGMALLPIMVISESFPKYLGRLVKLNEARGKVRIIAITDWWTQVVFHPLHNSIAVILKRLPMDGTFNQVKPLRRLLDLNRASHVLYSFDLSAATDRLPVQLQVQILNTLGVRGDLWRAILDRPWHLDDSPIRYSVGQPMGCYSSFGMLALTHHLIVQIAAQRSGCKCIFTNYAVLGDDIVIADDAVAKAYLAIMEVLGVDVNLVKSHQGSTAEFAKRWIHSTLGDFTPLGAGNILVTVRNYKYLPSLLMEMKEKGYFLSLSSVKDILG…	662	c1993	8	0.472075	0.044098	0.142994	0.022301	0.533019	0.376927	0.271026	0.054294	0.045283	59.5438	SRR11564270-2798-4	QDH89466	765	661	94.402	624	37	639	0	96.67	1	661	105	765	0	1258	RNA-dependent RNA polymerase [Mitovirus sp.]	2587224	Mitovirus sp.	Mitovirus sp.	viruses	TRUE	0.00889346	0.00414034
SRR11564270	NODE 306	4	GTGCTCTTCCGATCTCGTTTACACGCCCTTTCCTTGGAAAGCCACCCAAGGGGCGGCAATCCAGTACGAATCTCATGATTCGACTGATTGTGCGTCTTCCCAAGTGCAAACTTACTGTTTGCGAGCATCACTTTGCTCCAACTTCGTGAACAGGAGGTGTTCTAACCGGTTGGCGGGCCTTGGTAACCCTAGGGATTCTAGTAAAATAGATGAACGAAGGTGAATTGGGTCTGACAATAAGGTTAAACTTCCTCAAAGCCTTAACTGGCTGCCTGTAAGGGCATCCTGCGGTCCCGCAAGGGAAACCGAAGTTTAGGCTTTTAAGTTGTCGTTTTATACCTTTAAAACGATGGTAAAGGGAGGCGAGGAATGCAATAAGAATGCTCAATAGCAATATTG…	ATGCGACTCTGGAATACCGATGTTATTACACACCCTAATCCGTACGATTATGGAAAATGAAATTTGAATACCCAACACATAGTTAAACCCTGATATATGATATTCACTATGAAAAGAAATAATAAAATTATTGCTTCTTCCCGTAGTGATGTTCAGTCAGTACTTAAAATGCTTAATGGATTGCTCCGTGTAAAAGCGGGGCGTGGGTGGCTGAACTGATTGTTAAAGATTAGTTTCAGTCTCCGTGGAGGTATGACACCTGCAGTGGCTCGTTCAGCAGTTGTCTGTTTGCGGCACTTCTATAGTATCTACAAATTGCAGGGTGTGAAAGGATTAGTTCTTAGAACAAAATCCCTATACATCTTGACTATGCAGGCTAAAGGAGGAAAGCAAGCAGTA…	MRLWNTDVITHPNPYDYGKWNLNTQHIVKPWYMIFTMKRNNKIIASSRSDVQSVLKMLNGLLRVKAGRGWLNWLLKISFSLRGGMTPAVARSAVVCLRHFYSIYKLQGVKGLVLRTKSLYILTMQAKGGKQAVSQDLGPGIALSSDGLPRIIPREHRRRIREGDVFILRLWLSWFSIYRVLDFPGKIKLNTITDPGVVFNKIIVYEMLDAVRVFCSAVLQFKVEGAAKPHLPEIKFFPLSKSTPVLKGKDRKVSSSPMGILTAAYSLKGSNVWESFKLLSEMIPSELTKPFAGDGPAGKSQFQRVLTEILAAKASLPVMPIGKLGFKSEAAGKVRVFAMVDCWTQWLLWPVHQFLFDTLRKLPTDGTHDQFAPVDRLIGLGKTKFWCYDLSAATDRLPI…	799	578	2974	0.293772	0.074481	0.105574	0.044104	0.463031	0.388428	0.191843	0.083895	0.059279	56.7259	SRR11564270-306-4	QDH88953	766	771	53.826	415	307	513	14	66.54	37	786	1	743	0	744	RNA-dependent RNA polymerase [Mitovirus sp.]	2587224	Mitovirus sp.	Mitovirus sp.	viruses	TRUE	0.199788	0.0530083
SRR11564270	NODE 341	4	CTAGGGACCACTCCGGTAGCCCGCCCCCTACTTTCCTTACGGATTTCGTAGTCGGACCGGATTGCGCTAAATGCGAACTTAAATTTGAGGATATTGGGTAGACGTATCTCCCTTTATCCCAAGGAAGGGCATGATGGATTACGGGTTAGTAGCCCGCTTATCCTCCTTCTAGTTCAATTGAAGCCTTTCGGCTCTGTTACCAGACAATCTCTGGTCAACGCTACCGCACCGATCCATAGCCCGTTCCCCAGGTCCTTCTCCAAGGACCGAGTTCTTGCCGTTCATGATTCCCCATTGCCATCGGTTGGATCCCTAGACATCGTTGAAATCATTACTGGCTAAGGCCTTAGTGATCAAACGCGAGACAGAACGCCACAACCGGATGGTTGCAGATCGTTT…	ATGAAACTCCATTTACATCATCTAACGACGATAGTACCTGGAGCCCACTTTGTGTGGCAGACCACTGTAAAACGTGGTCGCGCTCTGGGTGCGGCGCTTGGAAAAGTGCTGCACTTCAGAGAGGGAGGGGCGACTTCTAGGTGGTACAACGCAATTATGGCATACGGTAAGTTCGTCGTGGCGTTACAACGCCAAAACGGGTGGGCCTACGTGGTCATCTATCTGAAGGCTTGCTGTGTCCTGTTACAACAGGCCGCAGGGGGCTTTAAGATTGACAACACCCGTGACTTGAAATGTGCGGTTTCACGGACTGGCTCTGGGATTCCTCGAGTAATTCCTCCGCGGATGCGAAGGGCTGTGCAGTCTAAGGACATCTGGACGATTCGTATCTGGCTAACT…	MKLHLHHLTTIVPGAHFVWQTTVKRGRALGAALGKVLHFREGGATSRWYNAIMAYGKFVVALQRQNGWAYVVIYLKACCVLLQQAAGGFKIDNTRDLKCAVSRTGSGIPRVIPPRMRRAVQSKDIWTIRIWLTLFRLYQVIDMRCIVKLESISAPSTMDIGILLDWANFLNAFVPCFFREVGYSKVANRWPWSPGRNIRKDGAVTDIESYKGTPVTGLPVADQVLAWLLPKGWEGASWDLRPKLMALLTSSPNTGGARKPFILPEKIRGKDNLVSPTSIGAVFSDCCAWKNPGRDADLEVLRGNLYPVLIDWLRRVKDREITRLFELFDKMMGGTRPLTGPLEGFGRLQGLGKLSLKPEPAGKTRVFAMVDGVTQMVLKPVHDRLFSLLRVIEQDGTFD…	824	c2784	313	0.021908	0.253012	0.003661	0.118052	0.174492	0.194752	0.015497	0.132982	0.269631	48.3158	SRR11564270-341-4	QDH87218	995	845	48.521	410	395	550	17	65.09	1	816	25	858	0	716	RNA-dependent RNA polymerase [Mitovirus sp.]	2587224	Mitovirus sp.	Mitovirus sp.	viruses	TRUE	0.493362	0.132946
SRR11564270	NODE 4034	4	GTTTGGTCTTGTGTCAAAGAACATTGCTGTTCTTGAAACACTTTTCAAAAACTTTCGTACTCGTCCTAGTGTTTCTCAAATCATGAGAATATTAGGTTTCGGATACAAAAGTCTAGGAAGACTTAACTCGATAAGAGTAAAAGGAAGAGCAGGATACGCATTGAACTGGGCACTGCTGCCTGGTGTGAGTGCAAGTTCTTCTCTTTCTTTTTCTGATTGATTCCATCGGAACGGAATTCAATCAGGTCCGCAAACCGGAAACTTCGTTTCAGATGAGACAATAATAGATGCATTGACTGCTCTATTAGCAAAATCGTTCTACAAGAATTACGATTTAAAGAGATTGGATACTTCCAAAATCTTTAATTGAAATCTCTGAGTAGACACGAAGTATAAGAA…	ATGAGAATATTAGGTTTCGGATACAAAAGTCTAGGAAGACTTAACTCGATAAGAGTAAAAGGAAGAGCAGGATACGCATTGAACTGGGCACTGCTGCCTGGTGTGAGTGCAAGTTCTTCTCTTTCTTTTTCTGATTGATTCCATCGGAACGGAATTCAATCAGGTCCGCAAACCGGAAACTTCGTTTCAGATGAGACAATAATAGATGCATTGACTGCTCTATTAGCAAAATCGTTCTACAAGAATTACGATTTAAAGAGATTGGATACTTCCAAAATCTTTAATTGAAATCTCTGAGTAGACACGAAGTATAAGAAGATTTTCTCTTCTGATACATTTGTTAACAGAGTAGACTTTGCTCTAGACATTGTCTATCGAAACGTCGTTTCTCGAGCTCTT…	MRILGFGYKSLGRLNSIRVKGRAGYALNWALLPGVSASSSLSFSDWFHRNGIQSGPQTGNFVSDETIIDALTALLAKSFYKNYDLKRLDTSKIFNWNLWVDTKYKKIFSSDTFVNRVDFALDIVYRNVVSRALDERKFFDELSNILIPKNGAGIDTIVELLLKSPAISLVLADEVETPKGTYLRLDEIIRSIVVHKLILIKNNPHRLANLLTSLEWVIGTEPNTTPWDLQFISEQPAFPKEITDVPPSSPSYLSASTEQQRELNVPEQGAPTTADSDDTINIAIKGDFSLFLASVKNGSVVVDGFDPASIKGSGTKDDPYVIDDDEDE*	329	83	1069	0.153018	0.229689	0.101654	0.142828	0.252428	0.447152	0.133257	0.2175	0.063291	57.6385	SRR11564270-4034-4	ALD89122	748	246	47.967	118	123	169	3	68.7	1	244	501	743	1.39e-63	224	RNA-dependent RNA polymerase	partial [Rhizoctonia solani mitovirus 3]	1708338	Rhizoctonia solani mitovirus 3	Rhizoctonia solani mitovirus 3	TRUE	0.00458148	0.00237259
SRR11564270	NODE 4215	4	CGCCTTCTAATCGGGTTTCTTGACATGGTCTTTTATACGACTCTGTCAAGTTATCTGAATCAGAAGTGTTCAAATACTTTCAAAACTATATTGCCAAAATTAAGGCAGTTGGTTTTAAAAGGATATTTGATCAAGCTCTTCATATGGGTCAAATGATCGGGATTCAGAATCTAAGCCGAAAGGCTTCGATTGTGAATGCTCTCGGTCAATTGGCCTTTAAAGAAGAAGCTGCTGGGAAACTTAGGGTGTTTGCACTTGTCGATATATGGACTCAATCTATATTAAAACCCCTTCATTTGACGTTGTTCGATTTACTTCGAACAATACCGAATGACGGGACTTTTAATCAAGATGAGTCTGTATCTCGATCTATGGAAAAATCATCTAAAAGTGGTTGTG…	ATGGGTCAAATGATCGGGATTCAGAATCTAAGCCGAAAGGCTTCGATTGTGAATGCTCTCGGTCAATTGGCCTTTAAAGAAGAAGCTGCTGGGAAACTTAGGGTGTTTGCACTTGTCGATATATGGACTCAATCTATATTAAAACCCCTTCATTTGACGTTGTTCGATTTACTTCGAACAATACCGAATGACGGGACTTTTAATCAAGATGAGTCTGTATCTCGATCTATGGAAAAATCATCTAAAAGTGGTTGTGCTTATTCTTTCGATTTAAGCTCAGCTACTGATAGATTACCTATCATCTACCAATCTGCCATTCTTGATCGAATTCTACCTGTAAAGATAGGAAACGATTGAGCTGGTTTATTGGTGATGCGTAAGTATTTTCTTCCATCTAGT…	MGQMIGIQNLSRKASIVNALGQLAFKEEAAGKLRVFALVDIWTQSILKPLHLTLFDLLRTIPNDGTFNQDESVSRSMEKSSKSGCAYSFDLSSATDRLPIIYQSAILDRILPVKIGNDWAGLLVMRKYFLPSSASKYGITDKSVSYTVGQPMGALSSWAMLALTHHYLLQYCASKASKTVGWFENYEILGDDLVIFDHEVAREYLSLMKKIGLEINLSKSISSPEKNVFEFAKRTVVSGSNVSGISVKQLISATSMGSRIGNILYFGKLGLIRTNTILSTLLGRFYKTDKSALLLPSLALLGSLFNSGKISLKALVTAMIDPKDDEFDFNTSDFSLPLKTIITAQKELLNNKVERLDLLQISDLETRTELWDEMESDVVASVILKTLQRAKELENSYDE…	532	144	1739	0.487773	0.091523	0.081989	0.053658	0.5766	0.529408	0.223314	0.102076	0.059035	61.9748	SRR11564270-4215-4	QDH88632	610	531	77.024	409	118	457	2	86.06	1	531	84	610	0	818	RNA-dependent RNA polymerase	partial [Mitovirus sp.]	2587224	Mitovirus sp.	Mitovirus sp.	TRUE	0.0032789	0.00172211
SRR11564270	NODE 493	4	CTTGTCCCACAGACTTTAGAAGTTACGACTCTAAGGTCGATTTTCTAAAGGAATATGCCTTAACCGGCGTGCGCTTTTAGGATGTTGATCCTCAGTACTCCATTACACTCAATTTTTATAAAATGAACCTATCACCCTGTGGAAGGGGTGATAGTGGATTTGCATGAGAAGAAGAGGGTGGAAATAGAATGCGATATAATTATTGTATTATTTTCGAGAGATACCAATTCGGTTATCGTCTGGAACACTCTACCCGAAAGGGTTTTGTTGGAGCAGATGTGTGGAATTGTAGGAATTTCAGCTAAAGGTATGGGTAAACCCAGCACTGAGATATCTTGTCATTTCTGGCCGATGAGGGGGTAATAGTACAGTTTTATAGAGTAAACTCTATTTAACCAC…	ATGTCACGTGTGGTGAACATATACTATAATAATTTAATGAATAAAAAAAATATCCGTTTTAATGATTATGAGTTATATGCGCAACTACTCGACAGACAGAAATCCTTATTGAGTGACCTGATCACCCGAAAGGGTGGTCTTGGATGGGTCAACTGGATCATGCGTTTGACTAGACTCATCTATGCAAAGGCACCTACTAAAAGTAATGTACGTATTAGTAAGGTATTCATCAAAGAATGTTACCTGATTACTAGAAAGTCGTCTTTAAGCTTTTTAGTTGTATATTTAAAAACATGTTTTATTATGTTACAACAATATGTTGCTCGGAATGAAACCAAATATCACTCACGTGAAATTGGGAAAATCGGTGTTAAGACAAACCGTTCTGGGTTGCCTACA…	MSRVVNIYYNNLMNKKNIRFNDYELYAQLLDRQKSLLSDLITRKGGLGWVNWIMRLTRLIYAKAPTKSNVRISKVFIKECYLITRKSSLSFLVVYLKTCFIMLQQYVARNETKYHSREIGKIGVKTNRSGLPTRLIPRLQRRLIRKGDVKTIKFYISLFGLYRYLDCSYKPVKFNTITDPGSWVPDVDFYKYVQIFRSHIERRFTPLPMGQGSPFPIEKITVMLKSSWGLRGSSIRGIIYSVWAWRRLVFSLCRFHLDDGKNYARNARLLSGLMYLLNRFSPSLSRVIFGFDLSTDKFLVPRDDSTSSSRPPIYLPTSINQKPVDARPILGRLELLYEPAGKIRQIAIVDPFSQWLLKPLHDWMFNILRKIPQDGTFEQDKPLLKLLSEVKRSKSKFLA…	852	769	3324	0.431068	0.050824	0.082989	0.024933	0.601518	0.426892	0.24038	0.057732	0.024519	61.0474	SRR11564270-493-4	QDH90467	557	573	60.384	346	204	415	6	72.43	15	581	2	557	0	688	RNA-dependent RNA polymerase	partial [Mitovirus sp.]	2587224	Mitovirus sp.	Mitovirus sp.	TRUE	0.014508	0.00426832
SRR11564270	NODE 527	4	CTATTGACGCGGAGCGCCTAGATACGCGTTTGAAAATATTACCACCCCGCACTCTTTCGAGAGGAGCAGTGTTGTAGATATATGATAACCGTATCAAATACAGTTAGTCGTCCTGGAATAAGTTTTCATCTTTAAATAGGTGATCTATTCCCTAAGGACTTAGGCAAGACACAACTGGAAGGGAGCAATGCTCCCACCTACCTCGGACTACCCAAGAGCCGGCATACCTAATCAGTCTAAAGTTTTGACATTGTTCAGCTTACGTTTATTTTAGTAATACTGAGCCAAAACCGTTTAACCGCTGTATGATCACCCCTTGACTTCTGCGTTCGCATACTAGAATTATTCGTTCTAGTAGCCCTGCGTAGCGTTTATGTGATCTGGTTGGGCTTTAATCCC…	ATGATCTTGAGAAATCAAGGTCGACCTTTCCTTACGTTCCTGATTGCTCAGGTTCGTGGAAGGTTAGGATATATGCGTCTTGGTTTTGTAAAACCAGCTATCCGTTACATGTCTTGGTGCTCATCCCTGGGCCGATGTCAGGGTCTTAAGGGGTTAGTAATAACTCTAAAAGCCTTGAATACATCATTGGCCCAATCCATAGCGAGAGATCTCGATTCCTTTCCGACGACTCCTAGAGTCAGACGAGGGATGTTGGGACTTCCTACTGTTATACCCGTTCTTCATCGAAGACGAATAGCAGCTGGGGATATCCTTATCATACGATACTGGTTTACCCTATTCTCTATTTATAGAGTTATAGAGTTTCCAGGAAAGTTATCGTTTTCTTCAATCACCGAT…	MILRNQGRPFLTFLIAQVRGRLGYMRLGFVKPAIRYMSWCSSLGRCQGLKGLVITLKALNTSLAQSIARDLDSFPTTPRVRRGMLGLPTVIPVLHRRRIAAGDILIIRYWFTLFSIYRVIEFPGKLSFSSITDSGKDLSRFLPDWSRFSSQFWRKLVKLQAVDEDDLKSPLSLLSRFRVSPFLIPRSTPTNDLYLSTSPFGIIRTAIAWSRSDLYPFFKDWLLMTRNTRFLNWLEEFSKVAPSLLTEEACDVPTDIGKLGLKDEPAGKIRVFAMVDCFTQWAMKPLHDYLFDILKVIPQDGTFDQLAPIKLLQSKGHRRFWSLDLSSATDRLPILIQGALLSRLITAHGANLWMSLMVGRNYVLPSRAMGPDHEGDRFIRYAVGQPMGALTSWAMLAMT…	761	c2736	454	0.318366	0.028482	0.059359	0.003084	0.507512	0.309675	0.181387	0.014984	0.007745	56.0347	SRR11564270-527-4	QDH88264	630	627	44.338	278	323	368	11	58.69	1	611	1	617	1.01e-147	456	RNA-dependent RNA polymerase [Mitovirus sp.]	2587224	Mitovirus sp.	Mitovirus sp.	viruses	TRUE	0.0173827	0.00520595
SRR11564270	NODE 566	4	GTTTTACGCTCAGGTGCGTGTCTACATTTTGGTTCTATGGTCATACAAGTATGCCTAGAACGATTGTAGTCAAATCATGAATAATTTGTACGTTGGTATTCCCAACAGAATTATAATGGTTGCTCCTAAAACGTATATAAATTTCACACTGCGCGCAAAAGCGGCAGCATGACGATCTATATGCGGTGTAAGATGAACCCCAGCATTTGCTCCCTTTAGTTCCGCTTGTCTAAAGATCTCATTTATATGATATCAATAGATAAGTCTTTTACTTGCCTTCCGTCTGATTCGGACATCATTGTCTTCCTCCGACAGCTGCGGTCTTAGCTCTAACTCAGAGAGCGAGCTAAGATTGTCCAGCAACTCTTCCTGATCTTCGAAATACTTTCACATATTTCG…	ATGTTTAAATTAATTAAAAAATTATCTTTAACCACATTACGCTCTGGATTAGCGTTGTCAACATTTACTGGTAGGCTCTCTGTAAAAGGAGGGCGATCACTGATCACACCAATTTCAAAAATGGTGCGATTAGTGGTTGGTTGTATAAGCAAATCATGAATAAAAGTAATACGGACGTATGTCCGAACAGTTTCATCCTTGATTAAAGCTAACGGGGTGAGAGGTGCATGTTTGTACCTCAAAGCCGCAGCAGTTTTATATCAACAAAGCATTGGGGGGCAAGTATTAAAAGACGCTGGTAGTCTTGGTCCTCGGGTCGGAAGATCCGGGGGCGGGTTACCGTCTATAATACCTGTCCAGATGCGAAAGCGAATCCGTAATGGCGACTATGTTGTCATT…	MFKLIKKLSLTTLRSGLALSTFTGRLSVKGGRSLITPISKMVRLVVGCISKSWIKVIRTYVRTVSSLIKANGVRGACLYLKAAAVLYQQSIGGQVLKDAGSLGPRVGRSGGGLPSIIPVQMRKRIRNGDYVVIKAWFTLLSIYRVLEFPGRVSLNTITDPGVDISALRTDVYRAAIKMAGPFDQLKVDEMEVKPRAIPKSSGTTSEELVYGLDAKRKVTATMQSTALASLASAAKALQSATVVWEACTHWARYTINGPAWLASVLEFAKIPGVSPGSLGKLGLKQEAAGKVRVFAMVDAWTQWLLQPLHKAIFAILRTIPQDGTFDQQAPIDRLIASGKSRFWCYDLSAATDRLPVDLQVWLLTVSLGERLAGAWKRILVERPYSLKSNKDLGVRSDKQ…	818	c2508	55	0.364451	0.13353	0.087651	0.078066	0.469094	0.378407	0.222022	0.123222	0.134808	55.2007	SRR11564270-566-4	QDH90905	865	614	42.345	260	278	338	10	55.05	15	563	16	618	2.95e-129	417	RNA-dependent RNA polymerase [Mitovirus sp.]	2587224	Mitovirus sp.	Mitovirus sp.	viruses	TRUE	0.0282075	0.00857894
SRR11564270	NODE 5786	4	GGTGATCCGCCCCATATATGCGGACCCTTATTGGTACAGAGTTAGCTCAGAAGATGAGCAGGTGTATATCCCGAAGACTGTGTGTGCAATTGATTATATGGATTGATTGTATTAAAACACATGGTTTTCCATGAAGACCGAAACCCCATAGCGGTGCATTTGAACTACGGACCCGTAAAGGTCCCTAGCTCGATGCAGCCTACTACAGGATTTGAACTCCAGGCCTACTTTCGTAGGAACAACTGAAAGTTTCAATATCCAGATACCTTTTGTGTTTTTATCCAACTTTGTCTGTTGCTTAATGATCGTACCGCCTTTCGGAGGTGCAACCACAAAGGCAGCAGGAAGCTGTTTAAAAACTAAAAATCGAACTAATGAAAAATTTTCTTAAAAATTTAA…	ATGAAAAATTTTCTTAAAAATTTAACATTATTCCGATCAAAGGCTGTCCGGTTAGAGAAACTGTTCCCTGTGTCGAATATTCGACGGGCTTGCCCACAAAACTTAGAGAAACTTGTTTCTTTAAGTCTTGGTAGAGCAAGTTCGGTAACTGCTAGAGTTCGTAGTGCGTACAATTTTATTTCTTTCATTGAAAAGATGAATCGGCATCATGGCCCAGCTTATACCATTAAATGGTTGAAAGCTAGTCATGTTGCTCTTCAAAAATTCCTTGGAGGAGATAAAATTACTTCACTAAGATGCATAGAGCCCAACATTCCCCTTCCTCGTTTAATTAACGGATGCCCAGCGATCATAAATCGTCAGGACCGTAAATTAATAAGGGAAGGTCATGCTGGGATT…	MKNFLKNLTLFRSKAVRLEKLFPVSNIRRACPQNLEKLVSLSLGRASSVTARVRSAYNFISFIEKMNRHHGPAYTIKWLKASHVALQKFLGGDKITSLRCIEPNIPLPRLINGCPAIINRQDRKLIREGHAGITRYWLSLFGIYRILSMSGNTKLSTIYDPFKGSVPRFMDLLEHSKKSGLVYMRRLSSFPSVFKLAPMAFVMSHKSSPSNKVSFSGLLSDYALLRGMTHLFKTPLAAPLVGRGHIWENLQFYLNTISKSNNLRRWKQLSSSLASAVSTIEESGYKLPLKKGACGSGLSQFAIKEEAAGKVRVFALMDSWTQSVLKPLHEALFQILKAMPNDGTFNQEASVARSVEKAREAKVAYSFDLSAATDRLPARLTANILESIFGIDGIGEAWL…	442	375	1700	0.548763	0.032144	0.056502	0.017086	0.592346	0.332384	0.216807	0.043229	0.014085	59.1176	SRR11564270-5786-4	QIR30272	795	443	55.53	246	179	310	6	69.98	2	442	4	430	4.6e-158	476	RNA-dependent RNA polymerase [Plasmopara viticola lesion associated mitovirus 49]	2719477	Plasmopara viticola lesion associated mitovirus 49	Plasmopara viticola lesion associated mitovirus 49	viruses	TRUE	0.00287465	0.00169097
SRR11564270	NODE 69	4	GATGATGAATCGCCTAATCTAATAGACGGGTCCTTTCGGATTTTTTCTATTAGATGTCATTTTTTGCATGGGTTTGTCCCATAGCGTGGTTGAAAACACGCTCTGCAGTTATATAACTGTAGATTTGGCAAAGAGTGATCCGTAGGGACGTACTATAGCATGTGCTCTACAGAACAGTAATTGAAAAAGATCAACTATTGTAGAGAGGCAGCATGGTATAAGACGCGCTAAGGCGTTTCACACTTCACCATCCAGTGGAGCTCCAGAAAATAGAACAGGAAATGACTTAGTTAAACTAAGAACAGTTCACCTACTATAATCGCCAGAGCGTCCCTCGGTATTGGAACTAACTACCCAGTGATGGGGGTTAGCATGAAGCTTAGCTAGACGGGGGTGAAC…	ATGTGAAAGCTAAGTGGAATTACTTTTACTATCAAGTACTGGAGTGAAGTTTTACGTCTTGTTATTTGTTACGTCGATCCTCATAATGTGACAAAATATGATACTAAAACTTGAGTCGCCAGGCATAAGAGAAAAGGACCCTGACAGGGTTTACCAAAGGTTTTAACAGATCAGTTAAAGCAATTGTGTTATGATACGAGAAAGGGAATTCTCTGTGGATCATTACCACGGATAGTTTTGATTAAATTCAAACTCTTTATCACCTTATTGGCTTTTTTTCGTGCTACTAGTCCTAAATATGCTGAGGTTAAAACCTCAACTATTACGGGAGCCTTTACCGGTACTTCGGAGACATTGTCAGTTTCTGAGGTCAGTAGTGCATTAAAAAGTTTAGGTATA…	MWKLSGITFTIKYWSEVLRLVICYVDPHNVTKYDTKTWVARHKRKGPWQGLPKVLTDQLKQLCYDTRKGILCGSLPRIVLIKFKLFITLLAFFRATSPKYAEVKTSTITGAFTGTSETLSVSEVSSALKSLGILGHFRVGKPNMFLFSMKAGPNAPLAVLGIGMDLIGWMCRPNKWLEYCLMCLSRGYYQCLTIFVLSSLFLIPLLPIVIWWDAIPLLGRIAVLEEARGKRRLIGITDYWTQVLFKPLHTAIYRFLDTLVSDGTRDQQKVVEVFLRRLNVKSLVGLKGKRCQSMDLSAATDRLPVKLQAQILTLLGYPGHMWMSILDRQWHMDGEMIKYAVGQPMGAYSSFAMLALTHHVIVYIASKRVGVNPKSLIYMVLGDDGAMANSKVAKSYMEV…	932	1583	4378	0.477046	0.02972	0.106056	0.014852	0.631879	0.428735	0.288198	0.043468	0.012356	62.3665	SRR11564270-69-4	QIR30257	940	478	60.042	287	183	352	3	73.64	1	471	67	543	0	567	RNA-dependent RNA polymerase [Plasmopara viticola lesion associated mitovirus 34]	2719461	Plasmopara viticola lesion associated mitovirus 34	Plasmopara viticola lesion associated mitovirus 34	viruses	TRUE	0.0921237	0.0196761
SRR11564270	NODE 868	4	ACTCTTTAGCCCCATCTCCCTTTCGAGAAATTTTCTAAAGAGGTACTCTTGCTCATCTTCCGCTCATATAGTGAAAGAGGCGCTTTCATCATTCCTTTATTTACTCTTTAAGTAGAGAATAAAGTATTTTGAATCCCGCGCTTTCCTGATTCGGAATTACATGTTTAAGCTAAGCTTCACCTATCTTACTTAAGGATAGGGTCCATGCAATGGAAACTTTTCTATATACTAGAAGAGTCAAGTTCAGGACAGAAGAAAGCGTACAACTTAATTCCGCCTAAATATGAAAAGAAGAGGCTGGACTATAAGTCTAGTCAAGCTGTTGCTCACGAGTTACTCGTAGTTCGCATAACCTGCAAAAGCAGCAGGCGCGTCCCACCAACGTACTCCAGGCATACC…	ATGAAGAAATTTATATTTAATATAAATCCTAAATCTCTCAAAAGATTGACGGTTGATACACCTAAGTCTATGTTTTCGCTTAAGGATTCGCGAGAATTCTTATCTATTTTATTAAAATATTCTTGGAAAATTTCCTCGATTATTTTTAATAGAGTAAAAGTTGCTTCACGAGTTAAAACTATACATAACTTTGGACAATTTATTCTAAAAATGAATAAATGTCATGGAACCTCATTCACGATTAAGTGGATGAAGGCTTCATCAGTCGCATTACAACGTTCCCTTGCTGGATCTCCTTACAAATCGTTAAGAGACGCAGAACCTTCTATGCCACTACCGAGACTCCATAATGGAATCCCTTTCATTATCCAGTCGCAAGATCGAAGATCTATACGTGAT…	MKKFIFNINPKSLKRLTVDTPKSMFSLKDSREFLSILLKYSWKISSIIFNRVKVASRVKTIHNFGQFILKMNKCHGTSFTIKWMKASSVALQRSLAGSPYKSLRDAEPSMPLPRLHNGIPFIIQSQDRRSIRDGNASVIRFWLTLFNLYRIIEGPLSPKLNTITDPYSGQQSILDEFDTFISKDMKRLLREYLPSKQSISASYIVKSRSASTNAGVAMSSVLSDLCWIVQDADTYNLFKQYAIASKSFVLFKKLDNYTEYLFQALTKGARIPVKGNMAFCAEENGGEVRKTFLPDQRTWTFASPSDVNLKGGQLSLKEEAAGKLRVFAIVDVWTQSFLKPLHSYLFRILGALPNDGTLDQDASASRSMEKALRRGHAWSVDLSSATDRLPIVLQQSVLT…	821	c2796	334	0.58024	0.059539	0.097661	0.03876	0.6106	0.418703	0.255273	0.080795	0.055317	61.3947	SRR11564270-868-4	QDH90101	787	610	40.328	246	320	358	14	58.69	23	623	21	595	9.74e-127	409	RNA-dependent RNA polymerase [Mitovirus sp.]	2587224	Mitovirus sp.	Mitovirus sp.	viruses	TRUE	0.0422215	0.0140879
SRR11564270	NODE 905	4	GTAAGATTGGATCACTCCCCTTCTATAGAGAAGAGAAGTAAAACCTTTTCTGGTTCCGATAATGACCTGAGATTATCCGCAGTGCTTAGTGAGTTATCTTATAACAAACTAACTGCAGAGGTGGCACCTTGATAACTGGCGTCCCTGAAAAGGAACAGCGCAGTAGTCTTAGCCAACATTAATACTAATAAAAGATGAAGAAATTTATATTCAATATAAATCCTAAATCCCTCAAAAGATTAACTGTTGATTCACCTAAGTCTATGTTTTCGCTTAAGGATTCGAAAGAATTCTTATCTATTCTTTTGAAATATTCTTGGAAAATTTCCTCGATTATTTTCAATAGGGTAAAAGTTGTCTCTCGAGTTAAAACTATACATAACTTTGGACAATTTATTC…	ATGAAGAAATTTATATTCAATATAAATCCTAAATCCCTCAAAAGATTAACTGTTGATTCACCTAAGTCTATGTTTTCGCTTAAGGATTCGAAAGAATTCTTATCTATTCTTTTGAAATATTCTTGGAAAATTTCCTCGATTATTTTCAATAGGGTAAAAGTTGTCTCTCGAGTTAAAACTATACATAACTTTGGACAATTTATTCTTAAAATGAATAAATGTCATGGAACTTCATTCACAATTAAGTGGATGAAAGCTTCATCAGTCGCACTACAACGTTTCCTTGCAGGATCTCCTTATCAATCTTTAAGAGATGCCGAACCTTCTATGCCACTACCGAGACTCCATAATGGAATCCCTTTCATTATCCAGTCGCAAGATCGAAGATCTATACGTAAT…	MKKFIFNINPKSLKRLTVDSPKSMFSLKDSKEFLSILLKYSWKISSIIFNRVKVVSRVKTIHNFGQFILKMNKCHGTSFTIKWMKASSVALQRFLAGSPYQSLRDAEPSMPLPRLHNGIPFIIQSQDRRSIRNGNASVIRFWLTLFNLYRIIEGPLSPKLNTITDPYTGQQSILDEFDTFISKDMKRLLREYLPSKQSISASYIVKSRSASTNAGVAMSSVLSDLCWIVQDADTYNLFKQYAIASKSFVLFRKLDNYTEYLFNALTKGARIPVKGNMAFCAEENGGEVRRTFLPDQRTWTFASPSDVNLKGGQLSLKEEAAGKLRVFAIVDVWTQSFLKPLHSYLFKILGALPNDGTLDQDASASRSMEKALRRGHAWSVDLSSATDRLPIVLQQSVLT…	821	195	2657	0.58344	0.069692	0.109656	0.048913	0.633725	0.440208	0.275713	0.094023	0.068149	61.1373	SRR11564270-905-4	QDH90101	787	616	40.26	248	324	359	14	58.28	17	623	15	595	1.8e-126	408	RNA-dependent RNA polymerase [Mitovirus sp.]	2587224	Mitovirus sp.	Mitovirus sp.	viruses	TRUE	0.0190895	0.00642312
SRR11564270	NODE 9808	4	GCAAACTCGCAACCACCACAATCACTCTGTACGGATTTGGATAAATTAATATCCACTCCGAGAGATTTCATGATGAACAAGTACGCTTGTGAGACAGTTTTGTTAGCAATAACAATATCATCTCCAAGTACAGCGTAGTCCTCAAATCAGCCAATATGGCCAACTCGAAGAGCTGCTATTTGTACTATCATATGATGTGTCAAAGCTAACATTGCCCAAGATGAGAGTGCACCCATAGGTTGACCAACGGCATAACGATACTTACCTTTAGCATCCGGAAATTGTTTGGAATCGAGAATGTAATCTCGGTCCACCAATAATCGGGCCCAAGCCTCAGCTGTTTCCTCATTATTATATAACAAGGATAACAGATCGGTTTGGATAGCTATCGGTAATCTA…	ATGAAAACTCTTGCTGGTGAGAGACCTGAACCTTCTTCCGAAGTTAGGGTCTCTATGCGTCGTGGGCTACCTCTGATTATACCAGGAAGTCTCCGCCTTTTAATAGAGGCTAAAGATACTAGTATAATCAAGTATACCCTGACTTTGCTTTCAGTCTTTAGAGCAATACCGGCCTTTCCTAAACTAAAGTTGGAGACTATAACTAGTCCATCAACAGGTGTTTTAAAAACACTTCCTGAAATAGGTTTAGCATTCCGTAGCCTAGAAACTTTTCTTAAGGGAAACCTTAGTAATAGTTATTTTAGGCAAGACACAAGTCTGTTTACGGTTGGAAGGGACCTGGTACGATCTACCTCAGCTGGACCGAACCATAAACTCCAGTTAGTCGCGTATCCGACG…	MKTLAGERPEPSSEVRVSMRRGLPLIIPGSLRLLIEAKDTSIIKYTLTLLSVFRAIPAFPKLKLETITSPSTGVLKTLPEIGLAFRSLETFLKGNLSNSYFRQDTSLFTVGRDLVRSTSAGPNHKLQLVAYPTDALAFAEKPDLLKWFKVFAINTNHKDLWERLRDDIKWAQHLPTEQSQVKGFSKEKWLDSLGFNREDSKLNLGKLALKEEAAGKVRVFAMVDGWTQSVLYPLHRALFGILSQIPQDGTFDQLKPVRLLMDKGLEEMYSFDLSAATDRLPIAIQTDLLSLLYNNEETAEAWARLLVDRDYILDSKQFPDAKGKYRYAVGQPMGALSSWAMLALTHHMIVQIAALRVGHIGWFEDYAVLGDDIVIANKTVSQAYLFIMKSLGVDINLSK…	410	c1232	3	0.452858	0.121745	0.065489	0.071839	0.564126	0.466117	0.210127	0.124915	0.086233	58.3514	SRR11564270-9808-4	QIR30248	753	426	64.789	276	133	322	3	75.59	2	410	78	503	0	539	RNA-dependent RNA polymerase [Plasmopara viticola lesion associated mitovirus 25]	2719451	Plasmopara viticola lesion associated mitovirus 25	Plasmopara viticola lesion associated mitovirus 25	viruses	TRUE	0.00211107	0.00152645
[truncated: 506 more rows]

## Sheet: Misannotated NCBI Mitoviruses
NCBI Subject	mitovirus?
QDH88794	FALSE
QDH89041	FALSE
QDH89042	FALSE
QDH89392	FALSE
QDH91040	FALSE
QDH91347	FALSE
QHA33927	FALSE
QHA33928	FALSE
QHA33929	FALSE
QHA33931	FALSE
APG77166	TRUE
ASM94070	TRUE
ASM94099	TRUE
QIJ70053	TRUE
QIJ70066	TRUE
QIJ70067	TRUE
QOW97243	TRUE
YP_005352912	TRUE
YP_009336494	TRUE
YP_009336548	TRUE
YP_009337200	TRUE
