# Supplementary material for: Metatranscriptomic analysis uncovers prevalent viral ORFs compatible with mitochondrial translation
Source: mSystems. 2023 May 18;8(3):e01002-22. doi: 10.1128/msystems.01002-22 (PMC10308907; doi:10.1128/msystems.01002-22)
Supplement: Table S3 — Codon usage analysis reference sets [file msystems.01002-22-s0003.xlsx]

## Sheet: NewMitovirus UGA Codon Analysis
sra	node	codon_table	sequence	cds_mito	cds_mito_len	cds_std	cds_std_len	number_of_mito_codons
ERR2195693	NODE 1118	4	TAATGATCAGGTTTATATTACTGATCGTATACCTTACATATAATAGTGTTACCACTATTATAACTATAGTATACCCTCCTTTTCTTACAAAGGATCTATGTCTATTGTATTCTAATTAAAGAAATTAGCGTAGGCATCATATGCAGAAGCCGGTGTTTGTAACACAGGTTCCTTATATGTACCTTCGTCCAATTCTTTTAATTTCTTTAGATCAATAGAATAATTATTTTGGATTAAATTAAATAAATCAAGATTGTATGAGTATGTAGATTCTCCAATAGAAGAACCATACATAATCTCATCAGTCTCATTTATTTTCTTGAATCCAAGACTGAATATTTTACCTGTATTTAGTAATTCGAGTGTTTTATTTCTCTCTTTACCAAATACATTATCAAT…	ATGACTATTCTTTGCTTATCAAGAACCTTAAAAGCTGAAGGAAAAGAAAAACAAAAAATCAAACCTGATTACGATTCAATAACAAAACCCGGTAGAGTAGTGAAAACTATTCCAACAGGTTTTATTAAAGAGTTCGTAAAAAATTATAACTTACATATGGAAAAACCAAAATTTGATATAAAAGATATTTATATATCAAATAAGGCTGGTCCAAATGGTAAGGCAACAAAGACTGCTTACAGTTCTTTATTGTCATATAGTTATGATTTAATGGCCTCGTTATTTAAAATAACGGACCAATCAGGTATTGAATATTTCCAAAGTCAATACAATTATGCATGAGAAAAGAATTTCCCATCGCAAAAATTGGGTAAACTTTCATTTATTTATGATCCTGAG…	1854	ATGACTATTCTTTGCTTATCAAGAACCTTAAAAGCTGAAGGAAAAGAAAAACAAAAAATCAAACCTGATTACGATTCAATAACAAAACCCGGTAGAGTAGTGAAAACTATTCCAACAGGTTTTATTAAAGAGTTCGTAAAAAATTATAACTTACATATGGAAAAACCAAAATTTGATATAAAAGATATTTATATATCAAATAAGGCTGGTCCAAATGGTAAGGCAACAAAGACTGCTTACAGTTCTTTATTGTCATATAGTTATGATTTAATGGCCTCGTTATTTAAAATAACGGACCAATCAGGTATTGAATATTTCCAAAGTCAATACAATTATGCATGA	342	8
ERR2195693	NODE 1155	4	GGGGGGATTTCAAACCCCGTCACTAACTTAAAATGCTAGTATGTAGTTATCGCGTTGGTTTAACCAACCTACATGAATAACATCTGCTGTGCACTTTGTGATGGTGGCCCCATTTTCAGGGATTCCATCTTGTCTAAAGACGTTGATAAACTATCAATATAGAAGTTCTCTAATGGACTTGTAGTACATAGTAAACTCAAGAATTGATAATTCATGTGGTTCATCTCAGTAATTTGAGATAAACTTCTGAATGATTCTCTTCAGAGTTTGTCCATAGCGATAACAGTTTTACCTGTATCACGGTGGATTTGTACTATCTTATCGACGTCCTCAATTCTCATGTGATTAACAGCTTCAATTAGGTCCAATTTAGGGTCATTTCTTATATTCATAAGATGA…	ATGGGTATGAGATATGTTCTATCTCTAACCAATTACACTAGATCTATTGTTCCAACAAAGAAAGAATTAGAGATGGTAGAGCCTGATTTCAGTACAATTACAAACCCTTATAAAGGAAAGAAGTATACAATACCTCTTAAATTTATTAAGGAATTTATTAAAAAGTACAGACTTCAGGAGTTCTCCATGCCAAACTGAGATAGTGATCTTCATTATTTATCAAATAAGAAGTCACCATTCGGTAAGGCAACTCTAACAGCCTCTTATGGACTACTCTATTGTGTGGAAAATTGCCAATGACTTCTACAAAAATTTGTAGATATCCTTGGACAAGACCAATATGAAGGTCTAATTGGTAATTTTATACAAAAAGTATATAAAGACCATAGACTAACATAC…	1875	ATGGGTATGAGATATGTTCTATCTCTAACCAATTACACTAGATCTATTGTTCCAACAAAGAAAGAATTAGAGATGGTAGAGCCTGATTTCAGTACAATTACAAACCCTTATAAAGGAAAGAAGTATACAATACCTCTTAAATTTATTAAGGAATTTATTAAAAAGTACAGACTTCAGGAGTTCTCCATGCCAAACTGA	198	7
ERR2195693	NODE 1178	4	CTCTAACTTTTAATACTTTGACTTCGAAGATTTCTTGTCGACACTTAGAGTGTTATTGTCGATAGACTGAAGAACTCTTTGTTTCTCGTCTTTAAGTTCCTTTTCAAGTGCAATAATAGCACCATAAAGAGGACTAGAGACGATACAAGAATAATCAGATTTATCATTGCTTAAACTTTTCTTTAGTTCATCACTAAAGCTATAATAGTCTTCAAGAATAGTGTTCGACTTCATAACAGAAGTTGGACGAAAATTCTTGATTTCTAGCATAGCAGAAATAATGTTATTTTGCAGTAATTTAATGTAAGCTAAATCTAAGATTTCTCTAAGATTCATCTTTTCAGTAAATTTACTCGGAAGATTATTCTTCCTTAGAATGTCATTAAAGACTTCTCAAGC…	ATGTTATCCTTTTGAGAGGATTTGGGATATAAGTGTAAAACTAAGGAATTGCCAAGAAAACTGTCTCGTGTTGATTGACAGATGTACAGGCGATCTCGTGGACCAAATGGACAGGCTTTATTAGCTTCACATTATGAAGCACTAATATTACCAGACTCTTTGATAAAGAGTTTGGAAGTGTTAGCTCGTGGTATAACCACGATGATTAAAGATGTGTCCATTGGTAAACTAATGTGATTCCAAGAGATCTTTTGTAAACCGGTGGAAAGACCGAGAGGTCTTATCCGACGGAATGTTTCTTTCCCTGATAAGGAAGGAAAACAAAGAACTATTGGAATATTAGATTACTGGTCACAGATGGCCCTTAAACCTATCCATCAATACATAGGCAGGGTTCTT…	1524	ATGTTATCCTTTTGA	15	6
ERR2195693	NODE 1583	4	AATCTTCATTCGCTCAACCAATAGGGTACTAAAGGAGTCGACTGATCTCATTAACTTGAACTTATCTCCCTCTATGAATGATTTATCATTCATTGGAAGGGCGATATTTTTCATGTAATAAGACCAGTTTGACTTCGTGCTGGCCGCCTTTTCGATTGCATCCATCATTCGATAATAATCATCAATCACTGCGTGCATTGCACACACGATTGGTAGACTATTAAAGTATGCTGGGGCAACGAATAGGGGGAATTCAGCCTTATTTGAAGTATTCTTAAGGTATTTCTCTCATTCTGATCTAAGTTCATTAATAGATCCTCATAAAGGAATCTTATTATGATCCTTAGTATCAAAATAAGTAGAAACAGTTGATTTTGCAAAGGCCTTCAATGCTACTTC…	ATGACAAATAGAGAGAGTTTTAGACGGATCTCGTCATTTCCTGACAAAGAGGGTAAGCAGCGGACAGTAGGTATACTTGACTATTATAGTCAAGCAGCCTTAAAGCCACTGCATATCTATTTGGCTAGGGTTTTGTCGAAAATCCGTCAGGACTGTACACTTGATCAAGGTAAGTTTTTAAAAGGAGACTTGATGAAGTCGAAGATCTTCTATAGCGTTGATTTATCATCAGCTACAGATAGATTTCCGATTTCCATCATAGTTGACCTTTTAAAAGCTCAACTACCTTCTTCTTATGTTAATGCATGGAAAGATGTAATGGTAGGCTATCCATTTGATTACAACGGTAATAAATTAAATTATTCCGTTGGTAATCCTATGGGAGCCTACTCATCATTT…	1356	ATGACAAATAGAGAGAGTTTTAGACGGATCTCGTCATTTCCTGACAAAGAGGGTAAGCAGCGGACAGTAGGTATACTTGACTATTATAGTCAAGCAGCCTTAAAGCCACTGCATATCTATTTGGCTAGGGTTTTGTCGAAAATCCGTCAGGACTGTACACTTGATCAAGGTAAGTTTTTAAAAGGAGACTTGATGAAGTCGAAGATCTTCTATAGCGTTGATTTATCATCAGCTACAGATAGATTTCCGATTTCCATCATAGTTGACCTTTTAAAAGCTCAACTACCTTCTTCTTATGTTAATGCATGGAAAGATGTAATGGTAGGCTATCCATTTGATTACAACGGTAATAAATTAAATTATTCCGTTGGTAATCCTATGGGAGCCTACTCATCATTT…	465	4
ERR2195693	NODE 1758	4	CTCTTCCGATCTTGACAATATCATCACCTAAGATAATATATTGGTCAAATCCCATAGTCTTTCTTGCTTTGTAAGCAGATCAGGCTACGGTTAAATGATGTGTAAGTGTAAATGCTGCTCATGAGCTATATGCACCCATTGGTTGTCCAACTGCATACCTGCAATTGTTCCCCTCTGGATCTATATAGTCACGGTTAAGCAACAGGTTAGCTCATTGTTCGCCGAATCTATGATTTCCATAGATTTCGCCTATTAAACGAGCCTGAAGACGGACAGGAAATCTATCAGTTGCTGAAGATAGGTCTAGTGAATAGAATAGTTCACTATTATTATAGTTTCAGTTATGACGCGGATCTTGAGAGTAAGTTCGATCAGTACTGAATTTATTAAGCATGCTTA…	ATGAAAAAACCAATAATTTACATAGTACTAATCAAAAGATTAATACTAGGTATATTTGGTGTAGATCATACAAAGTTAGTGACTGAGTTCGTAAGAGAAGTCCAAAAGTTGTGAATTAATAATGGGTTCATGTATATGATATCTTATATGAAAGTCGTAAGACTTCACATAACAAGATACGTATGCGGTAAACCTTTATATTCTAATGCTTCAAATGTCTCACTTGATAGTTCGGGCTTTCCAACAAGATTCTTGTTTCTTAAACCACTTCTAGATGAAGGAGACACTGGAATAAAGATTGTCTTTACTCTATTATCCTTAACCCGTGGATTAAAACCCACTAAGGCTGAGGACAAAAAGATTAAATATGATCTTTCCCCCATTACAACCCCTTCAAAA…	1185	ATGAAAAAACCAATAATTTACATAGTACTAATCAAAAGATTAATACTAGGTATATTTGGTGTAGATCATACAAAGTTAGTGACTGAGTTCGTAAGAGAAGTCCAAAAGTTGTGA	114	8
ERR2195693	NODE 1838	4	ATATCATCACCAAGTATTATATATTGATCAAAATCTTCCACACCTTCAAGATGTGCACATCAATGCACAACTAAATGGTGAGTCAATGTGAAAGATATTCAAGAAGAATATGTTCCCATTGGTTGTCCAGTATTATACTGTACAACCTCACCATTAGGTGCTGAAAACTTTAAGGCTCCTAGATGTTCAGTTCAGGCTTTAGCGAAATCGTAATTATACATTTCACCTATAAGTCTAAACTGAAGGGTTCTAGGGAATCTATCCGTGGCTGCGCTCAAGTCAAGTGATCAGAACTTCTCATTATTATTGAGTCATTCGTGTCTTGGATCTTGAGTGAAGGATCTATCACACTTCAAGTTTTTAATTAACTTGAATTGCGCAGAATGTAATTTCTTTAAT…	ATGCTTAGAAATCAAATAAAAATAATCAAGAGATTATGTTCTATTTTCTTTCAAGAAGCATTTCAACCTCAACATTTTGTTAAATTGTTATATTTATATAACCATTTAATAAAACACCATGGATATATTGGTGCAATAAAATACATGAAAATCATGCGTTTACATTGCACTAGATATATCTGTGGTCATCCCTTATATACTAATAGCAATGCTATTAGTATAGATAAGGATGGTTGACCCGTTAAACTTTCCTTTCTTAAAGAGTCTGTAGACTCTGGAAAACTTTCATATGTTTTAACAATTCTTATGTTTAATAGATCCTTGGATCTACCAGCAAAAGAATGTCGAAAACAGATGAAAAATTTAAGCTTGTCAACAATCACCGATAGTAGTAAATGT…	1173	ATGCTTAGAAATCAAATAAAAATAATCAAGAGATTATGTTCTATTTTCTTTCAAGAAGCATTTCAACCTCAACATTTTGTTAAATTGTTATATTTATATAACCATTTAATAAAACACCATGGATATATTGGTGCAATAAAATACATGAAAATCATGCGTTTACATTGCACTAGATATATCTGTGGTCATCCCTTATATACTAATAGCAATGCTATTAGTATAGATAAGGATGGTTGA	237	9
ERR2195693	NODE 1977	4	GGGCAATTAGGGCATAATTGGTTTCAATTATACAAAATTTAGCTATGAGTTCTCAGAGATGAACATTTGAAGTGAGTTAATAGATCTTTGATTGAACTGACTCAGTTCACGAGATCATATTGGTCTGACTTCTATCTCTCCCTCGTAGTCTATAATGTCTAGTGCATCAAGGCTCCCATAAAGAGTCCTTGTTTCCAGATTTCTATAATAAGAATCTGGAAATCTCTGATCTGAGAAGTGTTTTTGTAAACTCTTCTTTCACAGAGATTCAAGAAAAGCCATCCGTATGTTAATATCCCGATCTTTTCGGGATAAACTATCTACAGATGGTGCCGCAAAGTGATTGATGAATTCAACGACAGTTGAACCTTCATCTTTCATTTTCTGGCATAACTCTTG…	ATGGGAGCATATAGTTCATGGGCAGCATTCACACTTACTCACCATTTAGTCGTAGCCTGATCTGCTTATAAAAGCAGAAAGACTATGGCTTTTGATCAGTATATTATACTTGGTGATGATATTGTCATAAAAGACAATAGAATCGCCGAGATTTATAAGGGTCAAATGATGAGAATGGGTGTAGACATATCTCTACCAAAAACACACGTATCAAAAAATACGTATGAATTTGCAAAGAGATGAATCAAGAACGACAGAGAGATTACTGGGATTCCCTTGAAGGGTATTTTAAATAACATAAATAATCTTAAGGTTGTTTACACAATCTTAAATGATTATTTAATAAAATGCCCTACGAGTGTACCCAAATCAAGCTGAGCGATATTTCAAAGTATTTTC…	1137	ATGGGAGCATATAGTTCATGGGCAGCATTCACACTTACTCACCATTTAGTCGTAGCCTGA	60	5
ERR2195693	NODE 2187	4	CTCCTGCAAAACTATAGGTAACCGATCAGTGGCCGCGGAAAGATCATAAGAATAGAAGTTCTTAAGACCTCTTGATAAAAGAGCGTTTAAAGGCTTCAATTGATCAAAGGTACCATCCATAGGAAGAGTTTTAAGAAACTCAAATATGGATAGATGTAGTGGGCTCAAAAAACTTTGAGTCCAGACATCAGTGATAGCAAAAACTCTCACTTTACCTGCCGCTTCCTTCTTCTCGGATAACTTACCGAGCTTTAAGTCTTTTAGAACCTTATTTCGGAGTTCTTCTGTCATTGAAGAGCTTCAAGATTCCAAATTATTGATCTCTTCTTTTAGAAGGGAGAATAATGAAGGAGCAGTGACCGCAGAAACTGTCTCAGCATAAGACAGAAGACGAGAGTC…	ATGAAAAAACACATAAAACTAATCAAAAACCTCGGGTTTAAAAGAGTGGAGGGAGGAACGAAGTATCTTAATATTAAAGAACTTCCACGTTTCACCCGTCTACTTATCTGGTTATTAGCTAGCAATGATGAGAAATCATCGTTGTTCAAACTTGCTTTACGAATCAAACGTATGTATGATCGTAATGGACCTTTATTTACTGTTCAGTATTTAAAGGAAAGTCATCGTTTAACGATGAAGCAAGTTGGAGGGCAAGTCGAGATTTGTACAACATTTCCTCGGGTTGCTACTCGAAGAGGCTTACCTTTGATAGTTCCAGGGGACCTTAGGGTCCGTATGGAAGCCAATAATATTGGCACTATCAGAGCGGTCTTATCCTTACTTACAGTGTACCGGGTT…	1023	ATGAAAAAACACATAAAACTAATCAAAAACCTCGGGTTTAAAAGAGTGGAGGGAGGAACGAAGTATCTTAATATTAAAGAACTTCCACGTTTCACCCGTCTACTTATCTGGTTATTAGCTAGCAATGATGAGAAATCATCGTTGTTCAAACTTGCTTTACGAATCAAACGTATGTATGATCGTAATGGACCTTTATTTACTGTTCAGTATTTAAAGGAAAGTCATCGTTTAACGATGAAGCAAGTTGGAGGGCAAGTCGAGATTTGTACAACATTTCCTCGGGTTGCTACTCGAAGAGGCTTACCTTTGATAGTTCCAGGGGACCTTAGGGTCCGTATGGAAGCCAATAATATTGGCACTATCAGAGCGGTCTTATCCTTACTTACAGTGTACCGGGTT…	723	1
ERR2195693	NODE 2281	4	CTCGAAGTTTACTCCTGAATCCTGCAGTGCTCTGTTCAACTCCTGGTAAAATTTCATTTTACTAGAGGCTGAAACAGGACGTACCCGAGGTTTCTCGGATATGTCTGGAACTGCGGGTGCTAGACCATCAAAATGCTCCATAGCCTCTTTGATGAACGAATAAACGTTCTCATAAGAAGCCTCACGAGTAGAAGGGAATTCAACCAACTCAGGTTGAGTTGTATTCTCTTCAATTGTGATCTCTATAAAAGAGTTCATATAATGATGGAAGGCAGGCGTATCTCGGTTGATACCATTAGTTGGGTCTCAAACAAGTTGACCTATCTTCTCTATCAACTCCTGGCTACTTTGTTGATTCTGGTAGAAATACCGGATGATTCAACGATTAATAACCTTAGA…	ATGGGGGCTTTATCCTCGTGAGGTATGTTGGCACTGACTCATCATATGATAGTCCAAGTGGCAGCAAGTAGAGTAGGTCACAAACGTATGTTCCGTGACTATGCACTACTAGGGGATGATATTTGTATCGCCGATACGGCGGTAGCAAAATCTTACCTTTCCCTTATGACGGATTATGGGGTAGACATCAATCTATCTAAGTCGCTAGAATCTGACATCGGAGTGTCGGAATTCGCTAAACGTCTTTTTAAAGACGAAGCGGATCTAACACCGATGCCTCCTAAATTGATTACATTATTAATGAGTCAATTCAGGGCACTTCCTACGTTAGTTAGAGACATGGTTGGTCGGGGACTCTCAGTCGAATCCTTAAATCTTAAGGATGAGGCTAGAGTTACT…	918	ATGGGGGCTTTATCCTCGTGA	21	3
ERR2195693	NODE 2484	4	CTGACTTTTCTTGATTACTTCATATAGTAAACCAGGACTAGTATCCGCTAACCGGAATAGCAAATCTCTTGATAACTCAAGAGCTTTGGAATTCCGTCTAGCTATAGGCTTCTCGAAGGCCCAAGACAAGCGACTTAGTTCACTATAGGCAAGTCGAATACGTTCGACCTGACTTAGTGAATGTCAGTCGTGTAAGTAGTGGCTTGCTGATCTCAATAAGATTTCAGACAAGTTTCTAATTACATCTTGGGTACTTGGAAAGTCACGAGTATAACAATCGATAGAGAAGAATCTTCTATATCTACGATATGTTTTATCGTCACTCTCCAATGCCTTCAATCAACCCTTGGTAACTTTATTTTCCAATAATTCATCTAAAGTTGAATTAAAGGTTTTTAA…	ATGCTTGCTTTGACACATCATGCCATAGTACAAATGGCTGCTCGTCGTATCGGTTGAAGAGACTGATTCGGCGATTACGCTGTACTTGGTGATGATATTGTTATAGCAAACACTCAAGTAGCTAATTCTTATCTCCAAATTATGGACGATTTAGGTGTAGAAATTAATCTACATAAATCCTTAATCTCTCATAATGGAGTGGCAGAATTTGCGAAAAAGCTTTTAAGTTCTAAGTGTGACTACAGCCCGTTAGGGCCTAAGTCAATTTTTGAATTTATAAAGTCCCCGCTTCATTTTAAAGATGTCTTTATTAATTACGGATTATACCGTGATATTGAAGATACCATTTTAGATGGAGAAGTCCTTGTTGATAAGTTACAACGTCTCTTACAAGGAGCC…	939	ATGCTTGCTTTGACACATCATGCCATAGTACAAATGGCTGCTCGTCGTATCGGTTGA	57	5
ERR2195693	NODE 857	4	TGTGCTCTTCCGATCTCAAAAGCCAACGCAGATCGATGGGAAGTTCTGCAGAGCAAAACTAGGTTTTCGATCCGGAATCATTTTGATTCGAGAAATGATTAATCTCGCCTATGAATACCATAAAACTGTAGATGAGAGGTGTAAACCTCTTTATCATCAACAGCGGTAGGTAGTATTTGGGTTTAACGCCTTTATACTTCGATAAATTAAAACTGAAGTCCATAAGTTTACATATTATGAGTCTCAGTTTTTATATTTATCTTTCAAAGCACGTACGATAGAATTACAATGATTATTGTCATTCATCTTACGCAAGAGTTTACTCAAGTCTTTTTTCTTTTGAACTTCTTCCTCATAGAAGTGAACATTACTGTTCAAATCTAAGATTTTACTCAGAAA…	ATGAAATCAATAAAATTAATTATCGAATCATTACAAATTCGTAATAAAGCAATTCAAGACAAGGTTTGAATTTCTCAGAGAGAAATTGTTCCTTTTCTTTTAGTTGTCCTATGAATAACTGATACTACTGATACTCCTCTTAAAAGACATTTCTATGTCTTGGAAGCGAAGTTTCAGAAGCTTTGAAAACATAATGGTCCCACCTTTTTATTTAATTATTTAAAAGGTGTTACTCATGTTTTAATCAGGTATTTCGCTTTAACGCCCGTTACAGAAACTTACAATAGTAAGGTTCTAGTAAAAGTATGTAAGCATACGGGTTTACCAATAATTTTTGGTAAAGAACTAAACTCTTGAATCATTAGATGAAACAGGAGTTATGATCTTCCGAAAATTATC…	2286	ATGAAATCAATAAAATTAATTATCGAATCATTACAAATTCGTAATAAAGCAATTCAAGACAAGGTTTGA	69	25
ERR2195693	NODE 949	4	ATGGATTTCTCTTACTCTCATCGCAAGATGATAGGGTAAGAACCAGAAATGGTAGGTTAATTCTCTAGAATTTAACATCCACCTTTCTACTCTTATTGAAATATCGAATAAAAGTAGTAAGACGTGGAACTGCTGTTTCTGTGTTAGAGTTTGAAATAGCTCTAGCAACCAGTTTAGTAAATTCTGTATAGTTAGTCACCTCGTCAAGAGAATCATTAAGATTCTCTTCCGAAGAGTAATTATAAGAATTTATATTATCAGAGAATTTATATGCTTTATCGCATATAATCGAGTAGATATTCAATCATATATTATATGGAATATCTGACATCAGTTGTAAATTGTGAACTTCACCAATATTACAACATTCTTGATAATAACTTGTGTTAAACTCAGGAA…	ATGAAAAAATTAATTTATCAAATAATTAAGGGAAGAACCAAAGTGGTTAACCTTGATAGCATGTCATCGTCAGATGAACTGTTATCAGCTCTTTCTCCACATGCTTACTTATTGAACGCATGTTTTGAAAGAGAGAATTCTCCAGTTCGTTTAACAATATTTAAGAAATTTATTGTTCATCTTTGATCTATGAAGAAATGTCATGGATCAAAACATGTAATAAATTACTTAAAATACTGCCACCTAGCTATTCAAAAGTTCATAGCTGGACAGCCTGTAAATTCTCTTAAAGAATTAGCAGGTCCGGGTGTTTATCCTTCTTTAAGAAACGGTCTTCCCAAATTTATAAATTTGAGAGATCGTAATCTTATCAGAAATGATAATCCTCAGATCACAAGA…	2199	ATGAAAAAATTAATTTATCAAATAATTAAGGGAAGAACCAAAGTGGTTAACCTTGATAGCATGTCATCGTCAGATGAACTGTTATCAGCTCTTTCTCCACATGCTTACTTATTGAACGCATGTTTTGAAAGAGAGAATTCTCCAGTTCGTTTAACAATATTTAAGAAATTTATTGTTCATCTTTGA	186	11
ERR2195693	NODE 978	4	GGCAGTCACATTTTCATGTGCTGCAGAATTTATTCTGTACATGTGCCCTATGATGGGATTAACACATCGTTTTGAAGGTAAGCTAATAACCTTCCGGTACGTTCTTGACACTAACCATGTCACTGCGGCCGTTAAACAAACTTAACTATTAACATGAAAAATATAAAAATATTAATTGAATTAATCAAAAGATTAATTCAAGGTATTTTTGGTATCAATCATGCAGCAATAGTTACTGAATTCGTCTTGGATGTCCATAAGTTGTGAAAAAATAATGGTTTCACATATATGATCAAGTATATGAAAACAGTACGTTTACATATTACTCGATATATGTGTGGTAAACCGTTACATCATAATGCTTCAAATGTCTCTTTAGATCATTCAGGATTTCCTACT…	ATGAAAAATATAAAAATATTAATTGAATTAATCAAAAGATTAATTCAAGGTATTTTTGGTATCAATCATGCAGCAATAGTTACTGAATTCGTCTTGGATGTCCATAAGTTGTGAAAAAATAATGGTTTCACATATATGATCAAGTATATGAAAACAGTACGTTTACATATTACTCGATATATGTGTGGTAAACCGTTACATCATAATGCTTCAAATGTCTCTTTAGATCATTCAGGATTTCCTACTAGATTTGTTTACTTGAAACAGATTTTAGATGAATCAGTGATTGGAACAAAGATTGTATTAACCTTGTTATCCCTAACTCGTGGATTAAAACCCACAAAATTAGAAGATAAAAAGATTAAATACGATCTTGAATCTATAACCGCACCTAAGAAA…	2175	ATGAAAAATATAAAAATATTAATTGAATTAATCAAAAGATTAATTCAAGGTATTTTTGGTATCAATCATGCAGCAATAGTTACTGAATTCGTCTTGGATGTCCATAAGTTGTGA	114	12
ERR2195693	NODE 982	4	TTTCAAGACTAAAAACCCCCTTCTTTTTGGTTGAAGGGGAATAATGATATTAATATTATTATTCAGGAAGATTACATCTTAAAGTTCGCTCACATATCAGCCATACTTTGTGGCTTTATGTAAGTTCCTTTTACCACTTGATCTAACTCAACAGTTTGTAAATTGTTGATTAGAATTTGACCAATTCCTGAAAGTGTATATGAATCTGATATTGTTGCAGATCCATAATATACTTCAGTAACTTGGTTTTCAAGTTTGAAACCATTTTTTAATATTTTACCTATTTCAATTAAAGACTTGATTTTGTTCCTGTCTTTATTGAAAATAGATTCAATATTAAGATCACATATTTCTTTAGAAATATTATGAAGATCATTAAGATCTTCAAGTTTAATATTT…	ATGAAGAAAAATTATATCAAAATTCTATGAAGAATAATGATATTAATATTTCCTCAGGTAGATACATCTAAAATCCTTCGTCCTTATTTTAAATTAGTATTTAAACTAATTAAAAATAATGGATTAATCTATACAATCAAATATCTAAAAAGATGTCGTCTACATTGTACAAGATACATATGTGGACAACCTCTTTTTACTAATGATATGATGATTGGTATAGATAAAGAAGGATGACCAAAAGTTCTTCACTTCCTTAAGCCATTGGTTGATGGTAATATTTCTTCATTAAAGTATCTATTTACAATCTTGAACTTCACAAGAAGTTGAGATTTAAATAGTAATGAATGAAATAAAATACAACCTGATTATAAAAGTATAACTGATCCTCCAAAAGGA…	2142	ATGAAGAAAAATTATATCAAAATTCTATGA	30	10
ERR3412978	NODE 20	4	ATAGGGGGGGGATCAGGTTTCATCACCTGATCAGCTCCGGTCCCCTGTGATGAGGGAATCGACTATGCGCAATCCCCAGTCTAGGCCTTCTCTTGAGATTATCTTGAGAGATCTAGCTGCTTTATAATTGACAATTATAATAGACTTTAATCGCTATCGTAGTGAAAATTCTACGGATCCAATGGAGTCCTTGTATCTCGATGAAGATAACATCCTCAGGTCATAACGTGGGTTAATTCCCCGCGAATGATTCAAAACGAGACGTAGCCGTTTGGGTCTTGTCAAACATCCAATTTTATGCAATAATTACACAAAATCGAATATTCTGACAAGAAGGTAAACCATGAATGCGGCCGCTTCTTATGCGGCCGTTTTCACGATTTATTATCCTGACCTTAG…	ATGCGGCCGCTTCTTATGCGGCCGTTTTCACGATTTATTATCCTGACCTTAGGGCTTGAAATTTATCGATCCTACTTTGCTTTGCTGTTAAAGAGAATCATGAGACTTTATCAATCTCAGATACAGCGTAAGAACCTTAGATTTGTTTTTACATATCTAAAGGAAGCTTACACTGTGACCCTCTTTAATAGGGTTGGTCAACAATATACTCCAAAAGTAAGAGTATCTGTTGATCGATTAGGCTGACCGCGGATTATACCATTCCAGCTTCGGATTCTGCTGGGTGATAGATCCGTGTTTGTAGGTGTCTTATCCCATCTTGGGGTACATAGAGTTATTCCGTGATGACCAAAGGTTGATTTATCATCAATCTTGGACTCCTTTTCAGGAGTTTCTCGG…	2103	ATGCGGCCGCTTCTTATGCGGCCGTTTTCACGATTTATTATCCTGACCTTAGGGCTTGAAATTTATCGATCCTACTTTGCTTTGCTGTTAAAGAGAATCATGAGACTTTATCAATCTCAGATACAGCGTAAGAACCTTAGATTTGTTTTTACATATCTAAAGGAAGCTTACACTGTGACCCTCTTTAATAGGGTTGGTCAACAATATACTCCAAAAGTAAGAGTATCTGTTGATCGATTAGGCTGA	246	16
ERR3412979	NODE 1937	5	CACCGACCCCCCTTAAGGAATTCCATGCAGCCCTAACTAGTCCTGTTACTTTAAAGAGCTATATTGATAAATATAACCTCTCTTTAGTACAGGCAGTTGGGATTGCAGGGTTTGGTTATAAGGTGAAAGGATGGGTTTCTAACAGATCCGTATGGAAGTTAAATATCAAGATTAGATACTTAATTCTTCTGGATTCTCTTAATAACCCAAAATTTCTATACGAGTCTTTCTTGCATTTTAGAAAACACGTTTCCAATAAGGATGTGTTTATTACTAAAATGGTTGTGGACCTAAGAAACAAGTATTTTCAGAGATTTCATTCAGTGATCAGTGAGATCAGCAGAATGAATATCGCTCCTAATGCTCGAGACTTTGATGCACCAACAAAGGCTTGTAGAA…	ATTGATAAATATAACCTCTCTTTAGTACAGGCAGTTGGGATTGCAGGGTTTGGTTATAAGGTGAAAGGATGGGTTTCTAACAGATCCGTATGGAAGTTAAATATCAAGATTAGATACTTAATTCTTCTGGATTCTCTTAATAACCCAAAATTTCTATACGAGTCTTTCTTGCATTTTAGAAAACACGTTTCCAATAAGGATGTGTTTATTACTAAAATGGTTGTGGACCTAAGAAACAAGTATTTTCAGAGATTTCATTCAGTGATCAGTGAGATCAGCAGAATGAATATCGCTCCTAATGCTCGAGACTTTGATGCACCAACAAAGGCTTGTAGAAAACTTTATAACGATCTATATTGGACTGTTTACCAACCTTACGTTGTTAAAGTATCAATACTT…	921	ATTGATAAATATAACCTCTCTTTAGTACAGGCAGTTGGGATTGCAGGGTTTGGTTATAAGGTGAAAGGATGGGTTTCTAACAGATCCGTATGGAAGTTAAATATCAAGATTAGATACTTAATTCTTCTGGATTCTCTTAATAACCCAAAATTTCTATACGAGTCTTTCTTGCATTTTAGAAAACACGTTTCCAATAAGGATGTGTTTATTACTAAAATGGTTGTGGACCTAAGAAACAAGTATTTTCAGAGATTTCATTCAGTGATCAGTGAGATCAGCAGAATGAATATCGCTCCTAATGCTCGAGACTTTGATGCACCAACAAAGGCTTGTAGAAAACTTTATAACGATCTATATTGGACTGTTTACCAACCTTACGTTGTTAAAGTATCAATACTT…	702	1
ERR566382	NODE 1175	4	CCAAGGCGGTCTCCCACTCGAGCCCTCCTTTTGGCCGGGGAAGTCCCGAAAGGATCGCTACTCAGGGGATTATACATCACCTTAATAGCGTCCTTCCAGTCTTCCCTTCCTCAAGGGAGGTTATCGAGGGTGAAGGAAAAGTCCAGTACGATCTTGTCCACCTGACTAGCAATAGCCAGAAGGGGGACGTACTTTTCTAGATCCTCTCACCACAGGGAGCGTGCAGGGTTCATGAGCACTGACTCGCTTACCCGGTCATAATACCGGGCAAAGGAGTCAGGGCCCACAACCAGAGACTCCATAAGGAGATCCACCATCACCGTCCGGAGGAAGAAATTCCCCCAGACAGGTGAGGTCACCTGAGGTTCCACCTCACCTTCCGATAGGAAGGCTGGTGCG…	ATGGTTCCGCGATCTCTCCAGTCTTCCTGAGAGTCTGGTAGACTCTCTCCGGATTCTGGGGGGGCCGAATTTCTCGGCGTAGACTACCTCACGTCGAACCGTGAAGGGCTCATCACCCTCTTCGGGGACCCTGGGAAGGGTCGTATTCGGCGTGTGGCGGCCATCCAGGATGCTGAGGGGAAGTCCCGCGTTATTGCTCTGCTTGACTATTTTAGTCAAACAGCGCTGCGGCCTCTCCACCAGTACCTGTTTCGGATCCTGGCTTCTATTCCTCAGGATGTTACGTTCGACCAAGGATCCTTCGTCGACAAGGTGTCGTCGTGGCCGAGTGGGGAGTGGTATTCTGTTGACCTTTCTAAGGCAACAGACCGTTTCCCTCTCGACCTGATTACCCTTGTC…	1428	ATGGTTCCGCGATCTCTCCAGTCTTCCTGA	30	5
ERR566382	NODE 239	4	CGGTCACTTAGTGACCCTGAGACAAAAAACCTCTCAGCGGTTACAGACTGTCAGTTCTTCACTGCCCCAGAGCTGCGGCCCACGGTCATTAACGCGGTTGTTAACTCAATAGCGGACCGGGAATGTCAGTTGAAGGTAAATAATTATACAATGATAAAAACTACCTCTCAATGGCTTTTCAGAAGCAATAACTTTCTATCTCTTTTGAGATGGTTAGCTATAATTCTTGGACTACCGACGCACTTACATGGAGATTGTAAAATCTTTGTGTCACGTGTGTGTCACTTGCGAAGTTACTCTGGTCCTAAATATACTATTCAGATTCTTAAAGAGTCTCATAGAATTATGGCCAAATACTTAGCAGGAGAACCAGTAAAATCAGCTGAAATAGTTGGTTGT…	ATGATAAAAACTACCTCTCAATGGCTTTTCAGAAGCAATAACTTTCTATCTCTTTTGAGATGGTTAGCTATAATTCTTGGACTACCGACGCACTTACATGGAGATTGTAAAATCTTTGTGTCACGTGTGTGTCACTTGCGAAGTTACTCTGGTCCTAAATATACTATTCAGATTCTTAAAGAGTCTCATAGAATTATGGCCAAATACTTAGCAGGAGAACCAGTAAAATCAGCTGAAATAGTTGGTTGTGGTATCTCAAAATTAGGCTTACCAAAGATCCTACCTACCTCTTTTAGAAAAGAGATAGAGTCTGGTTCTCTGGAAACTATCCGTTTTTCCTTGACTATATTGTCTTTTTATAGAGCAATGTATCAGGAACCGGAGATGAAACTTGGTACG…	2355	ATGATAAAAACTACCTCTCAATGGCTTTTCAGAAGCAATAACTTTCTATCTCTTTTGAGATGGTTAGCTATAATTCTTGGACTACCGACGCACTTACATGGAGATTGTAAAATCTTTGTGTCACGTGTGTGTCACTTGCGAAGTTACTCTGGTCCTAAATATACTATTCAGATTCTTAAAGAGTCTCATAGAATTATGGCCAAATACTTAGCAGGAGAACCAGTAAAATCAGCTGAAATAGTTGGTTGTGGTATCTCAAAATTAGGCTTACCAAAGATCCTACCTACCTCTTTTAGAAAAGAGATAGAGTCTGGTTCTCTGGAAACTATCCGTTTTTCCTTGACTATATTGTCTTTTTATAGAGCAATGTATCAGGAACCGGAGATGAAACTTGGTACG…	1185	1
ERR566387	NODE 369	4	CGGCCATCCAGGATGCTGAGGGGAAGTCCCGCTTTATTGCCCTGCTTGACTACTTTAGCCAAACAGCGCTGCGGCCTCTCCACCAGTACCTGTTTCGGATCCTGGCTTCTATTCCTCAGGATGTTACGTTCGACCAAGGATCCTTCGTCGACAAGGTGTCGTCGTGGCCGAGTGGAGAGTGGTATTCTGTTGACCTTTCTAAGGCAACAGACCGTTTCCCTCTCGACCTGATTACCCTTGTCCTCGAAGGCCGTTTCCCTACTGAGTTTACATCAGCTTGAAGGAATGTCATGGTTGGTTACCCCTTCTCCAGTGATTCTGGGGAAGTTGAGTACCGAGTAGGCAACCCTATGGGAGCTTACTCTTCATGAGCATCTTTCGCCCTGGCACACCACTTTG…	ATGGTTGGTTACCCCTTCTCCAGTGATTCTGGGGAAGTTGAGTACCGAGTAGGCAACCCTATGGGAGCTTACTCTTCATGAGCATCTTTCGCCCTGGCACACCACTTTGTGATGTACCGGGTAGCCTGTGAACTTGGCCTGCAGTGGTCTACCCTCCGGTATGTAGTCCTAGGTGACGACATCCTTATCGGTGACTCTGCAGTTGGGAAGCGGTACATGACTCTGATCCAGGAACTCGGTGTCGAAGTCTCCCCGACTAAGACTTACATCTCTCACGAGGTGTCCGAGTTCGCTAAACGCTACCTCTATAAAGGCAAAGAGGTGAGCCCCCTTCCTATCTCCTCCGTATCGGAAACGCGCGAGGTCTCTGACCTTGTGGCGTCCCTTCTCGGTGCAAGA…	1272	ATGGTTGGTTACCCCTTCTCCAGTGATTCTGGGGAAGTTGAGTACCGAGTAGGCAACCCTATGGGAGCTTACTCTTCATGA	81	3
SRR10080825	NODE 1760	4	CCAGGGCCCTGGTTAGGGGCTCTGGTGTCAGGTCATTACACCTCAACTCTGGTCATAAGGCACTGGCACGGCTGTGTCAGGAGAGCACGTGATCTTCTAAACAAAATTGAAGAATATGAAAATCAACCAACGTAAGTACCCTCAGAGTGGGGAGGTTAATCCCACCCGGAGAGCACTCGTGCAACTAATCAAAGTTGCCACGTCAGTGGATCTTCAACACGAATCAGAGAGACTTTTCAGTCTCTACGATAAGTGGGTTAAGAATGAAGGTGTTAGGTCTGCAACCTTACGGTTGAAGGCCCTTCACCACATCGTTCTTAACCATTCCTTAGGACAGGTTCCACCCCAGTACCCCTTTATAGCTACAACTCAGGGTTTCCCCCGAGCGGTAGTGTATCT…	ATGAAAATCAACCAACGTAAGTACCCTCAGAGTGGGGAGGTTAATCCCACCCGGAGAGCACTCGTGCAACTAATCAAAGTTGCCACGTCAGTGGATCTTCAACACGAATCAGAGAGACTTTTCAGTCTCTACGATAAGTGGGTTAAGAATGAAGGTGTTAGGTCTGCAACCTTACGGTTGAAGGCCCTTCACCACATCGTTCTTAACCATTCCTTAGGACAGGTTCCACCCCAGTACCCCTTTATAGCTACAACTCAGGGTTTCCCCCGAGCGGTAGTGTATCTGAGGAAGTTTGTAACTTCCCCAGAAGGGATCCAAGCAGTTTTATCATTGCTTGGATACTGGAGAGGAGTTCGCTGTCCCGGTATCCCAGACCTAGAGAGCATTTCTGCTCTGTCG…	2121	ATGAAAATCAACCAACGTAAGTACCCTCAGAGTGGGGAGGTTAATCCCACCCGGAGAGCACTCGTGCAACTAATCAAAGTTGCCACGTCAGTGGATCTTCAACACGAATCAGAGAGACTTTTCAGTCTCTACGATAAGTGGGTTAAGAATGAAGGTGTTAGGTCTGCAACCTTACGGTTGAAGGCCCTTCACCACATCGTTCTTAACCATTCCTTAGGACAGGTTCCACCCCAGTACCCCTTTATAGCTACAACTCAGGGTTTCCCCCGAGCGGTAGTGTATCTGAGGAAGTTTGTAACTTCCCCAGAAGGGATCCAAGCAGTTTTATCATTGCTTGGATACTGGAGAGGAGTTCGCTGTCCCGGTATCCCAGACCTAGAGAGCATTTCTGCTCTGTCG…	2070	1
SRR10376307	NODE 104621	4	AATTGATGGTCATTATTCTTGACCGTATGGCTTACATGTATATATGTTACCATATATACAAATATACCATACCCTCCTTCTCTTCCAGAAGGATCTATGAATATAATCTACTAATTAAAGAAATTAGCGTAGGCATCATACATAGATTTCGGTGTTGATTTCACCGGTTCTTTGTATGTTCCTGCTTCCAATTCTCTTAATCTAGATAGATACATAGTTGAACTATTTACGATATTAGAAACTAAGTAATTACTTAGATCAAAATTGTAGGAATAATCTGATTCACCAATTGATGAACCATACATTATTTCTTCAGTTTGATTTATTTTTCTAAATCCTAAGTTAAATATTTTTCCAGTGTTTAGAAGAGAAAGCGTTTTATTCCTTTCTTTTCCTAAT…	ATGAAATGAATGAATTATCTAGGTGTTGAATTATCTGAAAGCAAAACACATGTATCAAAAGATACATATGAATTTGCAAAAAGATGATTCAGTAAAGGGAAAGAAATTACTGGATTACCTATGAGAGGAATTGTTAATAATATTAACAATCCTTTCATAGTAATGGTAAATCTCTATGACTTTTATAAAGTTAAAGGGAATTACATTAGTTCTTGTAAGAACCTTCCATGTATTCTTTCTTCTCTTTACAGAGGACTAAGTTTCAAATTATCAAAGAGATTTGATAATAGGAAATTTAGAATGAAGATCTATACTTTCCATAAATCACTTGACTATTCATTTGGTTATTCAACATATGATTCTCTAAGAGAATTGCTATGTTTGAATATACAAAATGAA…	987	ATGAAATGA	9	3
SRR10376307	NODE 108703	4	GCAGTCACAAGATCTAAAGAAGTACTTAAGTAATTCTTTTTGATTTTATAAAAATCATATAGATTTGTCAGTACTATGAATGGATTGTTAATATTATTAACAATTCCACTCATAGGTACTCCTGTAATTTCTATTCCTTTACTGATTCATCTCTTTGCAAACTCATATGTATCTTCAGATACATGTGTTTTTGCATCGGATGTTTCAACTCCTATGTAATTTATTCATTTAATATACATTTGGGCAACTTTATTGTTTTTTATAACAATATCATCACCCAACATTATGTAATCTTTAAATGAAAAATTATCATAGCCACATAATTTAGCACTTCAATGAAGTACTAAATGATGTGTTAAAGTAAAGGCTGCTCAAGAAGAATAAGCACCCATAGGTTGT…	ATGACTTTACTTACATTGACTAGATCTTTTGTTTTAGATTCTAAACAAAAAAAGAAACTTAGACCAGATTACTTGTCTATAACAAAACCAGGGTGTGAAAAGAAAATCATACCTACTGGTTTTATTAAGAGTTTTGTAAGGAATTTTAGACTTGAATCTAAAATTCACGACTTTGAAGAAAAAGATATTTATCTTTCAAACAAAGCTGGGCCAGAAGGAAAAGCTACATTTAGTTCATTAAGAACTATATGTAGTTATCCTTATGACCTCATACAAAATATATTAAATATAACAAGTGAATCCGGATCTAAGTTCTTTCTTGATAGTTATAAATTCCAGTGAGATAGAAAATGATATTCTACTCTTGGAAAACTTTCATTTATATATGATCCAGAGTGT…	1113	ATGACTTTACTTACATTGACTAGATCTTTTGTTTTAGATTCTAAACAAAAAAAGAAACTTAGACCAGATTACTTGTCTATAACAAAACCAGGGTGTGAAAAGAAAATCATACCTACTGGTTTTATTAAGAGTTTTGTAAGGAATTTTAGACTTGAATCTAAAATTCACGACTTTGAAGAAAAAGATATTTATCTTTCAAACAAAGCTGGGCCAGAAGGAAAAGCTACATTTAGTTCATTAAGAACTATATGTAGTTATCCTTATGACCTCATACAAAATATATTAAATATAACAAGTGAATCCGGATCTAAGTTCTTTCTTGATAGTTATAAATTCCAGTGA	342	9
SRR10376307	NODE 121858	4	TCGATAATTTAAGACTTAAACCTTTGTAAAGAGAAGATAATATACATGGAAGATTCTTAGTAGAACCTAGGTAATTTCCCTTGACTTTGTAAAAGTCATAGAGGTTTACCATTACTATAAATGGATTTTCGATATTTTCGACTATTCCATTCATAGGTAATCCAGTAAATTCTCTTCCTTTACAGAATCATCTTTTAGCAAACTCATATGTATCTTTAGATACATGTGTTTTACTATCAGATAATTCAACACCTAGATAATTCATTCATTTCATATAAGTTTTAGCGACTTTGTCATTTTTTATGACAATATCGTCACCTAAAATTATATAATCTGTAAAATTATCATAACCATTTAATTTTGCACATCAGTGTAAAACTAAATGATGGGTAAGTGTAA…	ATGGAAAAACCAAAATTTGATATAAAAAATATTTATTTATCAAATAAGGCAGGTCCAAATGGTAAGGCAACAAAGACTGCTTACAGTTCTTTACTGTCTTATAGTTATGATTTAATGGCTTCGTTATTTAAAATAACTGACCAATCAGGTATTGAATATTTCCAAAGTCAATACAATTATGCTTGGGAAAAGAATTTCCCTTCACAAAAATTGGGTAAACTTTCATTTATTTATGATCCTGAGTGTAAGTTAAGAATTGTTGCTATAGTAGATTACTATACTCAACTTTTTCTTAAACCTATACATGAAAAGATAATGAATAAACTTCAAAATCTTCCATGTGATAGGACTTATACTCAGAGTCCTTTAAATGAATGAAAGGACGATGGAAATATGTTT…	996	ATGGAAAAACCAAAATTTGATATAAAAAATATTTATTTATCAAATAAGGCAGGTCCAAATGGTAAGGCAACAAAGACTGCTTACAGTTCTTTACTGTCTTATAGTTATGATTTAATGGCTTCGTTATTTAAAATAACTGACCAATCAGGTATTGAATATTTCCAAAGTCAATACAATTATGCTTGGGAAAAGAATTTCCCTTCACAAAAATTGGGTAAACTTTCATTTATTTATGATCCTGAGTGTAAGTTAAGAATTGTTGCTATAGTAGATTACTATACTCAACTTTTTCTTAAACCTATACATGAAAAGATAATGAATAAACTTCAAAATCTTCCATGTGATAGGACTTATACTCAGAGTCCTTTAAATGAATGA	378	7
SRR10376307	NODE 143083	4	GGAGCCATCAAGTGGAACAAAACCGTTAGGAATTGTTTTACGAGATGACTTGTCGGTGACCCCCTAGTAAGTGCTGATGGTGTTAAGATGTCCAAAAGAATTAAAGGAATACCTAAGATTCTGGAGGATTTCTGGATTGAGGATCGTAAAGATCCGAGAGTAAGGAACATCCTAACACTGCTCAACATTACTAGGGCCATTCCCGGTGGGAAAGATCTAGGGCTTCAGTCAATTACTGGTGAATACACTGGTAGTTGAACTGAATCCGACTGAGACCCAAAAGTATTTGAAGGTTTCAGGCGGAGAGTCATCAATGTAAGAAAGGGGTACAAGCCCCCAGTTGATGAACGCAACCCATGGATCCTAACCACTAAGAATGGACCGTCAGGACACTCACTC…	ATGTCCAAAAGAATTAAAGGAATACCTAAGATTCTGGAGGATTTCTGGATTGAGGATCGTAAAGATCCGAGAGTAAGGAACATCCTAACACTGCTCAACATTACTAGGGCCATTCCCGGTGGGAAAGATCTAGGGCTTCAGTCAATTACTGGTGAATACACTGGTAGTTGAACTGAATCCGACTGAGACCCAAAAGTATTTGAAGGTTTCAGGCGGAGAGTCATCAATGTAAGAAAGGGGTACAAGCCCCCAGTTGATGAACGCAACCCATGGATCCTAACCACTAAGAATGGACCGTCAGGACACTCACTCACGACCTGCTACGAGGAGCTAAAACTCCTTGATAGGGGTCTTGAGGATGCCATAGCCGTTATTCTAGGAGAAAGTACCATAGATAAG…	945	ATGTCCAAAAGAATTAAAGGAATACCTAAGATTCTGGAGGATTTCTGGATTGAGGATCGTAAAGATCCGAGAGTAAGGAACATCCTAACACTGCTCAACATTACTAGGGCCATTCCCGGTGGGAAAGATCTAGGGCTTCAGTCAATTACTGGTGAATACACTGGTAGTTGA	171	6
SRR10376307	NODE 14594	4	CTCCGGGAACAAGTAGCCCTTCTGAAGCTTTTCCATGTTCGGATTGCGAAGAACGCTGGTCCGAGCAGCTTCAGTTTTCACTACATGAGGTGCAGTAACATCCAGTGGAAGGGCAGCCTTCTCAAGGATCTTGGAGATCATATTTGCCGGCATGGATGGAGCTTGTTGATTGGTCTATACTAGCCAGAAAGCTTGGGGCGAGCTATAGAACGTGATGTCCTTGCTAGGCTAATAGCAGTTGGATGCAAAAGGTTGAGCTCCTGATGGACGTGTTTGCAGTGTCGGAGCTGGCATCACCAGTCCCCCCGTTTAACGGGTTCTTTTACAAGGACACGTAACGGTGAAAAGTAGTTCTTTAAGGACTTCTTTAGGTACAAGGTAGGACTAGGAGACCATATC…	ATGAAATATATTAAGCTCACCACCAATGCAACTCCGAAGACAAGGATTGAAAACCTTACGGTGTGGATGAATAATCAGTCCACTTTCCGTAAAGTCGTAAACCTTGTTGTCCTCCTATGTTGACAAGAGTCTTTTCGTAAGAATTACAGTGATCTCTCAGCCAGAATTGTGAAACTCTGGATCCATGGTAAGAAGCCCTTTGTGGTAAAATACCTCAAAGTGTGCTATCTTATGGTGGTTGCGTGGATTTCGGATAAAACCTACGTCCGCGCCCCAGGAGACCCACTGGTGTCTTCCGATAAGTACGGGCTGCCATCCATTATCCCTCTCGATATGAGACGCTCCATGAGTATTGACTCACGTCGCGATCGAGACTGGCATATGGTGCAGGCGGTGCTC…	2397	ATGAAATATATTAAGCTCACCACCAATGCAACTCCGAAGACAAGGATTGAAAACCTTACGGTGTGGATGAATAATCAGTCCACTTTCCGTAAAGTCGTAAACCTTGTTGTCCTCCTATGTTGA	123	8
SRR10376307	NODE 14595	4	CGACATCCGAAAGGATTCGCAAACCGCCTCTTGGTTATCGATAAACGTAATTCCGTTTTAGTGTAATCAAGAGAGTCTATCGGCCATATAGCCCCAAACGCTACGGATTCCTAGAGGAAAATATCTAGGATGACCGCAACGCTAGAGCTACCTTCCACCCTCACGGGTGGGTGGGACACTTTAGTAAGCGTGGCCTAACAGAGTGGGTATGTTCCCATCTGATGAGAAGAACTCGTGAATAAAAGTCACATTTCTATGACTTTTAATGCCATTAGGGGAAACCCTCTTGGAAACTCGGGAACGATCCTCATCATTGCATTGAAAGTGGTTAACACGTTCCACAATTTAAATTAATAAATCATGAAATATATTAAGCTCACCACCAATGCAACTCCGAAG…	ATGAAATATATTAAGCTCACCACCAATGCAACTCCGAAGACAAGGATTGAAAACCTTACGGTGTGGATGAATAATCAGTCCACTTTCCGTAAAGTCGTAAACCTTGTTGTCCTCCTATGTTGACAAGAGTCTTTTCGTAAGAATTACAGTGATCTCTCAGCCAGAATTGTGAAACTCTGGATCCATGGTAAGAAGCCCTTTGTGGTAAAATACCTCAAAGTGTGCTATCTTATGGTGGTTGCGTGGATTTCGGATAAAACCTACGTCCGCGCCCCAGGAGACCCACTGGTGTCTTCCGATAAGTACGGGCTGCCATCCATTATCCCTCTCGATATGAGACGCTCCATGAGTATTGACTCACGTCGCGATCGAGACTGGCATATGGTGCAGGCGGTGCTC…	2397	ATGAAATATATTAAGCTCACCACCAATGCAACTCCGAAGACAAGGATTGAAAACCTTACGGTGTGGATGAATAATCAGTCCACTTTCCGTAAAGTCGTAAACCTTGTTGTCCTCCTATGTTGA	123	8
SRR10376307	NODE 14596	4	CTCCGGGAACAAGTAGCCCTTCTGAAGCTTTTCCATGTTCGGATTGCGAAGAACGCTGGTCCGAGCAGCTTCAGTTTTCACTACATGAGGTGCAGTAACATCCAGTGGAAGGGCAGCCTTCTCAAGGATCTTGGAGATCATATTTGCCGGCATGGATGGAGCTTGTTGATTGGTCTATACTAGCCAGAAAGCTTGGGGCGAGCTATAGAACGTGATGTCCTTGCTAGGCTAATAGCAGTTGGATGCAAAAGGTTGAGCTCCTGATGGACGTGTTTGCAGTGTCGGAGCTGGCATCACCAGTCCCCCCGTTTAACGGGTTCTTTTACAAGGACACGTAACGGTGAAAAGTAGTTCTTTAAGGACTTCTTTAGGTACAAGGTAGGACTAGGAGACCATATC…	ATGAAATATATTAAGCTCACCACCAATGCAACTCCGAAGACAAGGATTGAAAACCTTACGGTGTGGATGAATAATCAGTCCACTTTCCGTAAAGTCGTAAACCTTGTTGTCCTCCTATGTTGACAAGAGTCTTTTCGTAAGAATTACAGTGATCTCTCAGCCAGAATTGTGAAACTCTGGATCCATGGTAAGAAGCCCTTTGTGGTAAAATACCTCAAAGTGTGCTATCTTATGGTGGTTGCGTGGATTTCGGATAAAACCTACGTCCGCGCCCCAGGAGACCCACTGGTGTCTTCCGATAAGTACGGGCTGCCATCCATTATCCCTCTCGATATGAGACGCTCCATGAGTATTGACTCACGTCGCGATCGAGACTGGCATATGGTGCAGGCGGTGCTC…	2397	ATGAAATATATTAAGCTCACCACCAATGCAACTCCGAAGACAAGGATTGAAAACCTTACGGTGTGGATGAATAATCAGTCCACTTTCCGTAAAGTCGTAAACCTTGTTGTCCTCCTATGTTGA	123	8
SRR10376307	NODE 165515	5	TCGCAAACAATCTTATCTTACCGGCAGCTTCAGTCTTCTTAGATAGTCTACCTAACTTTAAGTTAGATAGAATTACTTTATCTTTAGGATTAGTAAAAGTCTGTATTCAGTCAGGAATTATAGAGATTTCCTTTTGAAGGAGCTCATATAATTCATGTCCGGTTGTTCTAGCTAGGATCTCAAAACTCTGAAGTAGACCCGGGTTCTCCTTAAACGCATAAGCGTCTAGGGTTACACCTTGGGAACTTACTTTAGAATTGGGACCAGCTTTAACAGAAGGTATCAAAGCCCCACTGGGTATAATACTATATCCGAAACATCGGAGTCTAGTTAATCCAGATCTGACGGTTCATTCAGGTAGTGTTTTAGAACTACCCGTAAACTCATCAGTTATGGTGT…	TTGGGTTATAGGATAGTATGGACGAAAGACCTACTAGTTAGAAATAACTGGTTGTATATCTGTATATTAAAAATGAAAAATAAATTCTTCAAATCTAATTCTACAGAGGCTGTGTGGAACAAGAAAGGGTTAAGATTACCAAAATTTAAACTTAATAAATTGAGTAATTTTGCCCGGATCTTGCTCTGGCTGCTTTCTGAAAACGACATGAAACGATTCATCTTCCAGATGATTTCTACTTTTCATACCATAAACAAAAATAGTGGAACACTATTTTTGGTTGGTTATTTAAAGGAGAGTCATCGTCTGGTGATGAAACAAGTGAGTGGTAACCCCGAAGAGTGTAGCACAACTCCTAGGGTAGCCACTCGTCGTGGACTACCACTAATTATTCCTGGA…	903	TTGGGTTATAGGATAGTATGGACGAAAGACCTACTAGTTAGAAATAACTGGTTGTATATCTGTATATTAAAAATGAAAAATAAATTCTTCAAATCTAATTCTACAGAGGCTGTGTGGAACAAGAAAGGGTTAAGATTACCAAAATTTAAACTTAATAAATTGAGTAATTTTGCCCGGATCTTGCTCTGGCTGCTTTCTGAAAACGACATGAAACGATTCATCTTCCAGATGATTTCTACTTTTCATACCATAAACAAAAATAGTGGAACACTATTTTTGGTTGGTTATTTAAAGGAGAGTCATCGTCTGGTGATGAAACAAGTGAGTGGTAACCCCGAAGAGTGTAGCACAACTCCTAGGGTAGCCACTCGTCGTGGACTACCACTAATTATTCCTGGA…	555	2
SRR10376307	NODE 19193	4	GGCCCCTTCAGATTTAACTGAAATATCTTAAAGGAATTATTCGTTTAGCACGAATAATAAAGCTCTTTTATTACTCTATGGCAGTTACTGTCGAGCTTTTAAAAGGCGTACTACTATTAGATACGCTGTAGCTGCAGTTCTACCATAAATTTGTTATTCCAATACAGTTCAAGATCCATTTCTTGTACGGCTAAGCTATCAGAATACCAAAGATGCTTATTGATATCGAAACCATGTCATTCATTGACTGGCGGCAATACTTTAAGTACCTCTTTTAAGGTTTCATAGCTAGTTCTTAGATTCTCCTTATCTTTCCAATCAATACTAGAAACTACTATTGATGTAAGATAGGAGGCCATGATTCTTTCATACCTGAACTCACCTGGGAACTCTTTTAAA…	ATGTATGGTCTACCTACTATAATACCCTTTAGTTATAGGAAAATTATGAGAATCTTCATCGATTACGGTCGGGGGAGTTCGGGTCGTAACCAAGAAATCAAGAAGGTTTCTTGCGACTTGGATATAACCAGTACCCCACTGGACAATAATGAAGAGATTATCTTAGGTTTTCCCTATAAATATCAATTAAGGTGTATTAGAGCAGTTCTTACTTTACTTTCAATTTACAGAGTATTTCCAACGAAACCAAAAGTTTCTTTGGATACTATCACTTCACCGCAAGGTGAATATGATGTTTCCGTATTGCCTGAACAGGCATTACGTGAATCTGTGAAGGAACTAGTTCCTTCTTTAGAATTGAAAGTAGGGAAGTCATACTTAATCGGTGGTGAGTCGGCA…	2016	ATGTATGGTCTACCTACTATAATACCCTTTAGTTATAGGAAAATTATGAGAATCTTCATCGATTACGGTCGGGGGAGTTCGGGTCGTAACCAAGAAATCAAGAAGGTTTCTTGCGACTTGGATATAACCAGTACCCCACTGGACAATAATGAAGAGATTATCTTAGGTTTTCCCTATAAATATCAATTAAGGTGTATTAGAGCAGTTCTTACTTTACTTTCAATTTACAGAGTATTTCCAACGAAACCAAAAGTTTCTTTGGATACTATCACTTCACCGCAAGGTGAATATGATGTTTCCGTATTGCCTGAACAGGCATTACGTGAATCTGTGAAGGAACTAGTTCCTTCTTTAGAATTGAAAGTAGGGAAGTCATACTTAATCGGTGGTGAGTCGGCA…	426	7
SRR10376307	NODE 21711	4	GCCTAGCTTAGGCATAGCTTCTGCTCCCCACTTTCGTGAATAAACTCTCGGAAAGAGAGCCACATTTGGGAGTATGCCCGCAATGAGGCACCAAGCACCAACGCCTTTCAGGTCAGTCGACCGATCGGCGTCTTTGTGGTACGTGATGCCATCCGGCATTACTAGTCCACTTGGTCATTGCTATAGGGTTGATAACCCCTTTTGCACCACTTTGCAACTGAAAACTAAACATCTAATACATCATAGCCACGAGCTATTAAAACTAATAACTGTAACTACAATGCTTAAACGAAAGTTTTCAATTCCTCAAGACCGGCAACTTAAAGATGTAACTCTTCTTAAAAGAGAACTTCTTAAGTATGTCCGGTTCGCGGGAGCTCTGATGAACCAATCCACTTT…	ATGCCCGCAATGAGGCACCAAGCACCAACGCCTTTCAGGTCAGTCGACCGATCGGCGTCTTTGTGGTACGTGATGCCATCCGGCATTACTAGTCCACTTGGTCATTGCTATAGGGTTGATAACCCCTTTTGCACCACTTTGCAACTGAAAACTAAACATCTAATACATCATAGCCACGAGCTATTAAAACTAATAACTGTAACTACAATGCTTAAACGAAAGTTTTCAATTCCTCAAGACCGGCAACTTAAAGATGTAACTCTTCTTAAAAGAGAACTTCTTAAGTATGTCCGGTTCGCGGGAGCTCTGATGAACCAATCCACTTTCGACAAAGAGTTTCGGACTCTTGGGAAAGCGATCCTTCGAATATGAACGCTTTCAGGGAAAACACATACTGTG…	2421	ATGCCCGCAATGAGGCACCAAGCACCAACGCCTTTCAGGTCAGTCGACCGATCGGCGTCTTTGTGGTACGTGATGCCATCCGGCATTACTAGTCCACTTGGTCATTGCTATAGGGTTGATAACCCCTTTTGCACCACTTTGCAACTGAAAACTAAACATCTAATACATCATAGCCACGAGCTATTAAAACTAATAACTGTAACTACAATGCTTAAACGAAAGTTTTCAATTCCTCAAGACCGGCAACTTAAAGATGTAACTCTTCTTAAAAGAGAACTTCTTAAGTATGTCCGGTTCGCGGGAGCTCTGATGAACCAATCCACTTTCGACAAAGAGTTTCGGACTCTTGGGAAAGCGATCCTTCGAATATGA	372	10
SRR10376307	NODE 22342	4	AGGCCATCCTCGAAAGAGAATACCTTGGCGCCGTTAGCATGTGGTAGCATTCCCCACGCCGACCTTCATCTGGTTATCAGTTTACCAGAGATCAAGTCAATGGCTCGAAAGACCTTCCCATAGGAAAACCATCCTATGCAAACAGGTTGATTAGAACCATGCCTACCTATTCCCCCTGAGATTGGGGGACTTGTTATCACCTCTTCATCACTGATCTTTGATGATAGGATGTAGACCTGTGCTAGCGACTCGGGTCACGCATTCGTGAGAATGTGATACCAAGTTCTTATAAACATAATCTAAAGCTACTAAATACAATTTTAATATATTTAATGGTTTTAAAATAAGTCATAAGAAAACACTAGACCAAAAACATTGAATTAAACTCTCAGAGTTTAA…	ATGAAAGAAGCCATGAGACTAACTGTTCAAGCACTTAGTGGGTCTCCATCTAAATCTAATCCTTTAAAGACTAGAGTAAAGGTGGACTACACTGGTTTCCCAACAATTATACCTCTTAATCTTCGAAAAATACTAAGAGAAGGTCAAACTTCATCTTTTGTATTTCCTCAAAGAGAAAGGGATATAAGAGCGGTTCTAACAGTCTTATCTATCTATAGAGTATTTTCTACGAAGGTTAAAGTTGATTTATCAACGATAGTTGAGCCACTTAAAGATTTCTCTGTTGAAACTTTAAGTCCAGCTCTACTAAAACCTGCGATTAACGATCTTACTCAGAATGGAAAGATAAGGTTGACCCAAAGAAGCATTTCACTAATTGGAGGTGAATCTGCAGGACCA…	1959	ATGAAAGAAGCCATGAGACTAACTGTTCAAGCACTTAGTGGGTCTCCATCTAAATCTAATCCTTTAAAGACTAGAGTAAAGGTGGACTACACTGGTTTCCCAACAATTATACCTCTTAATCTTCGAAAAATACTAAGAGAAGGTCAAACTTCATCTTTTGTATTTCCTCAAAGAGAAAGGGATATAAGAGCGGTTCTAACAGTCTTATCTATCTATAGAGTATTTTCTACGAAGGTTAAAGTTGATTTATCAACGATAGTTGAGCCACTTAAAGATTTCTCTGTTGAAACTTTAAGTCCAGCTCTACTAAAACCTGCGATTAACGATCTTACTCAGAATGGAAAGATAAGGTTGACCCAAAGAAGCATTTCACTAATTGGAGGTGAATCTGCAGGACCA…	660	5
SRR10376307	NODE 22730	4	GTCGGACTCATTGGTCCGGGTTTGTCCCAGATTAACATCTGGGATAATGCCTTGAAGACAGTCGTCTTGCAAGACCCCCATCTATATTGTTAACCGTATAGATGAACGGGTGGCCCTTTCTAAGCTTTGAATTATTGAAGCTTGGGCAGGTCGGACTCATTGGTCGAGTTAATTGCTCGTATCATTTCCTTAAACATCCTTGCATTGAAAGCTTGGAGTGCGTCAGGACCAATCGAAAGATTGGATTGGGGTAGCTTATCAGCACCTCACTCTGCAAACGTGGCTTCCATAAGAACCATGATTTCAGCCTTGACTCTAAGCATCAGGACAGACGTTCGAACACGTCCGTCGTTACCGACGGGCACATTACTTAGGGGGACCGCTCGTAGGAGTTTACCT…	ATGAATCTATTTAAGAAACTGGTTTGGCTTCTTAAAGTCCATCCACATGATGTCGGTGTCACTCGGAGTTCAGTGCTAGAAATTATGGCCCTATTTGATCGTCTATCCCGTACACGCGGTCGGAGGTTTGCTGTATCCTATATTAAGGGTATACGTCTCATCGTTACTCGCTTCATTACAAGGCATCCAATGTCTAAATATCCCCACATTCGTATCTCAAATGGTCTTCCATCACGTCTCCCTAAGGAGATGGTGAATGCCCTTCGGACAGAACGGGTTGAATCTTTCCAGTGGATCCTCACTATCCTAACCTTCACTAGATGTTTCACTCTTCCAGTCATCGGAGACTATGCGCCCATCACAGATGAATGACTTGGTACTATTCCTCAAGATCTTAAG…	2118	ATGAATCTATTTAAGAAACTGGTTTGGCTTCTTAAAGTCCATCCACATGATGTCGGTGTCACTCGGAGTTCAGTGCTAGAAATTATGGCCCTATTTGATCGTCTATCCCGTACACGCGGTCGGAGGTTTGCTGTATCCTATATTAAGGGTATACGTCTCATCGTTACTCGCTTCATTACAAGGCATCCAATGTCTAAATATCCCCACATTCGTATCTCAAATGGTCTTCCATCACGTCTCCCTAAGGAGATGGTGAATGCCCTTCGGACAGAACGGGTTGAATCTTTCCAGTGGATCCTCACTATCCTAACCTTCACTAGATGTTTCACTCTTCCAGTCATCGGAGACTATGCGCCCATCACAGATGAATGA	372	8
SRR10376307	NODE 22741	4	CTCGAAAAAGCCTGATATCATCTTTCTTAATGAAAATTAAGTTAAAGGTGAGACTTGCCATTAATGGCCCCACGGTCGCCTTCGAATCCTTAAATGGATTGATCCAGTCTAGATTAACCTCTGAACTACGGATAAAACAATTCAGAATCTGAATTGCCCTAGTTACGTTAATTGCCTAATGGCTATACCTATAAGATAGGTCTATTGGCTAAGAGTAAAACAATATGAGACTTTTACGATGTTTAATTATTTTAAAACTAGTAAAAGGTCTAAGATCTCATCAAAGGCTTGAATCTCTTTAAGAGAGATCAAGCCTTTCTTTGATGAGGTCATCTGAGTTTCGCGTATGTCAATATTAAAAGATGAGCTTAGTATTTTACAGAAAAGATTAACAACTTT…	ATGTTTAATTATTTTAAAACTAGTAAAAGGTCTAAGATCTCATCAAAGGCTTGAATCTCTTTAAGAGAGATCAAGCCTTTCTTTGATGAGGTCATCTGAGTTTCGCGTATGTCAATATTAAAAGATGAGCTTAGTATTTTACAGAAAAGATTAACAACTTTGATTAAGAAATCTGGTTTTCAATTTACTTTTAAGTATATGAAGACCGTTCTTCACCTTGTTGTTAGATTCTTGTCTGGAAGACCTTTATTGGTATACGCCCCGAAAGGGATGCCGTATATTAGTATTGATTCTTACGGTTTACCAAAAGTTTTGCCCCTTCAACTTCGTCACTTTCTAAAAAGATGTGATTTAGCTAAAGATTCAAAGCATTTGGGAGCCATACTTTCTATAATTTCT…	2214	ATGTTTAATTATTTTAAAACTAGTAAAAGGTCTAAGATCTCATCAAAGGCTTGA	54	14
SRR10376307	NODE 23281	4	AATTGATGGTCATTATTCTTGACCGTATGGCTTACATGTATATATGTTACCATATATACAAATATACCATACCCTCCTTCTCTTCCAGAAGGATCTATGAATATAATCTACTAATTAAAGAAATTAGCGTAGGCATCATACATAGATTTCGGTGTTGATTTCACCGGTTCTTTGTATGTTCCTGCTTCCAATTCTCTTAATCTAGATAGATACATAGTTGAACTATTTACGATATTAGAAACTAAGTAATTACTTAGATCAAAATTGTAGGAATAATCTGATTCACCAATTGATGAACCATACATTATTTCTTCAGTTTGATTTATTTTTCTAAATCCTAAGTTAAATATTTTTCCAGTGTTTAGAAGAGAAAGCGTTTTATTCCTTTCTTTTCCTAAT…	ATGAATAGAAACTTATATAACATAACAGTTAAGCTATGTAATATAATCTATCCAACTCTTAATCCAGTAGATTATCTGAACCCCTATTTTAAACTATTAAATAATCTTTTAAATAATCAAGGTCTTATTAAGACAGTGAAGTATTTAAAAACATGTAGACTACATTGTACTAGGTACATATGTGGATCTCCATTATTATTTAATAAACTTAAAATAGGTTTAGATACTGAGGGGTGACCAAAACAATTAAGTTTTCTTAAACCCTTAGCTAATGGATCACTTGAAGAAAAGAAGTTTTTAATGACTATCTTAACTTTGAGTAGAACCTTAGAAGCTAAAGGAAAAGAAAAACTTAAAATCAAACCTGATTACGATTCAATAACAAAACCAAGTAAGGTA…	2166	ATGAATAGAAACTTATATAACATAACAGTTAAGCTATGTAATATAATCTATCCAACTCTTAATCCAGTAGATTATCTGAACCCCTATTTTAAACTATTAAATAATCTTTTAAATAATCAAGGTCTTATTAAGACAGTGAAGTATTTAAAAACATGTAGACTACATTGTACTAGGTACATATGTGGATCTCCATTATTATTTAATAAACTTAAAATAGGTTTAGATACTGAGGGGTGA	237	9
SRR10376307	NODE 24905	4	CGGGGGTAAAACCCCAGTGGCATTACTGCCACTCCGGTTCCAATTTGGCCGACGAAAGTCGAACTAACAAATAAAAATCAATGATGAGAAATACAAATCAAAGAACACTTATAATCATAAGGCTCTTTAATCTGCTTTTCAGCATCAAGATTTCATTCGTTGTCCGTTTCCTTAAGGATTTCAATGATTTAAGGATGAAAAGTGGTATCAAATATGCCATAAATTATATGAAAGTCGCAAGACTCCATATAACTAGGTATATTTGTGGAAAACCACTTAAATCCAATAATTCATTGGTATCCCTAACGAAAGATTATTTTCCAAAACGTTTCTTGTATTTAAAACAATATATAGATAATCCAAAGACCTCTAAAGATCTAAGGGCTATCTTGACATTGT…	ATGATGAGAAATACAAATCAAAGAACACTTATAATCATAAGGCTCTTTAATCTGCTTTTCAGCATCAAGATTTCATTCGTTGTCCGTTTCCTTAAGGATTTCAATGATTTAAGGATGAAAAGTGGTATCAAATATGCCATAAATTATATGAAAGTCGCAAGACTCCATATAACTAGGTATATTTGTGGAAAACCACTTAAATCCAATAATTCATTGGTATCCCTAACGAAAGATTATTTTCCAAAACGTTTCTTGTATTTAAAACAATATATAGATAATCCAAAGACCTCTAAAGATCTAAGGGCTATCTTGACATTGTTCTATTATACAAGAAGCGTTATTCCCACAAAAGAGGAATCTAAGAAACTAAAACCAGACTTTAGTACAATAACTAAGCCA…	2163	ATGATGAGAAATACAAATCAAAGAACACTTATAATCATAAGGCTCTTTAATCTGCTTTTCAGCATCAAGATTTCATTCGTTGTCCGTTTCCTTAAGGATTTCAATGATTTAAGGATGAAAAGTGGTATCAAATATGCCATAAATTATATGAAAGTCGCAAGACTCCATATAACTAGGTATATTTGTGGAAAACCACTTAAATCCAATAATTCATTGGTATCCCTAACGAAAGATTATTTTCCAAAACGTTTCTTGTATTTAAAACAATATATAGATAATCCAAAGACCTCTAAAGATCTAAGGGCTATCTTGACATTGTTCTATTATACAAGAAGCGTTATTCCCACAAAAGAGGAATCTAAGAAACTAAAACCAGACTTTAGTACAATAACTAAGCCA…	432	8
SRR10376307	NODE 25648	4	CCTCATACGAGGGAAAATCGGTGAACACCACGGGCTTAACCGCTCGTCTCCACAGTAAAGGATTACAGACTCAAGACACCTTTCAAGGTGACCGGCCTCTTAGAACAGTGACTCTATACCTCTGCGTTAAATCGCCATTTGTTAAGGGATTGGTACTCCTAAGACAAAGAGATGTGGGTCATTGGGATATTGTATTAATTAGTGCAGTATCTCTTTGTGGTCACCTCTATTATAATGAATTAACACCAACAAAATTATGAATCTATTTAAGAAACTGGTTTGGCTTCTTAAAGTCCATCCACATGATGTCGGTGTCACTCGGAGTTCAGTGCTAGAAATTATGGCCCTATTTGATCGTCTATCCCGTACACGCGGTCGGAGGTTTGCTGTATCCTATAT…	ATGAATCTATTTAAGAAACTGGTTTGGCTTCTTAAAGTCCATCCACATGATGTCGGTGTCACTCGGAGTTCAGTGCTAGAAATTATGGCCCTATTTGATCGTCTATCCCGTACACGCGGTCGGAGGTTTGCTGTATCCTATATTAAGGGTATACGTCTCATCGTTACTCGCTTCATTACAAGGCATCCAATGTCTAAATATCCCCACATTCGTATCTCAAATGGTCTTCCATCACGTCTCCCTAAGGAGATAGTGAATGCCCTTCGGACAGAACGAGTTGAATCTTACCAGTGGATCCTCACTATCCTAACCTTCACTAGATGCTTCACTCTTCCAGTCATTGGAGACTATACGCCCATCACAGATGAATGATCTGGTACTATTCCTCAAGATCTTAAG…	2118	ATGAATCTATTTAAGAAACTGGTTTGGCTTCTTAAAGTCCATCCACATGATGTCGGTGTCACTCGGAGTTCAGTGCTAGAAATTATGGCCCTATTTGATCGTCTATCCCGTACACGCGGTCGGAGGTTTGCTGTATCCTATATTAAGGGTATACGTCTCATCGTTACTCGCTTCATTACAAGGCATCCAATGTCTAAATATCCCCACATTCGTATCTCAAATGGTCTTCCATCACGTCTCCCTAAGGAGATAGTGAATGCCCTTCGGACAGAACGAGTTGAATCTTACCAGTGGATCCTCACTATCCTAACCTTCACTAGATGCTTCACTCTTCCAGTCATTGGAGACTATACGCCCATCACAGATGAATGA	372	8
SRR10376307	NODE 25836	4	CGTGGAATAACTGGTTTTTACACCGTATTGTTTTATAAACAATACCCACCCTCTTTATAGTGAGGGTTCTATGTAACCTTATGAGTCCCAGAAACTGGCTCAGGCGTTTGCTGTTTGTTCTGGAGTTTTTACTTCCGGAACAACATAAACACCTTGGTCCAGTTGTTCTAGTTCCTTAAGTTTTATAGAATAATCTCTCTCGATTCTATTGAATAAATCACTGTTTGAGGTATATGTGGATTCAACACTTGCTGAACCATAGTATATCTCATCAGTTTCATTTATTCCTTTGAAACCGAGACTAAATATCTTTCCTGTATTTAGTAATTCGAGAGTTTTGTTTCTCTCCTTACTAAACACGTTATCGATATTTAGCATCAATAGATCCTTGGATTTCTG…	ATGAGAAAATTAATGTATAACATAGTAGTTAAACTATGTAAACTTATCTTCCCAAATGTTCAAGTTCAAGTTTATCTGAATCAATATTTCAAATTATTGACTAGATTAATAAGAACTCAAGGTTTAATTAAAACCGTTAAGTATCTTAAACAGTGTAGACTACATTGTACAAAATACATATGTGGTCAACCACTTCTATTCAATAAAATGAAAATTGGTTTAGATCCTTCAGGTTGGCCAAAATCCCTTTCATTCCTTAAAGATTTGGCTAGAGGTTCTTTAGAAGAAAGGAAGTTTTTAATGACTATCCTTACTCTTTCAAGAACTCTTAAACCAAATAACAAGGAAAGAAAGCTTCTGAGACCTGATTACGACTCTATTACTAGACCAGGTAAGATT…	2166	ATGAGAAAATTAATGTATAACATAGTAGTTAAACTATGTAAACTTATCTTCCCAAATGTTCAAGTTCAAGTTTATCTGAATCAATATTTCAAATTATTGACTAGATTAATAAGAACTCAAGGTTTAATTAAAACCGTTAAGTATCTTAAACAGTGTAGACTACATTGTACAAAATACATATGTGGTCAACCACTTCTATTCAATAAAATGAAAATTGGTTTAGATCCTTCAGGTTGGCCAAAATCCCTTTCATTCCTTAAAGATTTGGCTAGAGGTTCTTTAGAAGAAAGGAAGTTTTTAATGACTATCCTTACTCTTTCAAGAACTCTTAAACCAAATAACAAGGAAAGAAAGCTTCTGAGACCTGATTACGACTCTATTACTAGACCAGGTAAGATT…	645	7
SRR10376307	NODE 27266	4	TGGAAAAATGGAATGGCTTATTTAAGTAAATACTTAAAGAGCTGTTTCATTTATACCTGTAAATTTGTCGCGAAGGATCCCATGTTAATAAATTCTCATTCATATGGTTTGGCCATTTCGTTAACACGAAGTGGCTTACCTCGAATCTATCCTGTTTACTTTCGTAACAGAATTAGATCTTTGGATAAGAATATTATTAAGTATGTTCTAACCTTATGTAATTTATACCGAGTATTAGATTTCCAAGGGAATCTAAAACTAAGTACTATTACAGAAGGTTCTGATTTTACTATCCCTGAAGGATTTGCCGATTGGTTACGAATTCTCAAAGAAGATGAATATCTTCCTAATGATTTCGAAATCACTAAGGCATTTAATCCTTTTTTAATCGAAACCAGT…	ATGGCTTATTTAAGTAAATACTTAAAGAGCTGTTTCATTTATACCTGTAAATTTGTCGCGAAGGATCCCATGTTAATAAATTCTCATTCATATGGTTTGGCCATTTCGTTAACACGAAGTGGCTTACCTCGAATCTATCCTGTTTACTTTCGTAACAGAATTAGATCTTTGGATAAGAATATTATTAAGTATGTTCTAACCTTATGTAATTTATACCGAGTATTAGATTTCCAAGGGAATCTAAAACTAAGTACTATTACAGAAGGTTCTGATTTTACTATCCCTGAAGGATTTGCCGATTGGTTACGAATTCTCAAAGAAGATGAATATCTTCCTAATGATTTCGAAATCACTAAGGCATTTAATCCTTTTTTAATCGAAACCAGTGGTGCTTGTTCT…	2040	ATGGCTTATTTAAGTAAATACTTAAAGAGCTGTTTCATTTATACCTGTAAATTTGTCGCGAAGGATCCCATGTTAATAAATTCTCATTCATATGGTTTGGCCATTTCGTTAACACGAAGTGGCTTACCTCGAATCTATCCTGTTTACTTTCGTAACAGAATTAGATCTTTGGATAAGAATATTATTAAGTATGTTCTAACCTTATGTAATTTATACCGAGTATTAGATTTCCAAGGGAATCTAAAACTAAGTACTATTACAGAAGGTTCTGATTTTACTATCCCTGAAGGATTTGCCGATTGGTTACGAATTCTCAAAGAAGATGAATATCTTCCTAATGATTTCGAAATCACTAAGGCATTTAATCCTTTTTTAATCGAAACCAGTGGTGCTTGTTCT…	429	9
SRR10376307	NODE 30570	4	GATTCACATCACCAGTAGCATCTGTAAACCCTTTGGAAGAACCCCGCAAGGGACTCCCTTTCAACATGTGCAGACGCGACCGGACCAGACCAAGCTAATGTCCCAAAACTTACCGCCCCCCCTCGTTTGAGGGATAGGACGAAAGACTGGTAACAGATCTTTCACAATAATAACACTTAAAACATGACTAAACTAATCAATTATACATTGTATAACCAATTAATGAAGTTTGTTTCAAAATATTACTACGGAAATCTCGATATATCTAACAGATCATCTTTGATTAGAAAAGTATTGTTTAAAGTTGAAACTTTAAATAAAACTCAAGGTTCAGTTAGAGCAGCTACATATATAAAATTATGTAGATTAGCTATAACGAAAACCTTGTCTAAAGAAAAG…	ATGACTAAACTAATCAATTATACATTGTATAACCAATTAATGAAGTTTGTTTCAAAATATTACTACGGAAATCTCGATATATCTAACAGATCATCTTTGATTAGAAAAGTATTGTTTAAAGTTGAAACTTTAAATAAAACTCAAGGTTCAGTTAGAGCAGCTACATATATAAAATTATGTAGATTAGCTATAACGAAAACCTTGTCTAAAGAAAAGTTGATCCGTCCTTTCGGTATAGCCCTCTCTAATGATCAACTTCCAAAAATTCTTCCTTATGAAATAAGGAAAAGAGTTTTAGAAGATGACAAAGAGTTAATATCATGATTACTTACCTTGTTACAAGTAAGCAAACTGATAAAAGGGGATCCCAAAGTTTATAAAACTAATACAATAACAGAT…	2085	ATGACTAAACTAATCAATTATACATTGTATAACCAATTAATGAAGTTTGTTTCAAAATATTACTACGGAAATCTCGATATATCTAACAGATCATCTTTGATTAGAAAAGTATTGTTTAAAGTTGAAACTTTAAATAAAACTCAAGGTTCAGTTAGAGCAGCTACATATATAAAATTATGTAGATTAGCTATAACGAAAACCTTGTCTAAAGAAAAGTTGATCCGTCCTTTCGGTATAGCCCTCTCTAATGATCAACTTCCAAAAATTCTTCCTTATGAAATAAGGAAAAGAGTTTTAGAAGATGACAAAGAGTTAATATCATGA	324	7
SRR10376307	NODE 31914	4	GGATAACTGGTTTTTAAACCGTATGAGTCACATGTATATAAATTACTCTATATACAAAATCTCATACCCACCTCCTTATAGTGGAGGTTACTATGTAAACTTATGAAGCCCAGAATGCGGCCCATTGGTCTGCCACTTCCTCAGGTGTTCTCACCTTTGGAGGTTGGTATAGACCTTGGTCCAATTCTTCAAGCTCTTTAAGTGCCATAGTATAATCCTCATGGATTACCTCAAATAAATCACCTGTTGAAGTATATGTGGATTCAATCTTTGCAGATGAAGATCCATAATATATTTCGTCAGTGTCATTTATTTGATTAAATCCTAGAGTGAATATACGACCGGTATTTAGTAATTCGAGAGTTTTATTTCTCTCTTTACTAAATAAACTGTCTATAT…	ATGACTATTCTTACTTTAAGTAGAACCCTAAAGCCTAATTCCAAGGAGAAAAAGCTTCTGAAGCCCGATTACGAGTCTATTACAAGACCAGGAAAAATAACTAAAATTATTCCTACTGGTTTTATAAAAGAATTCGTAAGAAGGTATAACTTAAAGAGTAGCCATCCTGAATTTGATATAGATTGATCAGTCTATTTATCAAATAAGGCTGGACCTACCGGTAAAGCTAGTCTAACAGCGTTAGATTCTTTACTTTCTTATAGTTATCCTTTAATGCAAGCTATATATAATATAACTTGCGATAAAGGTTCAGAATATTTCTCAAAGTCTTATTCTTTCGTTTGAAAGAAGAATATTGGGACTGAGCCAAGAGATTTAGGAAAATTATCCTTTATCTAT…	1872	ATGACTATTCTTACTTTAAGTAGAACCCTAAAGCCTAATTCCAAGGAGAAAAAGCTTCTGAAGCCCGATTACGAGTCTATTACAAGACCAGGAAAAATAACTAAAATTATTCCTACTGGTTTTATAAAAGAATTCGTAAGAAGGTATAACTTAAAGAGTAGCCATCCTGAATTTGATATAGATTGA	186	7
SRR10376307	NODE 33319	4	CCGTCATCCTCTTTGCTAGTACTTGGAGCTGCACAGAAGACAGGGTTCGAGACCTATTCACATATGTGATCAGGTCTACCTTCTTCTCATGCACTCCACCAGGACCATACAGACCTACCTCGTAGGCTCTTATGGCGTCTCTGGGAATGTACTTATAGTCTTTCAGCATTGCTAGTCTATCCCTAGCCTCTTCGATATCGTAACCTATTTTGGTTATACTATCAATGAGGGTCACCGAGAACAGATCAGGATTATAAATCCCGATCAGCATCGCTTTGGATCCAAGCGGGCTAAGATTTATGCCCGCGTGTCCAATACGCTTTGCGAACTCAAAGGTACCATTAGAAGAAATCACGGACTTGCTCATGTTGATCTCTACCCCGAATCCCCTTATTAGGG…	ATGAAATATATTAAGCTCACCACCAATGCAACTCCGAAGACAAGGATTGAAAACCTTACGGTGTGGATGAATAATCAGTCCACTTTCCGTAAAGTCGTAAACCTTGTTGTCCTCCTATGTTGACAAGAGTCTTTTCGTAAGAATTACAGTGATCTCTCAGCCAGAATTGTGAAACTCTGGATCCATGGTAAGAAGCCCTTTGTGGTAAAATACCTCAAAGTGTGCTATCTTATGGTGGTTGCGTGGATTTCGGATAAAACCTACGTCCGCGCCCCAGGAGACCCACTGGTGTCTTCCGATAAGTACGGGCTGCCATCCATTATCCCTCTCGATATGAGACGCTCCATGAGTATTGACTCACGTCGCGATCGAGACTGGCATATGGTGCAGGCGGTGCTC…	1728	ATGAAATATATTAAGCTCACCACCAATGCAACTCCGAAGACAAGGATTGAAAACCTTACGGTGTGGATGAATAATCAGTCCACTTTCCGTAAAGTCGTAAACCTTGTTGTCCTCCTATGTTGA	123	5
SRR10376307	NODE 41766	4	CTTTGATTAGAAAAGTATTGTTTAAAGTTGAAATTTTAAACAAAACTCAAGGTTCAGTTAGAGCAGCTACATATATAAAGTTATGTAGATTAGCTATAACAAAAACCTTGTCTAAAGAAAAGTTGATCCGTCCTTTCGGTATAGCCCTCTCTAATGACCAGCTTCCAAAAATCCTTCCTTATGAAATAAGAAAAAGAATTTTAGAAGATGACAAAGAGTTAATATCATGGTTACTTACCTTGTTACAAGTAAGTAAACTGATAAAAGGGGATCCCAATGTTTATAAAACTAATACAATAACAGATAAAGGAACGTATGAAAATACTATTCCTCAATCTGAGGTTGCATTAGCCATGAACAAAATGGGATTAAGAAGAGGTCATGTAAACACATCGTGAG…	ATGAACAAAATGGGATTAAGAAGAGGTCATGTAAACACATCGTGAGATGGGTTCACATGGATCTCAACTTCTGGACCGAACGGCTTATCTATCCTAAGATCCATGGAAGATTTGGTAAATCTGCCAGATGATCTTATTAATAGTTGTATAACTCTTAACGGTGGTATGGAATCATACTACGCCAAGAGCGTACTATCTTTAAAAGCTTTTGTTTTGCATCTCCATGAAAAATATAGAACTATATTTTCCATAAAAGAGGCTAAAACAAAGTACTTAAGAAAGATATCTATTAAACCGGACAAAGAAGGGAAATCCCGTCCTTTTGCGATTTTCGAATACATAAGTCAGATGGCTCTTTCGAACCTTCATGACTCAGTATTCAATATCTTGAAAGGACTA…	1638	ATGAACAAAATGGGATTAAGAAGAGGTCATGTAAACACATCGTGA	45	6
SRR10376307	NODE 41856	4	CAAGAGACATAACTCTTGAGAAGGCCGGGTACTTTTCGTAGTACCTATCCATTCATCATGGATACGAGGATTTAATCTGCTAGATTTTATATACTATGGGCTAATCGTAACCCTATATATAAAATCTCCAGATCAAGATCAAAATGCAACAAGAACAGCACCGGCCACAAGGTCGTTACGCTTGTGGTATTGGTTTTTACCAGTACTGCATTGGTGCATTAGGATCGATATACTTTCCGTATCTAAGGATGTCTAGTTCTGATAGAGGACCAGATATCTTAGATTTGAAGTAGTTATGATCCACATATGGAGTAGCACCCTCTAATTGAGGTGCCCTTGATCAGTGTGATTCAAATTCAAGATTAATCTTTTTAAGACTATTTCTTGATTTGTCTCATA…	ATGAACACGAAGAAATTTTATACAATTCCTTCATGATTCATTAAAGATTTTGTATCTAAAAATGGATTAGAATCTAAGATTCCCGAGTATAGTAATGAATTACACTATATTAGTAGTAAATCATCACCATACGGAAAGGCCACTCTTAACAGTACTTATGGATTGTTTTCCATGAGTAATGTTCATCACAACATATTAAATTATTGAATTAATTTAATAGGTGAAGAGAGATATATGAAAATGTTTGGTAATCTGATCAAAGATCTTTGAGCAGATAACCGGCTATTCTCATATAAATCTGAGAGTGGTTATTGTGGGAAACTTTCAATTATAAATGATGCTGAGTTAAAACTTAGGGTTATAGCTATGGTAGACTATAATTCCCAGGTTTTACTAAGA…	1767	ATGAACACGAAGAAATTTTATACAATTCCTTCATGA	36	8
SRR10376307	NODE 57521	4	CGATCAGCAGTACGTTCGTCATAAATGACTACGTCATCTCCAAGTACCGCGTATTTATCAAAGAATGCATTGTTTTGGTGGGATATCTGATATGCCATCTGAATAATGACATGGTGAGTAAGAGCGAGTATGGCCCAGGACGAGTAAGCTCCTATAGGTTGGCCCACTGCATATCGCAGGGGTTGACCCTTGTGGTCCCAGAATCGATCCGTAAGAAGATCTATCCAAGTTTTGGCTAGATCTTCTCCAATGAAGTGCGAAAGCACATCTCGTTGTAGCGCTACTGGTAGTCTATCAGTAGCTGCGGAGAGGTCGAAAGATCATATAGGAACATCAAGGCCCGCCGCCTCATTAAGGCGAGCGAAGGCCGCGTCCTGATTCATAGTTCCATCTGTAGGG…	ATGAAATATATTAAGCTCACCACCAATGCAACTCCGAAGACAAGGATTGAAAACCTTACGGTGTGGATGAATAATCAGTCCACTTTCCGTAAAGTCGTAAACCTTGTTGTCCTCCTATGTTGACAAGAGTCTTTTCGTAAGAATTACAGTGATCTCTCAGCCAGAATTGTGAAACTCTGGATCCATGGTAAGAAGCCCTTTGTGGTAAAATACCTCAAAGTGTGCTATCTTATGGTGGTTGCGTGGATTTCGGATAAAACCTACGTCCGCGCCCCAGGAGACCCACTGGTGTCTTCCGATAAGTACGGGCTGCCATCCATTATCCCTCTCGATATGAGACGCTCCATGAGTATTGACTCACGTCGCGATCGAGACTGGCATATGGTGCAGGCGGTGCTC…	1320	ATGAAATATATTAAGCTCACCACCAATGCAACTCCGAAGACAAGGATTGAAAACCTTACGGTGTGGATGAATAATCAGTCCACTTTCCGTAAAGTCGTAAACCTTGTTGTCCTCCTATGTTGA	123	5
SRR10376307	NODE 62704	4	GGGTTTTGGTGATTCACATCACCAGTAGCATCTGTAAACCCTTTGGAAGAACCCCGTAAGGGACCCACTTTCAACATGTGCAGACGCGACCGGACCAGATCAAGCTAATGTCCCAAAACTTACCGCCCCCCCTCATTTTGAGGGATAGGACGAAAGACTGGTAACAGATCTTTCACAACAACAATAACTTAAAACATGACTAAACTAATCAATTATACATTGTATAACCAATTAATGAAGTTTGTTTCAAAATATTATTATGGAAATCTCGATATATCTAACAGATCATCTTTAATTAGAAAAGTATTATTTAAAGTAGAAACTTTAAATAAAACTCAAGGTTCGGTAAGAGCTGCCACATATATAAAACTATGTAGGTTAGCAATTACTAAAACCTTG…	ATGACTAAACTAATCAATTATACATTGTATAACCAATTAATGAAGTTTGTTTCAAAATATTATTATGGAAATCTCGATATATCTAACAGATCATCTTTAATTAGAAAAGTATTATTTAAAGTAGAAACTTTAAATAAAACTCAAGGTTCGGTAAGAGCTGCCACATATATAAAACTATGTAGGTTAGCAATTACTAAAACCTTGTCTAAAGAAGAATTAATCCGTCCGTTTGGTATAGCCCTCTCCAAAGATCAACTTCCAAAAATTCTACCCTATGAAATTAGGCGTAGGATTTTAGAAGACGACAAGGAGTTAATATCATGATTGCTTACCTTGTTACAAGTAAGCAAATTGATAAAAGGGGATCCCAAAGTTTATAAAACTAATACAATAACAGAC…	1479	ATGACTAAACTAATCAATTATACATTGTATAACCAATTAATGAAGTTTGTTTCAAAATATTATTATGGAAATCTCGATATATCTAACAGATCATCTTTAATTAGAAAAGTATTATTTAAAGTAGAAACTTTAAATAAAACTCAAGGTTCGGTAAGAGCTGCCACATATATAAAACTATGTAGGTTAGCAATTACTAAAACCTTGTCTAAAGAAGAATTAATCCGTCCGTTTGGTATAGCCCTCTCCAAAGATCAACTTCCAAAAATTCTACCCTATGAAATTAGGCGTAGGATTTTAGAAGACGACAAGGAGTTAATATCATGA	324	7
SRR10376307	NODE 63927	4	ATAAGTTGATTTTTGATATAATCAAAACTTGACCTACTGACGGTACTTTTGATCAAATGGGTCCTATAAGGAATCTGATCAAACGATTTGAAAATCCTAAGACTTGGAAAGGCATTACCTTTAATTCCTTTGATCTTTCTGCAGCAACTGATAGGCTTCCTATTGATATTCAAAAATCATTGATAGCTTTACTATATGATCTTTACTATGAACCATTTGTGAAGTCAACACCAATTAATTTTGGTGATGATTCATTTTCTGGTTTTAAATTAAAGAGTTCTATGAGTAAAGCTGCCATTGAGTTTAGTAATTCATGGGCTGACCTTCTAGTGGGTAGATTTTACTCACTTCAATTGTCTAAAGAAGAATTAAAGAGATTAGGTATAGTTAAACCAGGTC…	ATGGGTCCTATAAGGAATCTGATCAAACGATTTGAAAATCCTAAGACTTGGAAAGGCATTACCTTTAATTCCTTTGATCTTTCTGCAGCAACTGATAGGCTTCCTATTGATATTCAAAAATCATTGATAGCTTTACTATATGATCTTTACTATGAACCATTTGTGAAGTCAACACCAATTAATTTTGGTGATGATTCATTTTCTGGTTTTAAATTAAAGAGTTCTATGAGTAAAGCTGCCATTGAGTTTAGTAATTCATGGGCTGACCTTCTAGTGGGTAGATTTTACTCACTTCAATTGTCTAAAGAAGAATTAAAGAGATTAGGTATAGTTAAACCAGGTCTATGGAAATTAAAATACGCGGTCGGTCAACCTATGGGTGCATTGTCATCATGAGCT…	1605	ATGGGTCCTATAAGGAATCTGATCAAACGATTTGAAAATCCTAAGACTTGGAAAGGCATTACCTTTAATTCCTTTGATCTTTCTGCAGCAACTGATAGGCTTCCTATTGATATTCAAAAATCATTGATAGCTTTACTATATGATCTTTACTATGAACCATTTGTGAAGTCAACACCAATTAATTTTGGTGATGATTCATTTTCTGGTTTTAAATTAAAGAGTTCTATGAGTAAAGCTGCCATTGAGTTTAGTAATTCATGGGCTGACCTTCTAGTGGGTAGATTTTACTCACTTCAATTGTCTAAAGAAGAATTAAAGAGATTAGGTATAGTTAAACCAGGTCTATGGAAATTAAAATACGCGGTCGGTCAACCTATGGGTGCATTGTCATCATGA	396	9
SRR10376307	NODE 67444	4	CGACATCCGAAAGGATTCGCAAACCGCCTCTTGGTTATCGATAAACGTAATTCCGTTTTAGTGTAATCAAGAGAGTCTATCGGCCATATAGCCCCAAACGCTACGGATTCCTAGAGGAAAATATCTAGGATGACCGCAACGCTAGAGCTACCTTCCACCCTCACGGGTGGGTGGGACACTTTAGTAAGCGTGGCCTAACAGAGTGGGTATGTTCCCATCTGATGAGAAGAACTCGTGAATAAAAGTCACATTTCTATGACTTTTAATGCCATTAGGGGAAACCCTCTTGGAAACTCGGGAACGATCCTCATCATTGCATTGAAAGTGGTTAACACGTTCCACAATTTAAATTAATAAATCATGAAATATATTAAGCTCACCACCAATGCAACTCCGAAG…	ATGAAATATATTAAGCTCACCACCAATGCAACTCCGAAGACAAGGATTGAAAACCTTACGGTGTGGATGAATAATCAGTCCACTTTCCGTAAAGTCGTAAACCTTGTTGTCCTCCTATGTTGACAAGAGTCTTTTCGTAAGAATTACAGTGATCTCTCAGCCAGAATTGTGAAACTCTGGATCCATGGTAAGAAGCCCTTTGTGGTAAAATACCTCAAAGTGTGCTATCTTATGGTGGTTGCGTGGATTTCGGATAAAACCTACGTCCGCGCCCCAGGAGACCCACTGGTGTCTTCCGATAAGTACGGGCTGCCATCCATTATCCCTCTCGATATGAGACGCTCCATGAGTATTGACTCACGTCGCGATCGAGACTGGCATATGGTGCAGGCGGTGCTC…	1125	ATGAAATATATTAAGCTCACCACCAATGCAACTCCGAAGACAAGGATTGAAAACCTTACGGTGTGGATGAATAATCAGTCCACTTTCCGTAAAGTCGTAAACCTTGTTGTCCTCCTATGTTGA	123	5
SRR10376307	NODE 68027	4	GGATAACTGGTTTTTAAACCGTATGAGTCACATGTATATAAATTACTCTATATACAAAATCTCATACCCACCTCCTTATAGTGGAGGTTACTATGTAAACTTATGAAGCCCAGAATGCGGCCCATTGGTCTGCCACTTCCTCAGGTGTTCTCACCTTTGGAGGTTGGTATAGACCTTGGTCCAATTCTTCAAGCTCTTTAAGTGCCATAGTATAATCCTCATGGATTACCTCAAATAAATCACCTGTTGAAGTATATGTGGATTCAATCTTTGCAGATGAAGATCCATAATATATTTCGTCAGTGTCATTTATTTGATTAAATCCTAGAGTGAATATACGACCGGTATTTAGTAATTCGAGAGTTTTATTTCTCTCTTTACTAAATAAACTGTCTATAT…	ATGGATTATTATACACAATTATTCTTAAAACCTATTCATGAGAAAATATTTGATAAATTATCAAATCTTCCTCAGGATAGGACATTCACCCAAGATCCTTTCAATAAATGAAAAGATGATGGTAATAGCTTTTGATCCTTAGACTTGTCATCAGCCACTGATAGATATCCTATCAATCTTCAAAGAAGATTACTAGAACAAATGTTTAGTGATCGTCTAGCGAAGTCTTGACAGTATATCTTATCATCAAGAAGTTTTAGAACTCCTGAAGGTGAACTACTTAATTATTCAGTAGGTCAACCTATGGGAGCCTATTCTTCTTGGGCTGCCTTCACTATCACACACCACCTTTTAGTTCAGTTTTGTGCTAAACTAGAAGGTTTTGATAATTTCTCAGAC…	1440	ATGGATTATTATACACAATTATTCTTAAAACCTATTCATGAGAAAATATTTGATAAATTATCAAATCTTCCTCAGGATAGGACATTCACCCAAGATCCTTTCAATAAATGA	111	5
SRR10376307	NODE 71991	4	AGAAGTTATAGGGAACTGGGTGATTTCAGAACCTTTGTATCCAAATCTTTTAGCGAATTCAAAAAGGGTTTCCCCTTGATGAGTTTTCGTTGGAGAAATTGATACACCAAGTTCTGTCATCACTTCCAGATAGCTAGATGATATCTTCTTATCCATTATGACTATATCGTCTCCTAGGATACGATATGGTAAAGGACCTTCTCCTTGTCAATTGCATCGTAGTGCACTAATGTGCACTGCAACGTGATGTGATAGGGAGAATACACCTCAAGAGCTCTTTGCTCCTAAAGGTTGTCCTGTTGAAAACTCAATCATACTACCATTTGGTAATACGAAAGGGTAACCAACCATAATGTGACTTCACGCTTCTGATTTCTCTGAACTATCTAATAGATGTTC…	ATGACTAAACTAATTAATTATACATTGTATAACCAATTAATGAAGTTTGTTTCAAAATATTACTATGGAAATCTCGATATATCTAACAGATCATCTTTAATTAGAAAAGTTTTATTTAAAGTTGAAACTTTAAATAAAACCCAAGGATCAGTAAGAGCAGCTACATATATTAAATTATGTAGGCTTGCCATTACTAAAACCTTGTCTAAAGAAAAGTTAATCCGTCCGTTCGGTATAGCCCTCTCTAAAGATCAACTACCTAAAATTCTTCCTTATGAAATAAGGAAACGAATTTTGGAAGATGATAAAGAGCTAATATCATGATTACTGACTCTATTACAAGTCAGTAAACTGATAAAAGGGGATCCCAAAGTGTACAAAACTAACACAATCACAGAC…	1377	ATGACTAAACTAATTAATTATACATTGTATAACCAATTAATGAAGTTTGTTTCAAAATATTACTATGGAAATCTCGATATATCTAACAGATCATCTTTAATTAGAAAAGTTTTATTTAAAGTTGAAACTTTAAATAAAACCCAAGGATCAGTAAGAGCAGCTACATATATTAAATTATGTAGGCTTGCCATTACTAAAACCTTGTCTAAAGAAAAGTTAATCCGTCCGTTCGGTATAGCCCTCTCTAAAGATCAACTACCTAAAATTCTTCCTTATGAAATAAGGAAACGAATTTTGGAAGATGATAAAGAGCTAATATCATGA	324	7
SRR10849403	NODE 10267	4	GCGTAAATATTCGGATGGCTTGCGACGTTTCCGGCGCCAGCCTTCACTCCTAATCATTTATGATTGGTAAGAAGAACATTATATAGAATACTGTATAATGAGCGAAACGTGTCTGATAGCATACTTTCAGCACCATGATGGTACAGAGAACTCTTTCATAGGAGATTCCGTCACTTGAGGCTAGTACCCTTTCTTGATGATAAAATCCAAGGCCATATGGTGAAATAGGTATTATTAAAATATATAACTAACAAAAGCTACATAATTTAACAATTCCTAAAATTTATATGTTTATTCTTTTACCTCTCTATTTAGTTGGTACGTGGGGTGTATTTTCATATACATCTCCATATATCAAGTAAGTAGAAAAGGAAAGAATCAAAGATTTACAACCTTTGA…	ATGATGAACCTTTCTAGCAAAGAAATGAGTTTTCTGCTCAGTATAGGTGATAGGTTCTTATTCCTCTGACAAAAATCAGGGATTAAGTTCTCTATTAAATATATGGCAGAAGCCTTCAGAATTTGCGGAAATTTAATCAGTCAAAAGGGAGTTTTAGATAATTCTATCAGAATTAGTTGTTACAGATCAGGAATTCCTAAATTAATTGGAAGAAACTATAAAGATATACTGGAAAATTTAATAAAATTATTAAATTCTCCTGATTATACCCCTGATAGATCCGTTCATTTAATTAGGGCATTATTTTCAGTATTATCTATTTTTAGAGCATGTTCACCTGAGCATGAGGTTAAATTTTCGACAATAACCGGTTCATTTACCGGATTATCTAGAACTTTT…	1251	ATGATGAACCTTTCTAGCAAAGAAATGAGTTTTCTGCTCAGTATAGGTGATAGGTTCTTATTCCTCTGA	69	4
SRR10849403	NODE 1076	4	GTCCTCAAACGCTTATGCTCGTAAGAGCCCTAGTGTAATCACATGAAACTGGTTGGTGCTTCAACTCCCGCTCTTGGGGTCGAGCTTCTAGGTCTGTCGATCGCCTTGCGACGACCGCCCTTAGCAGTTCACCCTCAGAAGTATGGACGTTCCGAAGAACCCACTAAGTACATCCTTTCGGTTGCATTTCCTCAAGGGATAGCATAGGCCCAAATAGGTGGTCTATTAGCACCTTCCTTCGTATTCACGGTAATCCCAAGGATTACTCGGTGTAATCACGTTTATTAACAAGAGTCCTGGAACAGGATCAAGTTTCACCGCGGTCAAGACCTCTAGAACCGAATACGAGACAGGGGAGAGAATTTTCTCTCATCAATCTCATTCAACTAGACGTTGAGG…	ATGGAAAGCTCGATAATTCAAAATATGAAAATTTCAAAATTCTGAATCGGTCCTAAAGACCCAAATCGAACTCGATATGAGACAGATGGAGCGATATCTCTCTTGGACCCAAAAGGGTTCCAAGTCTTCTTGAAGAAGTATAGCTGAAGAATTATTTCCTTAGCTCTACGTCGTCGAGGAGAATCAATATCAACTTCTATTAGATTGTACCATAACTTTGGGCAGTACCTGATGAAGCTTACGCGACATCACGGTCCTACTTATACAGTTAAGTACCTGAAAGCCTCACAGCTCTCAGTGCAGAAGAAAATTGCAGGTCAGGCCCTTAGCTCTCTTAGAGAGTTGGAGCCTAATCTGCCCTTGCCAAGACTCGCAAAATCGGGACTTCCGGCCATAATT…	2403	ATGGAAAGCTCGATAATTCAAAATATGAAAATTTCAAAATTCTGA	45	10
SRR10849403	NODE 10968	4	ACGCTCTTCCGATCTGTTTTTATAGTCGAGTAAGGATAAATCCTTAGAGATATTGTGTAATGCAATACCTTTTTGGGATTTAAACCTTTCTAGACTATGCAACTTTTGAGACAAGTTGTTAAAGACTCCGAGAATTTGGGGGTGAATAACATGATACCGAATATTATAAAAATCCAAAAATCTATATCATATAGAAACAGGATCTTTTATGAATTCTTTATCAGCGGTTATTACAGATTTGGCAACTCCTACCATAAGTATCCTCTTCAATTGAATGAGGCCTATACTTAAACTGGCAGGAACACTTGTACCTTCAAATGGTACAATACTTACTCAAAATTTTCTAAATTTTTCATAAGTAATGTAACCAAACGAAGTATCAAGAGCCATCTCTAAGGC…	ATGTCTGAAAAGGCGGGACCACAAGGTCCAGCTTCTAAGACTGCAATGATGAATCTTAGTCTATTTGACGAAGAGACAAAATTAGCATTGACAAATATTACAGATAAAAACGGTCGGGTCTTCTTAGATGCCAGTTTTAAAGAAGGAAGACTCTTGAACGAGTCCCCTAAAATACCTGTTTTAGGTAAATTAAGTTTTATTAAAGATCCTGAAGCCAAGTTAAGAATAATAGCCATTTGTGACTATTATACTCAACTATTTTTAAAACCAATTCATGATGATATGTTATCATTATTGAAGAAGTTTATGTGCGACAGAACCTTTACTCAAAATCCTTTTCATAACTGGAAGAACGATGGGGAGGCTTTTTATAGTCTTGATTTATCCTCTGCGACAGAC…	1473	ATGTCTGAAAAGGCGGGACCACAAGGTCCAGCTTCTAAGACTGCAATGATGAATCTTAGTCTATTTGACGAAGAGACAAAATTAGCATTGACAAATATTACAGATAAAAACGGTCGGGTCTTCTTAGATGCCAGTTTTAAAGAAGGAAGACTCTTGAACGAGTCCCCTAAAATACCTGTTTTAGGTAAATTAAGTTTTATTAAAGATCCTGAAGCCAAGTTAAGAATAATAGCCATTTGTGACTATTATACTCAACTATTTTTAAAACCAATTCATGATGATATGTTATCATTATTGAAGAAGTTTATGTGCGACAGAACCTTTACTCAAAATCCTTTTCATAACTGGAAGAACGATGGGGAGGCTTTTTATAGTCTTGATTTATCCTCTGCGACAGAC…	594	5
SRR10849403	NODE 1217	4	GAGCTCGTAAGAGCTCTACTCGGAAGGATCGCGAGGACCCTTCCCCAACTGTGATAGCTACTTTCTTAGAAAGAAAGAGCTACCTTCTAGACTTCTTTGAAATCTAATTATCGCAGTTTGCCCGTCCTTGATTGGACGGTGTCTCGAGCGACCTCTCTACTCTATGAGTGAGGAGGATGCGCGCGTGGAGACGTTCGATAGTGAGCTTTCTAATTTCATTAGAAACACTCGAGGTGATACCTGATACCTGGCGTCGTCGTAAGACAACAGCGCAGGAGCAGATACCTCTGAGCACTCGACTTATTAGCCGTGTTGCAAGACGATGTACTATTCATTAACCCCTAAGACGGGAGAGTAGTACAAGGCTCTGCCCCCAGAGTTCAGGGAAACCTGACTGTT…	ATGAAAATCATAAAGACTTTCTTTACTCAGATTAAGACTTCTGCTGATCTGGCAATGCCTCAGAGAAACGCTCTGGTTAATCTATCTAGATTTAACAATTTAGATAGGGTCCTCAGACGATACTCATGGAAATTACTTTCCGTGATTAATCAGAAGAGGGTCCAGGGTTTCAATCAAGTGAATCTTTACTACAATTTTGGACGCTATGTTTACATTCTTAAACGTAGACATGGTGTCCTCTATGTAGTGAAATATTTAAAAGCTTGTTCATTAGCTCTTCAGAGAGCAGTTGCAGGTAATCCAATGTCTTCTTTAAGAGACATTGAGCCTGACTTACCTTTGCCACGTCTTTCTTCTTCAGGCCTACCAGTTATGATAGGAACTAGAGATAGAAAGGCG…	2397	ATGAAAATCATAAAGACTTTCTTTACTCAGATTAAGACTTCTGCTGATCTGGCAATGCCTCAGAGAAACGCTCTGGTTAATCTATCTAGATTTAACAATTTAGATAGGGTCCTCAGACGATACTCATGGAAATTACTTTCCGTGATTAATCAGAAGAGGGTCCAGGGTTTCAATCAAGTGAATCTTTACTACAATTTTGGACGCTATGTTTACATTCTTAAACGTAGACATGGTGTCCTCTATGTAGTGAAATATTTAAAAGCTTGTTCATTAGCTCTTCAGAGAGCAGTTGCAGGTAATCCAATGTCTTCTTTAAGAGACATTGAGCCTGACTTACCTTTGCCACGTCTTTCTTCTTCAGGCCTACCAGTTATGATAGGAACTAGAGATAGAAAGGCG…	549	9
SRR10849403	NODE 1232	4	GAGAGTCTATTCGACTCCTCCACCTGGAAATTCCGCCAGGAGGCGGGCATTCCATGTTGGCTGTTAGTTCAGCTTTATGGTTATGCTTGCACATCTAAGGTAATCCAACTCTACCGTCTTCTCCCTAACCAGGAGGTAGCGGCATTCTAGAGTTAGGTGTCACATTTGTTTCTCGGTAATGGGGGACCTGGGTCGGGTTAATGCCCTACCTTGGCCTCATTTTCTGAGTAATAAAGTGTTACTCCCTAGTCCCATATTGGGATGCCTTTGGAGGCGACCTGCTGACCCTTCGGGGAAACAGAAGGTTTAAGGAGCTTGATAGTTCTAATATAACTCGTGTTGCAAGACGATGTACTCTTTCCTTGCCCCTAATTTGGGACTCCCTGTAAAGGGAGGGAA…	ATGAATTTTAAATCCACTAAATTACGTAGTGATATTAGAAGTGCCTTGCAAACCTTAAATGGTCTGCTCGCGGTAAAACGCGGGCGCGGGTGGGTGCAGTGGCTGTTAAAAGCTGCTGTAACCGCCCGTGGGGGGATCACTAGCGCAGTGGTTCGTTCAGCGGTTTATTACGTACGAGTCCTTGTGACTATTTACAGACATCAAGGTATGTCGGGAGTTATCGTTAATACGAAATCCTGATATGTCTTGACTATGCAAGCAGTTGCAGGGATGAAGATCCCATCAGCACAGGCTTTAGGCCCGTCTGTCGCTCGGACTCGATCTGGGCTACCCAGGGTGATACCTGCGGTAATCCGTGATCGAATTCGACGTGGGGATAAGTTCCTACTTCGGATCTGA…	2295	ATGAATTTTAAATCCACTAAATTACGTAGTGATATTAGAAGTGCCTTGCAAACCTTAAATGGTCTGCTCGCGGTAAAACGCGGGCGCGGGTGGGTGCAGTGGCTGTTAAAAGCTGCTGTAACCGCCCGTGGGGGGATCACTAGCGCAGTGGTTCGTTCAGCGGTTTATTACGTACGAGTCCTTGTGACTATTTACAGACATCAAGGTATGTCGGGAGTTATCGTTAATACGAAATCCTGA	240	12
SRR10849403	NODE 12766	4	AGGGGTTACTTTTATAAGACTAACAGTCCTACTAAGAGTAATACAATTGACCTTAGAAATACACTTTTAATAAGGCCCCAAGCTTAGAATCTTTATTAAGATTTTAAGTTAATAGTTACTACAACATTAATAACATCATTCGTTTCATCTATCTTTCCACATCCTTGGAATTCATCGACCATAATAGTCGACTTCTTCTATAGGAGGTGGTGTGGAACACGCAAGGAATGTAGCCAACATAGTATAAGTTTGAATAACTCATCTTATATTATCTGGTTGCATATCCTTGGATTCCATATCAAGATAGAATCGAAGATGGTCCTTAGTAAACTCCTTAATTACTTCTTTTAATGTTAAATCATAATTAAAGATTATATCATTAAAGAATCTAATTTCAGG…	ATGGGTACTTACTCATCTTGAGCGGTATTTACCTTAACTCATCATTTCATTGTATATTTTTGTGCTAGATTGAATGGTTTTAAATCATTTAATCAGTACATAATATTAGGTGATGACATCGTTATTAAAAATGATGCTATCGCCGAAACATACATTGAAGTGATGGAAGGTTTAGGGGTTGAAATCTCAGTTCAGAAAACTCATAAGTCGAAAAATACTTATGAATTTGCTAAACGTTGGATCAGACCCTTTGAACATGTTAAAGAATTAACTGGAATCCCTTTAAAGGGGATTATTTCTAATTTTAAGAATCCACAAATTGTATTTTCAATTTTGTATGATTACTTTAAAATTAAGAATAATCCAGTTCTTTATCAAACTTCTTTGGTAAATTTTGTG…	1296	ATGGGTACTTACTCATCTTGA	21	6
SRR10849403	NODE 12775	4	AGTGATTTCTTTTCCATCCTGGAATCATCTTTTGGCAAACTCATAGGTATCTTTCGATACATGTGTTTTTGCCGGAGATAATTCAACCCCTAGCTTTGTCATAATCTCAATGTATTTCTTTGAAACGGCATCGTTTTTAATGACGATATCGTCTCCAAGAATTATATATTGGTCGAATTTAGTGTAACCACAAAGACGACCAGCATATCATACAATGAAATGATGGCAAAGAGTAAAGGCGGCTCAAGATGAATAAGCCCCCATCGGTTGACCAACTGCATATTTAATATGCCCTTGATTACCCGGTAGGGAGAATTTCCTTGCAGTCAATAAGTTTTTCCATGCATCAGCAAATTTAGAATCACCGAAGATTTCTTCGATCATTCTTTCTTGCAGACG…	ATGAATAGAAATTTATATAGTATACTTTGAAAACTATCAAAGCTTCTATTTAAACCTATTCACGCAAGACAGTACTTAAATCCCTATTTCTCCCTAGTTAGTAAGATGTTGAAACACAACGGTACCAAGTATACTGTAAAATCATTGAAAACAATGAGATTGCACTGTACTAGATACATTTGTGGTTCTCCATTATTTACTAACAAAGAAGGAGTAGGTGTTGATAAGTCTGGATGACCTACTCAACTACTTTTCCTGAAACCTTTGTTAGAGAAAGGATTAGTTGGTAAAAAGTATCTATTTACCATCCTAATGCTTTCTAGAACATTGGAGCCAAGAAAAGGTGAAGAGTTGGCACCAAATTATAGCTCTATAGATTCTCCAAGTACTGCCAAGAAG…	1317	ATGAATAGAAATTTATATAGTATACTTTGA	30	9
SRR10849403	NODE 1293	4	GGAGGACCTTACGATCCTCCTACCGGGAAGTCCGGTACAATTGCACCGCACTTCCACTGGCTGTTCATACAGCGAGTAAGTGTTTTGCATTTGAGTTCCAGCGAAACTTGTGGTTTCGGCATCACTATGTGTCGAGACCGGAAGGTGTATATTCTGGTTCTGACTCGTCGGTACTGGTCTCACGACTGGGAATTACGGGAAAGGATAAAGAGTTACTTCCTTTGGCTATAACTAGCTGCCTATAAGGGCTGCCTACGGACCGCTCAAAAGGCGGATACCGAGTTTAGCACGAGAAATAGTTCAGGGAGTTTGCAAGACGATGTACTGTCACTTAGCCCCTAATCTGGGATGCGTTTTAGTACTTAAGGGAAACAACGTAGGAGGTGATAGAGTAGGTTC…	ATGAAAAGAAACAAAATTTCCTCTCAACGTAGTGATGTTCAAAGAACTCTTCAGATGTTAAATGGTATGATCTCTCGAAAGGGAGGTCGCGGGTGGATCAATTGGCTATTAAAGGTCAACTGGTCTATCCGTGGGGGTAACACTGCAGCATTGGCTCGTTCAGCGGTTGTGTGTCTTCGTAGATACTCCAACCTCTTGCGCTCGCAAGGGCGTAAGGGGCTCGTTCTGTATACTAAGAATTGTTATGTTCTTACTATGCAGACCGTGGGAGGTCATCGATTACATGCCAGTCAGTCCCTTGGGGCTGCTGTGGGTCGAGATCGTGGCGGTCTCCCGGGGATTATACCCCGAGAACACCGTAGACGTATTAGACAAGGTGATAGAGCACTTCTTCGTATT…	2262	ATGAAAAGAAACAAAATTTCCTCTCAACGTAGTGATGTTCAAAGAACTCTTCAGATGTTAAATGGTATGATCTCTCGAAAGGGAGGTCGCGGGTGGATCAATTGGCTATTAAAGGTCAACTGGTCTATCCGTGGGGGTAACACTGCAGCATTGGCTCGTTCAGCGGTTGTGTGTCTTCGTAGATACTCCAACCTCTTGCGCTCGCAAGGGCGTAAGGGGCTCGTTCTGTATACTAAGAATTGTTATGTTCTTACTATGCAGACCGTGGGAGGTCATCGATTACATGCCAGTCAGTCCCTTGGGGCTGCTGTGGGTCGAGATCGTGGCGGTCTCCCGGGGATTATACCCCGAGAACACCGTAGACGTATTAGACAAGGTGATAGAGCACTTCTTCGTATT…	411	11
SRR10849403	NODE 1328	4	GGAAATGTGGGACTTGACACGTCCCAGTACTCTTATTTGAGTTATATTTAGAATAGAATTTTGTTATGTTTAAACTAGAAAGTGATGCCTGACGCCCAGCTATCGAAAGATAGGTCTGTGTTCGTTGGTAACTTCTTAGTGGTGAACCCCGATCTGCTTTATGCATTTCAGAATTCTAACAAAATTCTATTTATAATCTTATCTAAGATACTCTCGTCACTTACAAGTAACGGAGAGAGCGCGAAACAAAGCTGTTCAATTTTAAGTAATCGAACCACTACAGAGGCACTAGGGCTAGCACCCCTTGTAGTTCTTTGGTATTGTTAGTAGAGTTAGTTAACTCTTCGTTTATTGGCTATCATAGGAGGCACCGGGTTAAAGGTGCTTGCCCATGGTTAC…	ATGAGAAGAGTTTACTCTTGGCATAGAGGTGTTAAAAACCTCTTATTAATTAAACTACCTATATTAAATATAAGTAGATTAATTAAAGGTAAGTTTAATATTAATTTTCTAAGAAGTATTATGATCCTTATATCTTCTCTCGAGAAGATAAGAAAAACTCAAGGAATTAAAGGTGTCTGCCTTCTTATGAAAGCAGTCTCTTTATATTCTATAAAGTTTCTCGTTAAGGATCCTAGCATTCTTAATTCAACTACTTATGGTTGTCATGTTTCTTTAACAAATAGGAAAATCCCTAGGATTTTACCTATCTTTTTTAGAGAAGCATTGACTCACCGTAGGAAGTTGGATATTAAGGTGCTTTTAACCATCTTAGGATTATATCGTGTTATGCCTTTCCAG…	2175	ATGAGAAGAGTTTACTCTTGGCATAGAGGTGTTAAAAACCTCTTATTAATTAAACTACCTATATTAAATATAAGTAGATTAATTAAAGGTAAGTTTAATATTAATTTTCTAAGAAGTATTATGATCCTTATATCTTCTCTCGAGAAGATAAGAAAAACTCAAGGAATTAAAGGTGTCTGCCTTCTTATGAAAGCAGTCTCTTTATATTCTATAAAGTTTCTCGTTAAGGATCCTAGCATTCTTAATTCAACTACTTATGGTTGTCATGTTTCTTTAACAAATAGGAAAATCCCTAGGATTTTACCTATCTTTTTTAGAGAAGCATTGACTCACCGTAGGAAGTTGGATATTAAGGTGCTTTTAACCATCTTAGGATTATATCGTGTTATGCCTTTCCAG…	468	10
SRR10849403	NODE 13310	4	AGGCCTCGTGCCTCCTGCATCATATAAACCCCGGAGTAATCTGGGGTCCTAAGGATGCCAGCCAATGCCCCTAACGGGACCTTGATAAATATTAAGTTTATCATCAAGTAAGGTATTATCTCCACTTATTCCACTGAATTAATGCTGTATTGCATATGCAAAAGCAAACTCAAGGAACTTGCCATGGTAAACCATGGAATTAAGGGAGGATCGGCTGCTCTCTTACGAGAACAACTGCAGTCGTTAGATTACGTTTAAACGCGTAATCCTTCCGAAAGCTTACGGGTCACCCTTGATAGTAGCCTAGTGATGCACCAAGGCCTCTTAACAAAGGACAATGATGGATCTCTGATACTCCGATGGCTAAATTGCCTGAATATTGGCAATCATTTAAATAAA…	ATGAATTTATCACAACTATTTATATCTAAACGGCTAAGACTATCTAAAAGAGTGTGAATAACTCGTAATGAGTTTAAACACTATTTTAACATAGTCATGTGAGCTACAAACGTAAAGGACGATGTTGAATCATACCGAGTTTTAGCTTCTAGAATCCTACTTCTAGTTAAAAGAAGTGGGTGGGACTTTACATTTTCTTACTTAAAAGAAGTGTTACGTACCGTTTCTAGATACTTAGCTGGTGTAGCAATTGACATTCCAGAAAAAGGAGTTTCAATTAAGCGAAACCACGTAGGTTTACCTACTATAATTCCTACTAAGCTCTTGAATCGTATTATGAATTTCTCAAATACGTCAGAGAGCGATAGAAGAATTGTGGTTTGTATCTTAACCTTACTA…	1071	ATGAATTTATCACAACTATTTATATCTAAACGGCTAAGACTATCTAAAAGAGTGTGA	57	6
SRR10849403	NODE 13874	4	TCTGGCCTTTTGGGCCTCACTGGTGCTACTGCACAATAATCCAGTTCCAATATCGAAAGATTGAGGAACTCGTGATTACTCCATCAAAGAAGTCCTTTTAAAGAACTATAAAGGGTTTCTCAGTAGTCTTTTGTCTATATCCATCATAATCCCTCATAAAGGGCAGATTTCTTAATCTGTAACCTTAATAATTTAATTGGTAAAAATATCAATTTATTATTTTGGTAAAAAGATGGCTTCTATAGACTATGTCCAGAATACATCAAAATGGTTGTACAGATTCTTATCATATATAAGAATCTCATCCAAGTGTTCTGATGATTAAGAAAGCTTTATAAAGCAAACCACTTTAAAAATGAAAAATTTACATTTTCGTATTTTAAAAAGGTTACTTTTGTG…	ATGAAAAATTTACATTTTCGTATTTTAAAAAGGTTACTTTTGTGAGCATTTCCTAACTCGGAGAATACAATCAAAACCAACTTTAGAATTTTCCAATCATGACTTTTTAAGTCAATGAAAAATTGGAAAATTATCTATCTCATAAAATATTATAAACAAATGAGACTACATTGTACTCGGTACATATGTGGTTACCCATTGTTTACAAATGATATGAGAATAGGTTTAACTAAAGATGGTTGACCAAAGAAATTACTTTTTCTAAAACCTTTAGTCGATGAAGGTGGACCTTTTGGAATTAAAACTGTTTTAACAATTTTAAATTTCTCAAGATCTTGGGAATTATCTGAATCTGAATGGAAACAGGTAAAACCTAATTATGATAATATTACAAAACCA…	1146	ATGAAAAATTTACATTTTCGTATTTTAAAAAGGTTACTTTTGTGA	45	6
SRR10849403	NODE 14661	4	ATCCTGAGGACTATTCCTCAGGATATGACCTTTAGCCAGGGGGCTTTCTCTGAGAGGGTTAAGGAGTGGAAGGATAAAGGGGTTGGGGTTCTCTATTCTGTGGACCTTTCTAAGGCCACTGATAGGTTCCCTATCTCCTTTATCTCTTTCACTCTCCGTGGTCTGTTTGACCCCACCTACGTCTCTCATTGGGAGAACATCATGGTCGGATATGAATTTTCGACCGTTGATGGTCCTGTCCGTTACCGGGCAGGGAATCCCATGGGAGCCTACTCGTCCTGGGCGGCTTTCGCGCTGGCTCACCATTTTGTGGTGTACCTAGCGTGTTACCGTTCCAAGGTCAAGTGATCCTCGTGCCGGTACGTCCTTCTTGGGGACGATATCCTAATCGGGGATCGT…	ATGACCTTTAGCCAGGGGGCTTTCTCTGAGAGGGTTAAGGAGTGGAAGGATAAAGGGGTTGGGGTTCTCTATTCTGTGGACCTTTCTAAGGCCACTGATAGGTTCCCTATCTCCTTTATCTCTTTCACTCTCCGTGGTCTGTTTGACCCCACCTACGTCTCTCATTGGGAGAACATCATGGTCGGATATGAATTTTCGACCGTTGATGGTCCTGTCCGTTACCGGGCAGGGAATCCCATGGGAGCCTACTCGTCCTGGGCGGCTTTCGCGCTGGCTCACCATTTTGTGGTGTACCTAGCGTGTTACCGTTCCAAGGTCAAGTGATCCTCGTGCCGGTACGTCCTTCTTGGGGACGATATCCTAATCGGGGATCGTAGGGTGGCCAAACAATACCTTCGG…	1383	ATGACCTTTAGCCAGGGGGCTTTCTCTGAGAGGGTTAAGGAGTGGAAGGATAAAGGGGTTGGGGTTCTCTATTCTGTGGACCTTTCTAAGGCCACTGATAGGTTCCCTATCTCCTTTATCTCTTTCACTCTCCGTGGTCTGTTTGACCCCACCTACGTCTCTCATTGGGAGAACATCATGGTCGGATATGAATTTTCGACCGTTGATGGTCCTGTCCGTTACCGGGCAGGGAATCCCATGGGAGCCTACTCGTCCTGGGCGGCTTTCGCGCTGGCTCACCATTTTGTGGTGTACCTAGCGTGTTACCGTTCCAAGGTCAAGTGA	324	2
SRR10849403	NODE 14751	4	GTAGGTTCCATCCGTAGGCAACCCTTCAAGAAACTTGAAGATTTCCCTATGTAACGGGTAAAGTGCATTCTGGACCCAGTAATTAGTTATACCAATTACTCGGGCTTTCCCAGCTGTATTATATACAGCTGTTAATCTCGAAAGTTTTGGCTCATTCTCCTTTTGAATGGATTGGTACCAACCGAGTATTCTAAGAGAGTCAGGTGTTTTGAATTTAGGAATTCACTGAATAAGTGAATTAATAAATCATCACATCTTAACATCTCCTAGAGTATATTCGGATGCTCAAAATCATCCACGTTTAGTAATATACTCGCTTTCGCGAGAAATATACCAACGTACTGATAGCCACTTAATGGCTTTCAGAATGATGTTGAGATAGTAAATTAGATTAAGGTA…	ATGAAAAATTATATTTACCAGCTAAATGTTCCGAGGTCGCTTAGAAGAAATAGTTGAATTAAAGATCAAGATTTTGATCTTTGATTCGACATACTTCTTTGAGCCACCAACACCAAAGAGCACAGATCTATTCTCAAAATTCTTCTTAAAAGAATTCGAGGTATGTATATGCTCCAAGGGAAAAGAAGAAACCTTAAACAGGTTCATCTTTACCTAAAGGAGTGTTACACAATCTGCGTGTCTGTCAAGGTAGGTCACCCTTACGAACCCAAAGTTGGGGTTCGTGTAGGGAAGGGGAGCGGTTTTCCGCTCCTAATACCCAGGCGTCTTCACTTGTTGATGAAGTCTGACCGGAACTTGTACATTGCTATCATGACCTTGTTAGGTATTCATAGAATC…	1191	ATGAAAAATTATATTTACCAGCTAAATGTTCCGAGGTCGCTTAGAAGAAATAGTTGA	57	12
SRR10849403	NODE 14850	4	GGGTAATAGTAAACACTGCTCATGAGGAGTAAGCACCCATTGGCTGACCACAACTATAACTAATAGTGTTCTCATCGATACACTCTTGGCTATGGTTTATGGTTAGGTCACGGATGTCTACTCCAAATTTCCTATTACTAAGTAAATAACGCCAATTCTTAGCTATATCTTTATCATAAATATGGCCAAGAAGACGTTCTTGAAGGGTAATAGGAAACCTGTCTGTCGCAGAGGATAAATCAAGACTATGAAAAGCCTCCCCATCGTTCTCCCAGTTATGAAAAGGATTTTGAGTAAAGGTTCTGTCGCAAGGAAACTTCTTCAATAATGATAATATATCATCATGAATAGGTTTCATCAACAACTGAGTATAATAGTCAGTTATGGCTATTATCCGAA…	ATGCTTGAATTACATTTCAAAGTATTGAGAAGATTACTGGTTTGGGCTTTTCCACAGTCGAGTATTATCATCAAAAGCCACTTTAGATTTTTCCAAACTTGATTACTCAAGTCTAAGAAAGATTGACAATTACCATACCTTATTAAATATTTTAAACAAATGAGGTTACATTGTACTAGGTACATATGTGGTCATCCGTTAAAAACGAATGATATGAGAATTGGCTTAACTAAAGATGGTTGACCTAAGAAGCTCCTGTTCTTAAAACCCTTAGCCGATAGTAAGAATCCTGTTAATTTAAAAATTGTATTAACGTTTTTAAATTTTTCAAGATCCTGGGAACTCTCTAAATCTGATTGAAATAGAGTATTACCTGATTTTAAAAGTATATCATCACCT…	1119	ATGCTTGAATTACATTTCAAAGTATTGAGAAGATTACTGGTTTGGGCTTTTCCACAGTCGAGTATTATCATCAAAAGCCACTTTAGATTTTTCCAAACTTGA	102	5
SRR10849403	NODE 1522	4	CTCGTGGTTAAGGTGACAGATAAACTGTTACCACTACGAAACGCTTTGTCATAGTAGTTAGGCTTAAAGCCACCTATTAGGAGAAAGCGTTCTCGACGTCTTTGCGGAAAGGATTCTGATATTGGTCAGACTTAGGTCGCACCACACCGGCAGCCCCAAAGGCTCCTGTGTGGGAACACAGAAGTTTGGGGACCCTTTCGGGTCACCTGACTTACATGTGGATCTAACAACCATATCTCTCCGAAAACTTTATAGGTTTTCGTAGATATCAGACTCTCAATACGGGATGAGGATGCGCCCTTCTGATTTTCTCAGTAACCTTAAGATAGGAGATGACTCTTTCTCGTATAGAGATCGAGCAATTTCCGTTCTAAAGGTAAATTTGAAAATCAGAGCCTC…	ATGATAGTCGTCAGGATCAAACCTTTAAAAGGGTTAATGCCGACTGGAGGATTGATATCCTCCCTACCAAGGGAAGAGAAGGAGAGTACTACTCTTACTAAATGACTTATGAAATCAAAATTCAAATGAACTTCGAAATCGAACCAGTTAACTTTACTTGATTCAATCAAGCTGTTAAAGGTTAAGTCATCTAGACGGACGAAAGTGTTCCCAATTACTCAAATGAGTAAACTCCTCGGGCCCATGGCACAAGTTAATTCTTATGCCTTGGGTAGAGTGAGTCGCCTATCTGAGCGGGTGCGGATATCTCATAACTTGTTTAAGTTCATCCAGCGTATGTCTAAGCATCACGGAGACGAGTTCACCATAAAATGGTTGAAAGCCTCTCACGTGGCGCTT…	2523	ATGATAGTCGTCAGGATCAAACCTTTAAAAGGGTTAATGCCGACTGGAGGATTGATATCCTCCCTACCAAGGGAAGAGAAGGAGAGTACTACTCTTACTAAATGA	105	11
SRR10849403	NODE 1568	4	CGTGAGGGGCGCTGGCGCAAAAGCGCGCCCGGCTTAACCGGACACACTCGAGCACCCTAAAGGTTAGTTCCCTTCTCTGTGAGAGTGGTGATCTGACCTACGTCACCAGGATTACCGCGTGGTAGCGGGTTCCTGGGTCCCGGGGTGAGAAGTGTGTTAAAGTAAAGATTTGGGGGGAGTGCCGTTGGCGAGCCAGCGTCATCGGGTAAGCAAAATCTGGATCTAAGAACCAGAACCCTACTCCCAAGTCTCGGAATCGGTGATGCCGCCTTATGCGAAAGTTGGACTTTGTCTTCATTAGATGAAGTCGAGGTACCTCCTCTGCACTGAAAAGTTGTATGAGTAGATAACCTCAGCGTTCCCCGTACGTCCCTCAACAGGGTGCCTGCGGCCGCGTAG…	ATGAAAAAACAATCACAACAATTCTATCCCTTTTTACAGGAGTTATGGTCACCACGTGTTTGGCAACTCGGTTTAAAATCCGAGTCGTGGTTAGTGGGTAGACTAAATAGGTTTGCCTTCCTAATCATAGGGAAGACTTCGCATACAGTAGCTGGTGGAATACTCCATTTTGCTCGGTGGAGTGTGAGAGTGGTGAAGTGTCAAGGTTTACCGGGATACTCAATTTATCTGAAGGCGTGCCTGATCCTACTGCAGAATGCAGTGGCAGGCCGGAAGGTAGATGGTAGGGAGTTCGGAGTTGCGGTGTCTTGCACTGAAACTGGTTTTCCGTGAGTGATTCCAGCTATCCATCGCCGTTCCATTAGGTGTGGAGATACGGGGATTCTCCGCCTATGGACC…	2301	ATGAAAAAACAATCACAACAATTCTATCCCTTTTTACAGGAGTTATGGTCACCACGTGTTTGGCAACTCGGTTTAAAATCCGAGTCGTGGTTAGTGGGTAGACTAAATAGGTTTGCCTTCCTAATCATAGGGAAGACTTCGCATACAGTAGCTGGTGGAATACTCCATTTTGCTCGGTGGAGTGTGAGAGTGGTGAAGTGTCAAGGTTTACCGGGATACTCAATTTATCTGAAGGCGTGCCTGATCCTACTGCAGAATGCAGTGGCAGGCCGGAAGGTAGATGGTAGGGAGTTCGGAGTTGCGGTGTCTTGCACTGAAACTGGTTTTCCGTGA	333	1
SRR10849403	NODE 15723	5	TGGTCAACCTATGGGTACTTACTCATCTTGAGCGGTATTTACCTTAACTCATCATTTCATTGTATATTTTTGTACTAGATTAAATGGTTTTAAATCATTTGATCAGTACATAATATTAGGTGATGACATTATTATTAAAAATGATGCCATTGCCGAAACATACATTGAAGTGATGGAAGGTTTAGGGGTTGAGATCTTAGTTCAGAAAACTCATAAGTCAAAACAGACTTATGAATTCACTAAACGTTGGATCAAACCCTCTGAACATGTTAAAGAATTAACTGGAATCCCTTTAAAGGGGATTATTTCTAATTTTAAAAATCTACAAATTGTTTTTCAATTTTGTATGATTTTATAAAGATTAAGAATAATCCAGTTCTTTATCAAACTTCTTTGGTA…	ATTTTGTATGATTTTATAAAGATTAAGAATAATCCAGTTCTTTATCAAACTTCTTTGGTAAATTTTGTGGTGAATCAATTGTATAAATCTATCTCTGTACCAATTTATAACAAGAAAACTAGAAAATATAAAACTTTCTATTTTCAAGTTAATAAGTTTGTACAAAGACAGATTATTACCTTAGAGCTAGCACTAGATCAATCATTTGGATTTTTAACTTACGAAAAGTTTAGAAACTTTTTCAATAGTTGAAATTCAAATGATGATCTAGTTTGTCCTCCTGATTTAAGTATAGGCCTTCTCTATTTGAAAAGGATACTTACAGGTGGTATTGCTAGTACAGTATCGCAGGGCGATTATCATTTAACTGATGATTTAATTGGACAATTAATGTCTAAA…	966	ATTTTGTATGATTTTATAAAGATTAAGAATAATCCAGTTCTTTATCAAACTTCTTTGGTAAATTTTGTGGTGAATCAATTGTATAAATCTATCTCTGTACCAATTTATAACAAGAAAACTAGAAAATATAAAACTTTCTATTTTCAAGTTAATAAGTTTGTACAAAGACAGATTATTACCTTAGAGCTAGCACTAGATCAATCATTTGGATTTTTAACTTACGAAAAGTTTAGAAACTTTTTCAATAGTTGA	252	5
SRR10849403	NODE 16216	4	GCTCAGATGCACGTAAATATTTTGATATTAGTACCACCTTTTCAGTGGATCCAATATCTGAAGTTTACTACTTCTGCTTATTACTTCGTGTAAGACGGAATAGACGAGCGGCTAAAAGAGGAGTTGGTTTCTTATCCAATTTCCTCTTTGTTCCGATTTGCTCTGGAAGTCTCACTTCAGGTAACTCTAGTTTTGATCGCATCCAATTTGTTAGCAGATAGTCAGGTAAGATACTGACCAAAGGTAACCTATCTAAATAGGTTAAGAGAGATAATGCATCTCCCCTAACAATTGGAATACGACGTCTAAAGTAATCTGAGAGAATAATCTCAAAAGTGGAATAAAGCTTTAGAGGTGTATTAGAGAAGGTGCTAAACTTCAATGCTACATCTTTCAGCT…	ATGTTTAAATCTACGTTAGGGTTTACATGGAAGGCTTTATTAGTTGATCGAGACTATGTCCTACCCGAGAAATTATCGAAAGGTATAATCCCACCAAGGATATATCCTCACTCGGTTAATTACGAGGTTGGACAACCGATGGGAGCATTGTCCTCATGGGCAATGCTTGCGATTACACATCACTTTATAATCCATTGAGCTGCTTACAGAAGAGGATTCCCGTGGGGAACCTTCTGAGATTATGCGGTATTAGGTGATGACGGAGTCATATGTAACGGGGACGTTGCGAATGAGTATCTTAGACTGATGTCACTGATCGGCGTGGAAATCGGAGTTCACAAATCATTAGTATCCCGAAAGGGTGTTCTTGAATTTGCGAAACGATTCTATGTTGGAAAG…	1149	ATGTTTAAATCTACGTTAGGGTTTACATGGAAGGCTTTATTAGTTGATCGAGACTATGTCCTACCCGAGAAATTATCGAAAGGTATAATCCCACCAAGGATATATCCTCACTCGGTTAATTACGAGGTTGGACAACCGATGGGAGCATTGTCCTCATGGGCAATGCTTGCGATTACACATCACTTTATAATCCATTGA	198	4
SRR10849403	NODE 1813	4	CTGGTTCTAATAGTCTTGACTATCATGTCTTTGAGGAGTCTCTTACGAAAGGAGGAACCCTTTTTGATAAATCAACAAGGTATCCTAATATCCGTAATGGTGATTCACGTCCAAACTTAAGTTTCCGAACCCGATTTTCAGCAGTATTAAGTAAATACTTGCTTTTAAGAGAGTCTGGAAGCTCATGATTGGATTCAAAGATAAGATTTTCTTTCTCAAAAATCTCTTCGAGAGTATATAATACTTTCCGATTTGATTTTAAGAAATAGAGCTCATCTGAGAAGTGTGAGGTGTAATGAGACTCGATATCCTCATAAAGGGTTATCGCTTTTATTGCATCGTCAGTAGTCTTGAAGGAGCGGGGATCAACCTCGTCCCATTCCTGCAATTTCCTGTTGA…	ATGAAAAAAGGAACAAATATAAAATTTATTTCCCTAATCAAGGACATTAGTTTGGGTACTAATATGATAAGCCTCAACAATTCGTTTGAATTGTCCTCGGTTTTAAGACTTATTGCTTTTAGAATTCTAAATGCAATAGGAATTAAATCGGGGGGTTATGCTACTAGACTTAACTTCATGTACAAATTTGCTCGTTATCTCTTCTATTTGAGAAAGAATAACGGAGCTGAATTTGTTGTTGCGTTTCTTAAAGCTGGTCAATTGGCAATCTCCAAGAAGGTAGCTCACTCGCCGGTAAAGAGTCTTCGGGACATTAATCCTGATTTCCCTTTACCCCGGCTTGTGAACGGACTCCCTTCGATAATCCCGATCTCAGATCGAAGATTAATAACTCGAAGT…	2532	ATGAAAAAAGGAACAAATATAAAATTTATTTCCCTAATCAAGGACATTAGTTTGGGTACTAATATGATAAGCCTCAACAATTCGTTTGAATTGTCCTCGGTTTTAAGACTTATTGCTTTTAGAATTCTAAATGCAATAGGAATTAAATCGGGGGGTTATGCTACTAGACTTAACTTCATGTACAAATTTGCTCGTTATCTCTTCTATTTGAGAAAGAATAACGGAGCTGAATTTGTTGTTGCGTTTCTTAAAGCTGGTCAATTGGCAATCTCCAAGAAGGTAGCTCACTCGCCGGTAAAGAGTCTTCGGGACATTAATCCTGATTTCCCTTTACCCCGGCTTGTGAACGGACTCCCTTCGATAATCCCGATCTCAGATCGAAGATTAATAACTCGAAGT…	561	13
SRR10849403	NODE 2047	4	CTCTTCCGATCTGTCAGAGTTAACCAGTAATGGTTAGTCTATTGCTGTGTGTTTTCATTAATTAGCTTAAGCTAAAAATGCATAACCATGGCGTAAGGCAAGACTCTTAAACTGTTCCACCTGTTTAGGGTGCATAGGTTTAATAGTCCTCTCCTCTATAGTCTTAGTATACTTCAAGAACCTACCAAGGTTGTATTGCATTGTAAATACATCCTCGAAATGTTCTGGAAGATAACCCTTAACATCATATAAAAATGTGTTAAGAGTTGTACCCTTAATCAACATTCTAGCATTAGATCATAACTTACCTCCAAATGCAAGATTGGAATGATAATTCCGATCCCACACAAGGATTTCGTTAAGATCTATAAAATTAATTAACTTGTACAAATTAAAAAG…	ATGATACATAATTTATTATATATCATAATAGTCAGGTTAACCAAAATGGTTTTTCCTAACTGTGAATTTAAATTAATAAAAAGAGTATTTAAAACAATATTCCTTCTTTTAAAAAAGAATGGAACTTTGTTTACTGTAAAATATCTAAAACAATGTAGATTGTTAATAACAAGATACATGTGTGGTAGACCAATTTACAGAAACACATCTTTTATTGCAACCAAAGGAGGCTTTCCTTCTAAATTCTATTATCTTAAATCATATATAGATTCAAGAAATGTTGAACAAATTAAATTTGTTTTAACATTAATGAATATATCTAGGACTATCCAACCTCGAAAGGGTGAAAATATTCCTATTGATTTAAGCTCCATTACTGATGGTCCTAAGCACAAGTTT…	2274	ATGATACATAATTTATTATATATCATAATAGTCAGGTTAACCAAAATGGTTTTTCCTAACTGTGAATTTAAATTAATAAAAAGAGTATTTAAAACAATATTCCTTCTTTTAAAAAAGAATGGAACTTTGTTTACTGTAAAATATCTAAAACAATGTAGATTGTTAATAACAAGATACATGTGTGGTAGACCAATTTACAGAAACACATCTTTTATTGCAACCAAAGGAGGCTTTCCTTCTAAATTCTATTATCTTAAATCATATATAGATTCAAGAAATGTTGAACAAATTAAATTTGTTTTAACATTAATGAATATATCTAGGACTATCCAACCTCGAAAGGGTGAAAATATTCCTATTGATTTAAGCTCCATTACTGATGGTCCTAAGCACAAGTTT…	552	11
SRR10849403	NODE 2111	4	AATTTTTTCATTATATCCAAGAGACTACAATTTCGAATTGTAGTACTTCGGTGATCTTAAAACCTCCGTTTTGGGGTTGGGTTTAAAACCAACGCTCCCAAATTAACGCCGTTGAGCATTTAGCTCCGCGTTCACGGAAGGAAATCCGTGATTTTAATTTCAGCTTTTGTACCTGTTAAGAAATGGTTATCAACCATAGGCTTATCTTTAACGCTTACAACAAGATAGTTATTTATAAGAGAAATAGTTTTCCTAAATCCCTTTAAATGACTTTGTTGTATAGAAGCGGATTGCTCAAGTTGAAAGTATAATTTCCATCTAATCAAGTTACCTTGATTATAAGAAATTATATCTTCTGCAACATGAGAAATCATAGTGGCCATTTTCTTAACCTTAATC…	ATGACCTTAATATCACGTATCTCAAGATTAATAACCTTGAGTGGTTGGACTTTTACATTCAAATACCTCAAAGAGGTGATGAGAATTGTAGTTCGACTCTTGGCAGATAATGATGTAGAGAAATCTTCATCAGTGTTTGTTAAGACTGATAAGTTAGGATGACCTGTAATTATTCCTAAATCAATTAGGGATTTCATTATTAATAATGATAATCCTAATATGACTAAGAAAGTTATAGGTGCGTTACTAACCATTATTAGTATTCATAGGGTTTTCCCAACTAGTGTAAAACCTAGCTTGGATACTATTTTAGAACCTTTCGCAGGAGTTTCAACAACGTTGAACCCTGTGGTGCTTAAGAAAGCACTAAAGGAACTAAAATGGTATAAATCCTATAAT…	2196	ATGACCTTAATATCACGTATCTCAAGATTAATAACCTTGAGTGGTTGGACTTTTACATTCAAATACCTCAAAGAGGTGATGAGAATTGTAGTTCGACTCTTGGCAGATAATGATGTAGAGAAATCTTCATCAGTGTTTGTTAAGACTGATAAGTTAGGATGA	162	10
SRR10849403	NODE 2131	4	CCAGGGTCGAAACCCTTATGGACATATTTCTATGCCATATCCTAATTAAAGATAAAGTGGAAAAGATTAAGCTTTTCTTTTTCGTTCTTTTACTCGGTGGACCATAGGGTAACACTTGTGCATTACCACTGAGTCCGGTAAGTTTAACGACCTCCGGCTTGCTTTTAAAGGCTATGTAAGACTCAGTTCTGTTCTAAATGAACTAGGATTAATGAAATAATAAATAGATGTTTTCTACATAATTTCTTATGTAGTAACTCTCAATGTTATACCATTAATACCGAAAGAGATTACATGCTAGTTAAGAAGTTAAATTCCTTCTAGTACTAAGCCTTTAAGTAAGAATCTGATTAAGACAAACCTTCGTTATTATTTCATGACTAAATTACATATTAAAAT…	ATGACTAAATTACATATTAAAATCTTGAAAAGATTATTAATTTTAATTTTTCCACAAATTAATACACGAAACCAACTCTATGTTTTTATTAAATTTTTAGAAAATTTAATAGAACATAGAGGTCTTATCTTTACCATTAAGTATTTCAAGCAAATTAGACTACACTGCACACGTTATATGTGCGGTGAACCCTTATTTGTTAATGATTTACATATTGGTATTGATAAGGATGGTTTTCCAAAAAGATTGCATTTTCTTAAACCTTTATTTGACAGTATGAAATTGATCAATTTAAAATATTGTTTAACTATTTTAAATTTTTCAAGATCATGGACCTTAACTGATAAGCAATGAGAAAAAGTTCATGTTAACTTTAACTCTATTACAGATACTCCTAAG…	2253	ATGACTAAATTACATATTAAAATCTTGAAAAGATTATTAATTTTAATTTTTCCACAAATTAATACACGAAACCAACTCTATGTTTTTATTAAATTTTTAGAAAATTTAATAGAACATAGAGGTCTTATCTTTACCATTAAGTATTTCAAGCAAATTAGACTACACTGCACACGTTATATGTGCGGTGAACCCTTATTTGTTAATGATTTACATATTGGTATTGATAAGGATGGTTTTCCAAAAAGATTGCATTTTCTTAAACCTTTATTTGACAGTATGAAATTGATCAATTTAAAATATTGTTTAACTATTTTAAATTTTTCAAGATCATGGACCTTAACTGATAAGCAATGA	354	11
SRR10849403	NODE 22485	4	CTCTAAATCAATCTCTTCTCCTAAGCTTCCGGTCTTTGAGTTTGCAAAGCGTACGGTGACTGGATCGATACATGTTTCTGGTATAAGTTGGTTGCAGTTTATATCAGAAGCTTCTATCGGATCTCGGGTAGCAAATATAATGTACTTTGCTTCCCGGGGTCAGGTACGGTCGAATAGCGTTTTAATGATTCTTTTGTCTCGGTTTGGAAAATTTAAGTCAGTTACTGACTTAAATCTACCCTTATTATCTCTATTAGGAGGATTGTTTTCTAGAAAACAACTCTCGCTGAGAGATATAATAACGGCTATGATTGATCCGCATAATGAGGAGTTTGACTTTACTGAGTCACCCTTCGCATTACCGTCTCAATCATTGCTGACCGCTACAAGGGGATTATT…	ATGTACTTTGCTTCCCGGGGTCAGGTACGGTCGAATAGCGTTTTAATGATTCTTTTGTCTCGGTTTGGAAAATTTAAGTCAGTTACTGACTTAAATCTACCCTTATTATCTCTATTAGGAGGATTGTTTTCTAGAAAACAACTCTCGCTGAGAGATATAATAACGGCTATGATTGATCCGCATAATGAGGAGTTTGACTTTACTGAGTCACCCTTCGCATTACCGTCTCAATCATTGCTGACCGCTACAAGGGGATTATTGAACCGAAGTTCGAACTCTCTTGATTTGCCCAATCGGAATGATGAGCTTTTCGAAGAGTTGGAGGCAGATATAACTGCCTCCGTACTGTTACAGGCCCTCGCTGTTGCAAAGGCCCTGGAGAATGATTGGGACCGGATT…	966	ATGTACTTTGCTTCCCGGGGTCAGGTACGGTCGAATAGCGTTTTAATGATTCTTTTGTCTCGGTTTGGAAAATTTAAGTCAGTTACTGACTTAAATCTACCCTTATTATCTCTATTAGGAGGATTGTTTTCTAGAAAACAACTCTCGCTGAGAGATATAATAACGGCTATGATTGATCCGCATAATGAGGAGTTTGACTTTACTGAGTCACCCTTCGCATTACCGTCTCAATCATTGCTGACCGCTACAAGGGGATTATTGAACCGAAGTTCGAACTCTCTTGATTTGCCCAATCGGAATGATGAGCTTTTCGAAGAGTTGGAGGCAGATATAACTGCCTCCGTACTGTTACAGGCCCTCGCTGTTGCAAAGGCCCTGGAGAATGATTGGGACCGGATT…	444	3
SRR10849403	NODE 2268	4	GGGTCCTTCATACTCGCGAAACCCCTTCCCTTTCGGGAATTTATTCGCGAGGTAATGCTCAGATGCACGTAAATATTTTGATTTTAGTACTACCTTTTCAGTAGATCCAAAATCTGAAGTTTACTACTTCTGTTTATTGCCTCTTGTAAGACGGTAAAGACGGGCGGCCAATAAAGGAGTTGGTTTCTTATCCAATTTCCTTTTTGTTCCGATTTGTTCAGGAAGTCTCACTTCTGGTAATTCCAGTTTTGATCGCATCCAGTTCGTAAGCAGGTAGTCAGGTAGAATACTGACTAACGGTAACCTATCAAGATAGGTTAAGAGAGATAATGCATCTCCTCTTACTATTGGAATACGACGTCTGAAATAATCAGAGAGAATAATCTCAAAAGTGGAATA…	ATGAGCAATCAGAAACAAAACTTAAGTAATGTTCAGAAAGCTGTACGTAGACTTAGTGGTATTATCACCAGAAATGGTGGTAGCGGATTCATAAATTGACTGTTAAAAGTCAATTTTGTGGTCCGTGGAGGTAATACTTCTGCTTTAGCGCGTTCTGCTGTCGTAGCCGTTCGTACTTTTCACCGGATTTACCGAAAGCAAGGGACACGTGGGCTGATTCTTTTTACGAAGAATAGCTATGTGCTCCTTATGCAAGCGGTAGCCGGGACTCCAGGATCCAGTTGGTTACTGGGCCATGGAGTGAAGATGGATCGGACTGGTATACCAGTTAGTATACCAAGACAGCATAGAGATCTAATACGGAGAGGTAATACTACCATAATACGGATATGACTATCG…	2199	ATGAGCAATCAGAAACAAAACTTAAGTAATGTTCAGAAAGCTGTACGTAGACTTAGTGGTATTATCACCAGAAATGGTGGTAGCGGATTCATAAATTGA	99	6
SRR10849403	NODE 2272	4	AAACCAAATACAGGTCCGAGGACCTCACATTACGTTTTGAGTAATGTGCAAACTAAAGATAACTAAGTTATCTCCTCGTCTTTCCATGTATACCCTTTTACCCAAAAGGGGTATATGGATAATTTACTTGTCTTTCTAATAATATTGTCAATAATTGCGGATGGTTTGAATCCATCTATATTATTGAATATGTTTATTTAAACATAATTATTAGAAAAGTCCGTGGCAAGTAAAGTTGAATTTATTCAACTATACGATAATGGACAATGATTAAGCCAAAATTTTAAAATCTAAAAATCATGATACATAATTTATTATATATCATAATAGTTAGGTTAACCAAGTTGGTCTTTCCTAACTGTGATTTTAAAATTATAAAAAGAGTATTTAAAACAATTT…	ATGATACATAATTTATTATATATCATAATAGTTAGGTTAACCAAGTTGGTCTTTCCTAACTGTGATTTTAAAATTATAAAAAGAGTATTTAAAACAATTTTCAGTCTTCTTAAGAAGAATGGAACATTGTTTACTGTAAAATATCTAAAGCAATGTAGATTGTTAATAACAAGATACATGTGCGGTAGACCAATTTACAGAAATACTTCTTTCATAGCTACAAAAGGCGGATTTCCTTCCAAATTCTATTATCTAAAATCTATGATAGATTCAAAAAAGGTGGAACAAATCAAATTTGTTTTAACTTTATTGAATATATCAAGGACTATAACTCCACGTAAAAATGAAGTTATTCCAATAGATTTTAGCTCAATAACAGATGGACCTAAAAAGAACAAG…	2277	ATGATACATAATTTATTATATATCATAATAGTTAGGTTAACCAAGTTGGTCTTTCCTAACTGTGATTTTAAAATTATAAAAAGAGTATTTAAAACAATTTTCAGTCTTCTTAAGAAGAATGGAACATTGTTTACTGTAAAATATCTAAAGCAATGTAGATTGTTAATAACAAGATACATGTGCGGTAGACCAATTTACAGAAATACTTCTTTCATAGCTACAAAAGGCGGATTTCCTTCCAAATTCTATTATCTAAAATCTATGATAGATTCAAAAAAGGTGGAACAAATCAAATTTGTTTTAACTTTATTGAATATATCAAGGACTATAACTCCACGTAAAAATGAAGTTATTCCAATAGATTTTAGCTCAATAACAGATGGACCTAAAAAGAACAAG…	555	9
SRR10849403	NODE 23331	4	GAACACCCTTTCGGGATACTAATGATTTGTGAACTCCGATTTCCACGCCGATCAGTGACATCAGTCTAAGATATTCATTCGCAACGTCCCCGTTACATATAACTCCGTCGTCACCTAATACCGCATAATCTCAGAAGGTTCCCCACTGGAATCCTCTTCTGTAAGCAGCTCAATGGATTATAAAGTGATGTGTAATCGCAAGCATTGCCCATGAGGACAGTGCTCCCATCGGTTGTCCAACCTCGTAATTAACCGAGTGAGGATATATCGTTGGTGCGATAATACCTTTCGATAATTTGTCTGGTAGAACATAGTCTCTATCAACTAGTAAGGACTTCCATGTAAAACCTAATGTAGATTTAAACATCTCATTTAGGATACATGCTTGAAGATCTACTG…	ATGCAAGCGGTAGCTGGGACTCCTGGGTCTAGCTGGTTGCTAGGTCATGGTGTTAGAACGGACAGAACGGGTATACCTGTTAGTATACCAAGACAGCATAGAGATCTAATACGGAAACGTAATACAACTATGATACGGATATGACTATCGTGATTCTCGATTTATCGGGTATTGACGGTTGATTCTCCTTTGAAATTGGGAACTATTACTAAACCAGGGATTCCAATTCATACTAATGATTGGAAAGAAATATTTCAAGCAATTGACTTATTTCTCGTGAAATCACTAAAAGTGAAGACACCACCTAAGTTAGATTTCGGAGGTTTCTTACCTCTGAACAAGTCCACACCTTCGATTAAGACGGGAAAAGACAAAGTATCTTGGTCCCCTCTCGGGATT…	1167	ATGCAAGCGGTAGCTGGGACTCCTGGGTCTAGCTGGTTGCTAGGTCATGGTGTTAGAACGGACAGAACGGGTATACCTGTTAGTATACCAAGACAGCATAGAGATCTAATACGGAAACGTAATACAACTATGATACGGATATGA	144	5
SRR10849403	NODE 25490	4	GCCTAGTATTACGCGGCTAGCCGCGGTGAGTACAAACTAAAGTTAACTTTGAAGTTAACGGTGTTAAGTTCTCCTGAGTTATAGGTCCATCTACATGAACTCGAATTCTGTGAGTAACATATTACCACTAGCCCTAGGGTTAGTATTAGTAATACGATACCACATATTCTTGTATCTAGTAGATTGCTCCTTAATCTTAGTTTTCTGCGTCCAGTCAATATTTGCAATATTGGCTGCTACATCATCCTTGATGATAGTTGAGACAAAAGATCACTTAAGGTCGTCAGGCTGCTTAATCAGCACGGTACCTTCAAGGTCTTTAGATGTTTGAGCAAAGCTCAAAGCATAAACTCAAAAACCAGGACCCAATAACTTAAGTAGGAATTCGAGAATTCCATG…	ATGGGAGCTTATAGCTCATGGGCTATGCTAGCTTTGACTCATCACGTACTTGTACGTGTTGCTGCTCAACGTTGCGGAGTCCAGCGTTTTAAAGACTATATCGTATTGGGTGATGACATTGTTATTAAAAATGACAATGTCGCGTCCGAATACCTATTTTTGATGAAATGCCTGGGTGTTAAGATTAACTTAAGTAAATCTATAATTTCCAGTCGTTTTTGCGAATTTGCAAAACGTTGGAAAGGACCAGGGTATGAACTTACTCCAATTGGGCCAGGACTTGTCCTGCGCTTAGTTAGAAGTAAATATTACCTTAATATCTTTGTAATGGCACTCTTAAGATTGAGATTACTCACTTCTTTATATGACATTCGAGATCTACTCAAAAGAAGAGAAATC…	990	ATGGGAGCTTATAGCTCATGGGCTATGCTAGCTTTGACTCATCACGTACTTGTACGTGTTGCTGCTCAACGTTGCGGAGTCCAGCGTTTTAAAGACTATATCGTATTGGGTGATGACATTGTTATTAAAAATGACAATGTCGCGTCCGAATACCTATTTTTGATGAAATGCCTGGGTGTTAAGATTAACTTAAGTAAATCTATAATTTCCAGTCGTTTTTGCGAATTTGCAAAACGTTGGAAAGGACCAGGGTATGAACTTACTCCAATTGGGCCAGGACTTGTCCTGCGCTTAGTTAGAAGTAAATATTACCTTAATATCTTTGTAATGGCACTCTTAAGATTGAGATTACTCACTTCTTTATATGACATTCGAGATCTACTCAAAAGAAGAGAAATC…	636	3
SRR10849403	NODE 26150	4	TGGTTTGGCGAATTCCCTGTTTGTAAGCAGATTCTCTCATGCATCAGCAAAGACTGAATCCCCAAAAATATTTTCGAGGAGACGTCTCTGTAAATGCACAGGAAATCTGTCAGTAGCAGCAGATAAATCGAGTGAATGAAAACGCTCTGAATTCTGTAATCAAGGTCCTTTAGGATCTTGAGTGAATGTCCTATCCATAGGTATAGTTCTCAACAAAGAGAGAAGTATAGTATGAATAGGTTTAAGAAATAATTGGGATGTGTAATCCAACATCGCAATTATTCTTAACTTACACTCGGGGTCCGATATAAATGCCAATTCTCCGGTATAACCGGAAACATTCTTTTTACATAAAGGATGTTCTAAACCTTCATTAGATTTAGGGAGACACTTATTAAA…	ATGAATCAAAATTTATTCAAAATCACAACAAAAATTTGTCGGATGATGTTTAAAGGTTTTGATACGGATAAGATCATAAAGTCCTACTTCCTAGTTATGACCTCAATGATTCGCTCCAATGGAACGGTTTATACTGTAAAAGCATTGAAAACAATGCGTTTACATATAACTCGTTACCTTTGTGGTGAGCCATTGATGGTTAATAACTGTGGAGTTGGTGTAGATAAATCTGGTTGACCAAAACGGCTCCTTTTCTTAAAACCATTGTTAGATCAAGGACTACTTGGTAAGAAGTTACTTCTTACTATAGTAGGTCTTTCTCGAACTTTGGAATTAAAGAAAGGAGAAGAAATCGAACCCGATTATAGTACTATTGAAAGACCAGGTCCCTCTAAAAGG…	1035	ATGAATCAAAATTTATTCAAAATCACAACAAAAATTTGTCGGATGATGTTTAAAGGTTTTGATACGGATAAGATCATAAAGTCCTACTTCCTAGTTATGACCTCAATGATTCGCTCCAATGGAACGGTTTATACTGTAAAAGCATTGAAAACAATGCGTTTACATATAACTCGTTACCTTTGTGGTGAGCCATTGATGGTTAATAACTGTGGAGTTGGTGTAGATAAATCTGGTTGA	237	4
SRR10849403	NODE 2666	4	GCCAAAAAGCTTACCAAAAGCCTCTCATGAGTTCATACTCATGTCAGGTTCTGGTTCCCATTTACCTTTAATAATTTTCTCTAATTCAGAGTTATCAAAATTACGTTTGACGTTTTTGATAACATCTGAAGGTTGAGTGAAAGTACTTTCGGTCGTTGAAGACCCATAGTATATTTCAGTTACATTATTTAAGGTTCTAAATCCTTCCCTAATAATGGTACCAACTTTTAATAAAGATTGTATTTTGTTACGATCCTTATTAAAGATGTTATCAATATTAAGGTCTGAGATTTCTTTACCAGCATTGTGTAAACTAATGCTGTCATCGAATTCTCATGATTGGGCTATCTCTCAAGATGCCCTTATGGAATTATAAATGGATAAGAATATAACATTATC…	ATGAATAACTTATACATTAAAATCTTAAAAAGACTTTTAGTATTGTTCTTTCCAAACATAAATCTAAAGCCCTTCTTTAGACCCTTTATATCTTTCCTTTTTAAAAGTAGAGATACAATGGGTTTAGTCCATACTATTAAGTATTATAAACAAATGAGACTACATTGTACAAGGTACATATGTGGTTCTCCATTGTTGACTAATACTATGAGTATTGGACTGACTAAAGATGGGTGGCCAAAAAGACTTTTATTCTTAAAGAAATTTGTTGATAAAGGTGGTTTAACTAATTTAAAATTTGTTTTAACAATTTTAAATTTTAGTCGTTCTTGGAAATTAAATTCCAAAGAGTGAGCTAAAGTTGAGCCAAACTACTCAAGTATTACGGATCTTCCGAAA…	2205	ATGAATAACTTATACATTAAAATCTTAAAAAGACTTTTAGTATTGTTCTTTCCAAACATAAATCTAAAGCCCTTCTTTAGACCCTTTATATCTTTCCTTTTTAAAAGTAGAGATACAATGGGTTTAGTCCATACTATTAAGTATTATAAACAAATGAGACTACATTGTACAAGGTACATATGTGGTTCTCCATTGTTGACTAATACTATGAGTATTGGACTGACTAAAGATGGGTGGCCAAAAAGACTTTTATTCTTAAAGAAATTTGTTGATAAAGGTGGTTTAACTAATTTAAAATTTGTTTTAACAATTTTAAATTTTAGTCGTTCTTGGAAATTAAATTCCAAAGAGTGA	354	10
SRR10849403	NODE 27750	4	ATTTATCGGCTGCGACGGATCGTCTCCCTGTTAAGCTTCAGGTTTTATTACTTGAACCTTATCTAGGAGATCGCGCGCAGGCGTGAGCTAATTTATTAGTTGGTCGGGATTAGTATTGCAGTAAAGTAAGAAAGTCCTTAAGGTATATGGTAGGGCAGCCAATGGGTGCTCTATCATCGTGGGCAATGCTTGCATTGACACACCATTTTATAGTCCAGTGAGCGGCGATGAGAGTTCATGCTAATAAGCACGGTCTTTCGTCAAAGTGAGTGGACAGTAAAGTCTTCAGTTTCAGGTGGTTTGAAGAGTACGCTGTCTTAGGTGATGATATCGTTATTGCGAACGGTCTTGTCGCCCGGGAATACGTCCGTCTTATGGATGAGTTGGGAGTTAAAATTG…	ATGGTAGGGCAGCCAATGGGTGCTCTATCATCGTGGGCAATGCTTGCATTGACACACCATTTTATAGTCCAGTGAGCGGCGATGAGAGTTCATGCTAATAAGCACGGTCTTTCGTCAAAGTGAGTGGACAGTAAAGTCTTCAGTTTCAGGTGGTTTGAAGAGTACGCTGTCTTAGGTGATGATATCGTTATTGCGAACGGTCTTGTCGCCCGGGAATACGTCCGTCTTATGGATGAGTTGGGAGTTAAAATTGGATTGGAGAAAAGCTTGATCTCCCGTAAGGGAGGTTTAGAATTCGCCAAACGATTTTATGTTGCTCAGAATGATTGTTCTCCGGTTGCGTTTAAAGAATTATTCGCGGCCAGAGGGAATCTTTCGTCAATGATCGCTTTTATTAAG…	945	ATGGTAGGGCAGCCAATGGGTGCTCTATCATCGTGGGCAATGCTTGCATTGACACACCATTTTATAGTCCAGTGA	75	7
SRR10849403	NODE 28210	4	TATTTACAAAGTAATACAGATGCCATACACTTGAAAGAAGGCTGTTGCTACCATCCAGACTCCCGCTCTAGTACCGAACTGGGTACAGGAGGGGCTTATGGAAAGCTATCGTCAGTTCCTCCATGAGGTCTTCATTCCGAAGATCTGTGGGGGTGTCCGACCATTGCCTAAGTTTGTCCATGGCGAATTCTTCACTCCTGTCTCGGCGGGGCCCAATGGGGCTCCCGCAGTAAACAGGGTTGCAGATGACGCCGGGGCACTTTGGGAGCAGCATGAGTCCGTTAAGGAGGACGAGGGGACTAAAGATGGTACTCCTCGAAAATCGATACTTCGCAACATCATCTATGTAGCAATGCATTTCTGCGTGCCACTAGAAGTGTACGATGTAACGGATATCGG…	ATGCCATACACTTGAAAGAAGGCTGTTGCTACCATCCAGACTCCCGCTCTAGTACCGAACTGGGTACAGGAGGGGCTTATGGAAAGCTATCGTCAGTTCCTCCATGAGGTCTTCATTCCGAAGATCTGTGGGGGTGTCCGACCATTGCCTAAGTTTGTCCATGGCGAATTCTTCACTCCTGTCTCGGCGGGGCCCAATGGGGCTCCCGCAGTAAACAGGGTTGCAGATGACGCCGGGGCACTTTGGGAGCAGCATGAGTCCGTTAAGGAGGACGAGGGGACTAAAGATGGTACTCCTCGAAAATCGATACTTCGCAACATCATCTATGTAGCAATGCATTTCTGCGTGCCACTAGAAGTGTACGATGTAACGGATATCGGGAAGCGCCATGTGGAGGAT…	1104	ATGCCATACACTTGA	15	1
SRR10849403	NODE 28360	4	CCCATCATTCGGTAATGATTCCAGGAAAGAAAAGAGAAATGAATGCAATGGTTTCAATGCGGACTGAGTCCACACATCCACCATCGCAAACACTCTTAACTTTCCTGCAGCCTCCTTCTTTATAGATAACTGGCCTATGGGACTAAGACTAATCTTAGACCCAACAACCGGATTATCAATTTTATGATGATTAGCCAGATCGGAAAGAGTTCATTTATAAAAAGAGCTCTTAAGACCTGTCAAATTATATAAATTATAAAGCCCTTGATTCCGAGTGATACTCTCTATGATATTTATCATATTAAGTAAAAACAAAGAATTAGATGCCTTTAAAATTACTTTTAAGGGGATATCCAATTGTCTTACAGCAAGCGAAAGATAATCGTGGATATAACCAGC…	ATGAAAAATACTTTTTTCTTTAGTATTAAGAAGGCATTTACTGACTATATTGTTCATGATCAGTTGATCTCTCTAAATAACTCTTTTGAGTTATTAGCTCTATTTCGAAAAATAGGGTGACGTTTATTAGTCACTTCTATTCCTCGAGTAGAGAAGTCATCAAACCGCTTAGAACAGCTTTATTCTTTCGGAAAGTATATTCTCCGGATGCGTAAGCATCATGGGGAATTAACTACCGTAAAGTACTTAAAAGCAGGTCAGCTAGCAATCCAGAAATGTATTGCTAAGGATCGGATCAAATCTCTTCGAGATTTGGAACCCGATTTGCCGTTACCAAGATTAACTAAGTCTGGTCTCCCACGGTATATACCGTTGGGAGACAGAAGGGCTATCCTATCA…	1044	ATGAAAAATACTTTTTTCTTTAGTATTAAGAAGGCATTTACTGACTATATTGTTCATGATCAGTTGATCTCTCTAAATAACTCTTTTGAGTTATTAGCTCTATTTCGAAAAATAGGGTGA	120	4
SRR10849403	NODE 28363	4	GTTCGCCAAGATTACTGGTCACCGGGGTCATGATGTAAGTGCTCTTCCTTGAAAAGCATTTATTTCTCAAAACACCATGATGGGAAGGGTACAAATACTGAATTCGCTCTTGCGTAAACAGATGAAAATTAAGGGATGAGTCTCTTATTTTGAATTGTTGACCAGAAGAAGCCTTGGCACGAAAGGGGATGCTTCATTCTCTTTACTTGCGTTGTGAACTATGTTTGCAACACGAGGCCAAATTCCTTATTCTCTGGTATTCGAAAGTTTAACCAACTTAGAACAGCCAAAGCAGAAATACTACCGAGCAATCAAGAATAACGTTAACCTGGATTATATCCGGTTAATAGTCTCTCAGTTGCTTAGTGGTAAAGAGCCCACTCCTCGAAGATCCAAACG…	ATGATGGGAAGGGTACAAATACTGAATTCGCTCTTGCGTAAACAGATGAAAATTAAGGGATGAGTCTCTTATTTTGAATTGTTGACCAGAAGAAGCCTTGGCACGAAAGGGGATGCTTCATTCTCTTTACTTGCGTTGTGAACTATGTTTGCAACACGAGGCCAAATTCCTTATTCTCTGGTATTCGAAAGTTTAACCAACTTAGAACAGCCAAAGCAGAAATACTACCGAGCAATCAAGAATAACGTTAACCTGGATTATATCCGGTTAATAGTCTCTCAGTTGCTTAGTGGTAAAGAGCCCACTCCTCGAAGATCCAAACGCCAAGCTGACGTCTGGAACATAGAGGAAGTGTGAATAAAGAATGCCCTGGTGAAACCATTATATGTTCACCAGGCC…	846	ATGATGGGAAGGGTACAAATACTGAATTCGCTCTTGCGTAAACAGATGAAAATTAAGGGATGA	63	3
SRR10849403	NODE 2952	4	GGTTAAACCGTAAAAGAGGGGGAGCTAAACTCCCTACTTTCGAAGAAAATCGAAAGTCGGCTGGGGTCTTTGAGAAAACAGAGATTCCAGGCATGGATCCTCTTCCGTGGGGAACTAATCCATGTACTAACGCTCTTTATAGAGTATAGTAATGGTTAGGACCGGTGACCGTGGCTGCATTAAACACGCAGTCTGTAATTCCGTCATTTTACATGAAAAATTCAACTAATACTGTTTTAATAATAACAAGACTATTAAAACTAGTATTTAGAGTGAATAATCCACATATTGTGAAGAAATACATCGACCTTTTTACAAAAATCCGAAAGGATTCAGGAATCCAATATGCTATCAAATACTTTAAAGCTTGTAAGCTTCATTGTACGCGATACATATGTG…	ATGAAAAATTCAACTAATACTGTTTTAATAATAACAAGACTATTAAAACTAGTATTTAGAGTGAATAATCCACATATTGTGAAGAAATACATCGACCTTTTTACAAAAATCCGAAAGGATTCAGGAATCCAATATGCTATCAAATACTTTAAAGCTTGTAAGCTTCATTGTACGCGATACATATGTGGGAAACCTTTATTTGTTAATCAGGCCGGTGTAGCAATAGACAGTTCCGGTTGACCTAAACGACTTTACTTTCTCAAAAAGTTTCTTACTTCAAGTATTGGTTTAAGAGTTATTTTAACTCTTTTAACCTTTACAAGGAGTGTTAAACCTAATAAAGAAGAAAGTCGAAAACTTCAACCGGATTATTCAACAATTACCGCACCTTATAAAGGA…	2112	ATGAAAAATTCAACTAATACTGTTTTAATAATAACAAGACTATTAAAACTAGTATTTAGAGTGAATAATCCACATATTGTGAAGAAATACATCGACCTTTTTACAAAAATCCGAAAGGATTCAGGAATCCAATATGCTATCAAATACTTTAAAGCTTGTAAGCTTCATTGTACGCGATACATATGTGGGAAACCTTTATTTGTTAATCAGGCCGGTGTAGCAATAGACAGTTCCGGTTGA	240	9
SRR10849403	NODE 29597	4	AGGTGCTCCAATGATAACCACATCGTCTCCTAATACACCATAATCCTCAAACCAACCTCGTTTCCCTTTATATGCCTTGAAAGAGGCGTATTGAACTATAGCGTGATGGGTCAGTGCTAGCATAGCTCAAGAAGACAGAGCTCCCATAGGCTGACCAACAGAATAGGTTACTCCAAAGGCCCCGAAGTCCGGATGAACATTGTACTTCTTAGGTACAAATGTTTGTTGCAACAAGTGAGGATTCATCTTTACTTGATAAAATCTTTTAACCAGCAATGAAGCCCAAGCTTTCGCAAAGGCATCAGAGTCTGGAACCTTATCTTTAAATAACTCTTTAATAAGAGAAATTTGAAGATCTAAGGGAAGACGATCAGTAGCAGATGAAAGATCAATTGATGC…	ATGACCTTGTTTGGTCTTTACCGTATTTTAGAATTTAAGGGAAAGCTTTCCTTAGATACTATTACGGATAAAGGTCCAAGTTTAAGAAAATTCTTACCTGGTTGAGAGAAGTTCCTTTCTGAGGTATTTATACCCGGACTTCGTGAGAAGATCGGTGAATTCCCTGAAATAGAGAAACCTCGTTTCTTCCCAATCTTAAAGACAGGGCCTAACAGCGGGCCAGTTTTAGTTAACTCGTCCGCTCCGGCCATGATCATTTCTGCTAGATTATGACTTAAATGTAAACATTTAGTTCGTTATCTTACGGAATACACCGAGCAGATTGGGATCCCTGCTTTTGTTAGCAGGTTGAGACTTGTCGCGATGGCCCAGCAGAAGGGGGATTTCAAGGGTATAGGT…	1074	ATGACCTTGTTTGGTCTTTACCGTATTTTAGAATTTAAGGGAAAGCTTTCCTTAGATACTATTACGGATAAAGGTCCAAGTTTAAGAAAATTCTTACCTGGTTGA	105	4
SRR10849403	NODE 3181	4	GTTCCCTGAACAGTTTTATAGCGGCATCACAATCTTGATGAGACATGACCTCTAACTTTAAAGGCGATAAAGCCTTAGTTAGATTAATGACACATGATATTCTATCATATCCAGAACCTGTAACGGTCGGAAATGGTTCTCAGGCTTTTGCCATGATTCTATTTAAAAGAAGTCATGGACCAGGAGTCAAGAATAGCAATGGTAGATAGATACTACCAAGGATTCAGCCAAATTTCATCACAGACTCCCTTATTAGATAAGGGACGAAGTCTGCGAAAAGTTGGCCTGCTAACGCTACCGAACTTCTGTATTCCTTAACCATTAATGTCGAAAAGACATTATAGAGAAGGAATGCAGTGTTCCCCTGAAGTGTATGTGCTCCACTAAGTCAGGTCATCT…	ATGGCGTTAGTTTCTAACTCAGACTACTCACCAAAAATGAGAGTCTCGTTAGATTCTAACGGACTGCCTAAAATTATACCTCCTAAACTTAGAGCAGAAATGCTCCAGTCTAGGTGATTATTTGTAGCAGTCATCACAATCCTTGGAATTCATAGACTAGTGAAATGATATCCTGCTGTAGACCTTTCGACAATTATCGAAGGCTTCGCGGGAGAAACAAGAACTCTGACTAACTCACAGTTATTGTGAGCCAAAAGAAATTTCTTGTCATTAGCCAAACCTAACTTCAGCTTAAAACAATTAGATGGTTTTAAGTTGAGGATTGGTAAGGTTACTTCCTTCATATTACAATCTGCCGGTCCAAATGGATCTGTTTCATACTTCAGTGTCATAGAGGAT…	1881	ATGGCGTTAGTTTCTAACTCAGACTACTCACCAAAAATGAGAGTCTCGTTAGATTCTAACGGACTGCCTAAAATTATACCTCCTAAACTTAGAGCAGAAATGCTCCAGTCTAGGTGA	117	11
SRR10849403	NODE 31851	4	CTGGTATGTTAGCTTGTCACTCTTTAAGAAATCTCTTCAAGACTTCATAAAGAGGATGAGTAACCCATAACTTAGCGGCAGAAACTAAGCCAAAGAACGAACTGTTTCCAGGTGTTCTTGACATAGCTCTGTCCTCTATAGTTGTTGGACCGGATTTCTGAATTGGGAATGGTTGCGGTTGGGATAACTCAACTTTATATCCTTCCGGTAATATTACCTTGCTTAAAGTAGGTATGAATTGAGAATTAATAAACTCATTTCATTCCTTGAAAGTCGCTGCCTTTATCGTTTTTCCCGGATCCGTGATTGTTGAAAGATTCAACATACCCCGAAATTCCAGAATACGATAGAAGCCAAACAAAGTCATTCAAAGTTTAACACTTTGAGTATCACCTTGTC…	ATGAGAAATCAGGTCCAACGTCAATTAATATACCGAGTCATGTTACATGACACAGTTTTATCAACTAACATTGTTCCACTATCACAACGTAGAGAGTTGTCTGTTTGACAATTCTCTCATGAGTCGTGGAGAGGCTCAAGCCTCCAAGGAAAAAGCGGAGTCATGTTGACTCTTAGCTCTTTGATTGGAAGGAATACGAATGCCATTAGAGGTCTGGTCCATAGAAATATGGGCCGGGGACTCCTTGGATGATTTATTAAAATCACCAGGGGTGTCCTCTTCCACTGTAAACCTAGTACTGTCAGGCAAATTGGCCACTTCATTTCACGGCTGAGATCCCTTTATAGAGCTCAGGGAGAAAAGGGTACAACACTGTACCTGAAATCTTGCCAAGTGCTC…	915	ATGAGAAATCAGGTCCAACGTCAATTAATATACCGAGTCATGTTACATGACACAGTTTTATCAACTAACATTGTTCCACTATCACAACGTAGAGAGTTGTCTGTTTGA	108	5
SRR10849403	NODE 33671	5	CCATCGAATCATATATGATGAAACGAATTTTCTTACTAAGGAAGCGCTCACAAGGCACTAAGAGATCACATTTTGATCTCTCTCTAAGGAATTTCGATGAGATTCTTTTGTAGATGAGATTAAGCGGTGAGATATTAGTGACCAATCTCTAAAGATGCGGGCTTGTATAGGTAATCGCTTTGCTGGAAGCAAAGCAGAAACCTTATCAATACCATAAACATCTAGAGAAAATTTTCCTAACTCAGAGTTAAACTTAAAGTAAAACTGTATAGCCTCATTAAATGTATTAATATTTAAATAAGGTCATAATCAGTTAAACTCTCTTTCTCCAAAATTGAAGAAAAATAGAGCATTCAGATTTTCATCTGACATGGTACTATAAGTTTTCATAAGCTCTCT…	ATCTTAGGAGATGATATTGTTATAGCCAACCACCGAGTAGCGCGTCGGTATCTCCAGTTACTTAAAGAACTGGGGGTAGAGTGTGGTTTACACAAATCTATCATGTCCCCTAAAGGGACAGGGTTAGAATTTGCTAAATCCACTTTTATTGATAAACAGAATGTTTCTCCAATAAGCTTGGATGAACTTTCTGTTTCTCTAACCGATCCGGCTACCTGAGTGGGGTTCTCAAGAAAATTTTCTTTATCTTGAGATCTCCAAATGAGAATTCTTGGACACGGTTATCTTTCACGGCGTAAGCCGTTTAGAAAGATGAGTCATGCTTTACAAGTCATCTATTTGGCAAGTATAGCTAAAATTGATTTTAACACCGATGTACTAAGATTGAGACGAGGATCA…	972	ATCTTAGGAGATGATATTGTTATAGCCAACCACCGAGTAGCGCGTCGGTATCTCCAGTTACTTAAAGAACTGGGGGTAGAGTGTGGTTTACACAAATCTATCATGTCCCCTAAAGGGACAGGGTTAGAATTTGCTAAATCCACTTTTATTGATAAACAGAATGTTTCTCCAATAAGCTTGGATGAACTTTCTGTTTCTCTAACCGATCCGGCTACCTGA	219	5
SRR10849403	NODE 3478	4	CAAGGCGGTAATACTCACACGGATCAATCCCCGGGAATTAACCCGACTCCCCGTGAAGGGAGTGTTTCACCCGTGTGGGGCCGATTAGGTCTACTAACATTCAAGTTCTTGCATGAACTGAACCTTCTCTTCTTTGAAGAAAACGATCAGTTTGTTAGCAAGAGTCTTTGAACCTGTCCGATCAGGCTTCTGAGTTTTACTTAGAAGTCGTTTCGGGCTTGGAAACCATTCAAATTCAAGACCAACAATTTCTTGTCAATCTTGATTTTGAATAATTTCTGACAGTTGACGACCCTCTGTGTGAAGACTATTGGATTTATCCAGTAGTAGTTCATATGGAGGGTGATCGGTTGGCATAGTGCTGAATGCCTCCGACTTAAGAAGACTAGCAAAGTTTGC…	ATGTCATCATTTCAAAAAAATGTTGATATTCCCCGGTTCCTGAGACGGTTCGACGTGATGCTCAAAGTGCATGGTCCCGAATGAACAATTAAGCGTATTAAACTAATCCGCCTAATGCTTGTTCGGTACCTTGCTGGAAGTCCCATCGTGGACAAGTCCGTGAAGACTAATTCACATGGTCTTCCAACAATCCTACCTCTAATGCGACTACTTATTGTTAAAGATAAGAAGAGAATTATCGTCGTAATGACGCTTCTTTCCCTATCTCGAACAATTAAGTGGTGGCCAAAAGAGAGAGATTATTCTCCTGTGACTACACCATCATCAACCACTCTTGATCTTTTTTCAAAGGGTCAAGACATGGCTAAAGTGATGAAGTCAAAAGGAGTTAATTTCCGG…	1908	ATGTCATCATTTCAAAAAAATGTTGATATTCCCCGGTTCCTGAGACGGTTCGACGTGATGCTCAAAGTGCATGGTCCCGAATGA	84	3
SRR10849403	NODE 35686	4	GCGGAAGCGGCTGCGGCTTGGGCCGAGTTATTGGTAGGTCGAGAGTACTTTCTTTCAAAGAAGAGTTCGGGCACATGCGATATGAAGGTGAAGTATTCGGTAGGGCAACCTATGGGAGCTTTGTCTTCGTGGGCCATGTTAGCTGTGACACACCATCTGATAGTTCAGTTGGCATATCGAACAGTTCGAAGTCTAAGCTTCGTAGACGGGCGGGTTGTTTGATATTCCAATTATGAATTATTAGGTGATGACATTGTTATATTTGACGAGGATGTTGCCTTAGCCTACTTAGATATTATGTCTAAGCTGGGTGTGGCAATAAACTTATCAAAGAGTGTTGTTGCTGCTAATGAGACTTTTGAGTTTGCAAAAGTTACAGGTCATAACGGAAAGAACGTA…	ATGAAGGTGAAGTATTCGGTAGGGCAACCTATGGGAGCTTTGTCTTCGTGGGCCATGTTAGCTGTGACACACCATCTGATAGTTCAGTTGGCATATCGAACAGTTCGAAGTCTAAGCTTCGTAGACGGGCGGGTTGTTTGATATTCCAATTATGAATTATTAGGTGATGACATTGTTATATTTGACGAGGATGTTGCCTTAGCCTACTTAGATATTATGTCTAAGCTGGGTGTGGCAATAAACTTATCAAAGAGTGTTGTTGCTGCTAATGAGACTTTTGAGTTTGCAAAAGTTACAGGTCATAACGGAAAGAACGTATCTGCTCTCCCATGGAAAGCATTTATTAGTTCTAACACAATGATGGGAAGAGCTGCTCTTGCGTTTAGTTTACTAAACAAA…	927	ATGAAGGTGAAGTATTCGGTAGGGCAACCTATGGGAGCTTTGTCTTCGTGGGCCATGTTAGCTGTGACACACCATCTGATAGTTCAGTTGGCATATCGAACAGTTCGAAGTCTAAGCTTCGTAGACGGGCGGGTTGTTTGA	141	8
SRR10849403	NODE 3605	4	GACAAAATACGGGTTTGTAAACCCTTATTATCAAAGTGCGTAACTTGCGTTACTACTTGGAACATAACCACTTCTCAATCCGTCGAGCTTATCTAAATTATCAGATAAGGTTGATATGAAATAACTTTCATATGGTTTAGAACCCAAATATGTAGAAGATTCAATCATGTAATTTGAATAATTTAACTCAGTTATTTTATTCAATTTACTAATTGACATTCTTCATACTTGGTCCATATAGACAATTTTCTGGTTTGTTACTCGAATATTTTCAAGTAATTTATCAGGACTGTCTATACGGAAATCAGAAATTGCATCAACTAAATCAAGATTGGGTTTAGAAGCTATGCTTCTTACCCGATTTCGAATAGTGAGCAATTTTTGATATAAACCATGGAC…	ATGAAAACATCCAATTTATTAATAATAAGGTTATTATCAAATATATTTGGACATAAACATTTAATCCGAAGATTTTTATATGATGTAACAACAATGCATAAGGTTAATGGATTACCATTTACAATCAAGTATATGAAAGCTGTTAAACTTCATATAACAAGATTTATAAGTGGACATCCACTAACTACAAATGCTGCGTTAGTCTCAGTAACTGATGGTTTTCCAACAAAATTTCTCTATTTAAAGGGTTTAACCAAAAGTAAAGATGGAAAGAGATTATTACTATCTCTTCTATCATTTACTAGAGGGTTAAAACCTCTAAATAAAGAGATTCCTAAGGTTGATTATTCTTCAATAACTAATCCATATAAAGGAAAGGAATATACAATTCCTAACTTT…	2127	ATGAAAACATCCAATTTATTAATAATAAGGTTATTATCAAATATATTTGGACATAAACATTTAATCCGAAGATTTTTATATGATGTAACAACAATGCATAAGGTTAATGGATTACCATTTACAATCAAGTATATGAAAGCTGTTAAACTTCATATAACAAGATTTATAAGTGGACATCCACTAACTACAAATGCTGCGTTAGTCTCAGTAACTGATGGTTTTCCAACAAAATTTCTCTATTTAAAGGGTTTAACCAAAAGTAAAGATGGAAAGAGATTATTACTATCTCTTCTATCATTTACTAGAGGGTTAAAACCTCTAAATAAAGAGATTCCTAAGGTTGATTATTCTTCAATAACTAATCCATATAAAGGAAAGGAATATACAATTCCTAACTTT…	753	9
SRR10849403	NODE 3661	4	GGGTTTCCGGTGCAACTGCACTCCTATGCTATATTTAAGTTATATACTATAAATATACGCCGTAGGACCATTAAAGAATCTTTTAGAACGATTTAAAGGGTTCTCAGTTGTCTTAACTCTAGGTTCTTTCGAAAGGTTTTTGAAATATATATAATTCCTTGGCCTTGCATAAAAGGTCTCTTTAAGATTAAAGTGTGGAGTAGTAATCATATTACTCCCACTAAATTAAAGATAGAGAGACTTACCTAGGGATCTTCTCCAGATAGTGACCTTGCTAATCTGGTTATCGCTTTACTGATTAAGAAAGCTGTATGCAGCAACCAACCTTTAACTTCAAAATGACTATAAATCATTTTAAAATTTTAAGAAGATTACTGGTTTGGGCTTTTCCACAGTCGA…	ATGCAGCAACCAACCTTTAACTTCAAAATGACTATAAATCATTTTAAAATTTTAAGAAGATTACTGGTTTGGGCTTTTCCACAGTCGAGTATAATCATTGAAAACCACTTTAGGACATTCGAAACTTGGCTTTTTAAGGCCAAGAAGAATTGATCAATTCCATACCTTATTAAATATTATAAACAAATGAGGTTACATTGTACTAGGTACATATGTGGTCATCCGTTATTAACGAATGATATGAGAATTGGTCTTACTAAAGATGGCTGACCTAAGAGACTCCTATTCTTGAAATCCTTAGCTGATAGTAAGAATCCGGTTAATTTAAAAATTGTTCTTACAATTTTAAATTTTTCACGGTCCTGGGAATTATCCGATTCTGAATGGAATCGAGTGAAA…	2001	ATGCAGCAACCAACCTTTAACTTCAAAATGACTATAAATCATTTTAAAATTTTAAGAAGATTACTGGTTTGGGCTTTTCCACAGTCGAGTATAATCATTGAAAACCACTTTAGGACATTCGAAACTTGGCTTTTTAAGGCCAAGAAGAATTGA	153	7
SRR10849403	NODE 3965	4	ACCAAAGAAATTACTTTTTCTAAAACCTTTAGTCGATGAAGGTGGACCTTTTGGAATTAAAACTGTTTTAACAATTTTAAATTTCTCAAGATCTTGGGAATTATCTGAATCTGAATGGAAACAGGTAAAACCTAATTATGATAATATTACAAAACCACAGAAATGTGATTTTCATATATTTGATCAATACCTTCTAGACTTTGTTAAAGATTTTAAATTAAAGTTACCTTTACCAAAATTTGATCTTAAGGATGTAAGTATATCTTTGAAGGGTGGACCTCAAGGTCCCGCTTCGAAGACTGCTTTAATGAATCTTGATGTTTATACACAAGATGAAATCAAAGTCTTACTATCCTTAACAGATAATTTTGGAAAAGATTTCCTTATCGATTCATTTAA…	ATGAATCTTGATGTTTATACACAAGATGAAATCAAAGTCTTACTATCCTTAACAGATAATTTTGGAAAAGATTTCCTTATCGATTCATTTAAGATAGCTGCTCATCTTAAAGAGAAGAGCAACTATCCTTTTATTGGAAAACTTTCTTTTGTAAAAGATCCTGAAGCTAAATTAAGAGTTATAGCCATTTCTGACTATTATACTCAAATTATATTAAAACCTATTCATAGAGATATATTATCTCTTTTGAAGGGATTTAATAGCGACAGAACTTTTACTCAGAAACCTTTCCATAAATGAAAAGATAATGGGGAACATTTCTATAGTCTTGATTTATCCGCCGCAACAGATCGTTTCCCAATCAGTCTTCAAGAAAGACTTCTATCTTTTATTTATAAT…	1830	ATGAATCTTGATGTTTATACACAAGATGAAATCAAAGTCTTACTATCCTTAACAGATAATTTTGGAAAAGATTTCCTTATCGATTCATTTAAGATAGCTGCTCATCTTAAAGAGAAGAGCAACTATCCTTTTATTGGAAAACTTTCTTTTGTAAAAGATCCTGAAGCTAAATTAAGAGTTATAGCCATTTCTGACTATTATACTCAAATTATATTAAAACCTATTCATAGAGATATATTATCTCTTTTGAAGGGATTTAATAGCGACAGAACTTTTACTCAGAAACCTTTCCATAAATGA	300	9
SRR10849403	NODE 44852	4	GGTCAACCAATGGGTGCCTATTCCTCATGAGCAGTGTTTACTATTACTCATCATTTTATCATATATTTTTGTGCTAAATTGAATGGTATAAAAACCTTCAAAGATTACATCATTCTTGGTGACGATATCGTCATCAAGAACAGTAATGTCGCTAAAACATATATTGAAGTAATGAATGAGCTGGGGGTTGAAGTCAGCGTTCCAAAAACTCATGTATCAAATGATACTTATGAATTTGCGAAACGTTGGATTCAACCATTCAGATCCGTCAAGGAGATAACTGGTATACCTTTAAAAGGTATTATTTCTAATCTTAAAAATCCACAAATAGTTTATACTATTTTGTATGATTATTTTAAGATTAAGAAAAACCTTTATCTCGGTAAAGATTCTTTAGTA…	ATGGGTGCCTATTCCTCATGAGCAGTGTTTACTATTACTCATCATTTTATCATATATTTTTGTGCTAAATTGAATGGTATAAAAACCTTCAAAGATTACATCATTCTTGGTGACGATATCGTCATCAAGAACAGTAATGTCGCTAAAACATATATTGAAGTAATGAATGAGCTGGGGGTTGAAGTCAGCGTTCCAAAAACTCATGTATCAAATGATACTTATGAATTTGCGAAACGTTGGATTCAACCATTCAGATCCGTCAAGGAGATAACTGGTATACCTTTAAAAGGTATTATTTCTAATCTTAAAAATCCACAAATAGTTTATACTATTTTGTATGATTATTTTAAGATTAAGAAAAACCTTTATCTCGGTAAAGATTCTTTAGTAAAAATGATA…	900	ATGGGTGCCTATTCCTCATGA	21	4
SRR10849403	NODE 4779	4	AACTGATTGAACTCCTGTCTTAGACAGACAGGAACTAAACCAGTACCAATGGATCCTTTTCGGAAGTTTATTGAAAGTTTGGATAAAACTTTAAAATCCCGTGGTATAGATTATTTTATTCTATACGTTAAGGATATTAGAGGAAACTTGATGAATTATTTATCAAATAACCCATCAAGGTCCAAACTATCAAAAACTACAAAAGAAGGTATCCCTGTTGTTTTAGGGGATCTTATACCTTTAGTAAGGGATAAATCATACCTAGCAATAGCTATGATTTTCACTATACTATTTAGTACAAGATCACTGAAAACAGGAAAAGTCCCTAATACGCAGCCTATCACGGATCCCTTTACTGGTGATCTTAGTGATATTGATGCTTATTATGCCTCTTTCTGA…	ATGGATCCTTTTCGGAAGTTTATTGAAAGTTTGGATAAAACTTTAAAATCCCGTGGTATAGATTATTTTATTCTATACGTTAAGGATATTAGAGGAAACTTGATGAATTATTTATCAAATAACCCATCAAGGTCCAAACTATCAAAAACTACAAAAGAAGGTATCCCTGTTGTTTTAGGGGATCTTATACCTTTAGTAAGGGATAAATCATACCTAGCAATAGCTATGATTTTCACTATACTATTTAGTACAAGATCACTGAAAACAGGAAAAGTCCCTAATACGCAGCCTATCACGGATCCCTTTACTGGTGATCTTAGTGATATTGATGCTTATTATGCCTCTTTCTGAAAACAATTAGGATACCGGAAATCCTTCGTCAAACCCAAGTATTTGACT…	2010	ATGGATCCTTTTCGGAAGTTTATTGAAAGTTTGGATAAAACTTTAAAATCCCGTGGTATAGATTATTTTATTCTATACGTTAAGGATATTAGAGGAAACTTGATGAATTATTTATCAAATAACCCATCAAGGTCCAAACTATCAAAAACTACAAAAGAAGGTATCCCTGTTGTTTTAGGGGATCTTATACCTTTAGTAAGGGATAAATCATACCTAGCAATAGCTATGATTTTCACTATACTATTTAGTACAAGATCACTGAAAACAGGAAAAGTCCCTAATACGCAGCCTATCACGGATCCCTTTACTGGTGATCTTAGTGATATTGATGCTTATTATGCCTCTTTCTGA	351	6
SRR10849403	NODE 4805	4	AATTTACAGAAATACATCTTTTATTGCAACCAAAGGAGGCTTTCCTTCTAAATTCTATTATTTGAAATCTTATATAGATTCACGTAATGTTGAAAAAATTAAATTTGTTTTAACATTAATGAATATATCTAGGACTATTCAACCCCGAAAGGGAGAGAATATTCCTATAGATTTCTCTTCTATTACTGATGGACCCAAACACAGATTTAAAACTGTGCCAGGATTCTTCATTAAAGAATTTATAAAAGAATTTAATATTAAAATGGATTTACCTGTATTTAATACTGGAAATTTCTTTATCAATCTAAAGATGGGACCTCATGGCCCTAGTGTTCTTTCAATAACAGAAACTGTTAAATGATTGAATGCTCGGCAATTGAAGTACATCCATGATTTAGT…	ATGAATATATCTAGGACTATTCAACCCCGAAAGGGAGAGAATATTCCTATAGATTTCTCTTCTATTACTGATGGACCCAAACACAGATTTAAAACTGTGCCAGGATTCTTCATTAAAGAATTTATAAAAGAATTTAATATTAAAATGGATTTACCTGTATTTAATACTGGAAATTTCTTTATCAATCTAAAGATGGGACCTCATGGCCCTAGTGTTCTTTCAATAACAGAAACTGTTAAATGATTGAATGCTCGGCAATTGAAGTACATCCATGATTTAGTTGGTAAAGAATTCTTCGTTAAATACATTGGTCCATTTTATTCATTTATGAAACACAATGATATATCTTTACCTAGTGGAAAAGATGACAAACCTATTAAGTTTGATCATCGTAACACA…	1965	ATGAATATATCTAGGACTATTCAACCCCGAAAGGGAGAGAATATTCCTATAGATTTCTCTTCTATTACTGATGGACCCAAACACAGATTTAAAACTGTGCCAGGATTCTTCATTAAAGAATTTATAAAAGAATTTAATATTAAAATGGATTTACCTGTATTTAATACTGGAAATTTCTTTATCAATCTAAAGATGGGACCTCATGGCCCTAGTGTTCTTTCAATAACAGAAACTGTTAAATGA	243	11
SRR10849403	NODE 5557	4	AAGGTAAACGTGGGCTTATTCTTTATACAAAGAATAGCTACGTTTTACTTATGCAAGCGGTAGCTGGGACTCCTGGGTCTAGCTGGTTGCTAGGTCATGGTGTTAGAACGGACAGAACGGGTATACCTGTTAGTATACCAAGACAGCATAGAGATCTAATACGGAAACGTAATACAACTATGATACGGATATGACTATCGTGATTCTCGATTTATCGGGTATTGACGGTTGATTCTCCTTTGAAATTGGGAACTATTACTAAACCAGGGATTCCAATTCATACTAATGATTGGAAAGAAATATTTCAAGCAATTGACTTATTTCTCGTGAAATCACTAAAAGTGAAGACACCACCTAAGTTAGATTTCGGAGGTTTCTTACCTCTGAACAAGTCCACAC…	ATGCAAGCGGTAGCTGGGACTCCTGGGTCTAGCTGGTTGCTAGGTCATGGTGTTAGAACGGACAGAACGGGTATACCTGTTAGTATACCAAGACAGCATAGAGATCTAATACGGAAACGTAATACAACTATGATACGGATATGACTATCGTGATTCTCGATTTATCGGGTATTGACGGTTGATTCTCCTTTGAAATTGGGAACTATTACTAAACCAGGGATTCCAATTCATACTAATGATTGGAAAGAAATATTTCAAGCAATTGACTTATTTCTCGTGAAATCACTAAAAGTGAAGACACCACCTAAGTTAGATTTCGGAGGTTTCTTACCTCTGAACAAGTCCACACCTTCGATTAAGACGGGAAAAGACAAAGTATCTTGGTCCCCTCTCGGGATT…	1950	ATGCAAGCGGTAGCTGGGACTCCTGGGTCTAGCTGGTTGCTAGGTCATGGTGTTAGAACGGACAGAACGGGTATACCTGTTAGTATACCAAGACAGCATAGAGATCTAATACGGAAACGTAATACAACTATGATACGGATATGA	144	7
SRR10849403	NODE 589	4	GTGCTTAGATACACATTGATAATTTATTGTCATGTCCCTGAGTGCTTTGGGTCACTACTTCATGTGCCTTTTATTAGTACTGCTCATCCCTTTCGAGAACTCGATTTCTCAAGCATCCTATTTTCATTCGATAACTACTCCACTTCTCACTTACTTAAGCATTACCAAAAGCAGAGGTAAGAAAGGTGGTATCCACCGAACTATATTCAGATTTCGCTCATCATTACAGATTACTATACTAGGTTTAGGCCCTACATCTAACAGAGGTGTGGTGTCGGAACACGTATTAGAATGAAGTAAGAGCGCCTAGATCAAACAGAGCCATGAAGATCGTAGTTTAACACTACCTACCAAACTTTCCACATTTGATAGTTTAGGTCCACTTCCGGTGAGTACGCA…	ATGAATGCGTGAAATACAAGGCGTGTTCAGGAAACTTCCTTTGAAAGCTCCCGAACCCTGATTCAGACCCTAACTCTAATAAAATTTATGAAACATAAAATATATAAAAAGAGTGTCGGAATTCTCAGTCAGGTTCTTAGTAATCCATGGCTTGCCCGTGTAAAATCGGGTAAGGGGTTGATCGGGCCATTACTGGCCTTCTCAACCCTGATCGTAGGTCCCCACGTGGGTTCTCTTCCTGGTGCCGTCTCACGTTACGCCTGGACTTGCCATAACTTGATTAAAAGTCAAGGGGTCGCAGGGTTGTCGAAGTGGATGAAGGCCTGTTCAGTATTGCTTATGCAATCTCTGGCCGGGGAACCGCATTTAAGTACACGACCTGTGGGACCCGCAGTAGCG…	2610	ATGAATGCGTGA	12	1
SRR10849403	NODE 6255	4	GAAAGGTTAGAGTCTTTGCTATGGTAGACGCTTGGACACAATGGTTAATGTACCCATTACACAAATTCCTCTTTTTAATCTTAAGAGGTTTAGATGTTGATGGGACATTTGACCAGATGGCTCCTATTAAGCGACTTCAAGAGAGGTTCTCTCGAGACCCTCGAGGTCGGATGTATGCATCAATTGATCTTTCTTCTGCTACTGATCGTCTCCCCTTAGTTCTTCAAATTTCTCTTATAAAAGAGTTATTTAAAGATAAGGTTCCAGATTCTGATGCCTTTGCGAAAGCTTGGGCGTCATTGCTGGTTAAAAGATTTTATCAAGTAAAGATGAATCCTCATTTGTTGCAACAAACATTTGTACCAAAAAGATACAATGTTCATCCGGACTTCGGGGCCT…	ATGGTAGACGCTTGGACACAATGGTTAATGTACCCATTACACAAATTCCTCTTTTTAATCTTAAGAGGTTTAGATGTTGATGGGACATTTGACCAGATGGCTCCTATTAAGCGACTTCAAGAGAGGTTCTCTCGAGACCCTCGAGGTCGGATGTATGCATCAATTGATCTTTCTTCTGCTACTGATCGTCTCCCCTTAGTTCTTCAAATTTCTCTTATAAAAGAGTTATTTAAAGATAAGGTTCCAGATTCTGATGCCTTTGCGAAAGCTTGGGCGTCATTGCTGGTTAAAAGATTTTATCAAGTAAAGATGAATCCTCATTTGTTGCAACAAACATTTGTACCAAAAAGATACAATGTTCATCCGGACTTCGGGGCCTTTGGAGTAACATACTCTGTT…	1956	ATGGTAGACGCTTGGACACAATGGTTAATGTACCCATTACACAAATTCCTCTTTTTAATCTTAAGAGGTTTAGATGTTGATGGGACATTTGACCAGATGGCTCCTATTAAGCGACTTCAAGAGAGGTTCTCTCGAGACCCTCGAGGTCGGATGTATGCATCAATTGATCTTTCTTCTGCTACTGATCGTCTCCCCTTAGTTCTTCAAATTTCTCTTATAAAAGAGTTATTTAAAGATAAGGTTCCAGATTCTGATGCCTTTGCGAAAGCTTGGGCGTCATTGCTGGTTAAAAGATTTTATCAAGTAAAGATGAATCCTCATTTGTTGCAACAAACATTTGTACCAAAAAGATACAATGTTCATCCGGACTTCGGGGCCTTTGGAGTAACATACTCTGTT…	876	9
SRR10849403	NODE 6996	4	CTTCATGGGAAACTTATAATAAAGTCTTCTTAATAAATCAACCAAAGATAATTTACAAATTAAACTGTTTTTCTTTATTTTAAAGAAATCATATAATATTAAAAATACTATAAAAGGATTTTTAAAATTATTAATGATTCCTTTAAGAGGAAGACCAGTTAATTCATAAGGTTTACCTTCTGAGATACGTATTCATCTTTTTGCGAACTCGTATGTATCTTTCGATACATGAGTTTTGTTTAAAGACACCTCAACTCCCATTTGTGTTAAAACTTTAATATAAGTTTTAGCGACATTGTCATTTTTAATAACAATGTCATCACCTAAAATAATATATTGATTAAAATTCTTTATATTATTTAGATTAGCACATCAATGTACTAATAAATGATGAGTTAA…	ATGAAGAATATTCATACAAAAGTTTTAAAAAGACTTCTGTATTACATATTTCCATTAATTAATATAAAGCCATTCTTTAGACCCTTTATTTCTACCATTTTTAAATGGAAGAAAGATTGAGGGATAATCTATACTATTAAGTATTATAAACAAATGAGACTACATTGTACTCGGTACATATGTGGTCAACCTTTGTTGACTAATACTATGAGTATAGGTTTAACTAAAGATGGGTGACCTAAAAAGCTTCTATTTCTTAAAAAACTTGTAGATGAAGGGAATTACTATAATTTAAAATTCGTTTTTACGATTTTAAATTTTAGTAGATCATGAACTTTAAATAATAAAGAATGATCTAAAGTAAAACCCAACTACTCTAGTATAACAGATCCTCCTAAA…	1476	ATGAAGAATATTCATACAAAAGTTTTAAAAAGACTTCTGTATTACATATTTCCATTAATTAATATAAAGCCATTCTTTAGACCCTTTATTTCTACCATTTTTAAATGGAAGAAAGATTGA	120	11
SRR10849403	NODE 706	4	GATCTGCTTATTCTATAAAGACCTTTAGATCCTCACAGTAAGCGTTACTCTTAATCGAGTATGTATTGTGAGCCCCGGAGGGCATTCACTGTTGTGTAACGATTTAACTAACCTTGATACGCTGAGTAGCTTCGGCTTTCGCAGAGCATGCGTAAGTAGTTAGGCTAGCACCCTATACTTCCGTAGAAGGAAAGGATGTTAAGAAGTGGTTAAACACGTGCACATCAATCGGCCATAAACAAAGTTTATGTTGACAGGAAAGCTAGAAATATATTGATAAATATAAATCGAAATTCTTATAATATAAAGTTATATAGTGAGAGAAAAGCAAAAACTTTTTAATCCTATATAAATAAGTTATAAGAGGGGGCTTTTCGCGTCTTCAAACAATTATTGTTA…	ATGATCCGTGTAAAAGCGGGTCGACCATTAGTAAACTGGTTTATTAAAGCCTTTAGACTAATGGAGGGACGACTTTCGAACGGAACAGTAAGAGTAACCATAGTTTTTCTTGGTAAGTGCTACCAACTGCAAAAAAGAAGCGGTTTGAAATTTCTTGTTATATACTTGAAAGCTCAAAACGTTAATCTTATGCAGGCTCTAGCAGGAACTGCAGGAAAGGATATAACAAATTTGGGGTGTAGATTCGCTCGTAAGAGAGGATCTAAACTACCACAAATTATTCCAATTCTGCATCGAGTTCATATTAGAGCTGGTAACACTTATTATATTAAACTGTGGACAACTTTATTTAATTTGTACCGAGTTCTCTCTTTTCCCGGACTCTTGAATTTATCTACT…	2241	ATGATCCGTGTAAAAGCGGGTCGACCATTAGTAAACTGGTTTATTAAAGCCTTTAGACTAATGGAGGGACGACTTTCGAACGGAACAGTAAGAGTAACCATAGTTTTTCTTGGTAAGTGCTACCAACTGCAAAAAAGAAGCGGTTTGAAATTTCTTGTTATATACTTGAAAGCTCAAAACGTTAATCTTATGCAGGCTCTAGCAGGAACTGCAGGAAAGGATATAACAAATTTGGGGTGTAGATTCGCTCGTAAGAGAGGATCTAAACTACCACAAATTATTCCAATTCTGCATCGAGTTCATATTAGAGCTGGTAACACTTATTATATTAAACTGTGGACAACTTTATTTAATTTGTACCGAGTTCTCTCTTTTCCCGGACTCTTGAATTTATCTACT…	468	7
SRR10849403	NODE 714	4	CTTCCGATCTCTAGAATCCCGGTCAAGGACCGAGCTCTCTTAGATGAGATAATTATACACTTATCGAAGAAGCTGTTCTTACCGAGATGTCCTCGCTTATTTAGCGGAAACTAAATACCATTCCTCTCTTATGGCATAAGAGAGAAACAATATCCAACTGGGATTGTATGCCCAGTGGTACGTTTCATAGATAAACGAAACATTCGTTTTAACCTGTACCTTCTCTTAAAGTACAGAGTGATTGGACCAACTACCTTAACCCTTTATTTTAGGTGTTTGTAGATTGGATTTTACAGTCCGTTAGAACAACTTCAACGTGGACCTAATTAGAATTTCGCTTATTCATTACTTTGCGTAATTGTCAAACACTTACTCTAAGTTAGCCCAGAGAACAAGGTA…	ATGAAGAATAATTATTCTTGGCAAAGAGGTGTTAAAAACCTCTTCCTAATTAGATCCGCATTGTTAAATGTCGGACGCTTAATTTGAGGGAACACAGACCGTATGAAGGTAAGTTCTACTATTGTATTACTTAAGAAGCTCGATCTCATCCGCCAAAAATCTGGCGTAGCTCACATGTGTAAATACATGAAAGCTTGTAGTATATATATTGTGAAATATATATCCAAAGATCCGACTGTTATAAATTCACATACTTATGGATTGGCTGTTTCCTTAAACAAGAAACGCCTACCACGGATACTTCCTACATATTTGAGAAATCAAATTATGCGAGGAAGTGTGGCCCATATTAAATGAGTTTTAACAATCTTCAACTTATATAGAGTATTACCGTTTCCC…	2610	ATGAAGAATAATTATTCTTGGCAAAGAGGTGTTAAAAACCTCTTCCTAATTAGATCCGCATTGTTAAATGTCGGACGCTTAATTTGA	87	13
SRR10849403	NODE 765	4	CCTAGAAATAGGAGGTGTAGCACAAGTGTGTTACCACTCGCGCCTTTATGGCTCTGTTGCCAATGTGCATCATTGCTTTGAGGGCATTCTTGAGCAAGAACTGACAAGAATGAGTGATCCCCGCGCCAAGATATAAGGTGAAATACCTTACAAGGTACTTAAGAGGTTTCGGGGGTTAATCCGAAAGCAATCTTAAGCGACCTTGACCACTATCCCAGTGGCCTCTTATCGAGGACCTACTCCCCTTAGGTCTTGAATCTAAGGAAAGAGGGATTAGTGGATTAGGTTTGTACATGCTAAACTTGATTGTTATCAAACTATAGATCCCTTCCAAAACTGTAAGGTTGGGTCGAATCCGATTTAGACTGTTAAGTCCGGATAGTAATAACTATTCGTCGG…	ATGAAAAATCAATTTAAATCTAATATTAGAAACTTGGCATCCCAGATTCATTCTGGGAAGTTTAGAGGTACGGATGGTCTTTCTAAACGTATTATTACGTTAGAGAGTATCATCTCTTCGAAAATCAAGTCCATTAATGGTCTGATCTTCCGAAAGGGGGGTCGCGGACTAATCGGAGTACTCTTAGAGTATCTCCGAGGTGTTCGCCCTCGGTCTTCCAAATCTGTTGTAAGACAGGTGGCTGGTTTCGTTTTCTTCATATCGAAGATGGCGCGTCATTCTGGGCTTAAAGGTGTAGTAATATACCTTAAAGCTTGCCAGGTTCTCCTACAACAAGTTGTAGGAGGCTTTCGGGTTCTCGATTTAAGTGAATTAAAAGTACGTCCTGCTCGTAATCGG…	3114	ATGAAAAATCAATTTAAATCTAATATTAGAAACTTGGCATCCCAGATTCATTCTGGGAAGTTTAGAGGTACGGATGGTCTTTCTAAACGTATTATTACGTTAGAGAGTATCATCTCTTCGAAAATCAAGTCCATTAATGGTCTGATCTTCCGAAAGGGGGGTCGCGGACTAATCGGAGTACTCTTAGAGTATCTCCGAGGTGTTCGCCCTCGGTCTTCCAAATCTGTTGTAAGACAGGTGGCTGGTTTCGTTTTCTTCATATCGAAGATGGCGCGTCATTCTGGGCTTAAAGGTGTAGTAATATACCTTAAAGCTTGCCAGGTTCTCCTACAACAAGTTGTAGGAGGCTTTCGGGTTCTCGATTTAAGTGAATTAAAAGTACGTCCTGCTCGTAATCGG…	480	15
SRR10849403	NODE 766	4	CCTAGAAATAGGAGGTGTAGCACAAGTGTGTTACCACTCGCGCCTTTATGGCTCTGTTGCCAATGTGCATCATTGCTTTGAGGGCATTCTTGAGCAAGAACTGACAAGAATGAGTGATCCCCGCGCCAAGATATAAGGTGAAATACCTTACAAGGTACTTAAGAGGTTTCGGGGGTTAATCCGAAAGCAATCTTAAGCGACCTTGACCACTATCCCAGTGGCCTCTTATCGAGGACCTACTCCCCTTAGGTCTTGAATCTAAGGAAAGAGGGATTAGTGGATTAGGTTTGTACATGCTAAACTTGATTGTTATCAAACTATAGATCCCTTCCAAAACTGTAAGGTTGGGTCGAATCCGATTTAGACTGTTAAGTCCGGATAGTAATAACTATTCGTCGG…	ATGAAAAATCAATTTAAATCTAATATTAGAAACTTGGCATCCCAGATTCATTCTGGGAAGTTTAGAGGTACGGATGGTCTTTCTAAACGTATTATTACGTTAGAGAGTATCATCTCTTCGAAAATCAAGTCCATTAATGGTCTGATCTTCCGAAAGGGGGGTCGCGGACTAATCGGAGTACTCTTAGAGTATCTCCGAGGTGTTCGCCCTCGGTCTTCCAAATCTGTTGTAAGACAGGTGGCTGGTTTCGTTTTCTTCATATCGAAGATGGCGCGTCATTCTGGGCTTAAAGGTGTAGTAATATACCTTAAAGCTTGCCAGGTTCTCCTACAACAAGTTGTAGGAGGCTTTCGGGTTCTCGACTTAAGTGAATTAAAAGTACGCCCTGCCCGTAATCGG…	3114	ATGAAAAATCAATTTAAATCTAATATTAGAAACTTGGCATCCCAGATTCATTCTGGGAAGTTTAGAGGTACGGATGGTCTTTCTAAACGTATTATTACGTTAGAGAGTATCATCTCTTCGAAAATCAAGTCCATTAATGGTCTGATCTTCCGAAAGGGGGGTCGCGGACTAATCGGAGTACTCTTAGAGTATCTCCGAGGTGTTCGCCCTCGGTCTTCCAAATCTGTTGTAAGACAGGTGGCTGGTTTCGTTTTCTTCATATCGAAGATGGCGCGTCATTCTGGGCTTAAAGGTGTAGTAATATACCTTAAAGCTTGCCAGGTTCTCCTACAACAAGTTGTAGGAGGCTTTCGGGTTCTCGACTTAAGTGAATTAAAAGTACGCCCTGCCCGTAATCGG…	480	16
SRR10849403	NODE 8676	4	TATCTTTCTACGGGGTTAGATTTGTTAGCATTAATGAGGCATCCTCGTGTTTGGCTCGGTCACATTTCATTTGCTTGATATCATAGTTTTTACAATTACTTAATAATATTTATATTATTAAGTATCGTGCTTTCTCCATTCCTCTTTTGAAGCATTGACCTTCATTTAGGTCGTTTAGCTTTAATTAAGGAACTAAGAGGTAAGACACGAATAATTGGAATTACTGATCAATGAAGTCAATGATTGTTACGACCCCTACACGATCTTATCTACCGCTTTTTGGGAGAAATCCCTGAAGATGGTACAAAAGACCAGCTTGGTCCAGTCAAATTTATTTTGGAAAAAAGAAATGGATCTAAGTTTTATTCCTTGGACCTAAGTGCCGCTACTGATCGTCTA…	ATGAGGCATCCTCGTGTTTGGCTCGGTCACATTTCATTTGCTTGATATCATAGTTTTTACAATTACTTAATAATATTTATATTATTAAGTATCGTGCTTTCTCCATTCCTCTTTTGAAGCATTGACCTTCATTTAGGTCGTTTAGCTTTAATTAAGGAACTAAGAGGTAAGACACGAATAATTGGAATTACTGATCAATGAAGTCAATGATTGTTACGACCCCTACACGATCTTATCTACCGCTTTTTGGGAGAAATCCCTGAAGATGGTACAAAAGACCAGCTTGGTCCAGTCAAATTTATTTTGGAAAAAAGAAATGGATCTAAGTTTTATTCCTTGGACCTAAGTGCCGCTACTGATCGTCTACCTGTTCATTTACAGGAAGATATCTTAGAGGCT…	1770	ATGAGGCATCCTCGTGTTTGGCTCGGTCACATTTCATTTGCTTGA	45	10
SRR10849403	NODE 949	4	GCCACCCGCTAGGGCGGCTCGGAACCCAGTTCAAAAATGAACTGCTAACCGTTTTGCAAGTGCTAAACTTGCTGAACAGTTAGTCAACTAAGACCAACTGTTACTTCCTTAAATGGAAGTCGCCGTCAGGGCCTTGCGGCCCTGATGGAGTGAGTTGCGGTCAGGTCCTCTGATGAGGATGATCTGAAACGCGCTAACTCTAGCGATGTAGTAGTGAAAACTTAGAACATACTATAAGTAGCTGTCCTCTCACTCTCTTAATTGAGAGTTAAGGGACTCTTATAGGAGCTATTAGGGTCTTAGTGCCTGGCGTCCTCCTTCCGGGGAACAGCGCAGGCCTATTGCACCTTTATAGTTCGGCTAAAGCAACCACTCCCTTTGCAAGACGGGTCAACCAAT…	ATGAAAAAAACTCGTTTCTTCTCACTTAAAAAGGCTTTTACCGACTATACTGTGTCCGATGGGTTGGTATCTCTAGGAAACATTGAGTTTCCAGTCTTCCTGCGAAGATTGGGGTGAAGATTACTCTTTACCGCAATCCCTGCAGTGAGAAAGACAACTAATCGGCTTAAACAGCTTCAGAATATTGGACGTTATCTCCTTATCATGAGAAAAAATCATGGTACGTTGACAACAGTGAAATACCTAAAAGCTGCACAGCTAGCGGTTCAGAAAGCAATAGCGAAAGATCGTATTAAATCTCTTCGAGATATAGATCCTAGCCTGCCTCATCCTCGATTGTCCTCTTCTGGACTTCCAGCAATAATACCGCTGGGAGACCGGAGAGCAATTCTTTCGGGA…	2619	ATGAAAAAAACTCGTTTCTTCTCACTTAAAAAGGCTTTTACCGACTATACTGTGTCCGATGGGTTGGTATCTCTAGGAAACATTGAGTTTCCAGTCTTCCTGCGAAGATTGGGGTGA	117	13
SRR11564270	NODE 100	4	CTTAATCATAGCCATAATCTGGTCTCCGGGAGGACTCTTTCGAGTCCCTTTGAGAACAGATATCAATTTTGTTTGCGGTTGCCCGCAGGTGGTATTGTTAACCACCTCCATTCACTATTCGTAGTTTATGGATTATAAAAGTTGATTCATTAGGGGACGTATTAGAACAGTGGCTTTCTTAACAGTAATTGAAAAAGATCAACTAAAGAAAGTAGGCTACTATTATAAGACGCGCCTTCGCGTAACAAACTCTTATCTACTCCACCGGAGATATAGGGAAAAAGAATAGGCATTGAAATAGATGACCTACTGCTTCCTGAAACTATCGTCCCGGGGTCTGTAGTACTTCTTCCTCGCGAGAGGAATTAGACGAGAGGAAGGCTAAAGGCTCTTGAAAAG…	ATGTTTATTATAAATTCCGTTTTTGTTACGCTATATAGTATGAGTTTCCTCTTTGGACTGTGAGGTCTTTTTCAAGATGCCATTGCTGGTATCTCTAAAAGAGATCTTCTACCCGAAAGGGTAGTATCCACTCAGTGGATGTCAATCAAAGAAGTTCCTCGTTTCTATACAGCAATAACAAAGGTCTTTGACATGAAGAGGGCATTCCCTAAAGGAATGTTCCACTTAAATAAAGTCCTAGGAATAATAATGAAGATGTGACGTTTGTCAGGGATTACTTTCACTATCCAGTATTTCAGTGAGGTTCTACGTCTTGTTGTTCAGTTTTTAGATATAAAAGCGAAGACATTAAAGGCTTCTTCTCCATGAATTAAAACACATAGGGGTACGAAGAAATTA…	2856	ATGTTTATTATAAATTCCGTTTTTGTTACGCTATATAGTATGAGTTTCCTCTTTGGACTGTGA	63	15
SRR11564270	NODE 103	4	CTCTTCCGATCTGGGATTTTTCCCTTCATCTAGTAGCTTTAGCCGAAGCTACTACTAGATATTTACCTTAAATGGTGGGCATCTAGCCAACAGGTTATTAACCCATTGGAATTTCCAATGGACAGGCATCTACACGAGTTGTGAAGATGGAGCAGTCCAAATGGAGCGCGCGTCGTTTATCCTAACCTGAGCATTCATTCCCGAGTCGCACATATGTGTGGATAGGTGGTGAGAGCAGGTGTAAAGAATTCGGCCCCGTTCCTGGGGGGACCAGGTGTCATCTCTCGGATCGAGATGAACCTCCATGTTTACGATTACAGGTAGCAAACCTGAAAGGACAGAATAATCCTTCCCTTTGTTAAGGGTTGCCTAGAGCCGAGGAGGGCTCAGCGCCTCCTC…	ATGAAAACACAATTAAACGCTTTTTCTAAGTACTTTTCAATACTTGCTAAACGTTTAGGAGTGGTTGCAAACTGGCATCGTGTCTTTACGACACGTAGTAGTGCGATTGGATATCTGAATAGGATTCCAATCGTGCTACTAGGAAAATCTGGTCGTTCATGGGTTCTTGCGGTTATTTCTTTTGTGAAGTTTATTGTACGAATGAGGAAACACCGTGGCCTCAAGGGATTGGCCCTTTACTTGAAAGTTTCCCATACGGTTTTTGTTAAAGCCGTAGCGGGGACTCCGATTAAAGGTGTCTTTTCCTCTTTGGGGACGTGTGTTTCGGTTACTAGTTCAGGGTACCCTCGGGTTATCCCTACCGCTCATCGTAAAGCCCTTTTAAAGGGTGATATGAGA…	2289	ATGAAAACACAATTAAACGCTTTTTCTAAGTACTTTTCAATACTTGCTAAACGTTTAGGAGTGGTTGCAAACTGGCATCGTGTCTTTACGACACGTAGTAGTGCGATTGGATATCTGAATAGGATTCCAATCGTGCTACTAGGAAAATCTGGTCGTTCATGGGTTCTTGCGGTTATTTCTTTTGTGAAGTTTATTGTACGAATGAGGAAACACCGTGGCCTCAAGGGATTGGCCCTTTACTTGAAAGTTTCCCATACGGTTTTTGTTAAAGCCGTAGCGGGGACTCCGATTAAAGGTGTCTTTTCCTCTTTGGGGACGTGTGTTTCGGTTACTAGTTCAGGGTACCCTCGGGTTATCCCTACCGCTCATCGTAAAGCCCTTTTAAAGGGTGATATGAGA…	414	15
SRR11564270	NODE 1051	4	CTTTACTCTAAGATTTGATGCTTAAAGTTAAGTCGACTCTTACAAGAATAAATATCACTATCTATTCTAAAAAGAAGAAAACTAAATTTTAAACTAAAGCTTAAAATCCCCTAGGGTAATCTAAAAGTTCATTCAGGTCTACGCTTATTAGATTTGATTATAAAATCAATACTTTTAAGTGTATCTGTAAATTCTCTCTTTCCTTTACCTTTTCCCGATATTTTTTCTTTTGCTCTTAGAACTAAAGAAGCAGTCTCAAGAAATCTTTCACGTCGAGAATCTAATTTGATTAGTTCCTCAATAGAAAGTTCTAGATTCCTTCTAGGATCTAATGAATTATAAAATTCATCCAAACCATCAAATAACTCATCAACTATTCAAAGAATAGATTGATAACTA…	ATGAAAAATATAAAATTTATTTCTATACTTAACAGTTTTAAAGCTAAATTAAACCAAGAATCAATGGTATCGCTAGGTAATTCTTTTGAATTGCCAGCACTTCTAAGGAGTTTAGGATGAAGATTATTATCTTCTTCCTTCCCCAAAGGAGTGAAGCTTACTAAAAGACTTAAAATCTTAAAGCTATTTGGCCTGTATATTATCAACATGAATAAGAATCATGGTGGTAGTTATACAGTTAAATATCTAAAATCTTCTACCTTAGCTATCCAGAAAGCAATTGCAGGTCAACCTCTTAAAACTCTTAGAGTTTTAGAGAAAGACTTGCCACTTCCTCGTTTGCAAAGCGGACTACCTCGTTATATTCCTATAACAGATAGAAAAGCAATGCTTCGAGGG…	2370	ATGAAAAATATAAAATTTATTTCTATACTTAACAGTTTTAAAGCTAAATTAAACCAAGAATCAATGGTATCGCTAGGTAATTCTTTTGAATTGCCAGCACTTCTAAGGAGTTTAGGATGA	120	10
SRR11564270	NODE 14828	4	AGGGATTCCGCGTTTCGTGCCACTAATGTGGCGACGAAAGATGATATCACCATGTTGGGAATTCACGCTTGTGCTGTCTTTCTGTGGACTTTACCGGGTACTTGATGTACCTGGGAAATTCTCCATTAAGACAATCACAGCTCCAGGGATACCGATTCCTCAATGAATAATTGATGAAGCGACATCCTTTGGGCAGCGCCTGCCTATGTGGCAGAGAAGACTTAGATGGGATCCATCTCCAATGCTAAGTTCCGGTCCGGGTTCTGCAGAGTTCAGACATCAATCTAAGAAATTTTCTCAGATTATGCTAAATTCTCAGTCTCAGACAGGTACTTATGCAGCGGCAATTTTACGTTCACCGAAGCTTCTTCAATCCTTGACGGAGCTTTCGGTTCACTT…	ATGTGGCGACGAAAGATGATATCACCATGTTGGGAATTCACGCTTGTGCTGTCTTTCTGTGGACTTTACCGGGTACTTGATGTACCTGGGAAATTCTCCATTAAGACAATCACAGCTCCAGGGATACCGATTCCTCAATGAATAATTGATGAAGCGACATCCTTTGGGCAGCGCCTGCCTATGTGGCAGAGAAGACTTAGATGGGATCCATCTCCAATGCTAAGTTCCGGTCCGGGTTCTGCAGAGTTCAGACATCAATCTAAGAAATTTTCTCAGATTATGCTAAATTCTCAGTCTCAGACAGGTACTTATGCAGCGGCAATTTTACGTTCACCGAAGCTTCTTCAATCCTTGACGGAGCTTTCGGTTCACTTAAAATTGAAGAGTCAACTGAACAAT…	1149	ATGTGGCGACGAAAGATGATATCACCATGTTGGGAATTCACGCTTGTGCTGTCTTTCTGTGGACTTTACCGGGTACTTGATGTACCTGGGAAATTCTCCATTAAGACAATCACAGCTCCAGGGATACCGATTCCTCAATGA	141	2
SRR11564270	NODE 22202	2	GGACCCCCGTGTGTTCTCACACACGATTTACCCATGGGTGCACTGGGTGTACAATAGTACCGCAATAGCGCGTATGGACTCGTAGCGAGCATTTTCAGACGCTGAACAAGGTATTTGGCGATCTTCATAATGAAGATTTGCCGAACATCCTTGTTACGCGCAGAAAATACTCGAGACGTGTCAGGTACAGTCAGTGCCCGCATTGCTAGATCCCAATTACCAGAGTAAATGGCATCGAAGTCCCATGCCTTCTGAGAAATCTGAAGGTATTGTTCTTCGAATGCCCCATACACTGATAGTTGGGGAATTGATTCTAGCATTGCTTGCACCATTTGAGGCTGAACGTACTCAGGGTTAGTGATGATTATTAGGGTGTTAAACCCAACGTCATCAAATCCC…	ATCTCTAATGACGATGTGGCCGAACAATATCTGGAGATCCTTAAGACTCTTGGTGTCGAGGCCTCACCGGCCAAGACCCACAAGTCTAAAACATGCTTTGAAATTGCCAAGCGATGGTATTTCCGGGATGGTGAAAACTCTTACGAGTTTACCCCTTTTCCGATTAATTCCGTCGCTGTGACAGTTAAAAGTATGTCACTGGTTCTCCAGAGTCTCTACGAAGCTGTTCGGAAAGGATGGCCGCTTCCTAGCGGATCATCTCTCCCCGAGGCTGCTGCCGGAGTTTCGTGTGTTATGAAGGGAAATGTATCCAAAGGATACTATCTCGCACTTCATAAACTTGCGAAACTCTGCTGAACAGTAGGAGAAATCCTCCGGGGAAACCTAGAAGGGGTGTAT…	924	ATCTCTAATGACGATGTGGCCGAACAATATCTGGAGATCCTTAAGACTCTTGGTGTCGAGGCCTCACCGGCCAAGACCCACAAGTCTAAAACATGCTTTGAAATTGCCAAGCGATGGTATTTCCGGGATGGTGAAAACTCTTACGAGTTTACCCCTTTTCCGATTAATTCCGTCGCTGTGACAGTTAAAAGTATGTCACTGGTTCTCCAGAGTCTCTACGAAGCTGTTCGGAAAGGATGGCCGCTTCCTAGCGGATCATCTCTCCCCGAGGCTGCTGCCGGAGTTTCGTGTGTTATGAAGGGAAATGTATCCAAAGGATACTATCTCGCACTTCATAAACTTGCGAAACTCTGCTGA	357	1
SRR11564270	NODE 22202	5	GGACCCCCGTGTGTTCTCACACACGATTTACCCATGGGTGCACTGGGTGTACAATAGTACCGCAATAGCGCGTATGGACTCGTAGCGAGCATTTTCAGACGCTGAACAAGGTATTTGGCGATCTTCATAATGAAGATTTGCCGAACATCCTTGTTACGCGCAGAAAATACTCGAGACGTGTCAGGTACAGTCAGTGCCCGCATTGCTAGATCCCAATTACCAGAGTAAATGGCATCGAAGTCCCATGCCTTCTGAGAAATCTGAAGGTATTGTTCTTCGAATGCCCCATACACTGATAGTTGGGGAATTGATTCTAGCATTGCTTGCACCATTTGAGGCTGAACGTACTCAGGGTTAGTGATGATTATTAGGGTGTTAAACCCAACGTCATCAAATCCC…	ATCTCTAATGACGATGTGGCCGAACAATATCTGGAGATCCTTAAGACTCTTGGTGTCGAGGCCTCACCGGCCAAGACCCACAAGTCTAAAACATGCTTTGAAATTGCCAAGCGATGGTATTTCCGGGATGGTGAAAACTCTTACGAGTTTACCCCTTTTCCGATTAATTCCGTCGCTGTGACAGTTAAAAGTATGTCACTGGTTCTCCAGAGTCTCTACGAAGCTGTTCGGAAAGGATGGCCGCTTCCTAGCGGATCATCTCTCCCCGAGGCTGCTGCCGGAGTTTCGTGTGTTATGAAGGGAAATGTATCCAAAGGATACTATCTCGCACTTCATAAACTTGCGAAACTCTGCTGAACAGTAGGAGAAATCCTCCGGGGAAACCTAGAAGGGGTGTAT…	936	ATCTCTAATGACGATGTGGCCGAACAATATCTGGAGATCCTTAAGACTCTTGGTGTCGAGGCCTCACCGGCCAAGACCCACAAGTCTAAAACATGCTTTGAAATTGCCAAGCGATGGTATTTCCGGGATGGTGAAAACTCTTACGAGTTTACCCCTTTTCCGATTAATTCCGTCGCTGTGACAGTTAAAAGTATGTCACTGGTTCTCCAGAGTCTCTACGAAGCTGTTCGGAAAGGATGGCCGCTTCCTAGCGGATCATCTCTCCCCGAGGCTGCTGCCGGAGTTTCGTGTGTTATGAAGGGAAATGTATCCAAAGGATACTATCTCGCACTTCATAAACTTGCGAAACTCTGCTGA	357	1
SRR11564270	NODE 23451	5	ACTGATTATTGGACACAGGCTTTATGCCTGCCATTGCATAATGCAATTTTCAAAATTTTGAAAACCATTAAACAGGACGGAACTTTTGATCAACATGCACCTGCCTCTTTGCTACATGACAGAATCCTGACATCGGGAGCGTGATCCTTTGATCTTTCTGCTGCAACTGATCGATTGCCAGTGCTTCTTCAATGTCAGATCCTTACAATCCTAGGATTGTCTTGATCTAAATATTGAATGGGGCTTCTAGCCTTTAGACAGTGAGCTTGGAAAGGTAAAGGTATAATGTACGCTGTTGGACAACCAATGGGCGCTTATTCATCTTGAGCTATGCTTGCGTTAACGCATCACTTTGTGGTGCAATATGCGGCTTACTCTTGTGGATGACGACAGTGGTTT…	TTGCATAATGCAATTTTCAAAATTTTGAAAACCATTAAACAGGACGGAACTTTTGATCAACATGCACCTGCCTCTTTGCTACATGACAGAATCCTGACATCGGGAGCGTGATCCTTTGATCTTTCTGCTGCAACTGATCGATTGCCAGTGCTTCTTCAATGTCAGATCCTTACAATCCTAGGATTGTCTTGATCTAAATATTGAATGGGGCTTCTAGCCTTTAGACAGTGAGCTTGGAAAGGTAAAGGTATAATGTACGCTGTTGGACAACCAATGGGCGCTTATTCATCTTGAGCTATGCTTGCGTTAACGCATCACTTTGTGGTGCAATATGCGGCTTACTCTTGTGGATGACGACAGTGGTTTCCGTGGTATGCAATAGTCGGTGACGATTTGGTA…	924	TTGCATAATGCAATTTTCAAAATTTTGAAAACCATTAAACAGGACGGAACTTTTGATCAACATGCACCTGCCTCTTTGCTACATGACAGAATCCTGACATCGGGAGCGTGA	111	7
SRR11564270	NODE 306	4	GTGCTCTTCCGATCTCGTTTACACGCCCTTTCCTTGGAAAGCCACCCAAGGGGCGGCAATCCAGTACGAATCTCATGATTCGACTGATTGTGCGTCTTCCCAAGTGCAAACTTACTGTTTGCGAGCATCACTTTGCTCCAACTTCGTGAACAGGAGGTGTTCTAACCGGTTGGCGGGCCTTGGTAACCCTAGGGATTCTAGTAAAATAGATGAACGAAGGTGAATTGGGTCTGACAATAAGGTTAAACTTCCTCAAAGCCTTAACTGGCTGCCTGTAAGGGCATCCTGCGGTCCCGCAAGGGAAACCGAAGTTTAGGCTTTTAAGTTGTCGTTTTATACCTTTAAAACGATGGTAAAGGGAGGCGAGGAATGCAATAAGAATGCTCAATAGCAATATTG…	ATGCGACTCTGGAATACCGATGTTATTACACACCCTAATCCGTACGATTATGGAAAATGAAATTTGAATACCCAACACATAGTTAAACCCTGATATATGATATTCACTATGAAAAGAAATAATAAAATTATTGCTTCTTCCCGTAGTGATGTTCAGTCAGTACTTAAAATGCTTAATGGATTGCTCCGTGTAAAAGCGGGGCGTGGGTGGCTGAACTGATTGTTAAAGATTAGTTTCAGTCTCCGTGGAGGTATGACACCTGCAGTGGCTCGTTCAGCAGTTGTCTGTTTGCGGCACTTCTATAGTATCTACAAATTGCAGGGTGTGAAAGGATTAGTTCTTAGAACAAAATCCCTATACATCTTGACTATGCAGGCTAAAGGAGGAAAGCAAGCAGTA…	2397	ATGCGACTCTGGAATACCGATGTTATTACACACCCTAATCCGTACGATTATGGAAAATGA	60	20
SRR11564270	NODE 4034	4	GTTTGGTCTTGTGTCAAAGAACATTGCTGTTCTTGAAACACTTTTCAAAAACTTTCGTACTCGTCCTAGTGTTTCTCAAATCATGAGAATATTAGGTTTCGGATACAAAAGTCTAGGAAGACTTAACTCGATAAGAGTAAAAGGAAGAGCAGGATACGCATTGAACTGGGCACTGCTGCCTGGTGTGAGTGCAAGTTCTTCTCTTTCTTTTTCTGATTGATTCCATCGGAACGGAATTCAATCAGGTCCGCAAACCGGAAACTTCGTTTCAGATGAGACAATAATAGATGCATTGACTGCTCTATTAGCAAAATCGTTCTACAAGAATTACGATTTAAAGAGATTGGATACTTCCAAAATCTTTAATTGAAATCTCTGAGTAGACACGAAGTATAAGAA…	ATGAGAATATTAGGTTTCGGATACAAAAGTCTAGGAAGACTTAACTCGATAAGAGTAAAAGGAAGAGCAGGATACGCATTGAACTGGGCACTGCTGCCTGGTGTGAGTGCAAGTTCTTCTCTTTCTTTTTCTGATTGATTCCATCGGAACGGAATTCAATCAGGTCCGCAAACCGGAAACTTCGTTTCAGATGAGACAATAATAGATGCATTGACTGCTCTATTAGCAAAATCGTTCTACAAGAATTACGATTTAAAGAGATTGGATACTTCCAAAATCTTTAATTGAAATCTCTGAGTAGACACGAAGTATAAGAAGATTTTCTCTTCTGATACATTTGTTAACAGAGTAGACTTTGCTCTAGACATTGTCTATCGAAACGTCGTTTCTCGAGCTCTT…	987	ATGAGAATATTAGGTTTCGGATACAAAAGTCTAGGAAGACTTAACTCGATAAGAGTAAAAGGAAGAGCAGGATACGCATTGAACTGGGCACTGCTGCCTGGTGTGAGTGCAAGTTCTTCTCTTTCTTTTTCTGATTGA	138	5
SRR11564270	NODE 4215	4	CGCCTTCTAATCGGGTTTCTTGACATGGTCTTTTATACGACTCTGTCAAGTTATCTGAATCAGAAGTGTTCAAATACTTTCAAAACTATATTGCCAAAATTAAGGCAGTTGGTTTTAAAAGGATATTTGATCAAGCTCTTCATATGGGTCAAATGATCGGGATTCAGAATCTAAGCCGAAAGGCTTCGATTGTGAATGCTCTCGGTCAATTGGCCTTTAAAGAAGAAGCTGCTGGGAAACTTAGGGTGTTTGCACTTGTCGATATATGGACTCAATCTATATTAAAACCCCTTCATTTGACGTTGTTCGATTTACTTCGAACAATACCGAATGACGGGACTTTTAATCAAGATGAGTCTGTATCTCGATCTATGGAAAAATCATCTAAAAGTGGTTGTG…	ATGGGTCAAATGATCGGGATTCAGAATCTAAGCCGAAAGGCTTCGATTGTGAATGCTCTCGGTCAATTGGCCTTTAAAGAAGAAGCTGCTGGGAAACTTAGGGTGTTTGCACTTGTCGATATATGGACTCAATCTATATTAAAACCCCTTCATTTGACGTTGTTCGATTTACTTCGAACAATACCGAATGACGGGACTTTTAATCAAGATGAGTCTGTATCTCGATCTATGGAAAAATCATCTAAAAGTGGTTGTGCTTATTCTTTCGATTTAAGCTCAGCTACTGATAGATTACCTATCATCTACCAATCTGCCATTCTTGATCGAATTCTACCTGTAAAGATAGGAAACGATTGAGCTGGTTTATTGGTGATGCGTAAGTATTTTCTTCCATCTAGT…	1596	ATGGGTCAAATGATCGGGATTCAGAATCTAAGCCGAAAGGCTTCGATTGTGAATGCTCTCGGTCAATTGGCCTTTAAAGAAGAAGCTGCTGGGAAACTTAGGGTGTTTGCACTTGTCGATATATGGACTCAATCTATATTAAAACCCCTTCATTTGACGTTGTTCGATTTACTTCGAACAATACCGAATGACGGGACTTTTAATCAAGATGAGTCTGTATCTCGATCTATGGAAAAATCATCTAAAAGTGGTTGTGCTTATTCTTTCGATTTAAGCTCAGCTACTGATAGATTACCTATCATCTACCAATCTGCCATTCTTGATCGAATTCTACCTGTAAAGATAGGAAACGATTGA	357	6
SRR11564270	NODE 493	4	CTTGTCCCACAGACTTTAGAAGTTACGACTCTAAGGTCGATTTTCTAAAGGAATATGCCTTAACCGGCGTGCGCTTTTAGGATGTTGATCCTCAGTACTCCATTACACTCAATTTTTATAAAATGAACCTATCACCCTGTGGAAGGGGTGATAGTGGATTTGCATGAGAAGAAGAGGGTGGAAATAGAATGCGATATAATTATTGTATTATTTTCGAGAGATACCAATTCGGTTATCGTCTGGAACACTCTACCCGAAAGGGTTTTGTTGGAGCAGATGTGTGGAATTGTAGGAATTTCAGCTAAAGGTATGGGTAAACCCAGCACTGAGATATCTTGTCATTTCTGGCCGATGAGGGGGTAATAGTACAGTTTTATAGAGTAAACTCTATTTAACCAC…	ATGTCACGTGTGGTGAACATATACTATAATAATTTAATGAATAAAAAAAATATCCGTTTTAATGATTATGAGTTATATGCGCAACTACTCGACAGACAGAAATCCTTATTGAGTGACCTGATCACCCGAAAGGGTGGTCTTGGATGGGTCAACTGGATCATGCGTTTGACTAGACTCATCTATGCAAAGGCACCTACTAAAAGTAATGTACGTATTAGTAAGGTATTCATCAAAGAATGTTACCTGATTACTAGAAAGTCGTCTTTAAGCTTTTTAGTTGTATATTTAAAAACATGTTTTATTATGTTACAACAATATGTTGCTCGGAATGAAACCAAATATCACTCACGTGAAATTGGGAAAATCGGTGTTAAGACAAACCGTTCTGGGTTGCCTACA…	2556	ATGTCACGTGTGGTGAACATATACTATAATAATTTAATGAATAAAAAAAATATCCGTTTTAATGATTATGAGTTATATGCGCAACTACTCGACAGACAGAAATCCTTATTGAGTGACCTGATCACCCGAAAGGGTGGTCTTGGATGGGTCAACTGGATCATGCGTTTGACTAGACTCATCTATGCAAAGGCACCTACTAAAAGTAATGTACGTATTAGTAAGGTATTCATCAAAGAATGTTACCTGATTACTAGAAAGTCGTCTTTAAGCTTTTTAGTTGTATATTTAAAAACATGTTTTATTATGTTACAACAATATGTTGCTCGGAATGAAACCAAATATCACTCACGTGAAATTGGGAAAATCGGTGTTAAGACAAACCGTTCTGGGTTGCCTACA…	684	7
SRR11564270	NODE 566	4	GTTTTACGCTCAGGTGCGTGTCTACATTTTGGTTCTATGGTCATACAAGTATGCCTAGAACGATTGTAGTCAAATCATGAATAATTTGTACGTTGGTATTCCCAACAGAATTATAATGGTTGCTCCTAAAACGTATATAAATTTCACACTGCGCGCAAAAGCGGCAGCATGACGATCTATATGCGGTGTAAGATGAACCCCAGCATTTGCTCCCTTTAGTTCCGCTTGTCTAAAGATCTCATTTATATGATATCAATAGATAAGTCTTTTACTTGCCTTCCGTCTGATTCGGACATCATTGTCTTCCTCCGACAGCTGCGGTCTTAGCTCTAACTCAGAGAGCGAGCTAAGATTGTCCAGCAACTCTTCCTGATCTTCGAAATACTTTCACATATTTCG…	ATGTTTAAATTAATTAAAAAATTATCTTTAACCACATTACGCTCTGGATTAGCGTTGTCAACATTTACTGGTAGGCTCTCTGTAAAAGGAGGGCGATCACTGATCACACCAATTTCAAAAATGGTGCGATTAGTGGTTGGTTGTATAAGCAAATCATGAATAAAAGTAATACGGACGTATGTCCGAACAGTTTCATCCTTGATTAAAGCTAACGGGGTGAGAGGTGCATGTTTGTACCTCAAAGCCGCAGCAGTTTTATATCAACAAAGCATTGGGGGGCAAGTATTAAAAGACGCTGGTAGTCTTGGTCCTCGGGTCGGAAGATCCGGGGGCGGGTTACCGTCTATAATACCTGTCCAGATGCGAAAGCGAATCCGTAATGGCGACTATGTTGTCATT…	2454	ATGTTTAAATTAATTAAAAAATTATCTTTAACCACATTACGCTCTGGATTAGCGTTGTCAACATTTACTGGTAGGCTCTCTGTAAAAGGAGGGCGATCACTGATCACACCAATTTCAAAAATGGTGCGATTAGTGGTTGGTTGTATAAGCAAATCATGA	159	12
SRR11564270	NODE 5786	4	GGTGATCCGCCCCATATATGCGGACCCTTATTGGTACAGAGTTAGCTCAGAAGATGAGCAGGTGTATATCCCGAAGACTGTGTGTGCAATTGATTATATGGATTGATTGTATTAAAACACATGGTTTTCCATGAAGACCGAAACCCCATAGCGGTGCATTTGAACTACGGACCCGTAAAGGTCCCTAGCTCGATGCAGCCTACTACAGGATTTGAACTCCAGGCCTACTTTCGTAGGAACAACTGAAAGTTTCAATATCCAGATACCTTTTGTGTTTTTATCCAACTTTGTCTGTTGCTTAATGATCGTACCGCCTTTCGGAGGTGCAACCACAAAGGCAGCAGGAAGCTGTTTAAAAACTAAAAATCGAACTAATGAAAAATTTTCTTAAAAATTTAA…	ATGAAAAATTTTCTTAAAAATTTAACATTATTCCGATCAAAGGCTGTCCGGTTAGAGAAACTGTTCCCTGTGTCGAATATTCGACGGGCTTGCCCACAAAACTTAGAGAAACTTGTTTCTTTAAGTCTTGGTAGAGCAAGTTCGGTAACTGCTAGAGTTCGTAGTGCGTACAATTTTATTTCTTTCATTGAAAAGATGAATCGGCATCATGGCCCAGCTTATACCATTAAATGGTTGAAAGCTAGTCATGTTGCTCTTCAAAAATTCCTTGGAGGAGATAAAATTACTTCACTAAGATGCATAGAGCCCAACATTCCCCTTCCTCGTTTAATTAACGGATGCCCAGCGATCATAAATCGTCAGGACCGTAAATTAATAAGGGAAGGTCATGCTGGGATT…	1326	ATGAAAAATTTTCTTAAAAATTTAACATTATTCCGATCAAAGGCTGTCCGGTTAGAGAAACTGTTCCCTGTGTCGAATATTCGACGGGCTTGCCCACAAAACTTAGAGAAACTTGTTTCTTTAAGTCTTGGTAGAGCAAGTTCGGTAACTGCTAGAGTTCGTAGTGCGTACAATTTTATTTCTTTCATTGAAAAGATGAATCGGCATCATGGCCCAGCTTATACCATTAAATGGTTGAAAGCTAGTCATGTTGCTCTTCAAAAATTCCTTGGAGGAGATAAAATTACTTCACTAAGATGCATAGAGCCCAACATTCCCCTTCCTCGTTTAATTAACGGATGCCCAGCGATCATAAATCGTCAGGACCGTAAATTAATAAGGGAAGGTCATGCTGGGATT…	411	3
SRR11564270	NODE 69	4	GATGATGAATCGCCTAATCTAATAGACGGGTCCTTTCGGATTTTTTCTATTAGATGTCATTTTTTGCATGGGTTTGTCCCATAGCGTGGTTGAAAACACGCTCTGCAGTTATATAACTGTAGATTTGGCAAAGAGTGATCCGTAGGGACGTACTATAGCATGTGCTCTACAGAACAGTAATTGAAAAAGATCAACTATTGTAGAGAGGCAGCATGGTATAAGACGCGCTAAGGCGTTTCACACTTCACCATCCAGTGGAGCTCCAGAAAATAGAACAGGAAATGACTTAGTTAAACTAAGAACAGTTCACCTACTATAATCGCCAGAGCGTCCCTCGGTATTGGAACTAACTACCCAGTGATGGGGGTTAGCATGAAGCTTAGCTAGACGGGGGTGAAC…	ATGTGAAAGCTAAGTGGAATTACTTTTACTATCAAGTACTGGAGTGAAGTTTTACGTCTTGTTATTTGTTACGTCGATCCTCATAATGTGACAAAATATGATACTAAAACTTGAGTCGCCAGGCATAAGAGAAAAGGACCCTGACAGGGTTTACCAAAGGTTTTAACAGATCAGTTAAAGCAATTGTGTTATGATACGAGAAAGGGAATTCTCTGTGGATCATTACCACGGATAGTTTTGATTAAATTCAAACTCTTTATCACCTTATTGGCTTTTTTTCGTGCTACTAGTCCTAAATATGCTGAGGTTAAAACCTCAACTATTACGGGAGCCTTTACCGGTACTTCGGAGACATTGTCAGTTTCTGAGGTCAGTAGTGCATTAAAAAGTTTAGGTATA…	2796	ATGTGA	6	16
SRR11564270	NODE 9808	4	GCAAACTCGCAACCACCACAATCACTCTGTACGGATTTGGATAAATTAATATCCACTCCGAGAGATTTCATGATGAACAAGTACGCTTGTGAGACAGTTTTGTTAGCAATAACAATATCATCTCCAAGTACAGCGTAGTCCTCAAATCAGCCAATATGGCCAACTCGAAGAGCTGCTATTTGTACTATCATATGATGTGTCAAAGCTAACATTGCCCAAGATGAGAGTGCACCCATAGGTTGACCAACGGCATAACGATACTTACCTTTAGCATCCGGAAATTGTTTGGAATCGAGAATGTAATCTCGGTCCACCAATAATCGGGCCCAAGCCTCAGCTGTTTCCTCATTATTATATAACAAGGATAACAGATCGGTTTGGATAGCTATCGGTAATCTA…	ATGAAAACTCTTGCTGGTGAGAGACCTGAACCTTCTTCCGAAGTTAGGGTCTCTATGCGTCGTGGGCTACCTCTGATTATACCAGGAAGTCTCCGCCTTTTAATAGAGGCTAAAGATACTAGTATAATCAAGTATACCCTGACTTTGCTTTCAGTCTTTAGAGCAATACCGGCCTTTCCTAAACTAAAGTTGGAGACTATAACTAGTCCATCAACAGGTGTTTTAAAAACACTTCCTGAAATAGGTTTAGCATTCCGTAGCCTAGAAACTTTTCTTAAGGGAAACCTTAGTAATAGTTATTTTAGGCAAGACACAAGTCTGTTTACGGTTGGAAGGGACCTGGTACGATCTACCTCAGCTGGACCGAACCATAAACTCCAGTTAGTCGCGTATCCGACG…	1230	ATGAAAACTCTTGCTGGTGAGAGACCTGAACCTTCTTCCGAAGTTAGGGTCTCTATGCGTCGTGGGCTACCTCTGATTATACCAGGAAGTCTCCGCCTTTTAATAGAGGCTAAAGATACTAGTATAATCAAGTATACCCTGACTTTGCTTTCAGTCTTTAGAGCAATACCGGCCTTTCCTAAACTAAAGTTGGAGACTATAACTAGTCCATCAACAGGTGTTTTAAAAACACTTCCTGAAATAGGTTTAGCATTCCGTAGCCTAGAAACTTTTCTTAAGGGAAACCTTAGTAATAGTTATTTTAGGCAAGACACAAGTCTGTTTACGGTTGGAAGGGACCTGGTACGATCTACCTCAGCTGGACCGAACCATAAACTCCAGTTAGTCGCGTATCCGACG…	441	4
SRR11648205	NODE 14112	5	AACGGTCCTGCCTTAGTAACTTGTCATCTTGATCTCCACTCCCTTTCTAACGATAAAGAAGTTTTCGATAATTTGAAGAGGTGGATCAGTTTAACTGATCCATGACTCAACGAAATTATTGAAGCTCAATTATCTAGTTGAAAGCATGAACAACGACCCGTCTCTCTTCACTCCAAGCTGGCTCTACTGCCAGAAGGAGGGGGAAAGACTAGGGTTATTGCTATTGCTGACTACTACACTCAAGAATCATTAATCTCCCTTTTCAGGGAGACTATGGGTTTCTTGAGACAGTTAGATACAGATGGTACTTATAATCAAGGAAGAATTGTTCATAAAATGAAACAAGCTATCCAAGACGGTAAGCCCATCTACTGTTTTGACTTATCATCAGCGACAGAT…	TTGAAGAGGTGGATCAGTTTAACTGATCCATGACTCAACGAAATTATTGAAGCTCAATTATCTAGTTGAAAGCATGAACAACGACCCGTCTCTCTTCACTCCAAGCTGGCTCTACTGCCAGAAGGAGGGGGAAAGACTAGGGTTATTGCTATTGCTGACTACTACACTCAAGAATCATTAATCTCCCTTTTCAGGGAGACTATGGGTTTCTTGAGACAGTTAGATACAGATGGTACTTATAATCAAGGAAGAATTGTTCATAAAATGAAACAAGCTATCCAAGACGGTAAGCCCATCTACTGTTTTGACTTATCATCAGCGACAGATAGGTTTCCTGTATTTCTACAGAGAGACTTTCTAGAACCGATAATAGGCGAAGACAGGGCTCAGGCGTGGGTT…	1059	TTGAAGAGGTGGATCAGTTTAACTGATCCATGA	33	5
SRR11648205	NODE 2596	4	GGCTAGTGTTGGTCACTTAAACTCATCACAGACGGGCACCATGTATTAACATGCGAGAGCATAAGGAGTGAAACATGCAATTAAACCCAAGGCGAAAGCCCGGGGAGCGTACCGTTAAGGTACGCCGGATAGGATCAAAGCATAATGCTTTAATAAACCTATTCTTCGACTGCAATGTCGATAAACTTGTAGCTGAATGGAACAGACTTGCCTTTAAGTACTCAAGTACTAGAGGACCAAAATGGACCTGTCAGCGACTTAAGGACTATTATCAGCAGGCGTCACATATAGCTTTAGCTATCGACCCCCCTATAATACCTTATTGTAAAGCTTATAAAGGAATTTCAACTGACCTGATTATATTCGAACCATATCTTCGTTCTCCTAACACTTCTGTTA…	ATGCGAGAGCATAAGGAGTGAAACATGCAATTAAACCCAAGGCGAAAGCCCGGGGAGCGTACCGTTAAGGTACGCCGGATAGGATCAAAGCATAATGCTTTAATAAACCTATTCTTCGACTGCAATGTCGATAAACTTGTAGCTGAATGGAACAGACTTGCCTTTAAGTACTCAAGTACTAGAGGACCAAAATGGACCTGTCAGCGACTTAAGGACTATTATCAGCAGGCGTCACATATAGCTTTAGCTATCGACCCCCCTATAATACCTTATTGTAAAGCTTATAAAGGAATTTCAACTGACCTGATTATATTCGAACCATATCTTCGTTCTCCTAACACTTCTGTTAGAAGAGCAGCCTTAACGGTGCTTGCATCGTTTAGGTTTTTCCACTGTAAA…	2121	ATGCGAGAGCATAAGGAGTGA	21	1
SRR11828994	NODE 1062	4	GCCTTGGCTCTCAGAGGCGATGAAGGGCGTGACAAGCTGCGAAAAACTGCGGGGATTGGCAAATACGAATTGATCCGCAGGTACCCGAATGGGGCAACCCATCCGTCAATTGACGGATATTCCGATTTATCGGAAGGCAAACCCGGAGAACTGAAACATCTAAGTACCCGGAGGAAAAGAAAACGTTTTCTACTATTTCTAGTTTTCTACGTGGTACACCGACTTCGATGAATAGCTCAGAGGAAAACCACGCACCTTCGGGGAAAGCAACCTCTGGGTATATCCGGCTCACTTTCAAGAAATTGGAAGGAGAAGTCGTTGTCGGTCCTAAAGGTCTGCTATCTATTTTGTGATAGCTTGACCGATAGAGTCATTGTAAAGAAAATCCTTCGGGATCTC…	ATGAGGTGGGTTCATATCTGGAATACGAGTAAAATCGCATCTCAGATAATCTGTTCGTGAGGCAGGATTGGTAAGTATCTGCTAATTTCACGAAGTAATAGTAGACCAAAAGGGCATAGAGAGATATTTACTATCTCTCAGTTGACTGAACGTTTTTGAACATCAGTCGGTCCTAGAGGAAATACTTTACTTTCACGTGTAATTGACCTCCTTAACATTTGAAAGAATCCGGTTTACATGTATTTACTACATGTTTTCACCCGTTCTTTTCGGGACCGTTTTGGTTCAACTGGTATCCCGGGTCACTCCGTTAGGAGGCCCATGGACCTTTTAAACTGATTGGGACCGAACCGCCTTGACCATTTATGGACCACCTTAACTAGGTGTTCATTCAAAGGT…	1998	ATGAGGTGGGTTCATATCTGGAATACGAGTAAAATCGCATCTCAGATAATCTGTTCGTGA	60	11
SRR11828994	NODE 11486	4	GCAGAACCTTATCGGCGGCCATGTGAACGATCACATGGTGTGCAACAGCCATTGCTGGCCAAGAACTCAAGAATCCCATTGGTTGCCCAACAGAATAACGAGCTGAACCGGATTGGTCCTTCACCTGATAAGTGAAGTCCCTATCACTAAGTGTCTTATACCAGAACACTGATTGACGTTTAGTCAAGAGGCCAAGACCTACAAGAACTTTTCTCTGGAAAGAGATCGGAAACCTGTCTGTACATGACTTCAAATCTAACGAAAACATCGAAATGTTTCGAGTCGAAATGGCTTGAATAAGACGCCGGCCTTTATCTTGGTCAAAAGTACAATCGCGCTTAAATTTCTTCAACGCGGAGTATAGATGATCAGATATGGGCTTCAGCACCGATTGGGAAT…	ATGAACATGTATAAAGTAAATGAAAAATTCTCTAAAACACTGTTGACAGTGGCAATATCAAGATTGGTCTCAATACTGGCACCATCAATGGTATCACATAATGTAGTTTTTATCGAAAGTTATAGCTTAATCCTTAAATGGGTTAAGTGCGAAGGTCGACAAGGGTTAGATAGGTGAAAATCTATATCTCACTTCTTGACTTTCAAACTAATTGGATTAGAGGCGCAGATACCGACTAGTGGCCTTAGAAATAAGGTCATAGGTAAGCTTTGCAATTTATGTTCGAGTAATCTAACATATAAAGAATCGCTTGTGATGGTTACTGTACTGCAGTTTCATAGAAACCTGAAACTGCCTGTAGTGGAAGACATTTCGTCTATTCAAAATCCATCTACAGCT…	1179	ATGAACATGTATAAAGTAAATGAAAAATTCTCTAAAACACTGTTGACAGTGGCAATATCAAGATTGGTCTCAATACTGGCACCATCAATGGTATCACATAATGTAGTTTTTATCGAAAGTTATAGCTTAATCCTTAAATGGGTTAAGTGCGAAGGTCGACAAGGGTTAGATAGGTGA	177	5
SRR11828994	NODE 2125	4	GCAAGCCATGATGACCGGGTTGGAAACCCGACCGTCCTTTCTCAAGGGACGACGACCTTCGAATTCTTATAAGAACAATTAATTGTTATTGGCTTACCAGCCTCTATCAATAAGAACCTGGATTACTACTAAAGTAATAACGCAAGTACCTATTTGATGATTTGATATATAATATAGAATAATTAGATTAGTTAACATAGTTAATTATCGAAAATTCTAATATCACATCAATTGGGGATATGCCAACAGTGTCTTAATTTGTTCTTTAATAAGAATGAAAACTCTCCCACTAGATTTAAAGATAACTGGTGAAGATCGAGAAGAAAAAACTTCATGATCAGATTTAGGAACTAGTAAATTATTAAAAACTAGGTCCCAATCACCACCAGTAGTATCTAT…	ATGGAAACTAAAAAATTAAAATATTATAATAACTTTTTAGCTACCTCATATAGGTGGCTTGCTTCATCTTTAGGATGTAGCAGCGACCTTCATCTTGTAATGGACATCCATCGTAAGTACATACGAGTCTTAAAGACTCGTGGTAAAACAGAAGCCATAAACTATATTAAAGGTTTACGGTCTGATGTTTACAAACTTCTCAGTTTGTCTTCTGATGGAAAGTTCTTTATACAAGAAGAAATCTTTATCCATAAGGACTTGATGTTCTTAAAGAATAAGAAAACTGTGTTTAAAGTACCTTTTTTAAAGCTACTTTTAACCGTGCTTTCTTGTTCTAGAACATTAAGACTCAAATCTTCACCTGATATCTCTACTATTACGGGGCCTTCTAAATTAAAG…	2127	ATGGAAACTAAAAAATTAAAATATTATAATAACTTTTTAGCTACCTCATATAGGTGGCTTGCTTCATCTTTAGGATGTAGCAGCGACCTTCATCTTGTAATGGACATCCATCGTAAGTACATACGAGTCTTAAAGACTCGTGGTAAAACAGAAGCCATAAACTATATTAAAGGTTTACGGTCTGATGTTTACAAACTTCTCAGTTTGTCTTCTGATGGAAAGTTCTTTATACAAGAAGAAATCTTTATCCATAAGGACTTGATGTTCTTAAAGAATAAGAAAACTGTGTTTAAAGTACCTTTTTTAAAGCTACTTTTAACCGTGCTTTCTTGTTCTAGAACATTAAGACTCAAATCTTCACCTGATATCTCTACTATTACGGGGCCTTCTAAATTAAAG…	2121	1
SRR11829143	NODE 10745	4	TCTTAAAAGATTTTCTATTCCGTAGAGTGTTCAGTGCCACCCGGAGACTAACTGGTAGTTCAGAAGCACCCAAAGGAGGTCGTGTTACCACTAACACTCCTACTAGAGGGAAAAGCAAGAACCAGATGGTCCGACCCTCATTTCGAAATCGAAATGACCTGTTGGCACTCCACCGCAACTTAGTTAAAGTTTTAACTAAGTTGGGGGGTAGGGCTTGTGCAGTAATACTACTAACACAAATTGCTCTCTTTCAACGCAAAGTCTTGTCTCGTAGAGATGCAAGATTTTGTGTTGAGTGATTTAAAGGTATCTGAGTATCCTACCGAAAATTTCTTTTGGAAGGAAAATACAGAACCTTTAAGGCAGGTTCTTTTTGGTGTAAAACCTCTAAGAATGGTC…	ATGGTCCGACCCTCATTTCGAAATCGAAATGACCTGTTGGCACTCCACCGCAACTTAGTTAAAGTTTTAACTAAGTTGGGGGGTAGGGCTTGTGCAGTAATACTACTAACACAAATTGCTCTCTTTCAACGCAAAGTCTTGTCTCGTAGAGATGCAAGATTTTGTGTTGAGTGATTTAAAGGTATCTGAGTATCCTACCGAAAATTTCTTTTGGAAGGAAAATACAGAACCTTTAAGGCAGGTTCTTTTTGGTGTAAAACCTCTAAGAATGGTCTGCCTAGTTTCCTGAATCTACTTGAAGACAAGTGGAAATGTCTTTCTGTATGAGACAAGATTCTAATCACTACTCTAATGCGCGTTCATAAGACTATGGTCTTTCCGGTACCGGTTGATTTCAAG…	1659	ATGGTCCGACCCTCATTTCGAAATCGAAATGACCTGTTGGCACTCCACCGCAACTTAGTTAAAGTTTTAACTAAGTTGGGGGGTAGGGCTTGTGCAGTAATACTACTAACACAAATTGCTCTCTTTCAACGCAAAGTCTTGTCTCGTAGAGATGCAAGATTTTGTGTTGAGTGA	174	10
SRR11829143	NODE 11205	4	AGGCATCTCAGCCTACGCCGAATCCGTTTGACATTAGTGTTAAAACGAGGAACGACGTTACGCTGGATGTTCGCTCATCTGTATCTTTCACGGCCTTAAGCAAGTCGTTAGGTGCGATGACCTCGTGCTCAAGCCTTTCTTTGAATACCTGTTCTGCCTTAACCAAGGTTTTATGGGTTAGTAGGAGAATGTTTGCTTTGTGTTTAGTCCTAGATCGATGACTTTTCGTCAAAGAGTCTAGATTGAATGACTCAACACTTGGCAACGACTGCTTTGGAAGATAAGTTTTAGACCGAAGTTCGGTCCAATACTTACCTATTCCTTTATGGGCTTTGGCAAAGAAAGACTTTTGTCTTTCAACCGCTGTCCATATAGGATGCAAAGTAGTTGCTTCCCTTG…	ATGGAAGCAATAGGAGATCAGGTGAAGAAAACGGAAACGTTTTCTCCATCTGACCTTCCCCCTCCGGAGATACAGTTAAGGTCTAAGAGTGGACCTAATGGTAAAGCCACTCTGCATGCACTCACGGACCTAATGGCCCTTGAGGACAAGCAGATTGACAATATCACTAGGATTTCAGAAATCCAAAATGGTGACGACTTTGTCGACACCCTATTGGAATTCAGAAATATGCTGCCAGAAGAACACAATAGTTACACCAATCCGATCCATTCTAAACTTGCAATTAAGCAAGAATTAGGTGGAAAAGATCGAGTGTTCGCTATTGTGGACTATTGGACGCAATCCACACTTAAACCCCTACACTCGAAGTTAGCCTCAATATTAAGAACAATCCCAAGG…	1674	ATGGAAGCAATAGGAGATCAGGTGAAGAAAACGGAAACGTTTTCTCCATCTGACCTTCCCCCTCCGGAGATACAGTTAAGGTCTAAGAGTGGACCTAATGGTAAAGCCACTCTGCATGCACTCACGGACCTAATGGCCCTTGAGGACAAGCAGATTGACAATATCACTAGGATTTCAGAAATCCAAAATGGTGACGACTTTGTCGACACCCTATTGGAATTCAGAAATATGCTGCCAGAAGAACACAATAGTTACACCAATCCGATCCATTCTAAACTTGCAATTAAGCAAGAATTAGGTGGAAAAGATCGAGTGTTCGCTATTGTGGACTATTGGACGCAATCCACACTTAAACCCCTACACTCGAAGTTAGCCTCAATATTAAGAACAATCCCAAGG…	1668	1
SRR11829143	NODE 12567	4	GATAGGTTAACCTATCCTTGAAGGCGACGAACGGCGATCAGGCCTTTGGTCTGAGTAACCGGGGATCAGAATCTTACCACCGCAATGCGGTGATTAAGTGCTGACAACCCTAAACCTTTATTGAGGAAGCTTATGCTGCCTAAACAAAGTAAGGTTTCAAAGAAACCTTCAGGTCGCAAGGCTAAGAGCTCAAGACGAACAGTCCCGCACTCCGTGTGGAGCTTTCGTCCCAAGTTACAGAATGAAGCAGTAGTGCTTCATTCAATACTTGGCATCTACTCAATTCCCTATTATAGGGATATGGTAAATGATGTACGGGATTTGATCACTCGATTAGTACAGAACCATGGTTTTAACGATGGTCCTGCACGGTATAAAACTATACAGAATTATACCATT…	ATGCGGTGATTAAGTGCTGACAACCCTAAACCTTTATTGAGGAAGCTTATGCTGCCTAAACAAAGTAAGGTTTCAAAGAAACCTTCAGGTCGCAAGGCTAAGAGCTCAAGACGAACAGTCCCGCACTCCGTGTGGAGCTTTCGTCCCAAGTTACAGAATGAAGCAGTAGTGCTTCATTCAATACTTGGCATCTACTCAATTCCCTATTATAGGGATATGGTAAATGATGTACGGGATTTGATCACTCGATTAGTACAGAACCATGGTTTTAACGATGGTCCTGCACGGTATAAAACTATACAGAATTATACCATTTCACTAATCGAAGGTCGGAACCCAGAAAATCCGGGGTGGCTTGCCACCTCAGATAGTCATAGGGTACCTTCTCAGTTAGGTGAA…	1575	ATGCGGTGA	9	1
SRR11829143	NODE 12649	4	GTATGATATCATTTGATAATAATACCATCTATCAAGGTTAAGATGGGTACAAGACCCATGTAGAGGATTTTACACTCTACGATCGGCCCAAAGAAGTTAAATGGTCTTCTTTCTTGTTTGATAGACTCCTCTGCGAAGGCAGATGATATCTATCATCTTATTGGTGTCATACGGATTCATTACCAATATCATAGTTTATAACTAAAAGGTGATTCCTACCGCGAGGGTAAATCAGTTGTCATATGGCAACGCCACATGGAACCGACCGGCCCCCATGTGCTCACAAGTCCGGCCCCCCCTTATTTACAACCTATGAAAAACAATAATACAAAATTACTCTTTAATTTTATTAAAAGAGTAACAAGTATGTTATTCAACATAGATAGCTTTAAACCTACT…	ATGGAACCGACCGGCCCCCATGTGCTCACAAGTCCGGCCCCCCCTTATTTACAACCTATGAAAAACAATAATACAAAATTACTCTTTAATTTTATTAAAAGAGTAACAAGTATGTTATTCAACATAGATAGCTTTAAACCTACTTCTAAATTCTTTAATATTTTATGATATTTATTAAAGAATAATGGCACTTTATATACTGTTAAGTATATGAAATGCTGTAGACTCCATATTACTAGATACATTTGTGGGAAACCGCTATATGTAAATAGTGATAGAGTGTCTTTAGAAAAAGGTTTTCCTAAGAGGTTATTATTTTTGAAAGGTTTTATTGATTCTGGGAAAGTTTCAGAGATTAAGTTTGTACTTACTCTCCTTAACGTTTCCAGATCACTAAAA…	1398	ATGGAACCGACCGGCCCCCATGTGCTCACAAGTCCGGCCCCCCCTTATTTACAACCTATGAAAAACAATAATACAAAATTACTCTTTAATTTTATTAAAAGAGTAACAAGTATGTTATTCAACATAGATAGCTTTAAACCTACTTCTAAATTCTTTAATATTTTATGA	168	6
SRR11829143	NODE 25324	4	ATCTTATTTCATCTCCATCAAGGCATCGTTGTTGAAATTTCACCATTTGGGATACTCCCAAATCTTGATCTTTCCTAAAGTCCGTTTTACCGAACTTTATTTCTATCACTCTCTGTACATGAGCCCGAATGGGTTCAAGTATAAGTTGTGACCAGAAATCAACGATGGCTACCATACGGGTTTTAAAACCCTTATCTGGTATCCTTGCCAAAGTTCTTAGGTGTGTAGTTTGCTGATCATTCGATTGCAGGTTTGAGTTACTTAGGTCTTCCTTGTTAACACTGTTAACAAGAGAGGTTAAGTAATCGTATAGGTATTGACAATTTAATTCCTGACAGATTATTCTGAAAGGATGTATCAATACACTATCAAACAAGGCAACAGCTTCTTGAGTAGCAC…	ATGCGGTGATTAAGTGCTGACAACCCTAAACCTTTATTGAGGAAGCTTATGCTGCCTAAACAAAGTAAGGTTTCAAAGAAACCTTCAGGTCGCAAGGCTAAGAGCTCAAGACGAACAGTCCCGCACTCCGTGTGGAGCTTTCGTCCCAAGTTACAGAATGAAGCAGTAGTGCTTCATTCAATACTTGGCATCTACTCAATTCCCTATTATAGGGATATGGTAAATGATGTACGGGATTTGATCACTCGATTAGTACAGAACCATGGTTTTAACGATGGTCCTGCACGGTATAAAACTATACAGAATTATACCATTTCACTAATCGAAGGTCGGAACCCAGAAAATCCGGGGTGGCTTGCCACCTCAGATAGTCATAGGGTACCTTCTCAGTTAGGTGAA…	1098	ATGCGGTGA	9	1
SRR11829143	NODE 34991	5	CGCCAGTCAAACTTGAACTGGAAGAATAACTTTCCGTTATTCAACAAATCTACTCCTTAGAATCAGAATCCTCAGATGAGGACTTCTCTTTAAGTTGCTCCAAACGTCTGGCTTCATACCAAACATTAAATCTACAACTATCAGGGAAATCTTCTCATTTAAGAGATTCTCATTGTAAGGGTAGAGATTCGACAGTTTCTGTCCCATCCCAAGGGAGAGGAACATCCGAATCAATTACCTTTTTGAACTCAACAAGACTATAGTCCTGGTTCCAAGCACTACTGAGTATTCAACCAGAATCCTCAACAGTACTAGCACCAGACCAAGAACCATAGTAGATTTCCTCTACTTGGGTCTTGGCTACAAAAGCCTTGATAGAATTCTTAAAAAGTTTGTCTA…	ATAAATAAGGGAAATATTTATCTTTACAGTAAGACTTTACCGAAACTTCTTGAGCAGGCTTATATAGGTCTGAAATTTAAGGGAGGTAAAGGAAGGATTAAATCCTTTACTTCATCTTATTTTTCAGGTACCTTTTATAATTTTGTGATGGCAATGCGTTATTCACATTCGATTTTAACGAATGAGGAATTACGCAAATGACTTCCTCGCTATTCACACGAGGACTTCATATTGCCGGCTGAAGTGGAGGTCCCTTCTTTCATGAAGGGAGTACTTTCTTATGGTCTTGTTGATCTCATTCAGAAATCTTCAAAGGTTTGTCTAAACCTTTATTCTCGCTATCGAAAGTGAAATCTCGATAGTGGAATGAAGGAATTATCAAAAACTCCTATATTATGT…	921	ATAAATAAGGGAAATATTTATCTTTACAGTAAGACTTTACCGAAACTTCTTGAGCAGGCTTATATAGGTCTGAAATTTAAGGGAGGTAAAGGAAGGATTAAATCCTTTACTTCATCTTATTTTTCAGGTACCTTTTATAATTTTGTGATGGCAATGCGTTATTCACATTCGATTTTAACGAATGAGGAATTACGCAAATGA	201	5
SRR11829143	NODE 3986	4	CTCTGATTTACCCACAGAATTCTGCACTCAGGTGCGCTTAAATAATTACTATTCCGAGCTTCATTGAGCAGAACTGGTCAGTTCTGAACAATGACAGTGAGGGTGGTCATTAGATGAGCCCACCATACTTGATGCAGTCACCAGCTCACTCATTCATTGAGTGCTGGCCAATTGGCCAACAGACAAGGAGGAGTGAAACCAGGACCTTTCCCCTCAGCCATGTCGTATAACTTATACAGAAGACTCCAAGTACGACAAAGTTTTGCAACTTTGTCATCCTTGCGTTTCCATGTACAAGATACAACAGGAGGAGTGAGAAGATCATCAAGGGATGGGTCGGCTGAAGTTTGGGCAAGTGTGTACCACTTTAAATAGTTTAACCAATCAATCATCCATTGA…	ATGTCAACATTATTCGCTAACATCATTGATCAGTTCCGTGTCGCATCTTGGCGGAGTATTTTTGAACGTACTCGACCATTATACCGGTTCTTGATCAGAATCAGTATAGTGGCCACCGGGCTTTGTAACCGTGAGTCAGCGGTTGTTAGTCTTGTCCTTGCACGTAAGGTCATTGATCTGTACCGCCATATGGGTGCATTATCTACTTCTCTTTATCTAAAACAGTGTTCTGTCTCACTAATGAGATTTTACGCTGGTTCATCAAAAGAGGTATTGCACTCTATGGCTGGTGCATCAATCGCCCTGAACCGAGCCGGACTTCCCAAGTTAATCCCTGTTCATCATCGCCATATAATTATGGCTGGTGGTGAACGGGCAGATTACTTGGTACGACTATAT…	2349	ATGTCAACATTATTCGCTAACATCATTGATCAGTTCCGTGTCGCATCTTGGCGGAGTATTTTTGAACGTACTCGACCATTATACCGGTTCTTGATCAGAATCAGTATAGTGGCCACCGGGCTTTGTAACCGTGAGTCAGCGGTTGTTAGTCTTGTCCTTGCACGTAAGGTCATTGATCTGTACCGCCATATGGGTGCATTATCTACTTCTCTTTATCTAAAACAGTGTTCTGTCTCACTAATGAGATTTTACGCTGGTTCATCAAAAGAGGTATTGCACTCTATGGCTGGTGCATCAATCGCCCTGAACCGAGCCGGACTTCCCAAGTTAATCCCTGTTCATCATCGCCATATAATTATGGCTGGTGGTGAACGGGCAGATTACTTGGTACGACTATAT…	2202	3
SRR11829143	NODE 4143	4	TGACTAGCCATTTTCATGACAGCCACAGTATTGCACCTCATCATCAGAAGAGTCCAGAAGGTACATTGGCACCTTGACAACAACAAGGGAAAGCTCAATCTGGATAAGCTCGGCTTGGAAACTAAGGTTTCTAAGAAGGATGTTGAGGTTCTCCTCTCAGGTACAGCTATTTTGCTGCGCCTAGGAGGAACCGGACACGTTCGAGCCATCCTTCGGGATGTCAAGAATGTGTATCTAAAGAAGTTTCGAAAACAATCCGTGAGGATTGTTTCGACTCATCTAAAGGAGGATTACCTCTTCTTTCGTAATTTATTACTAGGAGGAGATTTTACCCCGGTGTCCCAGTCTCCCTGTTGACGTAAGGTCAACCAGAAGACTGGTGCTCCTCGGTATCTTACT…	ATGACAGCCACAGTATTGCACCTCATCATCAGAAGAGTCCAGAAGGTACATTGGCACCTTGACAACAACAAGGGAAAGCTCAATCTGGATAAGCTCGGCTTGGAAACTAAGGTTTCTAAGAAGGATGTTGAGGTTCTCCTCTCAGGTACAGCTATTTTGCTGCGCCTAGGAGGAACCGGACACGTTCGAGCCATCCTTCGGGATGTCAAGAATGTGTATCTAAAGAAGTTTCGAAAACAATCCGTGAGGATTGTTTCGACTCATCTAAAGGAGGATTACCTCTTCTTTCGTAATTTATTACTAGGAGGAGATTTTACCCCGGTGTCCCAGTCTCCCTGTTGACGTAAGGTCAACCAGAAGACTGGTGCTCCTCGGTATCTTACTCCAATTGTTCAGAAG…	2532	ATGACAGCCACAGTATTGCACCTCATCATCAGAAGAGTCCAGAAGGTACATTGGCACCTTGACAACAACAAGGGAAAGCTCAATCTGGATAAGCTCGGCTTGGAAACTAAGGTTTCTAAGAAGGATGTTGAGGTTCTCCTCTCAGGTACAGCTATTTTGCTGCGCCTAGGAGGAACCGGACACGTTCGAGCCATCCTTCGGGATGTCAAGAATGTGTATCTAAAGAAGTTTCGAAAACAATCCGTGAGGATTGTTTCGACTCATCTAAAGGAGGATTACCTCTTCTTTCGTAATTTATTACTAGGAGGAGATTTTACCCCGGTGTCCCAGTCTCCCTGTTGA	342	17
SRR11829143	NODE 4333	4	TTTACACTCTATAACGGGCTTACGCCCTTTGGTCAAACCCAACCTGCTCCTTCCCTCGCAAGGATTAGTGAGAACCGAGTGTTTTGTCCCAAGCACTTTGGTAGGTGAAAACCCACCAAGGCGTCTAACTAGGTTATGGTCTTTGAAGACCAACCCAATATGGACGGACTAAGCAGAAGCTCTGAAACTAGTTAGGGCGGGGGTACACACCTTTCGAGACTGTGTATCTTCGAACAGAAACAGGATTTATCCTGTCCCTCTCAAAGTACAGACTACTTCTATCCCTTATCAAAAGAGACAGGGGTACGCACCAAGTCCTAAGTTGGGCCAATAAGGTCATAACCCAAGTAGACGTCCGGGTCAGAGACCCAGTCGTCGAATCTGCATGGCGGCTGTTGA…	ATGCGGGGATTATCAATAAATTTTAACATGAAAAAATCAAAATTAAAATCTTTTAATATTTCCCGGCACCAAAAAAGAGGCCAGACCATTCAAACTAAGTTTTCTTTGAAAGCTTATTTTAAATGGTTTGAGTTTCTTGTCTGGATCTATAGTTTTGATAAGTCTTTATCCCCTCATATGCGTTGATTCTATGAGCTCAGAAAGAGAATTCTTTCTCTCTACGGGCACAATGGGTCAACGTATACTGTAATGTACTTGAAGGAGGCTTTCCGCCTCACGACAAAGACATTGGCAGGGGAGCACCCCGTGTCTCTTAACGAGCCACGGGTTGCAACACGTCGTGGGTTACCGTTAATTATACCGGGTCAGCTAAGACTTCGAATAGAAGCCCGCCAACCG…	2190	ATGCGGGGATTATCAATAAATTTTAACATGAAAAAATCAAAATTAAAATCTTTTAATATTTCCCGGCACCAAAAAAGAGGCCAGACCATTCAAACTAAGTTTTCTTTGAAAGCTTATTTTAAATGGTTTGAGTTTCTTGTCTGGATCTATAGTTTTGATAAGTCTTTATCCCCTCATATGCGTTGA	186	7
SRR11829143	NODE 4346	4	CCGATCTCGGCCCTTCATTGGGACGAACGAGGATGTTGATTTTCAGCAGTACTCGGGGAACAGGCTCGGCCTACAGTTAAACTGTAGAATCCTGGGCCAACAACCCTAAACCTATTCAATTTAATTTCTAATGAAATCAAAAAGAATAAACTCCGTGTCAAAGAGACGGAGCGGCTCAAGGGGAAGAACAGGGATCAAGGTTAATTCTTACCGTCAATGGCAGTTTCCTGCCAAATTGGCGAATGAAAGAATAATCCTTCACTCTATATTACCACAGTACTCTCTAGAATTTTATGGAGAGATTGTGGATGATATAAAGAACTTAATCACTTCACTCGTTAGAAACCACGGTTTTACCGATGGTGCCAAACGTTTTAGTATAATTAAAAACTATACTAT…	ATGAAATCAAAAAGAATAAACTCCGTGTCAAAGAGACGGAGCGGCTCAAGGGGAAGAACAGGGATCAAGGTTAATTCTTACCGTCAATGGCAGTTTCCTGCCAAATTGGCGAATGAAAGAATAATCCTTCACTCTATATTACCACAGTACTCTCTAGAATTTTATGGAGAGATTGTGGATGATATAAAGAACTTAATCACTTCACTCGTTAGAAACCACGGTTTTACCGATGGTGCCAAACGTTTTAGTATAATTAAAAACTATACTATAGATTTGGTTGAGGGTCGGAAACCAGACAATCCCGGGTGGATATCCACCTCTAAGACGTATAGTATACCTTCCAAGCTGGGTATAAATTTCATCCAGCTCATCGTTGACTATTTGACATGTACAGAGGAA…	2487	ATGAAATCAAAAAGAATAAACTCCGTGTCAAAGAGACGGAGCGGCTCAAGGGGAAGAACAGGGATCAAGGTTAATTCTTACCGTCAATGGCAGTTTCCTGCCAAATTGGCGAATGAAAGAATAATCCTTCACTCTATATTACCACAGTACTCTCTAGAATTTTATGGAGAGATTGTGGATGATATAAAGAACTTAATCACTTCACTCGTTAGAAACCACGGTTTTACCGATGGTGCCAAACGTTTTAGTATAATTAAAAACTATACTATAGATTTGGTTGAGGGTCGGAAACCAGACAATCCCGGGTGGATATCCACCTCTAAGACGTATAGTATACCTTCCAAGCTGGGTATAAATTTCATCCAGCTCATCGTTGACTATTTGACATGTACAGAGGAA…	2415	2
SRR11829143	NODE 4612	4	CAGAGTTTGACGACTCTGGATAACGGCCTGGCTTCTCGTGAATAACTTCATGCGAAGACTCGGATCAATTTGATCAAGCTCCCACAAAATCATCTTAGACAATTTTAAAGATGATATGTTGGCTTTCGCTCCAGATGTTGGCTCTAAAAAGTCACCTAAGAAGATATCTTTCTTTCAAAAGGACTTAATAAATCCTGAAAGAGAAGAATTATCTTCGGTATAGGAGTAATCACAAGAACTTAAGTATAAGCCTTCTGCAAAAGCAGTTAGCAAATCTTGAGTACTTTGGTACTTACCTATATCCCTTTTTAGGATCAATCTCTTGATCTTATTATAGGTTAAGGAACTTTTTTCCAAATTCTTTAACTTGTTTCGGAGAAAGGAATACTCTCCTACTCG…	ATGTTAAATTTAATTAATCACAATACTCATACTCCAGTTTGTTACCTGCACACATCGAGAAGGAGTAGTACCTCTTTCGGAGCCTTTACGGAAAAAGGCTTCTATAAGTGGTACCACTACCTTGTCTGGCTCCTCGGAATAAATCGTACGAATCAACTAGGGGAATTCTGAAAATTATTTTCAAGAATCCTTAATCTTCGTAAATGTTCGGGGTCAACCTTTGTAGTAAAATACTTAAAGGAGGCCTTCCGATTAACTACGAAGACCCTAGCTGGAGAGACAGTGGTTTCATCTGTGGAACCACGCGTCTCTATTCGTCGTGGACTCCCTTTGATAATACCCGGAAGCCTTCGCCTCTTAATTGAGAGAAGGGATCCGTTGATTATCAAAGGAGTCCTG…	2130	ATGTTAAATTTAATTAATCACAATACTCATACTCCAGTTTGTTACCTGCACACATCGAGAAGGAGTAGTACCTCTTTCGGAGCCTTTACGGAAAAAGGCTTCTATAAGTGGTACCACTACCTTGTCTGGCTCCTCGGAATAAATCGTACGAATCAACTAGGGGAATTCTGA	171	5
SRR11829143	NODE 5073	4	CTCCAGGTTAACACCTTAACACTTATACAAAGAGTTGATATCTATATCAAATCTTGGTTTAGTTCTCTTGATAGATGAATCAATAAAATATTTTGTTCATTTATCTTGGTAACTAAGTTGATTGTTCTGTGTGTTACTCTTTAACTTTAAATCATCGAAATTAAACTCAAATTTAACTCTATCTAAAGTTTCATTTAAAGTTTCATTTCATGGTTTAAGATTCACAAGGGTCGTTTTATATGTAGTCTTTAGGAAGTTTCCACTTCTTATATGACTCATTAAATCCATCTTCGGTTTATCTTCAGAAACTAATTCTTCATTAAGTTTCTTAATATATTCCTTAAATGAGCTATTTCAAAGTTTATCCAATACAATTAAATTTTTATAAGAATTTCTTTG…	ATGAACAAAACCATATTAAGTATATACTTAATTAGGTTATTCACCTTAATATTTAAGGTTGATTGTTCAAATGAGATAAGACACTTCCTAGGAATTGTTGGAAAAATGCGTAAACATAATGGTCTTTTATATACAATAAAGTATATGAAGACGGTTAGGTTACACATCACTAGATATATATGTGGTAATCCACTATATACTAATGAATCCAATGTTTCAATAAATAAATTTGGTTGACCAACTAAATTTGAATTTTTATATAAATATAAAGATTCAAATCCTGAATTAATGTTAAGTTTATTAACATATTCAAGGGCTCTAGTTCCATTAAAAAATGAATCTAGTGCTCGTGTTGTTAAATTAAATACTATTACAGATCCTTATAAAGGAAAGGAATAT…	2241	ATGAACAAAACCATATTAAGTATATACTTAATTAGGTTATTCACCTTAATATTTAAGGTTGATTGTTCAAATGAGATAAGACACTTCCTAGGAATTGTTGGAAAAATGCGTAAACATAATGGTCTTTTATATACAATAAAGTATATGAAGACGGTTAGGTTACACATCACTAGATATATATGTGGTAATCCACTATATACTAATGAATCCAATGTTTCAATAAATAAATTTGGTTGA	237	11
SRR11829143	NODE 5288	4	GGCTAACGGTATGATCCGTAGACTCCAGCTCGTCTCAGGAGAAGGTATTACACTTCTTCCGAGCAGCTCTGTCACAGACTTATCATCAGTTATGTTTAAGTTAACACTCACACAAGTTGAGATTCAACTGTGTCGGGTTATAAGGTTACGTCCCTACTAAGCATACAACACTTAAGCTAGTAGAGAGCCAGGGGAGCTCAAGTTGAGAAGACTTGAGCCCATTATCCTGGAGCTGCTAACCTAAATATTGGTGCTTCGTAGGGAGGTAACGCCTTAAACTTATCTCATAACAAGTTAGCTACTTTTGAAGACCCTACCAAAACACTGTCACCTGATCTGTCAATAAAGATAGAATCAGACTGAGGAATAGCCATATTTTTTAAAATAAATGGCCACAAC…	ATGATACACCTCAGAATTATCATGACTAAGAAACAAATTCAATATATTATTAAATTTATCTCTCAGTTGAGATTAACCCTGAGCTGACTCCACAAGGGTGTGAACCCTTGTGGTTTCTCTGTCGCAGAATGCGAACCCTTTATCCAATCTCTCGAGCGGGTTTTTACCACTCGGGGGATTGTTGAGGGACTGAAATTTGCAAAATCAGTCCGTACAAACACGATGAATTATCTTTCAAATAATTCAGAGCGTGTTAAAGGTTGTAAGCTTTCTGCCGGTGGAATACCAACATGCTTGGGCCCATTGAGACGGAGAGTAATCGAGCAAGACCCAGTTATACTGCGTTTTGTTCTTACTCTTCTAACCTCAACTCGGGCTCTAAAATCAGAAGCCTTACCG…	2100	ATGATACACCTCAGAATTATCATGACTAAGAAACAAATTCAATATATTATTAAATTTATCTCTCAGTTGAGATTAACCCTGAGCTGA	87	10
SRR11829143	NODE 5328	4	GGCAGGGCTAAATGGAGACTTATTAGGTTTGTATTTAGAGTAGTTGAGTTATTTCATGTTATTACGTACCTCATCTGGTAACAGTTGAGGGTAATAACTTAATAATTCAACCTGTTCTAAAACAAGGGTTCCAAAGTTTCTTGGAGCTTTAGATAAAGAATAATCACCTTTATCCAGAAGAGATTTATCACTTCTAGGTAAGGCGAATGTTCTAAATTTATAGCTTCAATCACTTCCTTCTCTGTCCAAATCTCTTACGAGTTTCTCCAAATCTTGATACTCTTTCAACACAGCCTGTTGGGCTAATGGAAGAGGAGTATCTAAGTATGTGAGGTACTCGTAAAAGTCATCATCGTTTTCTGCAAGTGCAGCCTGATCTTTCATGAACTTTTTATTTAA…	ATGATATTTTATTACATAACTATGAAAAAGAAAAACCAAAAAATTAATTTTGATATTCTAATCAGGGTTATGCAATGAATATCATCATCCTTTAACAAGGATGGTTACGCGCCGATGGAGCCTTTATTAACGTTTGTACATAGACTTAAGAAAATCCATGATTCTAAAGGTATAGAATTTTATATTCTATACTGTAAAGATATCAGAAATTCTCTTATGAATTATCTTTCAGGTAATCCTGAGAGATTTTCTCTATGTAAGGTTAACAAAGTAGGTCTTCCATTAGTTCTAGGTTCCTTGAAGAAACATATAGTAAACGAATCATGCCTAGTAATAGCCATGATATTTACAATATTGTTTGCAACAAGGTCACTAAAAATCAATAATGAACCTGATTTA…	2181	ATGATATTTTATTACATAACTATGAAAAAGAAAAACCAAAAAATTAATTTTGATATTCTAATCAGGGTTATGCAATGA	78	12
SRR11829143	NODE 5778	4	CCTGCCCTCTCTTGAGAGAGAGGAACAGAGCCTCGCGATCTCGAGTCTCCTTTTAAGGGGAGAGTGAATGACTGTGTCATACTGGATATCCGGCACTCTAAGGCCCATAAGCCGAAGGTGCACCAGTAGCACGTGCAAGACGCATGTCTAGTACGGAAGGGAACTTGTGTTTCATAAGTATCTCTTCCAGTCTTCCGTTCTCTAAAAGTTTGTAGAAATCAACTACAATAGATGAGAATACACGTTGTCGATATACTCGTTTGTCAAGAAATTGCAAACGATAATCGGGAGCGTATAATTCTACATCTAGAATACCTGGGACTTTGTTTGGATTGGTTATGACTTGATTTTCAATATCATAACACACTCTGTCAAGAGTGTTCATGGTCTGGAATAATT…	ATGAAGATACTACAGAAAAATCGGCCATGTCTCGAGAGACTGACTGATCTTATCTGGAATACCAACACAGAAGCATTGTGTGAACACTATGCTAGTCTCTATGAACACGAAAGTACTCATAGAGGACGTCGCGAAGCGGTCAAATACTTGAAATCTCTATATACAATGGCGATTCAATACGCCATGTATCAAGAGGTAACTCGTATCCCGTTTCGGAAGTGTGATCGGGATGGGATCTGTAAAGATCTCAAACCTTTCAAACTTCTTCTACGTCACAATGACAACCGGAAAACGAAAGCGGCTCTTGCTGTCTTAAGACAGTTCGAGCTATTCGTTCTTGAACCGAGTTACGATATTTCTACCGTAACTGATCCTTGAACAGAACGCTCACGATTTCTA…	2046	ATGAAGATACTACAGAAAAATCGGCCATGTCTCGAGAGACTGACTGATCTTATCTGGAATACCAACACAGAAGCATTGTGTGAACACTATGCTAGTCTCTATGAACACGAAAGTACTCATAGAGGACGTCGCGAAGCGGTCAAATACTTGAAATCTCTATATACAATGGCGATTCAATACGCCATGTATCAAGAGGTAACTCGTATCCCGTTTCGGAAGTGTGATCGGGATGGGATCTGTAAAGATCTCAAACCTTTCAAACTTCTTCTACGTCACAATGACAACCGGAAAACGAAAGCGGCTCTTGCTGTCTTAAGACAGTTCGAGCTATTCGTTCTTGAACCGAGTTACGATATTTCTACCGTAACTGATCCTTGA	378	1
SRR11829143	NODE 6285	4	GTGGTATTCCGCATGTCTCAGTAAACTCCGTGCTTCCACAGTTTACTAGTCCAAATCGCCAAAAGGAGAGCAGACCCCCACTCTTCAGTGAGATAGTCAGACACTCCGGTCTTGTATCGGAGGAGAGTAACTCGCTAAACGAACACAAAGGAATCTTCCATTTGATACGGGAGTGAACTACGTGGTCGGGCAACTTTACTTAAAATTTAGATTAAATATCACTATCTAATTCTATAATTTCGTTCAAGTGCGATGCACGAGGAACATTGTATCAATTAGTATCCAGGGTATTCCGTAAAGATAAACGACTATGAAATATTTAAATCAATTCCAAATTAACAGGATAATTTCCTTATTAAGATGTCTGTTGAATCTAAATGATGACACAGCCAATCTAAC…	ATGAAATATTTAAATCAATTCCAAATTAACAGGATAATTTCCTTATTAAGATGTCTGTTGAATCTAAATGATGACACAGCCAATCTAACTAAACGACTTATAGACACTTACGTAAAACTTATAACCAAAAGAGTTTCCTCAGAAGGTACAAGAAACACGGTTAAGTGGCTAAAAGAGGTTCACTTACTTTCAGTTAAACTGTCTGTAGGTGTTCCTTTTGAACCCATTCCGTGAACGAAATCCGATAAAGAAGGTTTTCCATCTGTTTTTAAAGATATCAAACCTTTATTAAAAGGAGATCAAATCCACAAAAGGTTAGGGTTAACTATTACATCACTGTATAAGTTAATCATAACTGGACCTGATAAAAGCATAGATTCAATAGTGAATCCATGTTCT…	1902	ATGAAATATTTAAATCAATTCCAAATTAACAGGATAATTTCCTTATTAAGATGTCTGTTGAATCTAAATGATGACACAGCCAATCTAACTAAACGACTTATAGACACTTACGTAAAACTTATAACCAAAAGAGTTTCCTCAGAAGGTACAAGAAACACGGTTAAGTGGCTAAAAGAGGTTCACTTACTTTCAGTTAAACTGTCTGTAGGTGTTCCTTTTGAACCCATTCCGTGA	234	5
SRR11829143	NODE 8676	4	CAGAGTTTGACGACTCTGGATAACGGCCTGGCTTCTCGTGAATAACTTCATGCGAAGACTCGGATCAATTTGATCAAGCTCCCACAAAATCATCTTAGACAATTTTAAAGATGATATGTTGGCTTTCGCTCCAGATGTTGGCTCTAAAAAGTCACCTAAGAAGATATCTTTCTTTCAAAAGGACTTAATAAATCCTGAAAGAGAAGAATTATCTTCGGTATAGGAGTAATCACAAGAACTTAAGTATAAGCCTTCTGCAAAAGCAGTTAGCAAATCTTGAGTACTTTGGTACTTACCTATATCCCTTTTTAGGATCAATCTCTTGATCTTATTATAGGTTAAGGAACTTTTTTCCAAATTCTTTAACTTGTTTCGGAGAAAGGAATACTCTCCTACTCG…	ATGGAGATCCTACGACCCTTTCTCCCTAAGGAGAAGGTTAATATCGTAGGAGACAAAAGTCTAATCTCCCCGGCAACCAATATTCTTCCGATAACAAGTTCCGGACCAAATACCAAGATTAGCTTATGAGGATATCTTGAGGATGCGTTAGCATTCTCAAGATCCCCAGAACTTCTCGAGGCATTTGGAAATGTTAGTAAAGTCCTTGGAAAAGACATTTACAGAGCATTGCTCTCCGATATAGATAAAGCATTGAAGTCGAATTATTCGACTCCTGCTTACCTTTTAAAGGAGGGCCCCCGGACTCTTGGGCGGTTAGCCATGAAGCAAGAAGCTGCAGGTAAGGTCAGAATTTTTGCAATAGTAGACGGATGGACTCAGTCTATCCTTAAACCATTG…	1620	ATGGAGATCCTACGACCCTTTCTCCCTAAGGAGAAGGTTAATATCGTAGGAGACAAAAGTCTAATCTCCCCGGCAACCAATATTCTTCCGATAACAAGTTCCGGACCAAATACCAAGATTAGCTTATGA	129	4
SRR12264491	NODE 11595	4	CTGCCAATCTTCCAAAGAAATTATTAGACATTAATAATTCTTTAAAAGATAAAGCAGAAACATCATTCCCATTAAGGGAAGTCCGTTTAGCAAACTCTAATACAGGTCTAGACTCAGATATAATTGATTTGGATAAGTTAATAGAAATACCAATCTGTTTACAAAAAGATTGATATCTATTAGCAATATCCTTATCAAACAAAACTAAGTCATCTCCAAGGATGACATATTGATCATATCATTCATTAAAGGAAACTTTTCCCAATGAAATAGCTATGAACTGAATCATCAAATGATGTGTTAAATTTAACATATCTCAAGATGACAAAGCTCCCATAGGTTGACCTACCGAATAACGTAGAGATTGAGGAGGAATATTATAATCATTTTTCGAGATTA…	ATGTTACATAATTTTTCCAGATTTTTAATCAAAATGACAAAAAATCACGGAGAATTATATACAGTTAAATACCTTAAAGCTTCTCAATTATGTATCCAAAAGAAGTTAGCGGGTCAACCTTTCTCTTCTATGAGAGAGATTGAACCTGACTACAACTTCCCTAGACTCTCCAAATCTGGTCTACCTGTAATTATTAAATTACAAGATAGATCAGCTATTTGTAATGATAGTCTTAGGATTATTAGACTTTGGTTATCTATATTTTCATTGTATAGAATTATCAAAGTACCTTTTAGTCCTAAGCTTCATACAATAACTGAAGAGTTTAGTGGTTCACAAATGGTATTAGACGATTTTAACAGATGATTGGAGAAAAATTCTCTCAAACTCTTAACAAAA…	1380	ATGTTACATAATTTTTCCAGATTTTTAATCAAAATGACAAAAAATCACGGAGAATTATATACAGTTAAATACCTTAAAGCTTCTCAATTATGTATCCAAAAGAAGTTAGCGGGTCAACCTTTCTCTTCTATGAGAGAGATTGAACCTGACTACAACTTCCCTAGACTCTCCAAATCTGGTCTACCTGTAATTATTAAATTACAAGATAGATCAGCTATTTGTAATGATAGTCTTAGGATTATTAGACTTTGGTTATCTATATTTTCATTGTATAGAATTATCAAAGTACCTTTTAGTCCTAAGCTTCATACAATAACTGAAGAGTTTAGTGGTTCACAAATGGTATTAGACGATTTTAACAGATGA	366	4
SRR12264491	NODE 1310	4	TCCTGACCCTTTAAACTGAATTTCCAATTTATTTTATTAATATTTTTTTAATAAATAAAATGCTTTTTTGAATGCCCATCCAACTCTATCTCTAGAATGGAATCGGATATATATTACTATATATCTTCATTCACTATCATATAGCCCCTATTTATTCTTGAGTATTAGATATTTGGTTTAATTTACTACAATTAAACTACTATATAATATAAACATTATATTATAAAAAAAATATTCTATACAAAGAAGAAATAAAGCTGGGGCCTGTGGCAGTAGACATCTAGACCTAGATACCTTAAATAGTAAAACTAGTATCAAACAATTAAGATTTATTCTTTTTATTATATTCTGCAGAACGATTTTTCAACATATCGTTGAACCGTTCCATAGCAGCTTGTA…	ATGAAAAAAACACAAATTAAAACTAATATTAATTTTAAAAATGCATTTTTTTCTAATTTGAAACTATATACTGATGTCTATAAAGCTGGAACTATGATCTCACTAACAAATTTAAAACATTTGTTATTAGTACTTAAGACTATTGGTTATAGAATAACCACTATTAGTCTTTTAAGTACTAAGGAGACACCTAGACTTAGAATGTTACACAATTTTGGTGTATTTTTATTCAAAATGAGTAAAAATCACGGAGAATTGTATACAGTCAAGTACCTTAAAGCCTCTCAGATTGCAATTCAAAAGAAATTGTCAGGGACTAAAATCTCTTCATTAAGAGATATAGAGCCCGACTATAACTTTCCGAGATTGTCTCGTTCTGGTCTACCTATTGTTATTGGA…	2694	ATGAAAAAAACACAAATTAAAACTAATATTAATTTTAAAAATGCATTTTTTTCTAATTTGAAACTATATACTGATGTCTATAAAGCTGGAACTATGATCTCACTAACAAATTTAAAACATTTGTTATTAGTACTTAAGACTATTGGTTATAGAATAACCACTATTAGTCTTTTAAGTACTAAGGAGACACCTAGACTTAGAATGTTACACAATTTTGGTGTATTTTTATTCAAAATGAGTAAAAATCACGGAGAATTGTATACAGTCAAGTACCTTAAAGCCTCTCAGATTGCAATTCAAAAGAAATTGTCAGGGACTAAAATCTCTTCATTAAGAGATATAGAGCCCGACTATAACTTTCCGAGATTGTCTCGTTCTGGTCTACCTATTGTTATTGGA…	567	10
SRR12264491	NODE 15788	4	CCTGATCTTTACCTCAATCACCATTGTACGGGGGAATTAACCCCTAATCAGATGATGGTCTCATTAGTTTGACATTAATAAGAGTTTCAAAGTTATCACGCGGAGTCTAGCTGATATTCATGGGCCTTATCAAATTCCTTTGATACGGACTTCACGAATGCTCTCATATCCTGTACGGTCTTCCTAGAAGGCTGTCCATCAGATGACAAGGGCGTCAGCTCGATCTTCTCCAATAACTCTCCCAAGTTGTCACCAGCCATCCCTTTCAGGGGACTGGCGGCTAAAAGATCCTCTCTGTAAGTACAGAAAGGGATTCAGCACCCAGGAGAAATTAAAAACATAAAAACAACGCCAACTTGAAGCGGCGTCGGGTACCTTGGTATCCTACTTCAACAATAT…	ATGGGTGCTTACTCTTCTTGAGCAATGCTTGCATTGACACATCACGTTATTGTGAATAGTCTTTACGAGCCGTTCGAGAAACGTGAGTATGCAGTCCTAGGAGATGATATGACTATTCGCCCTAACAAGGGTGATGCATATGTCTCCATTATGGAAGGCCTTGGCGTACAGATTTCTCAAGCAACATCATTAACCAATTCTGGCTTCATTGAATTTGCTAAGAAATTGTTCGATAAAAACTTAGGTTATATGGATGCTTGTCTTGGACCGAAATTAGTGTTAAAATCGATACAGACACGTCTTTTAAAGGTAACTCTGCTTCATGATAGTTACAAAAGAGCAATATATAATACGAGAGATCTGTTTATGAAGCTTAGCTCTAATCCCAAAGATGGGATT…	927	ATGGGTGCTTACTCTTCTTGA	21	5
SRR12264491	NODE 1592	4	CCCCAAAAGGGGCAACTGGTCGTAGTGAAACGACCTATTCCTTTCTCTTAGCTCTATAATATATATATAAGTTCGCCTAAGCATTAGGTCGGAGGTGAAGATGTTACAGAAGAGTTGAAGCTTCAGTAACGTCCTGACTCCAATAATGGTTCGGGTATCCTATATATATAGTTATAGAGTGACAATTCTATTTATAGATAGAATTGTCGAGTGATGATACCGGCTACCTCTAGTAGGATAGAGCTCATGAAGCTGTTAAAGGCTTCAGAATTCTCTACTGCTAGTGCACCTGGCTACGGGGGAACTACTTCTTAGACTGACCTCAAGTCTATAACTTGAGAGAGATACCTAACGTTTAGGCTTACTTGTAAAGCAAGTAAAGAAGAACGGGCTGTATTA…	ATGAAACTTTCACAACAACTTTTACATAGAGTTAGTCAGAGTAAGAAGGAGAGACTACCCAAAGAGGTGTTCGTAGCTAAGAAATTAGCTAAGAACATGTTTTGGAAGTTGAATAAACATCCAGAACAACTCTATGGGATAGTTTTACCCTCCGTAATCGGCTGACTTCTATCTTTCTTTAGGGAAGATAGCAAGTTCACCCGTCAGGACCTAACTAGTTTATCTATTCGAATCAACGATGTCTTTAAACATCGAGGGTGAGAAGGAGGAATTAGATACGTCAAGGCCTGTAGACTTTTGGTAATGAAGTACCTTGAAGGTAATCCATTATCAAAAGACGAAGCTTTGGCTTTAGGTGTAGCAGTCTGTTCTGAGACAGTCTTGCCAAAGATTCTTAGT…	2277	ATGAAACTTTCACAACAACTTTTACATAGAGTTAGTCAGAGTAAGAAGGAGAGACTACCCAAAGAGGTGTTCGTAGCTAAGAAATTAGCTAAGAACATGTTTTGGAAGTTGAATAAACATCCAGAACAACTCTATGGGATAGTTTTACCCTCCGTAATCGGCTGA	165	7
SRR12264491	NODE 17316	4	AAATGATTCACCTATTACTTAGTATTAGGAGATGATGTTGTTATTTTAGATAAATCCGTAGCAGAACAGTATTTAATTATTATGAATGAGTTGGGAGTTGATATTAATATTAGTAAATCTCTTGTATCCTCTAAAGGATATGCTGAGTTTGCTAAAAGATTTTTATCATCTCAATCTAATCTTTCTGGAGCTTCTCTTAAGGAATTTTCCTCAATTTATTCATCTTGGGCAATGATATTGTCTTTGATTAATAAATGGGAAATCTCTTTAGGAAACTTCTTAAGATTGATAGGCTATGGTTCTCGTAGTGCAGGGCATAAACAAGATTTAAGATCTTCATCTTGAGGTATTAGGGCTTTGTTAATAGCTGCTTGAGAAATTTCTTTCCCAAAGTGGCCA…	ATGAATGAGTTGGGAGTTGATATTAATATTAGTAAATCTCTTGTATCCTCTAAAGGATATGCTGAGTTTGCTAAAAGATTTTTATCATCTCAATCTAATCTTTCTGGAGCTTCTCTTAAGGAATTTTCCTCAATTTATTCATCTTGGGCAATGATATTGTCTTTGATTAATAAATGGGAAATCTCTTTAGGAAACTTCTTAAGATTGATAGGCTATGGTTCTCGTAGTGCAGGGCATAAACAAGATTTAAGATCTTCATCTTGAGGTATTAGGGCTTTGTTAATAGCTGCTTGAGAAATTTCTTTCCCAAAGTGGCCATATCGTTTTAAATGACGATATCATTTTAGAGGTGTTGAACCTCACTTAAGATATTATTCTTATGGTATATTAACAAAGTAC…	1071	ATGAATGAGTTGGGAGTTGATATTAATATTAGTAAATCTCTTGTATCCTCTAAAGGATATGCTGAGTTTGCTAAAAGATTTTTATCATCTCAATCTAATCTTTCTGGAGCTTCTCTTAAGGAATTTTCCTCAATTTATTCATCTTGGGCAATGATATTGTCTTTGATTAATAAATGGGAAATCTCTTTAGGAAACTTCTTAAGATTGATAGGCTATGGTTCTCGTAGTGCAGGGCATAAACAAGATTTAAGATCTTCATCTTGA	264	7
SRR12264491	NODE 20339	4	CCACCTTTACCAACCCACAGACTGGTCAGTCCGTAAAATACGGAGCTGGACAACCTATGGGAGCATACAGTTCTTGACCAACCTTTGCCCTGACACATGGTATGTTAATTGCATACATATGTGACATGACAGAAGAGGACGAGAAATTTTACATCCTAGGAGATGACGTAGTCATCTACTCGGACGTCGTGGCATCCAAATATAAGAGAATACTCGCCACCCTAGGGGTTCCTATCTCACAAGCTAAAACGATGGTCTCAAAGACCACGTTTGAGTTTGCAAAGAGATGGTTCCACAAAGGTAACGAGATATCCCCTTTCCCCCTGAATGCCGCCCATGAGTCAATACACAGTTATCCATTACTGTGTGAGACTTTTAGGACGGCATCAGAGAAGGGGT…	ATGGGAGCATACAGTTCTTGACCAACCTTTGCCCTGACACATGGTATGTTAATTGCATACATATGTGACATGACAGAAGAGGACGAGAAATTTTACATCCTAGGAGATGACGTAGTCATCTACTCGGACGTCGTGGCATCCAAATATAAGAGAATACTCGCCACCCTAGGGGTTCCTATCTCACAAGCTAAAACGATGGTCTCAAAGACCACGTTTGAGTTTGCAAAGAGATGGTTCCACAAAGGTAACGAGATATCCCCTTTCCCCCTGAATGCCGCCCATGAGTCAATACACAGTTATCCATTACTGTGTGAGACTTTTAGGACGGCATCAGAGAAGGGGTGATTCCACAGCCGACCGGTAGGACCCGCTGCAGCAAGAGCCTTCTGAACTAAACAA…	1011	ATGGGAGCATACAGTTCTTGA	21	3
SRR12264491	NODE 2071	4	CTCGAACGATCTAATCAGGATCGTGGTAGGGAGACCTACGCTCGAGTGGGCTTTCGCCCTCGCTAGTGACCTTTAGTAGTCGCTTGATTAGAACGACTACCTGCTACATGAACCCAGGTATTACTCGCTTGATCGTATCTTGGTAAGCTCCCTAAAATAAGGTGAAACTTCCAAGCTTTACGACGAGTAACACGCGACTCACGAGCGATGGAAGAATGTCCTTGTATAACAAGGGCTTTTCTATAAATTGCTTTTGGTCCGTGTGTAATCCGATACATGATATCGATCCTATCAAGATCTCTCTTAGATAGGGCCTTGTCAGTAGGAGACCAGTTTTCATGCTTACAGATGTCTCTATAAGTACTACTTCTAGTCTCTAGCACTTGACTCGTAGTTCTA…	ATGGCACCTCTCTCTACGGCAATAAAACCAAAGAAGAGGGGGAAAGCAGCATTTAGGGGAACTCAATCACCTCAAGATTGACGTAAAAAGGCCCAGAGCGAATACCTAAAAGTACTAGATTTTCTAGTAGGATTAGGGATCGCTAGTGACTCTTGTTTACATCTACTTAAGGTAATTTCTTCCTCCCAGAAGCGTTACTTCTACATAGATTTACATCTATGTATTAGACGTTTCAAAGAGGATTGAGTTATCATTAAAAAGTATGCCCTAGAACGAGTAATCGTTACTGTGGACAATACTGGAGAAAAGGTAATCTGACGTAAAGTTAATTTACAAGGATTACCTCCTTATATTTCCGAAACTATTCGTTTATGAGGGCATCTGTCGGAGACCGATCAG…	2634	ATGGCACCTCTCTCTACGGCAATAAAACCAAAGAAGAGGGGGAAAGCAGCATTTAGGGGAACTCAATCACCTCAAGATTGA	81	15
SRR12264491	NODE 22543	4	TTAAACGACTTTCGTCGTGCAAGATATCCGAAACCGAGACAATGAGCCTGTCGATAAAATGATAAATTTCATTTCTTAACAAAAGCTGATCATGAAGCCAAGTCACTAAGACTACTTTGTAATTCTTTTAAGGATAAAGGAGAACAATTTACACCGTCAATAAATGTTGACTTTGCAAATTCTAAACCTTGTCCTTTAGGTGAGAGAATGGATTTATGTAATCCACACTCAACACCTATTTCATCCAGAATTTTTAAATAGGCTTTTGCAACTTTGGTATTCCCAATAACTAAATCATCACCTAAGACTGCATAAGTCTTAAATAATGATGTTTGAGGGAAACCAGCGTCTCAAGCCGCCATTTGCACTATAAAATGATGAGTTAGAGCTAACATTGCT…	ATGAACTGATCAAGTAATCCAGTTTCGGTTTTAGAATCCGTTGCTATTTGATTTGGTAAATCAAGTGCATCACTACTTCCTATAGTTGAAGAGTTTTCAAACTCTTATTTTAAAAATCTTTGATTTTTATTTAAACAACTAAAAGATATAGTAAAAGATGATGATCCTAATCTGGGTCGCTTTGCTTTTAAGGAAGAGGCTGCTGGTAAAGTTAGAGTTTTTGCGTTAGTGGATGTTATAACTCAATGGTTATTAGCTCCTCTTCATAAGTATTTATTCTCAATTTTGAGAAATGTACCTATGGATGGGACTTTTAATCAATTGAAACCGGTATATAGATTACTAAACTATTCCCGGCGTTATAACAAACCATTATACTCATTAGATTTGTCTGCTGCA…	1008	ATGAACTGA	9	9
SRR12264491	NODE 27063	5	CCTGAGTTAATCACACTAATTCGTGAAAAATCACCCTTAGCAATAAGGCTGACCCTCACTATATTGTGTGTTACTAGGTCTGTAAAGCTGAGAGCTTCCCCTGACATAGATGTGATCAAGGCCCCCCTGAAGAAGGGTACCAGCCTTGAGATCTCTATGTTTATGGGGGAGTTCTGGCGTGTGTTAGGTCATCGATCTCACGGCCTTCCCAGACCATTACGATGAAGCCGCTTCCATTTTACCACCAGGGCGGGACCGAACGGTCATGCCCTATCCTCCTGATCGTCAGATTTGTTCCAATTGCCTTACCAGCTCTTGGAGTCTATCTCGACATTAGGAGGGGATAAAATGAGAGCCTTCATCGCTCTAGCATGTAAAGCTAGAGGTACAATCGATAAG…	ATCACACTAATTCGTGAAAAATCACCCTTAGCAATAAGGCTGACCCTCACTATATTGTGTGTTACTAGGTCTGTAAAGCTGAGAGCTTCCCCTGACATAGATGTGATCAAGGCCCCCCTGAAGAAGGGTACCAGCCTTGAGATCTCTATGTTTATGGGGGAGTTCTGGCGTGTGTTAGGTCATCGATCTCACGGCCTTCCCAGACCATTACGATGAAGCCGCTTCCATTTTACCACCAGGGCGGGACCGAACGGTCATGCCCTATCCTCCTGATCGTCAGATTTGTTCCAATTGCCTTACCAGCTCTTGGAGTCTATCTCGACATTAGGAGGGGATAAAATGAGAGCCTTCATCGCTCTAGCATGTAAAGCTAGAGGTACAATCGATAAGGTTTGACCT…	969	ATCACACTAATTCGTGAAAAATCACCCTTAGCAATAAGGCTGACCCTCACTATATTGTGTGTTACTAGGTCTGTAAAGCTGAGAGCTTCCCCTGACATAGATGTGATCAAGGCCCCCCTGAAGAAGGGTACCAGCCTTGAGATCTCTATGTTTATGGGGGAGTTCTGGCGTGTGTTAGGTCATCGATCTCACGGCCTTCCCAGACCATTACGATGA	216	5
SRR12264491	NODE 2898	4	CTCCGTACTAAAATGCAACCCATTTTCCTAGCTTTTACTAAGAATGTATGTAAAAATACAACTCTCTTAGTGCCGGGGTTAGGCTGAAAGGCTCTGGTTCACTATACATTAGGGTCTCATGACCGGTCATGTATAGTTATCCAACCATCCCACTTAATTAATGAATATATGAAACAATTAGAATTAATAACTAGAAGACTAGTTATGTCCTTCCATCATCTCGATATATCCAAAGAACTAAGAATGTTCTTACAACTGGTCGACTCATTACATAGAAATAATGGGATCGAATTTACAGTTAAATATCTTAAATGTGCAAAATTGCACATTACAAGATATCTCTGTAAACAACCTCTACTACATAACAGTAGTGGGGTTGCAGTTTGTAAGGATGGTTTT…	ATGCAACCCATTTTCCTAGCTTTTACTAAGAATGTATGTAAAAATACAACTCTCTTAGTGCCGGGGTTAGGCTGAAAGGCTCTGGTTCACTATACATTAGGGTCTCATGACCGGTCATGTATAGTTATCCAACCATCCCACTTAATTAATGAATATATGAAACAATTAGAATTAATAACTAGAAGACTAGTTATGTCCTTCCATCATCTCGATATATCCAAAGAACTAAGAATGTTCTTACAACTGGTCGACTCATTACATAGAAATAATGGGATCGAATTTACAGTTAAATATCTTAAATGTGCAAAATTGCACATTACAAGATATCTCTGTAAACAACCTCTACTACATAACAGTAGTGGGGTTGCAGTTTGTAAGGATGGTTTTCCAGTGAGATTG…	2358	ATGCAACCCATTTTCCTAGCTTTTACTAAGAATGTATGTAAAAATACAACTCTCTTAGTGCCGGGGTTAGGCTGA	75	8
SRR12264491	NODE 29228	5	CCTACTCGTTCCCCTAGTGATGAAGATAGCAGTTGAGAAAAAGGTATAGGAGACACATTCATGTCACCAATACAACTTCTCTTTGCAAATTCAAACACAGGTAGATGGGGTGAGACAATAGATTTTGATAAATTGATCTCAACTCCCAAATCCTTAGTAACTTCCAAGTATCTCTGGGCCAAGTTAGAGTCGAATACAACTAAGTCATCACCAAGTATTTCATATTTGTCTTCTCATTTATTTAATATAAATAAAGGAGAACAAAATTGTAAAATTCAGTGATGAGTGATAGCTAGCATTGCTCATGAACTTCTTGCTCCCATAGGTTGACCAACGTTATATTTAACAGTTGGTTCGCTATAAGTTGTTTCATAACTATGTATGGGAAGTGAGTACTCA…	ATTCTTAGTGACATAGCGTTAATCTTTGCAAGTGGACAATTTGATCCTATAAAAGAATCAATATTTGCCTACTTAAGATTACTGAAAGAGAACAAGTATAATACTAGTAAATTCTTATCTCGAATTAATGATGGTATCCAACTCTTTCATTTAAATGAAGGAATGATATCCATTAAAACGAAAAAGAGTTGACAAGGACAACTTGGTCAATTAGCTTTTAAAGAAGAAGCAGCGGGAAAATTACGTGTATTTGCTATTGTTGATTCTATAACTCAAAGTGTATTAACTCCACTTCACAATTGTCTTTTCGATCTCTTGCGGATAATACCAAATGATGGTACATTCGATCAAGATGCTTCGATCAGACGTTGTCAAGCTAAGTCAATACAGTATGGTTGT…	918	ATTCTTAGTGACATAGCGTTAATCTTTGCAAGTGGACAATTTGATCCTATAAAAGAATCAATATTTGCCTACTTAAGATTACTGAAAGAGAACAAGTATAATACTAGTAAATTCTTATCTCGAATTAATGATGGTATCCAACTCTTTCATTTAAATGAAGGAATGATATCCATTAAAACGAAAAAGAGTTGA	192	5
SRR12264491	NODE 3933	4	GCTCGAACAGAGAGTGAGCTATTAAATGAATTTTATCTATCCTTAATTTATATAGAGTATTACCTTACGAAGGAAAAGTTAATATTAGTACTATTACTTTACCTCCTAAGGGGCTCGTAAATAAGGAATTAATAAGATTCATACCTCTCTTCTTCAAACTTCTTCCTTCTTTTGAATTCGTATGATCTTGAGAGCCTTTCGTAATCCATGCGAAGGGATCTACTTCTACTCATATATTCTCTAATTATATGAATAAAGATAACAAGATTATAAGAAAACTTGAGAAAGGTAATTCTACTTCTGGGTTCTTAGTTGCTTTAACCTCCTTACGTCTTAATCCGTCTTTGTGACGGTCCATTAAGTATTTCTTTATTGAAACTCCCCAAAAAGGGACTAATA…	ATGAATAAAGATAACAAGATTATAAGAAAACTTGAGAAAGGTAATTCTACTTCTGGGTTCTTAGTTGCTTTAACCTCCTTACGTCTTAATCCGTCTTTGTGACGGTCCATTAAGTATTTCTTTATTGAAACTCCCCAAAAAGGGACTAATAAGTTAAAACTCTGACAAAGCTTTGATGCTTTGGCTGAAGGATTAATTTATGTTTTTCAATTGATGTCTTCATATTATAAGAGTTATAATAGAAGCAAAGATTTCTACTTTATTGGAGACCTAGGACGGTTGGCATTCAAAGAAGAACCCGGTAAAGTACGGGTTTTTGCAATAGTAGATTGTATTACTCAATGAGTCCTCCGTCCTCTCCATAAGTTTCTGTTTAAAATTTTACGTTTTATTCAGGAT…	1905	ATGAATAAAGATAACAAGATTATAAGAAAACTTGAGAAAGGTAATTCTACTTCTGGGTTCTTAGTTGCTTTAACCTCCTTACGTCTTAATCCGTCTTTGTGA	102	11
SRR12264491	NODE 5653	4	CGGATCTTTTCTTCAGTTACATAGCCAAAGGCTATATCTAATCCAAGAGAAAAGAGTTCTAAACCGTCGAGAAACTTTAAAGAAGCATAAAAACTTCTTGGACGCTTTCTACCTGCAGCAAAGCGCCAAAGTTTCAAACCGGAATAGAACTTCCTAATAAAAGAAGTTAAATCACCTTCCCACATGTAAATATTCCCTTTGATCTTAAAATAATCATAAAGGAGTAGATACACAATGAAAGGATTAGCAACGTTAGCTGTTAATCCCCTCATTGGGAGACCAGTAATTTCTTTTCCTCCCTGGAATCATCTCTTTGCAAACTCATATGTATCGTGAGATACATGAGTTTTGTTTGGAGATAATTCAACACCTAACTTTGTCATCACTTTAATATACATT…	ATGAATCAAAATCTATTCAACATTTTATCAAAAATTTCAAAAATGATGTTTAGAGGTCTTGATTGTGATCATTATATCAAGGCTTACTTTGTAGTTATGACAAAATTGTTGAAAAACAACGGTACTGAGTATACAGTAAAGGCATTAAAAACAATGCGTTTGCATATTACAAGGTATCTTTGTGGTCAACCATTATATGTTAATGATTGCAAAGTTGGTGTTGATAGGGATGGGTGACCGAAACTTCTCTATAAATTGAAGCCATTGGCCTCTGGAGGTTTACTTAGTAAGAAATTACTTCTAACCATAGTAAATCTTTCGAGAACATTGGTTCCAAGGAAAGGAGAAATAATCGAGCCTTCTTTACGTACAATTATAGATGATGGACCTTCTGTCCAT…	1617	ATGAATCAAAATCTATTCAACATTTTATCAAAAATTTCAAAAATGATGTTTAGAGGTCTTGATTGTGATCATTATATCAAGGCTTACTTTGTAGTTATGACAAAATTGTTGAAAAACAACGGTACTGAGTATACAGTAAAGGCATTAAAAACAATGCGTTTGCATATTACAAGGTATCTTTGTGGTCAACCATTATATGTTAATGATTGCAAAGTTGGTGTTGATAGGGATGGGTGA	237	6
SRR5204421	NODE 10986	4	CTTGCCATATTGATTATGACAAGACTCATAGTTTGGTTACGCTGAATTTTCATCACACACATGAAGCACCTGTTGCAAAACAGGGTACGCATGGTGGTGAAGTATCCGGCTCTAGTCAAAAAGTCAAATTGATTAGAGAAGGCGTGCCAAACTCTCATCTATCCCATTAACTTGTTAATGGGATGGCTGGGACTCTCTTTCTTCCTACCCAACTTGTCTAAAACAAATGGGGGGAGGATTGAGAAAGATTTTCAGAGTCAACAACTAAAGAAGTGGGAGACTAATCGAAAGATTAGAATCAAGGTCTTGAATTCAGTATCTAAGTTCGTAATTGAACTTAGAACTGATTCCAAGCGACTAAAGCAAGCCCTAAAGCTTGCTCTAGTCGGCCAAGAAACT…	ATGACAAGACTCATAGTTTGGTTACGCTGAATTTTCATCACACACATGAAGCACCTGTTGCAAAACAGGGTACGCATGGTGGTGAAGTATCCGGCTCTAGTCAAAAAGTCAAATTGATTAGAGAAGGCGTGCCAAACTCTCATCTATCCCATTAACTTGTTAATGGGATGGCTGGGACTCTCTTTCTTCCTACCCAACTTGTCTAAAACAAATGGGGGGAGGATTGAGAAAGATTTTCAGAGTCAACAACTAAAGAAGTGGGAGACTAATCGAAAGATTAGAATCAAGGTCTTGAATTCAGTATCTAAGTTCGTAATTGAACTTAGAACTGATTCCAAGCGACTAAAGCAAGCCCTAAAGCTTGCTCTAGTCGGCCAAGAAACTTTTCTTAAGAAAGGT…	2682	ATGACAAGACTCATAGTTTGGTTACGCTGA	30	18
SRR5204421	NODE 14492	4	CTTATATTTCTATAAGCTTTTACGCCCAGGAACCCCTTTATAAATAAAAGTTTACTATTAGTATAGTAAATCGGTATTTATAAATCTATCCTGAGGAGGTAAGCTAACACTTCATAATATGTTATTCTAATAATATATATGATCCGTGTACTCTTACCAAAAGTGATTACAATACAAGTTTTCTCATTTATAAAAATTGATTTCCTCTAGATATTTCTAGGATTTCTTTCTTTATAAACGGTATTAATCTACCACTGGTTCTAAAAATTGTTAGACTAGTCCTGTTGGAAAATATTGAATCGTCTTTAGGTGCCGTAAAGGCTCTATAGATTTCAATATAATCACCAGTACTTTCTAATCAACTATATAAACCGCTAACTTCGATTTCTTCTATGTTAA…	ATGAGCCTTAACAGGAATGTTAAGATCCCTCGTATGAGTAAAGATTCAATTAAGAATAGAAATAAACTTAAGTGAGTTAATACCACCTTGGGGTGAATAGTCAAAGTGTATTTTGCAGATATTAGTCAAAGTCATTTACAATACATTTTATCTTTTTGAAAACAATTCCAACACCACTTTATCCATAAAGGACTAAAGTTTGCAGTAAAATACAATAAAGAAGTCAGAAATGAATTCCTTAGAGTGTTTATACTTTATAGTGAATGAAAAGAATACGAAAGTAAAATGAAACTATTCAACTTTAAAAGCACTCTGTCAGACCGGTTTAAAAACTTCGTGGCTGCAGCAAAGTTAAAACGTAAGTTATTAAAATTACTTTTAACGGTACTGTATGCTCGA…	2160	ATGAGCCTTAACAGGAATGTTAAGATCCCTCGTATGAGTAAAGATTCAATTAAGAATAGAAATAAACTTAAGTGA	75	15
SRR5204421	NODE 17472	4	CGCCCTTGGTTGGTGACCAAGAGCGAACCCCCAGGGGAATTTAACCCCTGGACCCACTCAAATTCTCTCACCCCATCCACATCAGATGTGGAGTTTTCGGTCTCGGCGGGCTTCTTCCCACAATCCTTTTCGGGATTGTAAGAATTCGTAGGGACTCATGCGACGGGCAATTCGGTATGCCTTAAGTACCAGTTTAGAGTCATAATATACTTTCACTTTAGACTCTCTATTGATATATGATTGTTTAGGATCTTCTTTGATCCTTAACTTTCTTAGAGTTTTAATAGACTCTAAATCCAGCGTACCGGATAGTTCATCAAATAGATTATCCTCCATAAACTTAAAGTCATCGATCATATTATGGATCAATGGCCTTATTATCTGACCAAATGGGGAGTC…	ATGGTAAACAAACCTGATCTCAAACTACCCCTCCAACGAGGCAATGTAAGTATCACTGATAAAGACCATAAGAGAATGGAAAATTTTAACAAAGGTTTCACAGTTTACTTAAAACTGATTGTACCTATGCAAAAACTCTCGCATAATAGCAAGAAGGCATTGGTTTTAATTGCCAACTTGTACCATAAGAAGTTTCTGAATCTGGCGAAGAGTAGGGGCATTCATAATGCTATTAAAATTATGAAGACCGCGCGACAGGTATTCCTTCAGTATGTAAATGGTACACCAGTTAAAGTGACTGATATACCCCTTGGCATAGCAAAGAATGGTATGCCAAAGTTTCTACAGGGACTTGAAAATCTCCTGAACGGAGAAGAGAGGCTCGAAATATTACGCCTA…	2256	ATGGTAAACAAACCTGATCTCAAACTACCCCTCCAACGAGGCAATGTAAGTATCACTGATAAAGACCATAAGAGAATGGAAAATTTTAACAAAGGTTTCACAGTTTACTTAAAACTGATTGTACCTATGCAAAAACTCTCGCATAATAGCAAGAAGGCATTGGTTTTAATTGCCAACTTGTACCATAAGAAGTTTCTGAATCTGGCGAAGAGTAGGGGCATTCATAATGCTATTAAAATTATGAAGACCGCGCGACAGGTATTCCTTCAGTATGTAAATGGTACACCAGTTAAAGTGACTGATATACCCCTTGGCATAGCAAAGAATGGTATGCCAAAGTTTCTACAGGGACTTGAAAATCTCCTGAACGGAGAAGAGAGGCTCGAAATATTACGCCTA…	2175	2
SRR5204421	NODE 18058	4	CAGAGAGCGAACCTCCGCAATCAGTCGGTTGGCTAAACAGACCTAGTCTCAAACGTCCCCCTCCTAGAGGGCAATGTCGAAACTCACTGATAAAGGCCATAATGAGATGGAAAACTTCAACAAAAGTTTCTCAATTTATTTAAAATTGATACTGCCTTTGCGTAAAGTTCCAACCGAATATCAAGAAGCTATGGCAAAATCAGCTTCGAGATTCCATACCTATTTCCTTCGTATAGTGAAGACCCGAGGTCTAACCAACTCAATCAAGATGGTTAAAACAATTCGGCAAATATTTCTTCAGTATGTGAATGGAAGTCCTGTTAAAAGGACTGACTTGTTCATCTCTCTTAATAAGAGAGGTTTACCAAGTATCCTGTCACATGTAGAGAAGGGGCTTAA…	ATGTCGAAACTCACTGATAAAGGCCATAATGAGATGGAAAACTTCAACAAAAGTTTCTCAATTTATTTAAAATTGATACTGCCTTTGCGTAAAGTTCCAACCGAATATCAAGAAGCTATGGCAAAATCAGCTTCGAGATTCCATACCTATTTCCTTCGTATAGTGAAGACCCGAGGTCTAACCAACTCAATCAAGATGGTTAAAACAATTCGGCAAATATTTCTTCAGTATGTGAATGGAAGTCCTGTTAAAAGGACTGACTTGTTCATCTCTCTTAATAAGAGAGGTTTACCAAGTATCCTGTCACATGTAGAGAAGGGGCTTAATAGTGAATATAAAGTGGAAATTATGTCACTTTGTATAACACTTTTAAGTTTAACAAAGGTAATCAAATATAAA…	2211	ATGTCGAAACTCACTGATAAAGGCCATAATGAGATGGAAAACTTCAACAAAAGTTTCTCAATTTATTTAAAATTGATACTGCCTTTGCGTAAAGTTCCAACCGAATATCAAGAAGCTATGGCAAAATCAGCTTCGAGATTCCATACCTATTTCCTTCGTATAGTGAAGACCCGAGGTCTAACCAACTCAATCAAGATGGTTAAAACAATTCGGCAAATATTTCTTCAGTATGTGAATGGAAGTCCTGTTAAAAGGACTGACTTGTTCATCTCTCTTAATAAGAGAGGTTTACCAAGTATCCTGTCACATGTAGAGAAGGGGCTTAATAGTGAATATAAAGTGGAAATTATGTCACTTTGTATAACACTTTTAAGTTTAACAAAGGTAATCAAATATAAA…	2106	1
SRR5204421	NODE 18059	4	CGCCCCCCCATGGCTTGGGGGAGCGGACCCCTGTCTCGAAAGAGACAGAACCTTTTGCGTAGAGACACTTACCACACCTATCTTCAGTGAATAGAGATATAACCGATCACCATGATCGTTTATTTTCTTCGAAAACTTTCAACACAGTATTTGACTTGAGAGCCTTCATTGCTTTAAGGAGTAATCCTGAATTGTAATGGACGGTCACTCGTTTCGCTCTATTAAGATAATTCTTAATTGGATCATCTTTAATGAGAAGCGTTCTGAGTTCATCTATACAAGTTAGATCTAGGGTACCATAGTACTTATCTACAAGATAATCTACTTGGAACTCAAGGATTTTCTCAATTTCTTGAGACATCTTTGTGAGAACGATAGCGATAGGTAAGTCTCCACCAT…	ATGTCGAAACTCACTGATAAAGGCCATAATGAGATGGAAAACTTCAACAAAAGTTTCTCAATTTATTTAAAATTGATACTGCCTTTGCGTAAAGTTCCAACCGAATATCAAGAAGCTATGGCAAAATCAGCTTCGAGATTCCATACCTATTTCCTTCGTATAGTGAAGACCCGAGGTCTAACCAACTCAATCAAGATGGTTAAAACAATTCGGCAAATATTTCTTCAGTATGTGAATGGAAGTCCTGTTAAAAGGACTGACTTGTTCATCTCTCTTAATAAGAGAGGTTTACCAAGTATCCTGTCACATGTAGAGAAGGGGCTTAATAGTGAATATAAAGTGGAAATTATGTCACTTTGTATAACACTTTTAAGTTTAACAAAGGTAATCAAATATAAA…	2211	ATGTCGAAACTCACTGATAAAGGCCATAATGAGATGGAAAACTTCAACAAAAGTTTCTCAATTTATTTAAAATTGATACTGCCTTTGCGTAAAGTTCCAACCGAATATCAAGAAGCTATGGCAAAATCAGCTTCGAGATTCCATACCTATTTCCTTCGTATAGTGAAGACCCGAGGTCTAACCAACTCAATCAAGATGGTTAAAACAATTCGGCAAATATTTCTTCAGTATGTGAATGGAAGTCCTGTTAAAAGGACTGACTTGTTCATCTCTCTTAATAAGAGAGGTTTACCAAGTATCCTGTCACATGTAGAGAAGGGGCTTAATAGTGAATATAAAGTGGAAATTATGTCACTTTGTATAACACTTTTAAGTTTAACAAAGGTAATCAAATATAAA…	2106	1
SRR5204421	NODE 27425	4	CTCCAATTACATCAGAGTATACAGGGGAAGACCTATTCATATTAGATTATGAACTTAGATCTTTGTTACCCCAGATTCTTCAAGATCGGAAGGTACCCTCATGGAGCGGTTACCATATGAGCTTAAAGAGAGGCCCAAACAAGGGTTTAGCCATTCACGATGCCCTAAAAGATCTTTCGATACTGTATAGTACCGAAATCTACAAAGATGTAGTCTTCCTTGCTGGTCCAAATATAACGGACTCCCTAGAAAAGAGATTAAAACCTCAATTCATGGTTAAAGGATCGGGTGAGATTAGACGTCTCACTTCTTTCCCCGACAAGGAAGGAAAAGTAAGGAACATTTGTATTGCAGACTACTGGACACAGACTGTCCTTAAACCTTTCCACGAGGATCTCA…	ATGAGCTTAAAGAGAGGCCCAAACAAGGGTTTAGCCATTCACGATGCCCTAAAAGATCTTTCGATACTGTATAGTACCGAAATCTACAAAGATGTAGTCTTCCTTGCTGGTCCAAATATAACGGACTCCCTAGAAAAGAGATTAAAACCTCAATTCATGGTTAAAGGATCGGGTGAGATTAGACGTCTCACTTCTTTCCCCGACAAGGAAGGAAAAGTAAGGAACATTTGTATTGCAGACTACTGGACACAGACTGTCCTTAAACCTTTCCACGAGGATCTCATGGAAACCTTGAAATCTTTCAAGGCGGATAGAACATTCTCACAGGGGGATTTAACGTACCTATTGAACGAAAGAGAGTTCTATAATTTTGATCTCTCTGACGCAACAGATAGGTTT…	1683	ATGAGCTTAAAGAGAGGCCCAAACAAGGGTTTAGCCATTCACGATGCCCTAAAAGATCTTTCGATACTGTATAGTACCGAAATCTACAAAGATGTAGTCTTCCTTGCTGGTCCAAATATAACGGACTCCCTAGAAAAGAGATTAAAACCTCAATTCATGGTTAAAGGATCGGGTGAGATTAGACGTCTCACTTCTTTCCCCGACAAGGAAGGAAAAGTAAGGAACATTTGTATTGCAGACTACTGGACACAGACTGTCCTTAAACCTTTCCACGAGGATCTCATGGAAACCTTGAAATCTTTCAAGGCGGATAGAACATTCTCACAGGGGGATTTAACGTACCTATTGAACGAAAGAGAGTTCTATAATTTTGATCTCTCTGACGCAACAGATAGGTTT…	1602	2
SRR5204421	NODE 54374	4	CTTCAGTCAAGTACCTAGAAAGGGTACACCCCCACAGTCTGGCACCCGTCAAAGGAGAGAGCAGCTGTTTTAATCACTAATGAAATGACTAAAACACCGATTATGATAAAACTTTCAAAACATGAACAGATCATTAAGAAAACTGTCTGTCACATTCTAAAAGTCGACATAACTGGTCTACAGTACCAATGGCACAATCTTAAGAACTCTCGAATTGCTTCAAGAGGCAAGAAGGATACCATCAAGTATCTGAAGTCTCTCTACTCTCTGGCACAAAGATATTCTTTGCACCAGACCTATGAACCCATGTCTTTCACTAAAAGTGACCGTGAAGGGTTTCCTTCTGTCCTTTCGGACTTTAAGAAATTCCTTCGTGGAACAATCAACGAAAGAAGGGCG…	ATGACTAAAACACCGATTATGATAAAACTTTCAAAACATGAACAGATCATTAAGAAAACTGTCTGTCACATTCTAAAAGTCGACATAACTGGTCTACAGTACCAATGGCACAATCTTAAGAACTCTCGAATTGCTTCAAGAGGCAAGAAGGATACCATCAAGTATCTGAAGTCTCTCTACTCTCTGGCACAAAGATATTCTTTGCACCAGACCTATGAACCCATGTCTTTCACTAAAAGTGACCGTGAAGGGTTTCCTTCTGTCCTTTCGGACTTTAAGAAATTCCTTCGTGGAACAATCAACGAAAGAAGGGCGGCACTGACTGTTTTATATCAGTACCGTGACCTTTACACCGATCCAGATAGAAAGATTGACACAATCGTCAACCCATCTAATTGG…	1200	ATGACTAAAACACCGATTATGATAAAACTTTCAAAACATGAACAGATCATTAAGAAAACTGTCTGTCACATTCTAAAAGTCGACATAACTGGTCTACAGTACCAATGGCACAATCTTAAGAACTCTCGAATTGCTTCAAGAGGCAAGAAGGATACCATCAAGTATCTGAAGTCTCTCTACTCTCTGGCACAAAGATATTCTTTGCACCAGACCTATGAACCCATGTCTTTCACTAAAAGTGACCGTGAAGGGTTTCCTTCTGTCCTTTCGGACTTTAAGAAATTCCTTCGTGGAACAATCAACGAAAGAAGGGCGGCACTGACTGTTTTATATCAGTACCGTGACCTTTACACCGATCCAGATAGAAAGATTGACACAATCGTCAACCCATCTAATTGG…	774	1
SRR5204421	NODE 58880	4	CTCCAGTAGTGTCCAGTCCTATACAGTGAAGAACCCATCCTTGTAAAAGGATAGGCAACCGATCTGTGGCGGCAGTCAAGTCAAAACATCAAATTTTCTTACCTTCTTTGAATCATGCTTCTGCAGTTTCAATAGATTTCTCCTGATCATGTGTGTAATCAGTACTTAATTTCTTAAGTAACTGAAAACTAGCATGATGTAGGGGAGCAAGAGTGGCCTGGGTTATTCAATCTGAAAGAGCAATCACTCGAGTCTTTCCAATTCCATCAGAGAATCAGGTTAAGCGTCGTAAGACCTTACCCTTTTTCCTAATGGTTTTCTGAAAAGATTTGAGACTAAGGATTTTATCAAGCTTATCATGTCCTAATCATTTTAATACTTCCTCTGGGGTGTAAATCC…	ATGAAAGCAGGATCCCGTCCTAATACCTCCTTAGATAAGAGGTACCGAGAAGAGCTATTACAAGGCATAGAAAAGGCTTGGACGTTCACTTGTCCGCTTTTCTATGATAGTACCATTCGCTCTCTTATGGTTGATATTAAAACCATCCATAAGAAGTGAGTGAAAACGATACATTGGAAGCATTTGTCCTATTGTCTCAAAGGTGACTACTTACTTATTAAGAATCTAATCTTAATAGGTAAGATCACCCCAGTTAATGAGGGTGGATTTTGACGTAAGTGTACTCCGGAAGGAGTACCTCTTTATCTTAAACCACTCATCAGTAAATTGGGAGTGATATCACATTGAGACAAAGTACTAGTGCTTTCCTTGTTTCGTCTCTACCGGTTATTTGATTCT…	1137	ATGAAAGCAGGATCCCGTCCTAATACCTCCTTAGATAAGAGGTACCGAGAAGAGCTATTACAAGGCATAGAAAAGGCTTGGACGTTCACTTGTCCGCTTTTCTATGATAGTACCATTCGCTCTCTTATGGTTGATATTAAAACCATCCATAAGAAGTGA	159	10
SRR5204421	NODE 61582	4	CTTCCGGATTGTGGGCAGCACTTCTAGTCAGGGATTCAGTAATCTTCTTTGGAGGCATGCTCAGCGCCGTGACTGGAAAGTCACGTCACGTTGGGCACACCTTTCAAAAGGTTAGGAGTATTGCTGCAGTCACAGAGACTTTCTTACGAAAGTCTCCGGGAAACAACGCTACCAGACGATTTAAGTATCCTCTATCAATCGAAATTAACGAAAACAGACCGAAGTTTGTTTTCATTAATCTGAATGGTAAAGGGCTTACTTCAACTCCTCTACGAAATAGTCTTTTTGCTATTTCTAGAGTGTGAGCACTCTTAGGGTGGATTGAATCATCATCCTTGGTATCTATACCAAGTACTTTGGTCAATCTAATATATTCAGTAGCAACATCACTATTGAAGA…	ATGTGGTCATCTAAACGAGGACCTAACGGTCCTGCTTCTTTGACCACTATAATGGAAGTTTCTAATTACACTGATGAACAGTGAAAAGACATTGACCGTCTAGGAAAATGTTTTCTCCCTGTTTATTCAGATTTTAGAAACATTGATTGAATTAAGAAATTCTCAATTGATACGAAAGATAGTAAAGTATGTATGAGAAGACTGTCATCAATTGCAGATTATGAGGGTAAAACCCGAGTAATCGCGATTGGTGATTGACTTTCTCAGCAATACTTGAGACCTCTTCATAATAGATTAATGAGAAAACTTTCAAAGATTGAAGGTGATCTCACTTATCATCATGAAAAGATCCCGGAATACTGTATTAAGTATTGAAATAAGACGAACAAAGAACGGTTC…	1134	ATGTGGTCATCTAAACGAGGACCTAACGGTCCTGCTTCTTTGACCACTATAATGGAAGTTTCTAATTACACTGATGAACAGTGA	84	9
SRR5204421	NODE 9926	4	CTCAATCATTTCAGTTTTCTCAATAAGATTATTAATAGATATATTATATTTACTTTCGATCTGCTGTAATATTTCATTAATATCATTGATATTAATTGTATTACTTGATAATTTTTGTTTAGTATCATTAATGAAACTTTCATAATACACATTATTACCTATTAATGAATATATAATATTTTTTAATAATTCAGATCATGCTTCAAAATCTATGGTATCAGTTTTTTTAATGTACTGCTCATAAAAACTTTTAAGCACCTTATTAATTTTAACCTTATTTCATTTTTGTTTAGACATTCTATTAATTCTTTCATTACATATATTTAATAACATAGTTTTAATTAAATCGCTGTTACTCTTATTATTAAAGGCTCAAATAATAAATTCTGAATCAATATT…	ATGAATAATAAAAAAAAAGAAGAAAATATAGTTGTAAACAACTTATCAATTGATATATATAATAGTTTAGAGCAAAGTATTAGTATTTATAAAGAAGATACTAAAGGTGATTCATTATTTTCAAATAGTCAAACATTATTCAAAGTTTTTTCTAGTTGTAATTTAGCTGTACAGAGTGTTGTATCAATTTATGTTTCAAAAAAAGAAGATTTAGCAATGAATCTTTCTAATGTTATTTCTTTTATTCAAAAATTTTATAATTTTGTGTCATTAGCTTTTAAAGAATGCGTTACATTAAATCAACCAAAGCTTGCTATGGATATTGTTAAACTTATTGATAACATAGTTAAAAATAATTTAGCTAATACTCCTATTAGTGATTTAAACTTAGAGTCTATT…	2292	ATGAATAATAAAAAAAAAGAAGAAAATATAGTTGTAAACAACTTATCAATTGATATATATAATAGTTTAGAGCAAAGTATTAGTATTTATAAAGAAGATACTAAAGGTGATTCATTATTTTCAAATAGTCAAACATTATTCAAAGTTTTTTCTAGTTGTAATTTAGCTGTACAGAGTGTTGTATCAATTTATGTTTCAAAAAAAGAAGATTTAGCAATGAATCTTTCTAATGTTATTTCTTTTATTCAAAAATTTTATAATTTTGTGTCATTAGCTTTTAAAGAATGCGTTACATTAAATCAACCAAAGCTTGCTATGGATATTGTTAAACTTATTGATAACATAGTTAAAAATAATTTAGCTAATACTCCTATTAGTGATTTAAACTTAGAGTCTATT…	924	5
SRR5209160	NODE 10222	5	CGCAGGCATCTAGATGTCTGCACACGAGCGGAGCCTGATGAACTCCGCCACGTACGTCCAGGAGAGAATCTTTAAAGAGAATTCCTGGCGTCTCTGCGTAAGTGTACTGGGACACCTACTATTCCGTACACAGCCTCATCAGTGCTGCTATACAGACCAACGTATTGCTCCACTCTTGGAGGTCAAGACTAGTATAGACTAATCTTTTAGACCACACAGCGTACCATCAAAGAATTCCATGGTATTTTGTGTTGCAAGGAATATAGCCTTTAGGTGATCTATATTACCTAAAAGCTTATCCTTCTTATATTTAAATGGAGGTTCTAGAACCTCTCATTTGAGTAATAGGTTAGGAAAGACTTTGGTTTTGGGACTTGTGGGCCACCTTAAGGTGAGCCT…	ATCCACTACTGTTGATCACAGGTCCCTAAGGAACTGAGATCCAACAAATCTATAAAAGATCTGTATGTTCTAGTAGGTGACGATGTTGTTTTCTTCGATGAAGCATTGTATCTGGCTACATCGGAGGGATATAACAAAATCGCCGTCGAGACATCACTTAGCAAAAGTAAGATTCCCGTTGGGGAAACTCACTATGTCGAGTTTTGCTCTCGCACAGGGATAAATGGGATAGATGTATCCAGGGTACCTCCAGGTCTGATAAGAAACGCGGCAACTAATTGGCGCGATCTTCCAGCTCTCATACATTTCTGCAAATTGAGAGGAGTCACAATCAGACAGGACCTCCTGCGAACGTTTTCCTTCCTCCAATCTAGGGTTAAACCTAGAAGGGTATCCGAA…	1305	ATCCACTACTGTTGA	15	7
SRR5209160	NODE 11230	4	ACATGGCATACCTTTCTAGACGTGGGACCCAGAACTTACGTCCCACTAGTAAGGTTTTCCAATGTTGACCTAGGTTCGAACCCATTACTTTCTCCACAACTATTTGCTGGAGTTGTATTGGAAACCTGTCCGTGAAGTTGCTCAAATCAAGGGATCATGATTTCCCCTTGTATGATATGGCTTTTGCGGCACCCTCCGTATGATTTCTTAGGAAATCAGTATGGTGGAAGTCAACGCGCAGTTTTGTTCTTATGATCTCCTCTAGAGGAGACAAGAGCAGGTTTGTCCAGTAGTCTACGATCGCAACCAGGCGGTGCTTATTAAGGCTGTCTGGTACGAGCAGTATTTTACCTAATACTGTATCAGGGTTTTGACATTTAGATGCCAATTCCTTGACGT…	ATGAAAGCAATTCGAAAAAGTAAAATAAGCCCTACTAAGGGACCATTATCCACTCTTTTTAATAAACAAGTGAATAACTTACCGGCTGATCAATTGAGAAGCCTCATCCAAACATGTCAACAGCGACTAAAGGACTTTAAGTCCCCTCGCCCAGTTGAAGCAAGGAATACTACTTCTAAGGTCATCGACTCTCGTACACTACCACTTTTGGAAGAGGGTAGTCACTTCTTAGAGTTGATGGTGATCGTGTTACGTTCCATTTATGAATCTCCAAGTATAACTTCTGAGGTCTATTCCAATGGACTCAAGGCTATAGAACGAGCCTATCACCATGAAACTAAACATCATGGTATTACAGAAGGTACTAAACGTTTCAAGGAAGAGGTGGTTTACACCATT…	1281	ATGAAAGCAATTCGAAAAAGTAAAATAAGCCCTACTAAGGGACCATTATCCACTCTTTTTAATAAACAAGTGAATAACTTACCGGCTGATCAATTGAGAAGCCTCATCCAAACATGTCAACAGCGACTAAAGGACTTTAAGTCCCCTCGCCCAGTTGAAGCAAGGAATACTACTTCTAAGGTCATCGACTCTCGTACACTACCACTTTTGGAAGAGGGTAGTCACTTCTTAGAGTTGATGGTGATCGTGTTACGTTCCATTTATGAATCTCCAAGTATAACTTCTGAGGTCTATTCCAATGGACTCAAGGCTATAGAACGAGCCTATCACCATGAAACTAAACATCATGGTATTACAGAAGGTACTAAACGTTTCAAGGAAGAGGTGGTTTACACCATT…	528	2
SRR5209160	NODE 16769	5	GACTCTAATGTCTTCGGGTTGTTTCGTCTTGTACGCACAGTATGAAAGTAAAAGACCGTGCGTTAAGGCAAAAACGGCTCATGAGGAGTATACACCCATAGGCTGCCCTGCCGCGTAGGTGATTTTCACCTTGGTGGTCGGATGGTCGAACGGAATACGCATAAGTTGTAATCATGCGTCTCTTATCTCGGGTGTGTACAGTATACCAACGATGATACCCTGTAATTCAAGGGGGAATCTGTCAGTGGCGTCCTTAAGATCTACCGAGTGATTATGTATGTCGTTACTTTTCTTTGTATTAGGCGAACAAAGTCGAATTCGACCCTGGTCGAAGGTACAGTCTCAAGGTAATTTCCTCAAGATCTTAAAAATATCCTTGTGCACAGGTACTAGGCAAGC…	GTGAAACACACCGGGTTGAAGCATACTGTTTCCGTGTATAAAGAAATACGGCTTTGCACGCTCAGAGCCCTTAGTGGTTCACCGTTGCGACCGAAGGACTTATCGTATCGCGTAGGGCTTACAAAAGACGGTTATCCAAAATGCTTAGGGGATTTCCTTAAGTATCTCCGGGTTGAAAATAGGGACCCGCGAGTAATACGTCTAGTCCTCACATTACTAAGCCTAGGACGCTCCGTTACCGGACCGCACATCAAAGATACTCCCATTTTGTCTATCATCACTCCAAGGAAGGAAGAAGCAAAAACCTTTATGGGGTCATTTACTACTGAGTTCCAAGATTTCGCCAGACAACGTCTGAGAGCACTAAATGTAACCTACCCTATCGAATACTCTTTCCGA…	1101	GTGAAACACACCGGGTTGAAGCATACTGTTTCCGTGTATAAAGAAATACGGCTTTGCACGCTCAGAGCCCTTAGTGGTTCACCGTTGCGACCGAAGGACTTATCGTATCGCGTAGGGCTTACAAAAGACGGTTATCCAAAATGCTTAGGGGATTTCCTTAAGTATCTCCGGGTTGAAAATAGGGACCCGCGAGTAATACGTCTAGTCCTCACATTACTAAGCCTAGGACGCTCCGTTACCGGACCGCACATCAAAGATACTCCCATTTTGTCTATCATCACTCCAAGGAAGGAAGAAGCAAAAACCTTTATGGGGTCATTTACTACTGAGTTCCAAGATTTCGCCAGACAACGTCTGAGAGCACTAAATGTAACCTACCCTATCGAATACTCTTTCCGA…	462	4
SRR5209160	NODE 2155	4	CGTGACCTCAAATACCGTTTAACCTATAATAGGAACATGCAGAACCTATTAGTAGATTATATGGTAGATGAACGACCCTTGAATCCCTTTCGTTTGAAAGTTAGACGACTAGTCTTCATTGGTCGAATCAACTTGAAGGTTTTAGTTTTAATAAGACCTTTTAGAAGAATCGACTTACGAAGATAGCGTTTGAATTCAGACACATCATCAGAAGATATTACTCCTTTTAACACTTTAGGTACAAATCCTAAGTTGGGTCTACCCAACCAAGATGAGTAACTAGCTGTTATCAGGAATAAGTCTTCTAGTGATACTCCCCACTGGGTTATTTCCTTAGTTTTAAGGTCCTCCCACATAGGTATTAATGGAAATTCAATCATACCGCCTATACTAAGAATC…	ATGAAAGGACAATCAGGGGATCGTACAAACGCGCAATCTTACGCGAATGTCCGCCAAGAGGCCAAAATACGTCTTTCAATAATTTATAAATTTCTTTCATCATTATTGATTGACAGTACTACCAAGAACCTTATATTTGTTATTTATAACAAACATGTGTCGTATCTTTCTAAGATAGATGTTATTACACTGTCGGCATGAATTAAGGAAGATTGTACCATCATTAAGAATTACTTCTTAATGGGTCGAATCGATCGTTCTTCATGCTCTCATGGGTGGCGTAAGCTGGGTCCTTATGGGATCCCTACTTACTTTACCCACCTTATTCAAATATGGGATAAGATTACCATATGAGATAAGGTTGTAATTCTATCATATCTTCGTTGATATCGACAGGTA…	2541	ATGAAAGGACAATCAGGGGATCGTACAAACGCGCAATCTTACGCGAATGTCCGCCAAGAGGCCAAAATACGTCTTTCAATAATTTATAAATTTCTTTCATCATTATTGATTGACAGTACTACCAAGAACCTTATATTTGTTATTTATAACAAACATGTGTCGTATCTTTCTAAGATAGATGTTATTACACTGTCGGCATGA	201	12
SRR5209160	NODE 4002	4	CGACCCTTATCGGGTATCTGTTTCTTTGGTCATCGATTAACAACTGATGGCACCAACTTTATCCGTTGGGAGAGCAGTTTCAAATGTTGTTAACCAAATTAAATGAATAAACCAAATAAGAATAGATTGGCTATGATAGCTTCTCTAAACTTAGATGGAATAACATTAGATGAGGTCAACTCGATTTGGACCAAATATGAGACAGGTATCCGTGACTCCGTTAGGAATCACGGCCCACGTTACACATTAGATCGCTATAAGGCGAGTTACGCATTTTTGCGTAATCTCATCTTAGAGCTTCCTGCACAACCTATTCCGTGATGTAAAGTCGATTCTGCGGGGATTCCTAAAACCTTATGACCATTAAGGTCATTCATTAAAGGTGATAGGATTAACCAA…	ATGAATAAACCAAATAAGAATAGATTGGCTATGATAGCTTCTCTAAACTTAGATGGAATAACATTAGATGAGGTCAACTCGATTTGGACCAAATATGAGACAGGTATCCGTGACTCCGTTAGGAATCACGGCCCACGTTACACATTAGATCGCTATAAGGCGAGTTACGCATTTTTGCGTAATCTCATCTTAGAGCTTCCTGCACAACCTATTCCGTGATGTAAAGTCGATTCTGCGGGGATTCCTAAAACCTTATGACCATTAAGGTCATTCATTAAAGGTGATAGGATTAACCAAAGACTCGCCCTAACTATCGCGAGATCTTACGAATTAATAACCCTTCCAATAGATTATTATCCAGAGTCTATCGAGGCACCAGCCCCGCACGGGGCGGAGTAC…	1980	ATGAATAAACCAAATAAGAATAGATTGGCTATGATAGCTTCTCTAAACTTAGATGGAATAACATTAGATGAGGTCAACTCGATTTGGACCAAATATGAGACAGGTATCCGTGACTCCGTTAGGAATCACGGCCCACGTTACACATTAGATCGCTATAAGGCGAGTTACGCATTTTTGCGTAATCTCATCTTAGAGCTTCCTGCACAACCTATTCCGTGA	219	6
SRR5209160	NODE 4041	4	TTTCGGGATTGTCGCTACAATAGCTCATACATGGTATGACTAGAACATATTCTATCCCTGTTCTAGGTCTCACAGAGACTTGGACGGATATTATTTATTGAATGGGATCATTACTCATCTCAGTAAGTATACTAAGAATCAGTTTTGAAACATATTCTGTACACGCTTTACGCGGAGTATAGAAATATGATTTAGAACTGACGATTGGTAAGTATTCAACAGGAGCCACATCTGGACTTTGTTCATCCCAGATTGTCGATAGCGCAATGCTAAGGTCTAACCCAGTTTGATTTATAGCCCACACTAGTGGGTGTAGCTTTAGGTTATTACTTTCGTAATCTCCTAAACCAAGCGCCCTCACACTATAGGGCAGCGCGCTTTTCTCGTAATACATATTGA…	ATGAAAATACCGAGTAAGAATAGATTGGCTATGATAGCTTCTCTAGACTTAGACGGAATTACATTAAGTGAGGTCAACTCGATTTGGACCAAGTATGAGACAGGTATCCGTGACTCCGTTAGGAGCCACGGCCCACGTTACACACTAGATCGCTATAAGGCAAGTTATGCATTTCTGCGAAACTTGATCCTTGAGCTTCCTACAAACCCTATTCCGTGATGTAAAGTCGATGATACGGGGATCCCTAAAACCTTATGACCTTTGAGGTCATTCATTAAAGGTGATAGAGTTAACCGTAGACTCGCCCTAACTATCGCGAGATCTTACGAGTTAATAACCCTTCCAATAGATTATTATCCTGAGTCTATCGAGGCACCTGCCCAATACGGGTCTGAGTAC…	1980	ATGAAAATACCGAGTAAGAATAGATTGGCTATGATAGCTTCTCTAGACTTAGACGGAATTACATTAAGTGAGGTCAACTCGATTTGGACCAAGTATGAGACAGGTATCCGTGACTCCGTTAGGAGCCACGGCCCACGTTACACACTAGATCGCTATAAGGCAAGTTATGCATTTCTGCGAAACTTGATCCTTGAGCTTCCTACAAACCCTATTCCGTGA	219	6
SRR5209160	NODE 5106	4	CATTCTAAGTTCCACGGAGTTTTATGAGGTACGTATCAGGGTAAACAAACACGCCCTTCCTCCTTTGGAAAACTCTAAGATTTTTACCTAATCGTAGGACACCAGAACTAATACGTCTTTCAATTTCCTCTTCTTTTCTGAATCTCCGTTTCATAAACATTTCTTTTGGAGACTTCAATAGGATGAAGGGAAGAATTTCCTTTAGTTCTTTACGAACCTTCTCGGGGTCATCTTCAGGTTTTCAAAGTTGATCCAAAAATATTTTCTTGTCCTTTTCAGGATCTTTATATTTCTTATATCATTTTTCATAAGTCTTGAGTACTTTGATGCACATCCGATTTACAGGTTCTTCCCGCACGAAAACCATTTCACCGGTTTTCCAAAGGACGTCCTTTGGTC…	ATGGGAACGCTGTCTTGCTTTCCCGGATTTCTGGCATTACCACATCACGCCTTAGTACAATATTGCGCCATGGAAGCGGGTTTAGAAACCCCTTTCGACCAATATCAAATTTTGGGTGACGACGTTGTTATCTGGAACGAGCAAGTTGCAATAAGATATCAACAAGCTGTTGGGGAACTTGGTATGAAGATAGCCCTACACAAGTCAATTATCGCTAAAGGATCTGCCGAATTTGCCAAATCCCTTTTCTTCCGCGGTCGCGCATACACACATATATCCCTCCATTTACTGGAGAAAACACGCATGTACCCAACCCTGTTTCCAATGTTTTTAAAAGACTTAGGAGATCGGTATAACTTTATCGAGGCAGATTTAAGTAAAATTATCAACGCACTCCCC…	1101	ATGGGAACGCTGTCTTGCTTTCCCGGATTTCTGGCATTACCACATCACGCCTTAGTACAATATTGCGCCATGGAAGCGGGTTTAGAAACCCCTTTCGACCAATATCAAATTTTGGGTGACGACGTTGTTATCTGGAACGAGCAAGTTGCAATAAGATATCAACAAGCTGTTGGGGAACTTGGTATGAAGATAGCCCTACACAAGTCAATTATCGCTAAAGGATCTGCCGAATTTGCCAAATCCCTTTTCTTCCGCGGTCGCGCATACACACATATATCCCTCCATTTACTGGAGAAAACACGCATGTACCCAACCCTGTTTCCAATGTTTTTAAAAGACTTAGGAGATCGGTATAACTTTATCGAGGCAGATTTAAGTAAAATTATCAACGCACTCCCC…	423	5
SRR5211157	NODE 1009	4	GGGGTTTCCCCCTCTGGAAATCTAGGTCGAGTGACCTTCTAACCAGTCAATTGGATTTTAATCCTTAAATTAAAATACTATGATTGCAAGTGGAGAAATACTAAGTCTAATTGCTTTGTTTTATTACACCTAGGTTTAATAAAACATTATTAGGCGGGTGGTTCCTATTGGTCTGCCGTCCTCCTCGGAGAACAGCGGGAATAGTTCCAGCTTATATACCAACAAGACCTTACAAGCGAGGTCTCTAATATCGGCCCCCCTCATGGTTCCACAAATATGTGTGCCTGAGGACTGTGCCGACTCAGTGATGAGTCGATGATTTTAAATTTAAACTAAACATGAAAAATAATAATAATTTCACATCTTCGTTCTTTTCTAATTTCAAGCTCTACACTGACG…	ATGAAAAATAATAATAATTTCACATCTTCGTTCTTTTCTAATTTCAAGCTCTACACTGACGTATATAAGGCAGGTTCTATGATCAACCTTTCAAATGAAAAACATTTGATAGTAGTTCTTAAGAATGTTGGGTGACGTATCGTCACTCTTTCATTATTAAGTACTAAAGAGACTTCCCGGTTTAGAATGTTACATAACTTTGCCTTCCATTTAATTAAAATGAATAGAAGACATGGTTCTGTATACACAACTAAATACCTAAAAGCTTGTCAATTAGCTATTCAGAAAAAGTTAGCTGGTCAACCTCTCAAATCTCTAAGAGAGGTGGAGCCAGACTATAACTTCCCACGTTTATCCAAAAGTGGACTTCCCTCAGTTATTAAGTTAACTGATAGAAGC…	2079	ATGAAAAATAATAATAATTTCACATCTTCGTTCTTTTCTAATTTCAAGCTCTACACTGACGTATATAAGGCAGGTTCTATGATCAACCTTTCAAATGAAAAACATTTGATAGTAGTTCTTAAGAATGTTGGGTGA	135	10
SRR5211157	NODE 1034	4	GGGAGTCTACAGACGAAAGTCTGAGCAGGCGCCACCCGAACTCCTTTAACAGAAGCCCGGTTGAGATAGACCAAGAAAATCTATTTCCCTACTTCATCTAAAACCCTAAGGTTCGGATACATCATAAGTACTTTAAAACTTTCCTGTAATTTCTTACTAAAGATGGGAGCGACACGTAACAACTGACGACTAGAGCGTTCTACGAATACTCTGTCATCTAACGGAATGGCTAAGGTCCTCATTGAAAGAGGCCACTTACCACCCGTCATTGCTATGTGCACGCCTTCGCGCACCAAGTTCATATACATCTCCTCGATCAATCCATAAGATTGAAGAAGAGGATTTGTTATGAGACTACAACCTAAGTCTCCAAGCCCCGTTAGGTATATCACGAAATCT…	ATGAAAAAACATTCGAATCCAAGGCTAAACATTTCTTTGCTTAGTCTATGGGCGAGTGTCTCTCAGGTGTTATCCTGAATCCGAGCAAGTTTTCACTTGCAAGGACTTGGCCACGACGAGAAGTATCTAGATCTATGCCATCGCCTCGAATCCATTCAAAAGGACCGAGGTAGCGTTGCTTCAATGCTTTATGCAAAGAAACTTCGCGGAGCGTTAATGAATTACTTATCAGGTAATCCATTGCGCTTTGATGGTATTAGATATACTAGAGACGGTATACCCTTAGCTCTAGGGTTCCTGGCTGATGAGTTGCGTAGAGGAGAGATTCCAGCTGCAAAGCTGCAGTTTCTCAATACAATACTTTATTCACCACGGAGCCTGAAACTCGGTAAAGAGCCT…	2094	ATGAAAAAACATTCGAATCCAAGGCTAAACATTTCTTTGCTTAGTCTATGGGCGAGTGTCTCTCAGGTGTTATCCTGA	78	6
SRR5211157	NODE 11304	4	GTCGTACCACTGGATCCTCACTAACGTGGGGAGCCGCTAAAGGATGATTCGGGTCCTGCTCTATCTTCTTAAACTCTTCAAAGAAACCTTTCGATTTCTTTGAGAGACCCTCAGTCAGACGGAATTCTTTTCTTTCGAAAAGATCCTCTAGAATGAGAGAAGCCGGAGAAGGCCGCGATAATTCTTCTTGAATCATAAGACCCAATTCGCCCTTGTAAATCCTAATTATATCAACATGCATTGCCGTCATAAAATTATAGAACGGCTTCTGCCGCAACAAGGTTTTATACTTGTCACGGTAGATGGTTTGAATGCATGGAAGATATGAAGTTTCGGAAAGCTTGTACAGGCCCAAATAGCCTGGAACAGCATTCGACGGTCAAAGTTCCTCAACTTTAA…	ATGGGTGCTTTATCTTCGTGAGCTATGCTAGCGTTGACGCATCATGTAATAGTCCAACTCTCTGCAAAGAGGGTTGGGCGAGCCGGATGATTTTCTCATTATGCGTTGTTAGGTGACGATATAGTTATAGCCGATGAGGCTGTAGCACAATCTTATTTAACTGTCATGACCGACCTTGGTGTCGAGATTAATCTTAGCAAGTCTCTAGAGTCCCGTAAGGGAGTCTTTGAGTTTGCTAAAAGATTAGTCTCACCCATGGCCGAGTATAGTCCTATTGGTCCCAAGGCGGCATTACAGGTTCTTCGAACTTATAATGCAATTCCTGGTCTAATAATTGACTATCTCGGGAAAGGTTATGTCCCCGCAACTGAGTGATTATCCAATATCTTTGAAGCTATG…	1029	ATGGGTGCTTTATCTTCGTGA	21	5
SRR5211157	NODE 1134	4	GTGGTTCACAGATTGGATTACTTCAAGAAAGCATATCCATGACGTAAAGCCATTAATTTCAAAGCTTCAACCTTTTTAGGATGAGGATTTTTGAAATTATTGATCTCTATAGGTGACCATGTATTCCGGAATTTACTAATTCCTGTTGAGAAACTACCAGAAAATCTGGTAAATGACTCATCATACATTTGTCATTCGTCTTTTGCTAAAGAACTTAAAGCCTTCCTTCACAATTTAGAACCTACCAATATAGTATCATGATAATTTCGTGATCATATTGCTAGTTCTGAAAAGTCAAGGAAATTCACCAATTTCGAGAGTTCATAAAGATTAAATTCTTTAGAATCTCTTGGAATTGAGGAAACCTTTTCGTCTATATCATCAATTCAATTTTTGATT…	ATGATAAATAATAAATTATTCATCATAATAGTGAGATTAACCAATTTTGTTTTTGGTATCTCAGATATAGATGCTATCAAGAAAACTTTTAAGATAATCTTTAAAATGTTAAAATTGAATGGTACTAAATTTACTGTTAATTACTTAAAGCAAAGTAGATTGTTAATTACAAGATACTTATGCGGTAAGCCAATTTTGGTAAATGACCATTTCATTTCAACAATTAAAGGTTTCCCGACTAAGTTCATATTTCTTAAAGAGTATATTGATTCTGGGAATATTACTAAGATTAAATTTTGTTTAACTCTTATGAATATTTCAAGAACAATTACTCCTAAGAAAGATGAAGTTATTAAAGCAGATTATTCTTCTATTACAAATCCATGTAAGAAACGTTTT…	2247	ATGATAAATAATAAATTATTCATCATAATAGTGAGATTAACCAATTTTGTTTTTGGTATCTCAGATATAGATGCTATCAAGAAAACTTTTAAGATAATCTTTAAAATGTTAAAATTGAATGGTACTAAATTTACTGTTAATTACTTAAAGCAAAGTAGATTGTTAATTACAAGATACTTATGCGGTAAGCCAATTTTGGTAAATGACCATTTCATTTCAACAATTAAAGGTTTCCCGACTAAGTTCATATTTCTTAAAGAGTATATTGATTCTGGGAATATTACTAAGATTAAATTTTGTTTAACTCTTATGAATATTTCAAGAACAATTACTCCTAAGAAAGATGAAGTTATTAAAGCAGATTATTCTTCTATTACAAATCCATGTAAGAAACGTTTT…	417	15
SRR5211157	NODE 14400	5	GTCGTACCACTGGATCCTCACTAACGTGGGGAGCCGCTAAAGGATGATTCGGGTCCTGCTCTATCTTCTTAAACTCTTCAAAGAAACCTTTCGATTTCTTTGAGAGACCCTCAGTCAGACGGAATTCTTTTCTTTCGAAAAGATCCTCTAGAATGAGAGAAGCCGGAGAAGGCCGCGATAATTCTTCTTGAATCATAAGACCCAATTCGCCCTTGTAAATCCTAATTATATCAACATGCATTGCCGTCATAAAATTATAGAACGGCTTCTGCCGCAACAAGGTTTTATACTTGTCACGGTAGATGGTTTGAATGCATGGAAGATATGAAGTTTCGGAAAGCTTGTACAGGCCCAAATAGCCTGGAACAGCATTCGACGGTCAAAGTTCCTCAACTTTAA…	TTGTTGGGTGACGATATAGTTATAGCTGATCAAGCTGTTGCCGATTCTTATCTAGCTGTCATGACCGATTTAGGTGTCGAGATTAACTTAAGCAAATCTTTAGAGTCCCAAAAAGGGGTTTTCGAGTTTGCTAAAAGGTTAGTCTCACCCAAGGCCGAGTATAGTCCTATTGGTCCCAAGGCAGTGTTGCAAGTTCTAAGAACTTACAATGCTATTCCTGGTCTAATAATTGACTATCTCGGAAAAGGTTATGTTCCCGCAACTGAGTGATTATCCAATCTCTTCGAAGCTTTGCCTCTTAACTTTGTTAATGGGCGTAAGCATTTGAAAGAGGTTCTATTTTGAACTCTCCAGGGTCCTTTCGGTGTGATAGCTAGCGGTGTTAGGTTAACTTCTGCA…	924	TTGTTGGGTGACGATATAGTTATAGCTGATCAAGCTGTTGCCGATTCTTATCTAGCTGTCATGACCGATTTAGGTGTCGAGATTAACTTAAGCAAATCTTTAGAGTCCCAAAAAGGGGTTTTCGAGTTTGCTAAAAGGTTAGTCTCACCCAAGGCCGAGTATAGTCCTATTGGTCCCAAGGCAGTGTTGCAAGTTCTAAGAACTTACAATGCTATTCCTGGTCTAATAATTGACTATCTCGGAAAAGGTTATGTTCCCGCAACTGAGTGA	270	3
SRR5211157	NODE 1598	4	GGGAGTCTACAGACGAAAGTCTGAGCAGGCGCCACCCGAACTCCTTTAACAGAAGCCCGGTTGAGATAGACCAAGAAAATCTATTTCCCTACTTCATCTAAAACCCTAAGGTTCGGATACATCATAAGTACTTTAAAACTTTCCTGTAATTTCTTACTAAAGATGGGAGCGACACGTAACAACTGACGACTAGAGCGTTCTACGAATACTCTGTCATCTAACGGAATGGCTAAGGTCCTCATTGAAAGAGGCCACTTACCACCCGTCATTGCTATGTGCACGCCTTCGCGCACCAAGTTCATATACATCTCCTCGATCAATCCATAAGATTGAAGAAGAGGATTTGTTATGAGACTACAACCTAAGTCTCCAAGCCCCGTTAGGTATATCACGAAATCT…	ATGCTTTATGCAAAGAAGCTTCGCGGAGCGTTGTTGAATTACTTATCAGGTAATCCAGCGCGCTTTGATGGTATTAGATATACTAGAGACGGTATACCCTTAGCTCTAGGGTTTCTAAGTGACGAGTTGCGTAAAGGAGAAATTCCAGCTGCAAAGCTGCAGTTTCTCAATACAATACTCTATGCACCTAGAAGCCTGAAACTCGGTAAAGAGCCAGATTTCACACCGGTATCTGCACCCCCAAATTTTGTTAGGGGGATAGCTAATATCGCTATGTGAGCTGGTTCTTTCTGAGCTGAGCTAGGGTACTTCGCCACTGGGGACGTTCCGAAATCAGCACGTTGGCGTCAATTCCATTTTACGACTAAAAGTGGCCCTAACGGGCATGCTCTTAAATCG…	1911	ATGCTTTATGCAAAGAAGCTTCGCGGAGCGTTGTTGAATTACTTATCAGGTAATCCAGCGCGCTTTGATGGTATTAGATATACTAGAGACGGTATACCCTTAGCTCTAGGGTTTCTAAGTGACGAGTTGCGTAAAGGAGAAATTCCAGCTGCAAAGCTGCAGTTTCTCAATACAATACTCTATGCACCTAGAAGCCTGAAACTCGGTAAAGAGCCAGATTTCACACCGGTATCTGCACCCCCAAATTTTGTTAGGGGGATAGCTAATATCGCTATGTGA	279	6
SRR5211157	NODE 1647	4	TGCTTAGTCTATGGGCGAGTGTCCGTAAGGTGTTATCCTGAATCCGAGCAAGTTTTGACTTGCAAGGACTTGGCCACGATGAGAAGTATCTAGACCTATGCCATCGCCTCGAATCCTTGCAAAAGGACCGGGGTAGCGAGTTTTCAATGCTTTATGCAAAGAAGCTTCGCGGAGCGTTGTTGAATTACTTATCAGGTAATCCAGCGCGCTTTGATGGTATTAGATATACTAGAGACGGTATACCCTTAGCTCTAGGGTTTCTAAGTGACGAGTTGCGTAAAGGAGAAATTCCAGCTGCAAAGCTGCAGTTTCTCAATACAATACTCTATGCACCTAGAAGCCTGAAACTCGGTAAAGAGCCAGATTTCACACCGGTATCTGCACCCCCAAATTTTGTTA…	ATGCTTTATGCAAAGAAGCTTCGCGGAGCGTTGTTGAATTACTTATCAGGTAATCCAGCGCGCTTTGATGGTATTAGATATACTAGAGACGGTATACCCTTAGCTCTAGGGTTTCTAAGTGACGAGTTGCGTAAAGGAGAAATTCCAGCTGCAAAGCTGCAGTTTCTCAATACAATACTCTATGCACCTAGAAGCCTGAAACTCGGTAAAGAGCCAGATTTCACACCGGTATCTGCACCCCCAAATTTTGTTAGGGGGATAGCTAATATCGCTATGTGAGCTGGTTCTTTCTGAGCTGAGCTAGGGTACTTCGCCACTGGGGACGTTCCGAAATCAGCACGTTGGCGTCAATTCCATTTTACGACTAAAAGTGGCCCTAACGGGCATGCTCTTAAATCG…	1911	ATGCTTTATGCAAAGAAGCTTCGCGGAGCGTTGTTGAATTACTTATCAGGTAATCCAGCGCGCTTTGATGGTATTAGATATACTAGAGACGGTATACCCTTAGCTCTAGGGTTTCTAAGTGACGAGTTGCGTAAAGGAGAAATTCCAGCTGCAAAGCTGCAGTTTCTCAATACAATACTCTATGCACCTAGAAGCCTGAAACTCGGTAAAGAGCCAGATTTCACACCGGTATCTGCACCCCCAAATTTTGTTAGGGGGATAGCTAATATCGCTATGTGA	279	6
SRR5211157	NODE 3078	4	TTCGCTAATCGCGAAGGGTAATGTCAGAAACGTTGCTTGAAAGCACTTACGGCCTTAGGTATTCCCTCTTTGGTGATTCACCCCTTCTTTTCAAGTGTGATTAACAAGTTGCACATTAGGTGATTAGCCTTCTGTACTTCTTGCAATCCACTGATCGGAAATGGGGTAATCTCGGCACCCTTATAAATTAAGCGTTTTGCAAATTCATAAAGGTTAGGTGACACATGGGTTTTATCCCGTGCAACACCAACGCCAAGATCTTTCAGCACCTCAAGGTATGTTTCCGCGACATCTTTATCTCCAATTACAATATCATCACCAAGTAGTGCATATGGTAAGGTTTTTCACGCCTTATTACATATCCTACAACAGTAATAGATAAGATAATGGTGAGTTAAA…	ATGAAACAATCGAATCCAAGACTAAACATTTCATTGCTTAGTCTATGGGCGAGTGTCCGTAAGGTGTTATCCTGAATCCGAGCAAGTTTTGACTTGCAAGGACTTGGCCACGATGAGAAGTATCTAGACCTATGCCATCGCCTCGAATCCTTGCAAAAGGACCGGGGTAGCGAGTTTTCAATGCTTTATGCAAAGAAGCTTCGCGGAGCGTTGTTGAATTACTTATCAGGTAATCCAGCGCGCTTTGATGGTATTAGATATACTAGAGACGGTATACCCTTAGCTCTAGGGTTTCTAAGTGACGAGTTGCGTAAAGGAGAAATTCCAGCTGCAAAGCTGCAGTTTCTCAATACAATACTCTATGCACCTAGAAGCCTGAAACTCGGTAAAGAGCCAGAT…	1539	ATGAAACAATCGAATCCAAGACTAAACATTTCATTGCTTAGTCTATGGGCGAGTGTCCGTAAGGTGTTATCCTGA	75	7
SRR5211157	NODE 3099	4	GAGGTAGGTCCCGCTGCTGTTAAGCAGCTCTCCACGTTTTGTGAGTGCTGGAGCATACACTCTGGTATCTCTCGAGGGCTGCCATATAGGCATCGTACCACTTACCGATAGAGCGTTTTATTTGTTGAAGAAATTCAAACTGAAAAGTATTCTCAGATAAGATTCCTGACAAAGGGGGCAAATAAACAAAAAGTACCGTCTTGACCCAACGGGAACCACGATAATTACTTATGAAACAATCGAATCCAAGGCTAAACATTTCTTTGCTTAGTCTATGGGCGAGTGTCCGTAAGGTGTTATCCTGAATCCGAGCAAGTTTTGACTTGCAAGGACTTGGCCACGATGAGAAGTATCTAGACCTATGCCATCGCCTCGAATCCTTGCAAAAGGACCGGGGTA…	ATGAAACAATCGAATCCAAGGCTAAACATTTCTTTGCTTAGTCTATGGGCGAGTGTCCGTAAGGTGTTATCCTGAATCCGAGCAAGTTTTGACTTGCAAGGACTTGGCCACGATGAGAAGTATCTAGACCTATGCCATCGCCTCGAATCCTTGCAAAAGGACCGGGGTAGCGAGTTTTCAATGCTTTATGCAAAGAAGCTTCGCGGAGCGTTGTTGAATTACTTATCAGGTAATCCAGCGCGCTTTGATGGTATTAGATATACTAGAGACGGTATACCCTTAGCTCTAGGGTTTCTAAGTGACGAGTTGCGTAAAGGAGAAATTCCAGCTGCAAAGCTGCAGTTTCTCAATACAATACTCTATGCACCTAGAAGCCTGAAACTCGGTAAAGAGCCAGAT…	1539	ATGAAACAATCGAATCCAAGGCTAAACATTTCTTTGCTTAGTCTATGGGCGAGTGTCCGTAAGGTGTTATCCTGA	75	7
SRR5211157	NODE 581	4	TAGGTGTAGAAATTCCTGCAACCCCTCCTTAGAAAGGAAATGAAGACATTTTAATGTCCTCAAATCCAAACTTTGGAATTTATGCAGGTCCTGGAGATGTTAAGCTCCAGGCAGGCCTGGATCACTCGGTATCAACTGTGGATACAACTGCAGAATCTGCAGTTGTTCGTCTACAAGTGAACCGAAAAGGGTTGAGACTTTACTTAGTACAAAATTATGACTTGACAGAAGAGACTTATCATCTCTCGGCAAGGCAAAAGTTTTGCACCGGTAAACTCAATCCAATCCAAGTCTGTCCCGTTCATATACCTCCTTAACGAGCGCTTCGTATTCTTTTCGTACAGCCTTATTGGCTAATACAATTGGAATATCTGAAGCGGCGCTAGGGGGACATATGCG…	ATGATGATTCAACCTTCTCTGAAGATACAAAAGCTTAAAATTAAGCAAAATCGTACCTCAAAGAGGATCGATATCAACAAATTTGCAAAAGTAGTTACCTGGTTGTGTCTGACCTTTAAGTCAGATGTAACTATGCCTGTCAATCACCTGGTATCACTTGTCTCTGTTCTCGAAAGGGTCCAAGAAAATAGAGGAACAAAAGGTCTCATCTCTTTTAACAAGAGTATGAGATCTAACTTGTTGAACTATCTGTCTGGAAATCCCTTAAGGGATAGAGAGACTGCAGTGACCGAAGATGGTGTCCCAGTCCTCCTTGGGAATCTTATACCATATATACGTGGAAGACAATACAAAGTAATTTCTGTTGTCTTAACGATATTATATTGTACAAGATCCTTA…	2235	ATGATGATTCAACCTTCTCTGAAGATACAAAAGCTTAAAATTAAGCAAAATCGTACCTCAAAGAGGATCGATATCAACAAATTTGCAAAAGTAGTTACCTGGTTGTGTCTGACCTTTAAGTCAGATGTAACTATGCCTGTCAATCACCTGGTATCACTTGTCTCTGTTCTCGAAAGGGTCCAAGAAAATAGAGGAACAAAAGGTCTCATCTCTTTTAACAAGAGTATGAGATCTAACTTGTTGAACTATCTGTCTGGAAATCCCTTAAGGGATAGAGAGACTGCAGTGACCGAAGATGGTGTCCCAGTCCTCCTTGGGAATCTTATACCATATATACGTGGAAGACAATACAAAGTAATTTCTGTTGTCTTAACGATATTATATTGTACAAGATCCTTA…	810	5
SRR5211157	NODE 6880	4	ATCTGCCAGAGGTTATAAGAACCTTCTGGTGTGCTATCCGACTCTGTTGGAGGTTAAACCTCTACCAAGGGCCTAGGCGATAAGATCGCCGGACTCCAAAATAGGCTTGACAAACCTATGGTTCGCAGTCCCATGTTTCCGTAGAAACCCTGACTTGTCAGTCAAGGTTGCCCACCTCTAGAGAGAAAANNNNNNNNNNCGAGTCGCTTTTGCGACCAGAACTTGGGTTTAAACTCCCAAAGGTACTGAGAGAGGGTGAAGGATGCAAACAAATTGGAACTATGAGAAGCATTACGAGATCACGATATAATCGCCCTAGTTTATTTATCAGCTTTAAAATGCTTGATAGATGACTTCGAGTGATAATCTGGGTCCTCAGTGTGCAGTCTCCGGGCGCTT…	ATGAGAAGCATTACGAGATCACGATATAATCGCCCTAGTTTATTTATCAGCTTTAAAATGCTTGATAGATGACTTCGAGTGATAATCTGGGTCCTCAGTGTGCAGTCTCCGGGCGCTTACTACATTTTACTGCAGCGCGTCAAATCGTTGTGAACCTTATCCGGACCTTTATTTACAGTAATGTATTTGAAGGAATCGGTACGGTTGATCCACAAGTATGTAGCGGGCGTTCCGGTATACACCTCGCAAGGTGTATGCTTAGGGATTTCCGGAGGCCTTCCTAAATTGGTACCTGGTGAACTGCGGACTTTAATACGGTCTGCAGACCCGGTTACAATTAGGGCGGTCTTATCGGTCTTGTCCGTCTTCCGAATCATGAAAGTCCGTTCGACTCTTAAG…	1023	ATGAGAAGCATTACGAGATCACGATATAATCGCCCTAGTTTATTTATCAGCTTTAAAATGCTTGATAGATGA	72	4
SRR5211157	NODE 7137	4	TGATCATAGTATCACCAACTATCCAAAGTAGACTATATTTGAGGAGATTTCATCTCTCAGTAATGCGGACCTCTCATAACAAGTGGATTTAGCATAGTAATCATTACTTTACTAGCTAAACTCTCTTCTTGAGAAGCCGTTACACGGGTTGGAATCCTAAATTTAAAGCTTAGAACTTGTACCTTTTGGTACACTTTGAGTGCATCCTCCATTTTAATATTTCGAGCCTTAGCTTGCTTGATGAGTAGTTCTTCAACTATATCTTCAAGCTCGTAAGGATCATTATCTTTGATATAATCATCGATAATGATGTCCTCGAACCATCCTGCAACTTGTGAAAGTTGTAGTTTGGATAACATGGACTCCTTGACTAACTTCCTTGATCACTCGTTAAGAGTA…	ATGGTTAAAAGAGATTTTACCTTTACAACAAACTCAGCTAAACAGTATTCTTTAGACCCTAATCAGGTTTATAGATATGCTGTTGGTCAACCTATGGGATGTCTTTCTTCTTGAGCGGGTCTTGCTATAACTCATCATTGAATTATGCAAGTCGCTTCAAGATCACTCGGTTTTACTGAGTGAGAAGAAAGATACGAGGTCCTTGGTGATGATATTGTAATCTTTGATAGTCCGTTGGCTAATGCCTATACGGAGATCATGAGAAAGCTTGGTTTAGAAATTAATTTTTCTAAATCCTTGATTTCAAAAGATCGTCCCGTATTTGAATTCGCTAAACGAACTGTGATCGGCGACAAATTAGTCTCTGGTATTACCATGAGTCAAATTTGATCGTCTGCA…	1185	ATGGTTAAAAGAGATTTTACCTTTACAACAAACTCAGCTAAACAGTATTCTTTAGACCCTAATCAGGTTTATAGATATGCTGTTGGTCAACCTATGGGATGTCTTTCTTCTTGA	114	7
SRR5211157	NODE 7138	4	CTGCAGATAAATCAAAGCTAAAAGCTTGATTGTATTTGATAGCCTTCTGTGAACACCTCTCTACTGCAGCGTCTTGATCAAAAGTCCCATCATTTGGTATCTTTGACAATAAATCAAAGATAGCAAGATGTAGGGGCTTCATCACAGACTGAGTCACTGTATCGACTAGAGCAAAAACTCTAATCTTTCCAGCTGCCTCATGCTTAGTAGCGAACTGACCAAAAGGAGAAATCATAGATCCTTTTACTGGAAGAGAATCTTCCGGTAAATCGATTATGATGTTCTTAGCGCCGTCAAGGCGCTCTAGAAACTTCTTAGTGTTTCATACTTGTCCTACCACATTGAGATAATTTAATAAATTATATCAAATTTCACCTCCTTTTTCGTGTGCTAACAGAT…	ATGAAGAATACAATAAAAATATTGTTATCCTCCACAAGAAAAGTGGTAGTGGGGAACAGAGTGTTACCAATATCAAAAGTTACTTTTGATAAGTTACTGAAAACATTACCAAAGTTAATAACTTTGTGTTTTGATAAGGTAACTGGATTCCAAGGTAGACTACTAATTGCAAACAATTTCATTCAATTTGTTATGAAAACAAATCGAAATCACGGTTCAACCTATACAATCAAATGATTGAAGGCTTGTACCGTTGCATTGCAAAAGTGACTAGGAGGGGATCGATTAAAATCTCTTAGAGAGATTGAAAAAGATCTCCCTCTTCCTCGCTTGATCAATGGGTGTCCTGCGATAATTAATCGTAGTGATAGATTTCGTATGATACACGGTGACGCTAGT…	1062	ATGAAGAATACAATAAAAATATTGTTATCCTCCACAAGAAAAGTGGTAGTGGGGAACAGAGTGTTACCAATATCAAAAGTTACTTTTGATAAGTTACTGAAAACATTACCAAAGTTAATAACTTTGTGTTTTGATAAGGTAACTGGATTCCAAGGTAGACTACTAATTGCAAACAATTTCATTCAATTTGTTATGAAAACAAATCGAAATCACGGTTCAACCTATACAATCAAATGA	237	6
SRR5211375	NODE 16	4	TGTGCTCTTCCGATCTAGGGAGATTACTCTCCCTAGACTTGGATAGTCACCTAAGTGGTGCAATCCTGCGGACCTTCATAGGCCTGCGGTATTGTGCGTCCCGTGTGCAAACTTTCTAGGTTTGCAAGCATCACGTTGAGGCTAGGATAGCCAGCGAAAGCGAATAACTTTTGGCCGAAAGGCGGAACGGCCTGGCGGAAACCACTCAACGGTTGATCAATGCTTGTAAAACTAGTGGGTGTAAGATCGGTTCTAAGGTTGGTGGTAGGGGAAACCCGAATTACAACCTCTAATAAGGTCTTACTTCCTAGATTCTCACCTTAGCGGTGAGAATTGCCTGAAAGGGCATCCTGCGGTCCCGAGAGGGAAACCGAAGGTTTAGCATTTGAGTTGGTTGAA…	ATGAAAACTAACACAAAACAAAATTTTGCAGCTAGTTCCCGTGTCGATGTTCAGTCCGTACTCAAAATGTTAAATGGATTGCTCCGTGTAAAAGCGGGGCGCGGATGGATCAATTGACTGTTAAAAGTCGTTTGAATCCTACGTGGAAGTATGACGGCCGCTATCGCTCGCTCGGCCGTAGTAGCCCTTCGTCACTTCTATGCTGTTTACAAAAAGCAAGGTATGCCAGGACTAGTTATTCGGACTAAGTCATTGACTATTTTGCTTATGCAATCCATAGGAGGACAGAAGGTGGCTGCCCAGGATTTAGGACCCGGGGTGGCCAGAACTCCCTCCGGTCTCCCTCGGATTATTCCGAGGTTGCACCGTGAGGAGATTAGGAAAGGTAATGTATTCTTT…	3525	ATGAAAACTAACACAAAACAAAATTTTGCAGCTAGTTCCCGTGTCGATGTTCAGTCCGTACTCAAAATGTTAAATGGATTGCTCCGTGTAAAAGCGGGGCGCGGATGGATCAATTGA	117	23
SRR5211375	NODE 1922	4	CCTACATAAATGATAATAGAGGTATGTTATACTTCTACCATCCCGAGCCATGGAATTCCGACCAGTTCGCAAAGATGATTCTTAATCAGAGGCCAGAGCTCTCTAAATTGGATAACTTTATTATCAAACCGATTGTACGTACCAAAAGCATGGGTGGCCAGCCATTGAAGTTTTTCAAAAGGCTCCACCGGAGTTTACGGTAACCGGTTAACCTTCAGTAATGATACTCATAAGTTCCGTTCCCCCTATTATTGTAAAGTAATAGAGTTCACATTGCTTATTACCGTATTTATACGGAAGGGATGGTCTCCTTGGGATTAATCCCACTGTTGGTGTTGGAGAGATAGGGAGCGTGTGGTCGCGTTTATTCGCGCCCTTAGTTGGGAAACCACCTAAGGG…	ATGAGATCCGCTGGACCGAATTGTAAAATTTCAATGCTGGGGGCGCCATATGATGCTTATGTATTAGCGTCTAGGTACCCCAGTCTGCTCAATGCTTTTCTTACGGTAAATCAATACTTTGATTCTAGTTTATCTAATTTACTAGATCGCGAAATACAGCATCTAAGCCATATCTCTGAAGTATTAGGATCTAAGGAAGAGGAAGCTCTTGGCCGGAAATTGCGCATCGGTAAACTCTCTTTAAAAGAGGAGCCAGCTGGAAAAGTGCGGGTATTCGCAATTGGCGATGTATTCTCTCAAACCTGCCTCCGTCCCATACATGACCATATCTTTTCTATTTTAGAAAAGATACCTCAAGATGGAACTTTCAATCAAGGAAGACCTCTAGAGTATCTGGTG…	1317	ATGAGATCCGCTGGACCGAATTGTAAAATTTCAATGCTGGGGGCGCCATATGATGCTTATGTATTAGCGTCTAGGTACCCCAGTCTGCTCAATGCTTTTCTTACGGTAAATCAATACTTTGATTCTAGTTTATCTAATTTACTAGATCGCGAAATACAGCATCTAAGCCATATCTCTGAAGTATTAGGATCTAAGGAAGAGGAAGCTCTTGGCCGGAAATTGCGCATCGGTAAACTCTCTTTAAAAGAGGAGCCAGCTGGAAAAGTGCGGGTATTCGCAATTGGCGATGTATTCTCTCAAACCTGCCTCCGTCCCATACATGACCATATCTTTTCTATTTTAGAAAAGATACCTCAAGATGGAACTTTCAATCAAGGAAGACCTCTAGAGTATCTGGTG…	540	3
SRR5211375	NODE 20	4	GGCTGGTTAAGCCGATAATCGTCACTCCGGGTTCTCTTTCGAGAGGATTTAAGTGACGATGCCATTTTGATCTGGGTTTGGACCCAAGCAGTTTGGAAACTGCTTCTGAATTAAGGATAAAACCTTGATTCAGAGTTTTAGATCAGAGTGGTACTAAGGGACGTACTTCTTATGTGCCTCTCTACTTCCAGACCTCTAAATTATGTTTGATAAGTTAAAGGAGAGGAGGCAAAGAAGTATAAGCTACGCCTAGTAGTCCACACCCATCTTGTTCCCTAGTAATAGGGGCTCTGATGAAGAAAACCGGGTGACCGAATTTTCTTGTTTAGGAAGGCTTTAGGGAGGTATTATCCTCTCCAGCACCTTGCCTAAGTTTCTAATCAGAGACTTAGCTCTTAT…	ATGTTTTTAACAATGATTCAAAGTATCAATGCTACAATACCTTTAGGTTTAGTTATTTTCCAAATGATATTGATATCATTTTTCCAACTTCTTTTAGTCCTACACTTTATCAGTAGAGCCGAGCCCGAAAGGGAGCGGAAATACGAAATGAAGTGGATGGAGGTAAAGGAGTTGTGGCGTTATGCTAGACTTTTAGGTGGTTTATTCTCTAACAGAATTTATTCCAAACATCCCGCTAATCCTAGTGGGCATGTTGGGTCTAAAATGTTATTGACTATAGTACCATTAATACAAGAAATGTGGTTAAAATCTGGTATTACTTTTACAATTAGTTATTGGGCTGAAGTGCTACGTTTGGTGGTTCAGTATCTTGACCCTCGGGCCAAGCCATTGTACCAA…	3099	ATGTTTTTAACAATGATTCAAAGTATCAATGCTACAATACCTTTAGGTTTAGTTATTTTCCAAATGATATTGATATCATTTTTCCAACTTCTTTTAGTCCTACACTTTATCAGTAGAGCCGAGCCCGAAAGGGAGCGGAAATACGAAATGAAGTGGATGGAGGTAAAGGAGTTGTGGCGTTATGCTAGACTTTTAGGTGGTTTATTCTCTAACAGAATTTATTCCAAACATCCCGCTAATCCTAGTGGGCATGTTGGGTCTAAAATGTTATTGACTATAGTACCATTAATACAAGAAATGTGGTTAAAATCTGGTATTACTTTTACAATTAGTTATTGGGCTGAAGTGCTACGTTTGGTGGTTCAGTATCTTGACCCTCGGGCCAAGCCATTGTACCAA…	1023	6
SRR5211375	NODE 2236	4	AGAGACGGTATACCCTTAGCTCTAGGATTCCTGGCAAACGAGTTGCGTAAAGGAGAAATTCCAGCGTCAAAGCTGCAGTTTCTCAATACAATACTTTATTCACCACGGAGTCTGAAACTCGGTAAAGAGCCTGATTTCACACCGGTATCTGCAGCCCCAAATTTTCGTCGGGGTGTAGCTAATATCGCTATGTGGTCTGGTTCTTTCTGAGCTGAACTAGGGTACTTCGCCACTGGGGACGTTCCGAAATCAGCACGTTGGCGTCAATTCCACTTTACAACTAAGAGTGGCCCTAACGGGCATGCTCTTAAGTCGTTTGTGGATGACTTAGAGTCACTTCCAGACAGTCTCATTAAATCTTTAAAGACTGTCGGTGGTTCTGAGTTCACCAATGTTCTG…	ATGTGGTCTGGTTCTTTCTGAGCTGAACTAGGGTACTTCGCCACTGGGGACGTTCCGAAATCAGCACGTTGGCGTCAATTCCACTTTACAACTAAGAGTGGCCCTAACGGGCATGCTCTTAAGTCGTTTGTGGATGACTTAGAGTCACTTCCAGACAGTCTCATTAAATCTTTAAAGACTGTCGGTGGTTCTGAGTTCACCAATGTTCTGGAAACATTGCTTAGTGGGATAAATGTATTCCGAGGTTTTAATTTGTTTCATAAACCTGCGCCGAATATGTGAATCCGTAAGCTAAGCTATTTTCCAGATAAGGAGTTGAAAGTGAGGGTTATAGCACAACTTGACTATTTTAGTCAAACGGTGTTAAAACCTCTTCATGAGTATCTCTTTGCTGTGTTA…	1440	ATGTGGTCTGGTTCTTTCTGA	21	5
SRR5211375	NODE 2318	4	CCGACTTTTTACATCGAACCCAACCCTGAAAGGGTTTTATCCCTTTCAGTTTTGTACTAGAAGTATTGAAGTTATGGCTCAGTAGTTCATTAGAACTAGGTCGATCTTATTCGACTTCGCCTTGACCAGATCATGAACTGGCGTCCCTATGTGAATAGGAACCGCGCAGTCTGATCTTCATCCGCTTCTGATCGTGTCTGCTCTCCTTCGTAACCTCAAATTAATATGTAATTGGCGATAAAAACCAATTATACTATTAATCTTGGGCAGAAGGACAACCAGACGATCTAAACTTTAAAACAAAAACCATGAAGAAAAACATAAAAATGAATTCCTTTATGGCGATGTTAAAAAGTTTAGGAACGTTCGGAGTAGTTAAAGAGAAGATGTTCACTGTTC…	ATGAAGAAAAACATAAAAATGAATTCCTTTATGGCGATGTTAAAAAGTTTAGGAACGTTCGGAGTAGTTAAAGAGAAGATGTTCACTGTTCCACGTTTGTGGAAAGTGGTGAAGCTTCATGTGAGAGCAATAGTATTGCTTTCATATGGAACTCCATCATCTGTCCCGTCAAGAGCTAAAGTTCTACATAACCTAATCACTTACATAAGTAAGATTGATAAGCATCATGGTTCCTTAGTCACTGTAAAGTGATTAAAGGCAAATCATGTTGCTCTTCAAAAATACTTAGGTGGTGATTGCCTCGAATCTCTCCGAGGCTTAGAACCTAATATTCCCTTGCCTAGGTTGTATTCTGGTCTTCCTTCTTGTATTAACAAGAAAGATAGACGAAAAATACAA…	1299	ATGAAGAAAAACATAAAAATGAATTCCTTTATGGCGATGTTAAAAAGTTTAGGAACGTTCGGAGTAGTTAAAGAGAAGATGTTCACTGTTCCACGTTTGTGGAAAGTGGTGAAGCTTCATGTGAGAGCAATAGTATTGCTTTCATATGGAACTCCATCATCTGTCCCGTCAAGAGCTAAAGTTCTACATAACCTAATCACTTACATAAGTAAGATTGATAAGCATCATGGTTCCTTAGTCACTGTAAAGTGA	252	6
SRR5211375	NODE 26	4	TGATTAGCCACCTAATCTATCTTACGGGCCCTTTCGGGTTTTTAAGATAGATGTCATTTTTTACATGGGTTAACCCCATAGTGTGATTGAAAACACACTCTGTAGTTATATAACTGCAGGTTTGTAAAGAGTGATCCGTTAGGGACGTATTATTATATGCTTCTCAAAACAGTAATTGAAATAGATCAACTATTGAGAAGAGGTAGATAATATAAGACGCGCCTAGGCGTTTCACACCTCACTTTCCGTCGGTGCTCTAGATAATAGAACAGGGTATGACTCAACAATGTTGAGAACAGTACACCTACTATTGTCGCCAGAGTGTCCCGAGGTTTGGTAATAAGAAGGATCCAGTGATGGACTTTCTTCAAAGAGGCTAGGCTATACGGGGTAAAACCC…	ATGGTCCCTAAAGGACAATGGAGATTATTATTCTCAGTAGTTCCGAAGATAGTAAATATGTGAAAACTAAGTGGTATTACTTTTACAATCAAGTACTATTCAGAAGTTCTACGACTCGTGATTTGTTTTATTGACCCCCATAATAAGACTTTTTACGATACTGGAACATGAGTAGCTAGAATCAAAGGAAAAGGTCCGTTATCAGGTTTACCAACTTGTTTACCAGATTCGGTTAAACAACTTTGTAAAGTTACACGTGATGGTATTTATCATGGTAATCTCGATAGAGTTACCCTGATTAAATTTAAGTTACTTGTAACACTTTTGGCTTTCTTTAGAGCCACAAGTCCGAAATGAGCTGAAGTGAAGACTTCAACCATTACGGGTCCTTTTACTGGT…	2619	ATGGTCCCTAAAGGACAATGGAGATTATTATTCTCAGTAGTTCCGAAGATAGTAAATATGTGA	63	16
SRR5211375	NODE 4957	4	CTTGGACGGGTGTCCTATTTGATGCTCTGAGCATGGCTCAGAGCGTCGACTTGCGGTTAATTATAAGCAAGACTCTTCCATCATTCCAATTTTATTTGGAATATCTGTCACAGTCTTTACCTTATTTTTATAACCGTATTGGTCCGGAATTCCGTCATTTGAAGGCTGTCCCATCTCCTAAGGGAGAGGGCCAACTTTCTATAAAGGAAGAGGCAGCGGGGAAATTGCGTGTTTTTGCTATGGTGGATGCGTGGACTCAATCCGCGCTGAAGCCGTTGCACGATTACCTTTTCTCTATCTTGTCTCAGTTCCCTAATGATGGAACTTTCGATCAACAGGCATCGGTAAATCGGTGTCATGAGAAAGCTAGGGTATCTGGTGGTTCTTATGGTTATGATC…	ATGGCTCAGAGCGTCGACTTGCGGTTAATTATAAGCAAGACTCTTCCATCATTCCAATTTTATTTGGAATATCTGTCACAGTCTTTACCTTATTTTTATAACCGTATTGGTCCGGAATTCCGTCATTTGAAGGCTGTCCCATCTCCTAAGGGAGAGGGCCAACTTTCTATAAAGGAAGAGGCAGCGGGGAAATTGCGTGTTTTTGCTATGGTGGATGCGTGGACTCAATCCGCGCTGAAGCCGTTGCACGATTACCTTTTCTCTATCTTGTCTCAGTTCCCTAATGATGGAACTTTCGATCAACAGGCATCGGTAAATCGGTGTCATGAGAAAGCTAGGGTATCTGGTGGTTCTTATGGTTATGATCTCTCTGCGGCAACTGACCGGCTTCCTGTAGTT…	1158	ATGGCTCAGAGCGTCGACTTGCGGTTAATTATAAGCAAGACTCTTCCATCATTCCAATTTTATTTGGAATATCTGTCACAGTCTTTACCTTATTTTTATAACCGTATTGGTCCGGAATTCCGTCATTTGAAGGCTGTCCCATCTCCTAAGGGAGAGGGCCAACTTTCTATAAAGGAAGAGGCAGCGGGGAAATTGCGTGTTTTTGCTATGGTGGATGCGTGGACTCAATCCGCGCTGAAGCCGTTGCACGATTACCTTTTCTCTATCTTGTCTCAGTTCCCTAATGATGGAACTTTCGATCAACAGGCATCGGTAAATCGGTGTCATGAGAAAGCTAGGGTATCTGGTGGTTCTTATGGTTATGATCTCTCTGCGGCAACTGACCGGCTTCCTGTAGTT…	567	3
SRR5211375	NODE 5311	4	GCCGTTTCCCAACATCCTATGTTGAGGCTTGGAAAGACGTGATGGTAGGTTATCCTTTTAGATATTATCCATATGGTAGTAAGATCTCGCAAGAGATCTCATACGCTGTTGGTAATCCTATGGGGGCCTACTCTTCATGGTCATCCTTTGCTTTAACTCACCATTATCTTGTCTATTACTGCTGCAGGATATGCAATAAGGCGTGAAAAACCTTACCATATGCACTGCTAGGTGATGACATTGTAATTGGAGATAAAGATGTTGCGGAAGCATACCTTGAGGTGCTGAAAGATCTTGGCGTTGGTGTTGCACGGGATAAAACCCATGTGTCACCTAACCTTTATGAATTTGCAAAACGCTTAATTTATAAGGGTGCTGAGATTACCCCATTTCCGATCA…	ATGGTAGGTTATCCTTTTAGATATTATCCATATGGTAGTAAGATCTCGCAAGAGATCTCATACGCTGTTGGTAATCCTATGGGGGCCTACTCTTCATGGTCATCCTTTGCTTTAACTCACCATTATCTTGTCTATTACTGCTGCAGGATATGCAATAAGGCGTGAAAAACCTTACCATATGCACTGCTAGGTGATGACATTGTAATTGGAGATAAAGATGTTGCGGAAGCATACCTTGAGGTGCTGAAAGATCTTGGCGTTGGTGTTGCACGGGATAAAACCCATGTGTCACCTAACCTTTATGAATTTGCAAAACGCTTAATTTATAAGGGTGCTGAGATTACCCCATTTCCGATCAGTGGATTGCAGGAAGTACAGAAGGCTAATCACCTAATGTGC…	1059	ATGGTAGGTTATCCTTTTAGATATTATCCATATGGTAGTAAGATCTCGCAAGAGATCTCATACGCTGTTGGTAATCCTATGGGGGCCTACTCTTCATGGTCATCCTTTGCTTTAACTCACCATTATCTTGTCTATTACTGCTGCAGGATATGCAATAAGGCGTGA	165	3
SRR5211375	NODE 550	4	GTGTGATTTCTCACACAGCAATCGGAGGCTTAGCCTCTTATTAGACTTAAAATCTAATAACCAACCAGTTTAGCAAATTATCACATCTGCATCATTGGTGGAGCCTCAGGGAAGTGTAGATTATACTCTTCCTTGAATTCCTTTAAATCAGTTGCTTTTAAAGCTTCTAATTTATCGGTTAGCTCCCCGATGCTGTTGATGTAATAAGACTCTCATGGTTTAAGGCCTTCTTTATCCGTAATGTCAACTACTTCAATGAAGTTAAGATAATTATCTTCATTGATTATTGACATACGTTTAAAGGCAGCCTTTCACAGCTTATCAACTTGTACAACCTCTTTAGAAGTATTTCTAAAAGTTGAAACAAGTTTATCAGGTGTGTCTATTCTCATGTGACTC…	ATGAAAACACAAACACTAATAATTTTAAAGTTATTAGGCTTAATGTTTAATAATCGATCAGCTGCAAAGAATTTCATAACCTTCGTTGAGAGAATGAGAGTTAAATCAGGATTACCCTTTACTATCAGGTATATGAAAGCTGTAAAGCTTCATATTACAAGATACATAAGTGGTCAACCGCTGAAAGTTAACTCCTCACTCGTCTCATTAACGAATGGTTTCCCTACACATTTCCTCTATTTGAAGGAATTGATAGACAGTAAAAGTAAGTTTAACTTAAGATTCGTCTTAAGTATCCTTACTTATACTAGAGCTATAATTCCTACAAAAGAGGAAATGGCCAAAGTTAAGGTAGATTGAAGTTCAATATCAAACCCATATAAAGGGAAGAAGTATACT…	2184	ATGAAAACACAAACACTAATAATTTTAAAGTTATTAGGCTTAATGTTTAATAATCGATCAGCTGCAAAGAATTTCATAACCTTCGTTGAGAGAATGAGAGTTAAATCAGGATTACCCTTTACTATCAGGTATATGAAAGCTGTAAAGCTTCATATTACAAGATACATAAGTGGTCAACCGCTGAAAGTTAACTCCTCACTCGTCTCATTAACGAATGGTTTCCCTACACATTTCCTCTATTTGAAGGAATTGATAGACAGTAAAAGTAAGTTTAACTTAAGATTCGTCTTAAGTATCCTTACTTATACTAGAGCTATAATTCCTACAAAAGAGGAAATGGCCAAAGTTAAGGTAGATTGA	360	12
SRR5211375	NODE 6777	4	CCACTGGATCCTCACTAACGTGTGGAGCCGCCAAAGGATGATTCGGGTCCTGCTCTATCTTCTTAAACTCATCAAAGAAATCTTTCGATTTCTTTGAGAGACCCTCAGTCAGACGGAATTCTTTTCTTTCGAAAAGATCCTCTAAAATGAGAGAAGCCGGAGAAGGCCGCGATAATTCTTCTTGAATCATAAGACCCAATTCGCCCTTGTAAATCCTAATTATATCTACATGCATCGCCGTCATAAAATTATAGAACGGCTTCTGTCGTAATAAGGTTTTATACTTATCACGATAGATTGTCTGGATGCATGGCAGATATGAAGTTTCGGAAAGCTTGTACGGGTCTAAGAAGCCCGGAACAACATTCGAAGGTCACAATTCCTCAACTTTTAACTTGA…	ATGTTAGCGTTGACGCATCATGTAATAGTCCAACTCTCTGCAAAGAGGGTTGGGCGAGCCGGATGATTTTCTCATTATGCGTTGTTGGGTGACGATATAGTTATAGCTGATGAAGCTGTAGCAGAATCGTACCTAGCTGTCATGACTGATTTAGGTGTCGAAATTAATCTTAGCAAATCTTTAGAGTCCCGTAAAGGGGTTTTCGAGTTTGCGAAGAGATTAGTTTCGCCCTTGTCCGAATATAGTCCTATTGGTCCCAAGGCGGCGTTACAAGTTCTTCGAACTTATAATGCAATTCCTGGTCTAATAATTGACTATTTAGGAAAAGGTTATGTTCCCGCAACTGAGTGATTATCCAATATCTTTGAGGCTTTACCCCTTAACTTTGTTAATGGGCGT…	999	ATGTTAGCGTTGACGCATCATGTAATAGTCCAACTCTCTGCAAAGAGGGTTGGGCGAGCCGGATGA	66	4
SRR5211375	NODE 6989	5	ATAGTCAAGCTGAGCTATAACTCTCACTTTCAACTCCTTATCTGGAAAATAGCTAAGCTTACGGATTCACATATTCGGCGCAGGTTTATGAAACAAATTAAAACCTCGGAATATATTTATCCCACTTAGCAATGTTTCAAGAACATTGGAGAAATCAGATCCTCCGACAATCTTTAATGATTGGACGAGACTGTCTGGAAGTGACTCTAAGTCATCCACAAACGATTTTAAGGCGTGGCCGTTAGGCCCGCTTTTTGTTGTGAAGTGGAATTGACGTCAACGTGCTGCTTTTGGAACGTCCCCGGTGGCGAAGTACCCTAGCTCAGCTCAGAAAGAACCAGCTCACATAGCGATATTAGCTACACCCCTAACAAAATTTGGGGCTGCGGATACCGGTGT…	TTGTTGAAGAAATTCACACTGAAAAGTATTCTCAGGTTATTCGTTCGACAAGGGGGACAAATAAACAAAAAGTACCGACTTGACCCATCGGGAACCACGATAATTACCATGAAAAAACATTCGAATCCAAGACTAAACATAACTTTGCTTAGTCTATGGGCGAGTGTCTCTCAGGTGTTATCCTGAATCCGAGCAAGCTTTCACTTGCAAGGACTTGGCCACGACGAGAAGTATCTAGATCTATGCCATCGCCTCGAATCCTTGCAAAAGGACCGGGGTAGCGTTGCTTCAATGCTTTATGCAAAGAAACTTCGCGGAGCGTTAATGAATTACTTATCAGGTAATCCATTGCGCTTTGATGGTATTAGATATACTAGAGACGGTATACCCTTAGCTCTA…	912	TTGTTGAAGAAATTCACACTGAAAAGTATTCTCAGGTTATTCGTTCGACAAGGGGGACAAATAAACAAAAAGTACCGACTTGACCCATCGGGAACCACGATAATTACCATGAAAAAACATTCGAATCCAAGACTAAACATAACTTTGCTTAGTCTATGGGCGAGTGTCTCTCAGGTGTTATCCTGA	186	5
SRR5211375	NODE 7186	5	GCAGAAACTAGTCTCTAACATTACCTTCTTCGCTAATCGCGAAGGGTAATGGGAGAAACGTTGCTTGAAAGCACTTACGGCCTTAGGTATTCCCTCTTTGGTGATCCATCCTTTCTTTTCCAAGGTAATTAGCAAGTTGCACAAAAGGTGATTAGCCTTTTGCACTTCCTGTAAACCACTAATTGGAAAAGGGGAGATCTCTGCGTCCTTATAAATTATGCGTTTAGCAAATTCATAAAGATTAGGTGACACATGGGTTTTATCCCGTGCAACACCAACGCCTAGATCAGACAACACATTAAGGTATGCCTCCGCTACTTCCTTATTACCAATTACAATATCATCACCTAGTAATGCATATGGCAAGGTTTTTCAATCCTTGTTACATATCCGTGAACA…	GTGGATGACTTAGAGTCACTTCCAGACAGTCTCATTAAATCTTTAAAGACTGTCGGTGGTTCTGAGTTCACCAATGTTCTGGAAACATTGCTTAGTGGGATAAATGTATTCCGAGGTTTTAATTTGTTTCATAAACCTGCGCCGAATATGTGAATCCGTAAGCTAAGTTATTTTCCAGATAAGGAGTTGAAAGTGAGAGTTATAGCTCAGCTTGACTATTTTAGTCAAACTGTTCTAAAACCTCTTCATGAGTATCTCTTTGCTGTTTTACGGAAAATCCCCCAAGACCAAACTTACGATCAAGGGGGGTTTAGGAAAGCGCTTGAAGGCGCGGAGATTTATTATAGCATAGATTTATCTAATGCTACTGATAGATTTCCGATTGACCTGATTGCGCAA…	987	GTGGATGACTTAGAGTCACTTCCAGACAGTCTCATTAAATCTTTAAAGACTGTCGGTGGTTCTGAGTTCACCAATGTTCTGGAAACATTGCTTAGTGGGATAAATGTATTCCGAGGTTTTAATTTGTTTCATAAACCTGCGCCGAATATGTGA	153	2
SRR5215308	NODE 12646	4	CTCCTATAGGTTGTCCCACAGAATACTTGATAAACATTTTATTGTATAATCAAGCAAAGTTTAACAATTGATACCAAACTCAAGATCAAAATCCGCCTGTAAGGGCTGACAAGATTTGAATTTGAATATCAATAGGTAAACGATCTGTCGCAGCTGAAAGATCGAAACATGAGAAATTCTGGCCTGGCTTCAACTTCGCCTTCTCTATAAGAGAATGGAGAGGTTTACGCTGGTCAAAAGTTCCATCACATTCGATCCGGGAGAGTAATCGGAAAATTGATTTATGCCATGGATAAAGAACAAGTTGGATTCAGTAGTTTGTTATAGCAACAATTCTACCTTTTCCAGCTTGATCCTTAACCACAGCCAATCTTCCAATCGGTAGGACGCCTCAGAAAA…	ATGAAAAGAACTATTATTGATCAACTGTCCCAAAGAAAGAAAGATCATGGTCGGAAAGTCTGAATTACTCCAAAAGAGTTTTCCAGATTTTCATACCTGGTCATGTGAATCTTCGGGATGGATACTCAAAAGAAAGCCACTAATTTATTCTTTAAACGAATCTCGACTCTCTGAAAGAAATCAGGAAGTAACTTTACCTTCCTTTATCTTAAAGAGTGTCAAAGATTGATTATTAAATATCTTAGTGGGTCTCCTGAAATAGATCCACGCAAAAGCGGGGTCTACGTCAAGAGAGATTCTTTCGGAATACCATCCGTTTTACCAATTGAATTGAGATCTTATCTCATGGATAAAAGTAATGCGGGGGTTAAATTTATACTGACGCTAATCTCAATCTAT…	1143	ATGAAAAGAACTATTATTGATCAACTGTCCCAAAGAAAGAAAGATCATGGTCGGAAAGTCTGA	63	10
SRR5215308	NODE 2330	4	CAAAGATTACTTTGTACGAGGACCAACTATCATGTTGAGGATGACTAATTGTAGATATCAATCTATTCATAGTTATTAATCAAATGACTGTATTGTTTGCATCTGTAAGCAAAAGAATGAGAAATATCTTTAAAAGATTTTCTCAATATTTTACGATCAGAGAAAGACAATGTACCATACGTTTCTATGTTTAAACTTCGAAGATATTCGATAGATTTATTAACATCCGGGGCGTCATGTTTAGGAAGTTCTGTCTTGAAGTAATCATCTATGCATTGATTAATCATTAATCATGCAGTAGGTGTAAATCAAGCCAGTGCGCTATGAAAGTACGCACGTTCACCAAATCTTGATACATACATATTATATCTAATATAATAATTATCGTTCAGATTGGCT…	ATGAAAGAACAAATCAGATTTCCTTCTTTATTGAAGAAATTCGACCGTTCATTAGGGGTAAATGGTGATCCTAAAATATCTAGCTTTAAAGATTTAAAGCAATATTTTAGTTTTACTATCAAATTGTTTGATATTATTGACATTGATATTAATTTATTAATTAAAAGAATAACTTGATTTTATAAAAATCAAGCTAAGAGAAATAATTTAAGACAAGTATTTAATTACTTGAAAGAAATTTATACTCTTAATAATTCTCTTTTAGTTTCAGGGGATTATATCCCTAAATTGCGTATTGCAACTGACACTAAAGGAAGACCTATGTTAATTCCTGTTCGCTTAAGAAATAAATATCTTACAGACAGGAAGACATTTGTATTAGTACAAACTATTCTATGT…	2136	ATGAAAGAACAAATCAGATTTCCTTCTTTATTGAAGAAATTCGACCGTTCATTAGGGGTAAATGGTGATCCTAAAATATCTAGCTTTAAAGATTTAAAGCAATATTTTAGTTTTACTATCAAATTGTTTGATATTATTGACATTGATATTAATTTATTAATTAAAAGAATAACTTGA	177	11
SRR5215308	NODE 2924	4	TTTGTTTTCCACAGTATAATATTAAAACTTACCTTCGTCCTTATTTTTCATTAATTTTTAAATTAATTAAAAATAATGGAACTATACATACAATTAAAATCTTAAAACAATTAAGATTACATTGTACAAGATTCATATGTGGTCAACCATTATTGGTTAATAACATGTGTATCGGTATAGATTCTGAAGGTTGACCAAAAATCTTATTTTTCCTAAAACCTCTTATAAATTGTGGTTTATCTGGATCTAAACTTTTATTATCTATCTTAACCTTTTCTAGAGGTTTTGTATTAAATAAAAAAGAATGAGATAAAGTTAAACCTAATTATAATTCTATAACTGACAAACCAAAAGGAAAATATATTATTCCTTCTGGTATAATCAATGACTTTGTTAATA…	ATGTGTATCGGTATAGATTCTGAAGGTTGACCAAAAATCTTATTTTTCCTAAAACCTCTTATAAATTGTGGTTTATCTGGATCTAAACTTTTATTATCTATCTTAACCTTTTCTAGAGGTTTTGTATTAAATAAAAAAGAATGAGATAAAGTTAAACCTAATTATAATTCTATAACTGACAAACCAAAAGGAAAATATATTATTCCTTCTGGTATAATCAATGACTTTGTTAATAAATTTAAATTACATTCGTCAAAACCATGTTTTGATCGTAGTAAAATATTTTTATCAACAAAAGCAGGACCGCAAGGTCCAGCTACTTTAACAGCACTTCAAAATTTATTATCTTATAATTATTCTGAAATGCAATCAATTATGAATATAACTGATATTAAAGGT…	1980	ATGTGTATCGGTATAGATTCTGAAGGTTGA	30	11
SRR5215308	NODE 4716	4	TTTACAGGGATTTTGGGTATTATAATACCATTCAGTAAATAAAATATACTGAACCTAGGTTAAGAGAGTCAACTCGAGCCGAAGCTCTTAAAGGTGAAAACCATTAATAAGAGTATAGCCTATTGTGAAATAGGTGAAAATTCGATAGTTCATCAGAGACATAAATCCTCTGAATCTTTTCTAAATCTTCATTTATGAAAAACCTTAATCTTAACAATTTATTTATTGTTAGATTGATAACTAAATTATTTAGTTATAGTTCTTCACAAACTATAAGACATTTCCTTCTAAGCATTAGTAAAATGAGAGCTAATAACGGTTTAAAATATACTATACAGTATATGAAAACAGTTAAATTAGCTATCACTCGTTATATATGTGGTAAACCACTATATATTA…	ATGAAAAACCTTAATCTTAACAATTTATTTATTGTTAGATTGATAACTAAATTATTTAGTTATAGTTCTTCACAAACTATAAGACATTTCCTTCTAAGCATTAGTAAAATGAGAGCTAATAACGGTTTAAAATATACTATACAGTATATGAAAACAGTTAAATTAGCTATCACTCGTTATATATGTGGTAAACCACTATATATTAACGATTCTAATGTTAGTATAGGTAAAGATGGATGACCAACTAAATTTAGATTCTTACAAAAACTTGTAGAATCTAATATTAGAGTATTGTTAACATTGTTAACATATACTAGATCATTAACTCCAACAAAAGCTGAAATAACAGCTAGAGTTGTAAAGTTAAATACAATAACTGACCCATATAAAGGGAAAGAA…	1818	ATGAAAAACCTTAATCTTAACAATTTATTTATTGTTAGATTGATAACTAAATTATTTAGTTATAGTTCTTCACAAACTATAAGACATTTCCTTCTAAGCATTAGTAAAATGAGAGCTAATAACGGTTTAAAATATACTATACAGTATATGAAAACAGTTAAATTAGCTATCACTCGTTATATATGTGGTAAACCACTATATATTAACGATTCTAATGTTAGTATAGGTAAAGATGGATGA	240	7
SRR5253269	NODE 1341	4	CTAGGAAATGATGTGGAACCCGGTCTTTCGACACTTTACCACTCTCCTCTTCGCTTGCGAACAAGTGTAAGTAGTTAGTTTACTAACTCTCACTCTTTAATAGGAAGTTTGAAATAGGCAGATGGTCTGTTAGAAATGACTTTATCAATCATCCTCATAACTTTTGCCTCGTCCTCTCGACTCTCAACATTATGCTCTTTTGGAGATAAATTGAAATGGAAAAGGAAAGATTGGACCTTCTGTTGAAGATTTTCAGAATCTTCCAACGTAAGTCTTCGATAATAGAAGGGTTTAAAAGATTCAAAATCTTCTATAGCCTGATCTACATCAAACTTTCCGTCTTCGAATAATAAATCATCGAACCAACCCTCAATTTGTGAAAGAGTTAGAGAATCAAGG…	ATGAAAAGAGAATTTAAAATAAAATTTAATTCCGCTTCAAAAGTTGTAAGAAAGTCTAAGTTGCTAGCAATCGGCCCAAATTTAGCCGGTTCTCTTCGTTACTTCCTCAGACAGTTATTATATTTGTCTTTTGGAAAGAAGAGAATGCTACTCACTCGTACGCGTCAAGTCTTTGATTATCTGTCTCTCTTAAATGAGATGAAGAAAAATCACGGAGTTAACTTTACAGTTGCTTGGATGAAAGCTTGTTATGTAGCTTTACAAAAATCCTTAGGTTCTGATAACTTAAAAACGCTTCGGGAATTAGATCCCGATTTACCAATGCCTCGTCTAATAAACGGGGTTCCTGCTATAATCAAATCGAAAGATCGTGATCAAATCAGGAGAGGTAATCCAAAA…	2409	ATGAAAAGAGAATTTAAAATAAAATTTAATTCCGCTTCAAAAGTTGTAAGAAAGTCTAAGTTGCTAGCAATCGGCCCAAATTTAGCCGGTTCTCTTCGTTACTTCCTCAGACAGTTATTATATTTGTCTTTTGGAAAGAAGAGAATGCTACTCACTCGTACGCGTCAAGTCTTTGATTATCTGTCTCTCTTAAATGAGATGAAGAAAAATCACGGAGTTAACTTTACAGTTGCTTGGATGAAAGCTTGTTATGTAGCTTTACAAAAATCCTTAGGTTCTGATAACTTAAAAACGCTTCGGGAATTAGATCCCGATTTACCAATGCCTCGTCTAATAAACGGGGTTCCTGCTATAATCAAATCGAAAGATCGTGATCAAATCAGGAGAGGTAATCCAAAA…	414	11
SRR5253269	NODE 1704	4	CGAGATAATCCTCTCAAGGCTTAATTTAGAGAGGTCCTCATGTGGTCTACATGAGGCAGTTCCAACATCCGCTACTGGCATCATATTTAAAGGCTCAGCACTCGCATCTTATCCATTTTAATGGTAGTTATGAGCTGTTGTAGACCTTATAATATTTAGCCGATAGCGGCGCTACCGAGGCTCTGTCTAACTTGGGAATATGGCCTTAATCTTATCATGATAATCTATATCTGATGAGTATGACTTTCGTACCTTTAATTTACTAAAGATACTAGAGGCCATAAACTCTTCGATATGCCTATCGTTGTAAGCATTAAGAACCTTCTTCTCGAGTATTAAGAAGAACTCTCGCGTGCTATTGATAATTTTATCCGAAGACTTATTAAGATCAAGGAGATC…	ATGAAAACAAAATCTAATTTAAATTTAATTACTAGCACATCGACTAGTAAAACTAAATTAGACAAAAGGTTAAATACCTTTGCTTTCACGTCTAAGGTCATAAATTGGTTACGTTCTTCTATAAAGGAAGAGCCTTCCATTCCAACGCCGCTACTCGAGAAACTCTGTTCAAGGTTCGACAGAATCCTTAGGGGTAGGGGGGTAAAAGAAACTCTGCGTTACGTGAAAGCAACGCGGAATAATTTCTATAATTACCTATCCGATAATCCTCTTAGGGATAGTGCTTCACCTTGTTTTGGAGAAAGCTCGTTCCCATCAATCCTAGGCCCTTTAAAGCCGTATGTAGATAGCAATAACCAAAACGTAATACGATTGGTTCTAACTATCCTAACAGCGACT…	2241	ATGAAAACAAAATCTAATTTAAATTTAATTACTAGCACATCGACTAGTAAAACTAAATTAGACAAAAGGTTAAATACCTTTGCTTTCACGTCTAAGGTCATAAATTGGTTACGTTCTTCTATAAAGGAAGAGCCTTCCATTCCAACGCCGCTACTCGAGAAACTCTGTTCAAGGTTCGACAGAATCCTTAGGGGTAGGGGGGTAAAAGAAACTCTGCGTTACGTGAAAGCAACGCGGAATAATTTCTATAATTACCTATCCGATAATCCTCTTAGGGATAGTGCTTCACCTTGTTTTGGAGAAAGCTCGTTCCCATCAATCCTAGGCCCTTTAAAGCCGTATGTAGATAGCAATAACCAAAACGTAATACGATTGGTTCTAACTATCCTAACAGCGACT…	498	5
SRR5833862	NODE 1197	4	ATACAGGATTTATTAAGTCCTGTATCGACCGACTCCGCAGTCGTCTTGGTATGTCTGACAACAGGCAACTTGGCTCACCCCTTGTGAAAGCAACAGGCGTACCCGGGATGGGTAAGACCAAAGAATCATTACTTTTGGCCTCATTCCGAAAAGAGTCACTGCGAGTCCTCAATGTGCATTGAACAGTTTGTTCTGCATTATTGAGGTCGAGGGAATCCCAGAATATGTTGAAGTCCATCATAGAACTTCACATATCCTGGATTAAAACGATAGATGTTGGAAAACTGACTTACTGTCTCAAGACGGATTACTTACTATTGAAAAATTTCATTTTAATAGGTAAGATCCAACGTTGTGATGAAGGAGGCTTCTGGCGTAAAGTGACCCCGAGAACGGGAG…	ATGTCTGACAACAGGCAACTTGGCTCACCCCTTGTGAAAGCAACAGGCGTACCCGGGATGGGTAAGACCAAAGAATCATTACTTTTGGCCTCATTCCGAAAAGAGTCACTGCGAGTCCTCAATGTGCATTGAACAGTTTGTTCTGCATTATTGAGGTCGAGGGAATCCCAGAATATGTTGAAGTCCATCATAGAACTTCACATATCCTGGATTAAAACGATAGATGTTGGAAAACTGACTTACTGTCTCAAGACGGATTACTTACTATTGAAAAATTTCATTTTAATAGGTAAGATCCAACGTTGTGATGAAGGAGGCTTCTGGCGTAAAGTGACCCCGAGAACGGGAGTCCCTTTATACCTGAAGAACCTCATATCAAAACTTCAGAGGATGTCTCCT…	2568	ATGTCTGACAACAGGCAACTTGGCTCACCCCTTGTGAAAGCAACAGGCGTACCCGGGATGGGTAAGACCAAAGAATCATTACTTTTGGCCTCATTCCGAAAAGAGTCACTGCGAGTCCTCAATGTGCATTGA	132	11
SRR5833862	NODE 2561	4	CTAGGAATTAGTGTGGATTACCCCCCACACCTACTAAATAATCTCCTGGTATAACGAATAACGTGCTAATTAAAATAGAGACAGTGCAGCAGATAGTAATTGAAGCTACCTACGCTCGAATGTTTCATAGCCTTTTTAAGCGTTCGTGACATGTCCAATTGAAGACGAATCTCCTTCTCATGGGGTGAGTCTTTAGCGAACGAAAGGTCGACAAATAAATCATCTGGAGAAAGGCTCACGCCCTCTACAGTAGATGTAAGATTATGCATTATAAAATTGCTTCCTGCAAACACCTCGGGATTGCGATCGCGAGTCCCTAAGTGCAAGCGATGGACGTAAGTACCACGCTTCGCTGTTACTGGATTAATTCATTTGACAGCGTTGATAGGAACAGACGTT…	ATGAATCCTAAAAACAGAATTAATTTCAAGTTTTATACTAGAACACTAGGTCTAATATTTCCTGAGTATAACTCTATTATTATGAGAAATTCATCTAAGCTTCTGAAATCTATAGAAATTTGGATCAAGAACGAGGGTGAATACGGTGCAATACAAAGATTGAAAGCTGTTCATCAGTTTTCAGTTCGCGCTATTCTTGGATGTTCTCACGATAGACCCGATATTTGAGTCTGCTGTCAACCTAACGGTCTCCCTAAGGTAGTAGGATATAAATCCTATCTATGCTTCAAGGATCGACGGTACGCAGTTGCAATTCTATCGCTAACTTCGTCATACTTATGTTTGATGACGGAATGAAAGATTGACCTTGCTTCTATTACAGAAGGTTATTCCGGCAAG…	2034	ATGAATCCTAAAAACAGAATTAATTTCAAGTTTTATACTAGAACACTAGGTCTAATATTTCCTGAGTATAACTCTATTATTATGAGAAATTCATCTAAGCTTCTGAAATCTATAGAAATTTGGATCAAGAACGAGGGTGAATACGGTGCAATACAAAGATTGAAAGCTGTTCATCAGTTTTCAGTTCGCGCTATTCTTGGATGTTCTCACGATAGACCCGATATTTGA	228	11
SRR5833862	NODE 3793	4	GTCCATTTCAATGGACTTGAAATTCAGCCCTCTTCCTTGGGTCAAATCTAACAAGAGGGGTATACCAAAAGCTTTAATGCCTATGCTATACCTTCTTGAAGGAAGTACGACCCAGAAGAGACTTGGCCTTACTATTTGTAGATCTTTCGAGCTACTAGTAGGGGAACCAAAACCTAAATTAGAACCTATAACGGATCCAGGATTAGAAATACCAACCCTGTTCATTCAAGAATTTACAGAATGAACTGAGCGTTGACTATCAAGTACGTTCGGAAATATTCCATGTGCTTTAGAGTCATCGCAAAGTATGAAGAGTTCGCTAGGGACTAACGGACCAAATGGTCCATCTCTAGTGACATCCCATCTTGATGCCTGGGCTATATATCTGAATCCTCCACT…	ATGGACTTGAAATTCAGCCCTCTTCCTTGGGTCAAATCTAACAAGAGGGGTATACCAAAAGCTTTAATGCCTATGCTATACCTTCTTGAAGGAAGTACGACCCAGAAGAGACTTGGCCTTACTATTTGTAGATCTTTCGAGCTACTAGTAGGGGAACCAAAACCTAAATTAGAACCTATAACGGATCCAGGATTAGAAATACCAACCCTGTTCATTCAAGAATTTACAGAATGAACTGAGCGTTGACTATCAAGTACGTTCGGAAATATTCCATGTGCTTTAGAGTCATCGCAAAGTATGAAGAGTTCGCTAGGGACTAACGGACCAAATGGTCCATCTCTAGTGACATCCCATCTTGATGCCTGGGCTATATATCTGAATCCTCCACTTATCAAGGCA…	1776	ATGGACTTGAAATTCAGCCCTCTTCCTTGGGTCAAATCTAACAAGAGGGGTATACCAAAAGCTTTAATGCCTATGCTATACCTTCTTGAAGGAAGTACGACCCAGAAGAGACTTGGCCTTACTATTTGTAGATCTTTCGAGCTACTAGTAGGGGAACCAAAACCTAAATTAGAACCTATAACGGATCCAGGATTAGAAATACCAACCCTGTTCATTCAAGAATTTACAGAATGA	234	8
SRR5839347	NODE 8151	4	CCTGATTTTAACATATTTACGTTGGTATCGTCATATTTCCCTTCCAATACCCGATGATTTTAAAACTGTGGTAACCCCTATAACAGAGGAAGCCAAATCTTATATAATCGTGATTGGTAAGGAAATTAAAAAATATTTTCCTTTCATCCGTCGTCATCTACCTTTAACTTCTTTCTTGAATAAGTTATCTAAAACAAATTTCGAGTTGAGGGGGTTCTCCTATGTCAAATTAATAATACCTTCCTACTTTAATGGTAGGGGGTGAAATTCTTCTGGTCCATGTGGAAAATCCTTCTGAGCTCGTCTTTATGAATTATATATTCTTAGACTAGATAAAGGCTATGTTGGTTTACTCGATACTTTTACAGATCAATTTAAAGATTGGTTGGGTGGTCGTCT…	ATGCTTAAACTCAAGCGCTCTGTCCGAAAGGAATTTAGTAAGGGGTCTTTACGACTCATTACAACTTTCCCCGACGGACTTGGCAAGCTTCGAGTTATTGCTATAGCAGATTGATTGACTCAAATATCTCTTAAACCAGTTCATACACTTTTAGTTAAAATACTTAAATTAGTACCAATAGATTATACTTGAGACCAGGATCGTTCTGTTCAAACCGTTATGGAATGACAGAAGTCCGGAGTCAAGACTTTCTATAGGTTTGATTTAAGAGCAGCGACAGACCGATTACCTATCGTTCTCCAGAGTTGAGTTTTATATCTCTTCACTGAAGACGAAGGATTGGCTAGTAATTGAATGAAGATCATAGTAGGTTTACCTTTCCGAACCAAGGCCGGTCGT…	1668	ATGCTTAAACTCAAGCGCTCTGTCCGAAAGGAATTTAGTAAGGGGTCTTTACGACTCATTACAACTTTCCCCGACGGACTTGGCAAGCTTCGAGTTATTGCTATAGCAGATTGA	114	10
SRR6837977	NODE 2110	4	TGAAGGGGATCCTTGACAGGATCTCCCCATTAACGTAGACCTGTTTAGCAAATTCTGCTAAACGGATTTCTTGTCCAGCATAGGTTTGATAGCCTTTGCTTCCTATATCATGCACTCGTAAACCGAATGCATTACAATATCGTTCATAATAAGTGTTATACTTATTAATCTCTGTTGGTGTTGCTAGGGAGTCATCGCCTAGCAATAAACAAAAGTCTTCAGGAGAAGTATCCTGAAGATCCATCTGGCGCATTATAAGTCTTATTATAATGTGATGAGTGAATGAGAGTCCTAATTCGAAGACTCCCATAATACCTTGGCGAATACCTCTAGTTTGGAGGTACTCATTATTATAGTGCTTAAGGGTCTTCCCCCTAAGTCGTAGGTAGCCAGGTCCAC…	ATGGTTACGATTCTTGCCATGCAAGAATTACTAACTCTTTGATCATGTTACACAAATGCAACACGAAAGGAGTTTATAGCCATGCCCGTAAAACAGGTTAGGCGCAGATATGCAGAACTCAAGAACTTTAATCTTGATCTACTAGATCTAGATAAGGCTCTATCCTTGTCCCATATGGATTTACTAGCTGAATTCCTTCCAGCCAGCTCAACAGTGTACGAGCAGGTTGGCACCTGCTTGAATCGATTCATCTCTTCCTATATAGAAGAGACAAAGAGAGTCGCGTACAGGGACTTACCTTTGTACGTGCAAAGTTCTGAAGATAGGTTAAAATCTATCTCCGACCTAATACTCTATATGCTTTTCGCATTAGAGGACAACGTATGGCCTGCTGTAGTT…	1767	ATGGTTACGATTCTTGCCATGCAAGAATTACTAACTCTTTGA	42	1
SRR6837977	NODE 4516	4	TGGAGGCAGGAGGCAATGAGCCTCAGCCCATCACCTACCTATCGGGTTTGATTTAACCCGTTACCCTACTACTTTCCTTATTAAGGAGGTTTTCATAATGTTCAATAATAGTATTGAAATAACTAACTGTTCTAGCTACTCTCATGGTAATAGATCTCATCTCGAATCTAGATAATCCGTCTAGTTCCCTCTGTAACTGTAACAATTCATCTATTGTTACATCATCAACCGATCCTACATCCATATTGGATAGGATGACATAAATAGTATGGAAACATTGAATTTCCTGCTCTGAAAAACCAACCCCAGCAGACGCTAGGGCCCAATCTATTCCATCTACCNNNNNNNNNNTTTGCGGATAATAAATCTTGTAAAAGAATATTCTTTTGCATTACCAAA…	ATGACATATCCGCAATTATTTAATGCAGATTTTTCGGATGCAACAGACACGCTTAGTCAGTCTTTTCAAGAGGAGTGTTTGTCTTTAATTTTTGACAAACCTATTATTGATTTCTGGAGATTGATATCTCAAGCAGAGAAGTTGTTTAAATTCAAGGGTAAAACCTCGAAATATGTACAAAAGAGAGGCCAACCTCAAGGCCTACTCGGTTCTTTTGATGCGTTTTCTCTAGCGCACCATTGTATATTCCTCATCTGTATGAAGCTCTGTGGTTTACAAAACACCCGGGCGAGTGATTGTTATCGGATTCTTGGCGATGATAGCATAGCCAGTGCTGTTATACCAGGGATAGATTTACTATCCACATATGAAAGGGTAGTCAAGTCAGTTGGCTTGATC…	1194	ATGACATATCCGCAATTATTTAATGCAGATTTTTCGGATGCAACAGACACGCTTAGTCAGTCTTTTCAAGAGGAGTGTTTGTCTTTAATTTTTGACAAACCTATTATTGATTTCTGGAGATTGATATCTCAAGCAGAGAAGTTGTTTAAATTCAAGGGTAAAACCTCGAAATATGTACAAAAGAGAGGCCAACCTCAAGGCCTACTCGGTTCTTTTGATGCGTTTTCTCTAGCGCACCATTGTATATTCCTCATCTGTATGAAGCTCTGTGGTTTACAAAACACCCGGGCGAGTGATTGTTATCGGATTCTTGGCGATGATAGCATAGCCAGTGCTGTTATACCAGGGATAGATTTACTATCCACATATGAAAGGGTAGTCAAGTCAGTTGGCTTGATC…	1137	3
SRR6943229	NODE 17531	4	CGAGAGATGAAATTAAGACCATTCGCCATCCTAGACTATTGATCACAATCTGCGTGTAAACGTCTCCATGATGAGATTTTCTCTCTTCTGAGGACATTTACTACAGATTGTACTTTTGATCAATATAAAGGAATCCGTCACTTGCGAACAGTAACTCCAAACTCTAAGTTCTGAAGTCTAGATTTGACTTCAGCAACTGATAGAGTGCCAATAACAGCTCAAGAAAAGTTTCTTGAGTTGTTAATCGGTAAGGAGAAGGCTGCCGCATGAAGAAACATCATGGTCGGATACCCGTTTAATATAGCGGGGTCAGATCAAGTTGTCTCTTACGGAACCGGTCAACCGATGGGAGCTTACAGCTCCTGAGCCGTCTTCGCACTATTTCATCATTGCCTAGTT…	ATGAAATTAAGACCATTCGCCATCCTAGACTATTGATCACAATCTGCGTGTAAACGTCTCCATGATGAGATTTTCTCTCTTCTGAGGACATTTACTACAGATTGTACTTTTGATCAATATAAAGGAATCCGTCACTTGCGAACAGTAACTCCAAACTCTAAGTTCTGAAGTCTAGATTTGACTTCAGCAACTGATAGAGTGCCAATAACAGCTCAAGAAAAGTTTCTTGAGTTGTTAATCGGTAAGGAGAAGGCTGCCGCATGAAGAAACATCATGGTCGGATACCCGTTTAATATAGCGGGGTCAGATCAAGTTGTCTCTTACGGAACCGGTCAACCGATGGGAGCTTACAGCTCCTGAGCCGTCTTCGCACTATTTCATCATTGCCTAGTTAAGTAC…	1398	ATGAAATTAAGACCATTCGCCATCCTAGACTATTGA	36	9
SRR6943229	NODE 22273	4	CTTATATGGTCTCCTACAAGGTAGGACAAGGGATAGGCATATATTCCTCATGGGTATCTATGGCGGTCACTAACCACATCCTCATCAGCCTCGCGGCTGATCGGTGTGGAGAGAGACCCTTCCTGGACTACCTCGTCTTAGGGGATGACGTTGTCATCGCCTCCGATGAGGTAGCCATGGAGTACCAAGATATTATGAGAAGTCTTGGCGTCAGAATTTCGATAACCAAGAGAGTTTACCCAATAACGGGTCACTCTCAAGGTTTGGAATTTGCTTCCCAGTATATTACCGGGGACTCTAATATCACACCTCTACCGTTCGGAACTATCCTAGAAGGGAGACTCGAGAGTCTCTTCAATCTATGGGATGTTCTTTACGATCGAAGTTTGGTATGAGATG…	ATGGTCTCCTACAAGGTAGGACAAGGGATAGGCATATATTCCTCATGGGTATCTATGGCGGTCACTAACCACATCCTCATCAGCCTCGCGGCTGATCGGTGTGGAGAGAGACCCTTCCTGGACTACCTCGTCTTAGGGGATGACGTTGTCATCGCCTCCGATGAGGTAGCCATGGAGTACCAAGATATTATGAGAAGTCTTGGCGTCAGAATTTCGATAACCAAGAGAGTTTACCCAATAACGGGTCACTCTCAAGGTTTGGAATTTGCTTCCCAGTATATTACCGGGGACTCTAATATCACACCTCTACCGTTCGGAACTATCCTAGAAGGGAGACTCGAGAGTCTCTTCAATCTATGGGATGTTCTTTACGATCGAAGTTTGGTATGAGATGATTGT…	1242	ATGGTCTCCTACAAGGTAGGACAAGGGATAGGCATATATTCCTCATGGGTATCTATGGCGGTCACTAACCACATCCTCATCAGCCTCGCGGCTGATCGGTGTGGAGAGAGACCCTTCCTGGACTACCTCGTCTTAGGGGATGACGTTGTCATCGCCTCCGATGAGGTAGCCATGGAGTACCAAGATATTATGAGAAGTCTTGGCGTCAGAATTTCGATAACCAAGAGAGTTTACCCAATAACGGGTCACTCTCAAGGTTTGGAATTTGCTTCCCAGTATATTACCGGGGACTCTAATATCACACCTCTACCGTTCGGAACTATCCTAGAAGGGAGACTCGAGAGTCTCTTCAATCTATGGGATGTTCTTTACGATCGAAGTTTGGTATGA	390	4
SRR6943229	NODE 2272	4	CGGGAGTGCCTTTCGGCACTCCTGTATAGATAGTACGGGGTCACTCCGCCTGGGGTTAGTTAGTTACCCAACTAACTGATACCACGGGGTGACCGGATTTTTATAATCCAAATTTACATGAGGAAACAAAAGATGCATAAGCAATCAAAGTAAGAAGTGTTAAAGCTTAAGGTTTAATCACGACCTTAGGCTTTAATTTCTTCTTTGCTTTCTTTTGTTTAAGCAACTCGCGTTTCTTCAATTTTTCGTTAATTAACCTTTGACGTGTTTTGTCATAGTCTTTCACAGCTGTGTACACTTTGAGATAAAACTTTTCTCATCTTGTACCTTTTAGTGCATCCCTATAGAAAACACGGCCGGAGCCCTTTTCCTTGGGCTTTTTAACGTTAAATTTCACTA…	ATGCGGCCGATTAGGGCGGCTACCTACGCATTTGGATGGACCACTGGATTAAGTAAACGTTGCTTATATTGTCCACAAGTACTTATCGCATTTAAATTAATAAATACAACAATGTTAGAAAATAATAATAAACAAAATATATCATCCGGGATAAACCGGCGGTCACAAGTTTATCTTAAACTTGTGCAGTGTTTAGAAACACTTATAACAATGAAGGAAAGAGGGGGTAGCTCAGCTACAAGTAGGCAATACATACCTACTCAAAGTAGAACCAGTCCAACTCGCCCTAAGGTTATACCTAAACAAAAACTTAATATTATTCTTAACTCAAAATTAAGACTAGTGGTTAAATTAATCAAAGGATTAATAACCAATATCTTACATGAGCCAACGAACGGT…	2640	ATGCGGCCGATTAGGGCGGCTACCTACGCATTTGGATGGACCACTGGATTAAGTAAACGTTGCTTATATTGTCCACAAGTACTTATCGCATTTAAATTAATAAATACAACAATGTTAGAAAATAATAATAAACAAAATATATCATCCGGGATAAACCGGCGGTCACAAGTTTATCTTAAACTTGTGCAGTGTTTAGAAACACTTATAACAATGAAGGAAAGAGGGGGTAGCTCAGCTACAAGTAGGCAATACATACCTACTCAAAGTAGAACCAGTCCAACTCGCCCTAAGGTTATACCTAAACAAAAACTTAATATTATTCTTAACTCAAAATTAAGACTAGTGGTTAAATTAATCAAAGGATTAATAACCAATATCTTACATGAGCCAACGAACGGT…	435	11
SRR6943229	NODE 2538	4	GTAAGGTTTTTACTGGGTGAAGGGGACTCTTGAAGTCCATAACAATCTTTCGATTGTTATCCAAATCGTCTCCTTACCACATACTTTCGGGTAAGTGGAACTATAAGGAGTGGTGCGACCCACCCGCTTTTCAACATTTCTTGTTAATCATCTATACATTGGGTATGGTGGTCCAAGAGGTATTGGAAGCGTGATATCTATTCTGTACAACTGTCCATTATTAATAAAATATAAATATAATACTAACAAAATGAAAAGAAAAACAATATCAAATAAAATTAAATTAACTCTTGGGTTAATGTCAAATTTATTTAACATTGATCCGAATTTAACACGGAGATTCATTTATTTCACACAGGCAATGAGAGAAAAGAGTGGTATCCAGTATATGATCAAGTA…	ATGAAAAGAAAAACAATATCAAATAAAATTAAATTAACTCTTGGGTTAATGTCAAATTTATTTAACATTGATCCGAATTTAACACGGAGATTCATTTATTTCACACAGGCAATGAGAGAAAAGAGTGGTATCCAGTATATGATCAAGTATATAAAGGTAAGTCGCCTTCATATAACTCGATATATATGTGGAAAACCACTTCTTTCAAACACTGCGGGTGTTAGTTTAACAAGAGACGGTTTCCCAACGAGACTAATGTTCTTAAAAGAAATAATTGATTCTGGCGATAATGTCAAAATAAGAGGTGTACTTACACTATTAAATTATAGTAGAAGTATAACTCCTAATAAGGCAGAATTAGCCAAGATCAATATTAATTATGATACTGTCACAGATGCA…	2256	ATGAAAAGAAAAACAATATCAAATAAAATTAAATTAACTCTTGGGTTAATGTCAAATTTATTTAACATTGATCCGAATTTAACACGGAGATTCATTTATTTCACACAGGCAATGAGAGAAAAGAGTGGTATCCAGTATATGATCAAGTATATAAAGGTAAGTCGCCTTCATATAACTCGATATATATGTGGAAAACCACTTCTTTCAAACACTGCGGGTGTTAGTTTAACAAGAGACGGTTTCCCAACGAGACTAATGTTCTTAAAAGAAATAATTGATTCTGGCGATAATGTCAAAATAAGAGGTGTACTTACACTATTAAATTATAGTAGAAGTATAACTCCTAATAAGGCAGAATTAGCCAAGATCAATATTAATTATGATACTGTCACAGATGCA…	879	8
SRR6943229	NODE 3054	4	TTTTAACGAGGCGACTTTAAAGACTGTTAAAGTACAGCGTGAGAATCGTAATCAGTCATCTTAAGCTGAAGAATTATCATCACTGATAATCCTCATCCTTATAATACACTGAACAGTACTATAAGCGTACGATAGAGATTGCGCTCTATCAGTCTCTTAAGACTGGGAAACGTAGATCTATCACTCTTACTAGAAACCTTCACCGGCTGTGGCCTCATCGAAATAATCTATTTCGGAGAAGCCTTCAGCTGTGAAAGCGTTTCGTAGTACCTTTATGAATTCACTGTCTCTTCTAACTAATTCATGTCTATTAAATGATAGTGCTGAAATATTGCACTTATCAAGGGCATGAAATAAATATAAAATTCCAACTTGTCTTTCGAATGTTAGAGGATAATC…	ATGAATAATAAAAAGAAATTTAATAAACATAAATTAAACTATAAGGGACCTAATAATAAACGGCTATTTGAGGAAGGTCCTAGGATCTCATTTCGAGAACTTAAGCCCTATACTCATATAGCTGCGTGAGTTACAAACGATCGATCATACCTTTCGCATTTCTGCGTCATCTTAGACCGGATCACGAATTTGATTAATAAGAACGGTTGATGTTTTACTTTCCTTTATTTAAAGAAAGCTCTACATCAAGTCGTAACTTTTGTATCAAAATCTGATAATCACCACTACACCACTGCACCTTTTGGTACTATGGTTCGTGTTGATAAGAACGGTCTTCCTGCTATTCTTCCTCGAGATATTCGAACTTTCCTTGTTTCACTTCGCGAACGCGAAATGATT…	2301	ATGAATAATAAAAAGAAATTTAATAAACATAAATTAAACTATAAGGGACCTAATAATAAACGGCTATTTGAGGAAGGTCCTAGGATCTCATTTCGAGAACTTAAGCCCTATACTCATATAGCTGCGTGA	129	8
SRR6943229	NODE 31118	4	CCGGGTCGCAAGACCTCATTCCATAAAGTCATTAAGGTAACTATGCCTTAATGTTCTTAGATCGCTAAAGACATCCGGATCACGGTGTCTCACGAAGGAGCTCTTCCGGCGGGTAGAATGATAAAATTTCTGCCCGATTCAGAAGGTACTTAGCTATTTTCGAGGTCGTCCTAGTTACTAAAAACTTAGAACGATGGATAAGAATATCCTTAGTGATAGGAAAGACCATTGTCTTTAACAACAATGGCCACTTACCACCTGGGGATCTTGAATATCCAAGGGCTTCCTCAGAAAGGTCAAGTGCCGCTCTATGAATTACACCTACTACTCTCGTAGTAGGGAGCTGGTCAATGAACTCTTTCGCGCGATTAAAACTTCTTTGGTAGTAATCCATAGAAA…	ATGGTTGGATATCCATTTGATATCAAAGGCGGAAAAGAAAAAATCTCTTACGCTGTTGGTAATCCTATGGGTTTCCTCTCATCATGGGCCTCCTTTGCTGTGGCACACCACTATGTGGTGTACTACTGCTGCCGTAAAGTGGGAGTTTCGTGGTCACAGTTGCAGTATTGTCTCCTTGGAGATGATATTGTAATCTGTGATCCTCAAGTAGCTGAGTGCTACAAGCAAACAATCCTAGGATTAGGTGTGGAGTTTTCTCCCTCTAAGACCTATACCTCAACATACTTTTTCGAATTTGCTAAACGCATCTTCTACAAAGGTACTGAGGTTTCCCCATTCCCAATTTCAGGACTAGCTGAGGTAAGTAAGAAGTATTATCTTCTTACCCAGTTCTTCCTT…	1089	ATGGTTGGATATCCATTTGATATCAAAGGCGGAAAAGAAAAAATCTCTTACGCTGTTGGTAATCCTATGGGTTTCCTCTCATCATGGGCCTCCTTTGCTGTGGCACACCACTATGTGGTGTACTACTGCTGCCGTAAAGTGGGAGTTTCGTGGTCACAGTTGCAGTATTGTCTCCTTGGAGATGATATTGTAATCTGTGATCCTCAAGTAGCTGAGTGCTACAAGCAAACAATCCTAGGATTAGGTGTGGAGTTTTCTCCCTCTAAGACCTATACCTCAACATACTTTTTCGAATTTGCTAAACGCATCTTCTACAAAGGTACTGAGGTTTCCCCATTCCCAATTTCAGGACTAGCTGAGGTAAGTAAGAAGTATTATCTTCTTACCCAGTTCTTCCTT…	1074	1
SRR6943229	NODE 31483	4	AGACAATATCTCAAAACCTCTTCTAAATAAATTTTCAGATTTTCTTAAGGCTGATGATCTTTTTTCTAAGCTTAAAGTAAAATTCTCTGAAACAACGAAGTTGCGTCTTGTTGGTGCACAATCTATTCATAGTTCAGCATTTTTCTCTGCATCTTTGGAACTTGTCTCCCTAAAAGAGAACAACGTTTTACTTGATGCACTAACCAGAATCAATGATAGATATCAGAGATGGTGGTTAAATGAGATTATGCTTAAGTGTAAGAATGATATTAGACATATTCCAAGACACGGTCTCCTAAGGCACTTATCGGTGCTAAGGGAACCGGGTAACAAAAATAGGCTGATAACTTTAGCCGATTTTTGGTCTCAGAATACTCTACTACCCTTACACAATGAACT…	ATGCTTAAGTGTAAGAATGATATTAGACATATTCCAAGACACGGTCTCCTAAGGCACTTATCGGTGCTAAGGGAACCGGGTAACAAAAATAGGCTGATAACTTTAGCCGATTTTTGGTCTCAGAATACTCTACTACCCTTACACAATGAACTTATGGGTATCTTGAAGAAGATACCACAAGATTGTACATACACAGCAAGTGAAGCAATGGGTAAAATTCAGAAGTTGGCCACAAATAAAGATGTAGCATGCTTTGACTTGAAAGAGTTCACAAACTTATTACCGCTTAGTCTCCAAAAAAGAGTCTTGTTCGAACTGACACAAGATGAAGTATTGGTCAATGACTGAGCGATTGTAATGAGAGAGCCTATCTTGTACAAAGATGAGACTATTCACTTT…	912	ATGCTTAAGTGTAAGAATGATATTAGACATATTCCAAGACACGGTCTCCTAAGGCACTTATCGGTGCTAAGGGAACCGGGTAACAAAAATAGGCTGATAACTTTAGCCGATTTTTGGTCTCAGAATACTCTACTACCCTTACACAATGAACTTATGGGTATCTTGAAGAAGATACCACAAGATTGTACATACACAGCAAGTGAAGCAATGGGTAAAATTCAGAAGTTGGCCACAAATAAAGATGTAGCATGCTTTGACTTGAAAGAGTTCACAAACTTATTACCGCTTAGTCTCCAAAAAAGAGTCTTGTTCGAACTGACACAAGATGAAGTATTGGTCAATGACTGA	348	2
SRR6943229	NODE 3393	4	CCAAGGTCTAAGTGGGCTCTTTCTTAAGGAGCCGTACCCCACACCTTTTCAGTGGGATACCCAGTGATTGATAAAGTCACATATATGCTTCTAACTCTAGGTATATGTAAAAATTACCTCTAGTCTGGAGACATATAGTCTTTCAATCACGAACAAGCGTTTGTACTTTCTTAACATCCTATTTATTCTTAAGAACATTCTGTGACTTAAGTTTAAGCCTTAACTGGAAGGCTCGAACTTTAGCCATTCGCTCCTCTTGGAGTCTCAGACGTTCTTGATCAAGACCCCCATACAGTAACCAATCAGTATTTTTCTGGGAATTTCCCAGATCTCTGAAAAGGTTTCTGGCAAATTTAGCAGTAGCTCGTCTCTTCTTGGTTGGTGAAGTAGACTCTCTAT…	ATGAAAGATAACAAAACATATAAAACTAAAAAGATAATTCTTAATAGAAATATATGCTTACCTAGAATCTATCGAATATTGGTAACAATACTCGATTGAACGCTAGGGCTAACTCCCAACGAAAAGTTGGAAATTAGGACCATTTTCTTCAAAATCCAAAGATTATGAAGAGAGTGTGGTCTTACCTTCACGATCACGTATCTTAAAGCCGCAAGGCTTCAAGTCACGCGTTTTATTTCAGGAGATCCTTTAATAGAAAAAGGTCATCAAAATGTCAAGATCTCAATTGACAAAGATGGTTATCCTTTAATCTATAAAGGTTTCAAACACCTTGCTGTTTCTAATAAAAGGTGAGACGTCGTTAAATTGTTTACAATTATCACGATATCACGTGCTATT…	2355	ATGAAAGATAACAAAACATATAAAACTAAAAAGATAATTCTTAATAGAAATATATGCTTACCTAGAATCTATCGAATATTGGTAACAATACTCGATTGA	99	12
SRR6943229	NODE 3476	4	GACCTATCTAAAACTTCTACAATATTTGCATATTGCAGCTATCTTAGATCTGCCCTCCGTCGGCCTGATGCAATCATTCTCTGGTGCATTAAAGCACCTGGTAACAGGGAAAGCAAAACCAGATGATGTTCTCTCCACTCCTCCTTTTACGGGGAAGAGTCGGAAAGTAGTCATGTCGACTCATGATCGGGCCTACCACTTTTGTGGAGGCTTGACCACGAATCCTGCCTTCCTTCATCAATTGAAATTGATTAAGGTGGGGCAGGGTGTCCTGATTCGCACAAGGGATCCTATGATCCTTTCTGCCTGGTTAAAGGAAGATTTTCTCATCATCAAAAATTTCTTTTTGATGGGAAAGATTACTCCGGCTGACCAGAGGGCTACTTGACGTAAAGTAAG…	ATGCAATCATTCTCTGGTGCATTAAAGCACCTGGTAACAGGGAAAGCAAAACCAGATGATGTTCTCTCCACTCCTCCTTTTACGGGGAAGAGTCGGAAAGTAGTCATGTCGACTCATGATCGGGCCTACCACTTTTGTGGAGGCTTGACCACGAATCCTGCCTTCCTTCATCAATTGAAATTGATTAAGGTGGGGCAGGGTGTCCTGATTCGCACAAGGGATCCTATGATCCTTTCTGCCTGGTTAAAGGAAGATTTTCTCATCATCAAAAATTTCTTTTTGATGGGAAAGATTACTCCGGCTGACCAGAGGGCTACTTGACGTAAAGTAAGTAGTTCCTCAAAGGTGCCGGGGTATCTTTCTGGAGTGATCACTGGTCAGTGATCCCTCCGCGAGAAA…	2484	ATGCAATCATTCTCTGGTGCATTAAAGCACCTGGTAACAGGGAAAGCAAAACCAGATGATGTTCTCTCCACTCCTCCTTTTACGGGGAAGAGTCGGAAAGTAGTCATGTCGACTCATGATCGGGCCTACCACTTTTGTGGAGGCTTGACCACGAATCCTGCCTTCCTTCATCAATTGAAATTGATTAAGGTGGGGCAGGGTGTCCTGATTCGCACAAGGGATCCTATGATCCTTTCTGCCTGGTTAAAGGAAGATTTTCTCATCATCAAAAATTTCTTTTTGATGGGAAAGATTACTCCGGCTGACCAGAGGGCTACTTGA	321	12
SRR6943229	NODE 35062	4	TACCAAACTCCTTATCTCTTGTTAACCAGCTTAGAACTTCTGCTTGTCAGTTCGCAGGCATTAGTTCTGTGGCTGATTTCAAGTCAATAGAGGAGAATGGGGCTTCTCCAAAGAATTTCAGGATAGGTTTAAAGTTATCTTGGTTAAAGGTGCAATCTGGTTCGATCAAACATAATATCCCATTAAGGGATTTATGTATTGATCTCATCACACATTGTGTCCAATAATCCGGAATAGCGATAATCCTTTTCTTTCCTTCTTTGTCATCAATGATTTCTACTTTCCGAAATGATCCCTTAGAGGGAGTGCTCTCGCCCATGTCGGGTAGTTCCCGATCAAGCAAAGGCGCAATCTCTGAGTCAGTGTCTATCTTATTCTTCAATAAGATAAGGTTAGACT…	ATGCAAATCAGGGTAAAGGCACCGCTACGGCGCGACAGCAACTGAAATGTGTCCAGTCCAGCCTCTCATAATACCATGAAAAATTATCTAAAAATAATTCACTTTAACAATGACTCGCTACGGAGGTCCATGACCCTGTTAACGGCCTTGTATAAAGCGGAACTATCCCAGAATCACCTATTATCCATAAGTGACATAGTAAACCCAATCCTATATATGATCAATTTCCAGGAGACCAGGGGTCCTCAAGAGCTGATGAAGCTGTCGAAGGCCTCTAGACAAATGGTCTTATCATTTATAGCGAATGGTAACTGTATCAAAGATGAGACAATTTGAATCAAAACAGATGGTCGCGGTATGCCTAAATGGCTCGGGAAGTTAAAAGACCAGAAGGTCTTA…	1080	ATGCAAATCAGGGTAAAGGCACCGCTACGGCGCGACAGCAACTGA	45	4
SRR6943229	NODE 41670	4	TTCTATAGGAAATCGATCAGTGGCGGATTTCAGATCCAGGGAGTAGAATTTATTCTTTCTGCTGGGCTGAATGTGATAAAATAGAGGGTTTTGACTATACGTCCTATCTGGACGCAATGATCTAAGGATTGAGTAAATATCCTTAGAATATAGCTCAAGGAATGTTTGGCTTAGTCAGTCAAATATTGCTATTACCCTCATTTTACACTCCGGATCCTTTACGACACTTAATCTTCTAGTCACAGGATGTGATTTTATATCTTCCCCGCTAAATGTAAAATCAAACCCTTGTGCCTTAGAGATTAAGGTATAAATGAACCGGGCGCCCTTCAGACAAGTTATTTTCAATAAAGCGGCTATATTATCATAAGTATAGTTGTACAGTGACTTATAACTGGT…	ATGATTAATAAAATATACTATATTCTACTAAAAACGTCTAAACTTTACTTTCCTAACATCCAGAAGCAGTCGTACTACATAGGAATTTATCATTCCTTAATGTGCACGCTACTCAAGGAGAAAGGAACCTTATACACAGTTAAGTACTTGAAAGAGTGTAGATTACACTTTACAAGATACTTATGTGGACAACCCCTAACTACTTCCGACCTAGGATTACCTCTTGATAAGGATGGTATTCCATTAGTCCTTTTACCTCTTAAGAATCTAACCCACAATTCCCAAGAGATAAAATTTCTAATGACAATACTCCTTGTCACAAGGTGTCTTAGACCGAAAAAGGGAGAGGTTATCCCTGTGGACCTAAAATCTATTACAGATGTCTCTACAGCTAAACTC…	930	ATGATTAATAAAATATACTATATTCTACTAAAAACGTCTAAACTTTACTTTCCTAACATCCAGAAGCAGTCGTACTACATAGGAATTTATCATTCCTTAATGTGCACGCTACTCAAGGAGAAAGGAACCTTATACACAGTTAAGTACTTGAAAGAGTGTAGATTACACTTTACAAGATACTTATGTGGACAACCCCTAACTACTTCCGACCTAGGATTACCTCTTGATAAGGATGGTATTCCATTAGTCCTTTTACCTCTTAAGAATCTAACCCACAATTCCCAAGAGATAAAATTTCTAATGACAATACTCCTTGTCACAAGGTGTCTTAGACCGAAAAAGGGAGAGGTTATCCCTGTGGACCTAAAATCTATTACAGATGTCTCTACAGCTAAACTC…	756	1
SRR6943229	NODE 4380	4	CCGCTTGAAAGCGGACTAACCTTACCACCCCGGATATTTCTATCCTATTAGGTAAGGTCCTTCCCGTGAGGGAAGGGGCCTAGCAATGAGTTTACACTCAACCATTCTTCACCATTAAGTATTGTTCGTCTATGACAGCAAGGACTTTTGGTATTATGGTAGCACACGCCCTGGGAAGTATTTCATGATTTCTTTCATGAAGTATACGATCCGAACTTGGAATAGTCAAACCGCGTATTGCGGTTGGCCAGTTAAAGTCAGGTTCAGGGGAAGTGCTGAGTTTTCAGACAGTCCGCTTCATCGTTAAGTACTTATTCTCGATCTGTCCATAAACATTAAGGATAGGAAGAGAATCGATGAGAGCAAAACTGTCCTCAGAGTAAATCTCGCCTGGTCGAG…	ATGACAAAAATACTCGAAACCCTCAAAGGGAACCTAGCTTGAAGACCTAGAAATAGGCCTATTAAGAAGATAACCAGAAAGGAATCTGGGAGACAAGGAAAAGTAAACCTTGTTTCTCGAATTACGAGTATGTTGTCTCTTAGTCTGCTGGTTTCGAAGGTCCGTATTCTTTTAAAAGATACTTTCCTTGGATTCCAAAACCTAGACGATGAGCACTTACCCTATCTTCACTTCTTAGAAAGAATCGCTAAGACACGTGGCGAGTTAGATGCAATCTCCCTTCACAAAAAGGTTAGATTGTATGTAACACGTTATATTGCCGGCGAACCTTGTTCAGAAGTGACTCAAGGAGTGTCTCTTACGAAGGACTGTCTGCCTAAATGTTTAGGCTCGAAGTTA…	2190	ATGACAAAAATACTCGAAACCCTCAAAGGGAACCTAGCTTGA	42	9
SRR6943229	NODE 4439	4	CTTGACACGGGTGCTATCCCCCTAAAGAGATAGCGACCGGGCTGTTACTCCAGAAGGAGCACAGAAGTTTGCTCTGACAGGGAGCAGCCTGAAAGGTAGGATCTACCTTAAAGACCACCAGGGAGGCCGAGCGCCCAAAATATTTTATTGGATCGAGCAACTGGACACCAAGGCCTCAACAACAACCAACCAAATGAAAACATATAAATATCAAAGTAGGAATATATACATATTCAAAGAGAACTTGTCTCTTGTCAACAAGTACATAATCCAGTTTAATATAGAACGTTCTCAAGCGATTAGTCGATCGTTCCTAGATGAAGTGTCTAAACGATGTAAACACCGAGGAAGCCTAGATACCATATCCTGGTTGAAAGATATCAGGACACAGTTCTATGC…	ATGAAAACATATAAATATCAAAGTAGGAATATATACATATTCAAAGAGAACTTGTCTCTTGTCAACAAGTACATAATCCAGTTTAATATAGAACGTTCTCAAGCGATTAGTCGATCGTTCCTAGATGAAGTGTCTAAACGATGTAAACACCGAGGAAGCCTAGATACCATATCCTGGTTGAAAGATATCAGGACACAGTTCTATGCCTACTTAGGTGGGTACACTGTAGAGATACGCCACCTCTCTGTTACCAAAGATGGGATCCCCCGGGGTCTTGCGACCTCAGAGGAGACCAGAAATGGTATTAGAAAAGGTGACATAAAGACCATCCGTTTCCTCTTAACTCTTTTACAAGTTTCAAGGTTCCTGGAGGGACAGAAAGATCCTGACTATAGTCCA…	2226	ATGAAAACATATAAATATCAAAGTAGGAATATATACATATTCAAAGAGAACTTGTCTCTTGTCAACAAGTACATAATCCAGTTTAATATAGAACGTTCTCAAGCGATTAGTCGATCGTTCCTAGATGAAGTGTCTAAACGATGTAAACACCGAGGAAGCCTAGATACCATATCCTGGTTGAAAGATATCAGGACACAGTTCTATGCCTACTTAGGTGGGTACACTGTAGAGATACGCCACCTCTCTGTTACCAAAGATGGGATCCCCCGGGGTCTTGCGACCTCAGAGGAGACCAGAAATGGTATTAGAAAAGGTGACATAAAGACCATCCGTTTCCTCTTAACTCTTTTACAAGTTTCAAGGTTCCTGGAGGGACAGAAAGATCCTGACTATAGTCCA…	2163	1
SRR6943229	NODE 4888	4	CGACCTCGCGGTCGGGTCCCGGGTGAAGGTTTCCCTTCACCAATTGAGGTATTAACCTCTGCCAGTCATTCGCTATCATTCCGAAGAATCTGACGCTAACCACGTCAGGTTCTTCCAATGAGCTGGAGTTCCTCCAGACAAGGCGACTGAACGTGCGGTTAAGTACTCTTTTATAGTCTCGCGAAGAACCTTTGGGATCTTCGTGTGAATATAAAAGCGTGCACTATCTCGATTCTTACTATCCAATTTGAGTGGGTTAAACCCTATAACTGGAGGATCGACAAGAATTAATTCTTCTCGCCCTTCAGCTACCAGGTTTTCCATTCGATCTAAGGTAGTCTGAGCCGTCCTCGCGTAAGCGAGAGGCGCAGCTAACATAGGTAAAATAGATAGTATTGT…	ATGAAAATAAACAATATGAAACAGCAATTACGCTGGTTCATTCGCTATTTCCCCTCTGAACGAAGAGATAAGTACGAACGTTGCATCGAGCACTGGTTTGGGTATTTAACGACCCAAATTCAATGCGTAGGACCCGTTACCGCGATTGCGATGGCGAAAGCCATTCGTAACCACGTTACTAGGTACCTATCCGGTGCACCGTTGCACAAATCGGTTCACCCAATGGTGGGTCTTAACAAATCCGGAGTGCCAAAAGCACTCGGGATCTGCAAAGATCTACTAAAGGGCGATCACCACGATCTGCGCTTTCTTATGACACTTTTAGTAGTGTCACGAGAAATTCCTGCGTGGAAACCGGTGGATTATAGTTCCATAGTACAATCACCAAAAGTGACAGTA…	2091	ATGAAAATAAACAATATGAAACAGCAATTACGCTGGTTCATTCGCTATTTCCCCTCTGAACGAAGAGATAAGTACGAACGTTGCATCGAGCACTGGTTTGGGTATTTAACGACCCAAATTCAATGCGTAGGACCCGTTACCGCGATTGCGATGGCGAAAGCCATTCGTAACCACGTTACTAGGTACCTATCCGGTGCACCGTTGCACAAATCGGTTCACCCAATGGTGGGTCTTAACAAATCCGGAGTGCCAAAAGCACTCGGGATCTGCAAAGATCTACTAAAGGGCGATCACCACGATCTGCGCTTTCTTATGACACTTTTAGTAGTGTCACGAGAAATTCCTGCGTGGAAACCGGTGGATTATAGTTCCATAGTACAATCACCAAAAGTGACAGTA…	2088	1
SRR6943229	NODE 5081	4	CTCCCAACCAGTTAAGGCTGAGAGAACAATAGTCCATGACTATGGCCTCACCTACAACTTTCAGGTGATGTCATGGATGTGGTGTTGTCTTTCCACGTCAAACTTGTAGCGAGAGCGCCCTTACGGACGCTGTTGCCATAAATTTGAAGCCTCTTTCTGACTTCCTCGAAGGATCCCTAACATATATGTTAGGTATTCTTAGATCGGATTTACGAAGAAACTGAAGATAACCATCAAAGTCGGTGAAAAACATACCGCCTCTGGTGTACTTATCTTCTAGATTATTCTGACGTTCGATTGATTGATGTAAACTACTACATAGGACATGTACATAAGGTTCGTACATGACAGATGCAATAGGATATATCTTTTTTGGGGATTGGGAGGCCACCATAGCAG…	ATGAAAACAAGTAAAAGCTTAGATCAATTCAAGCAAATGTTTAATTTACTCGAATCAATTCTGGAACTTAAACTCCTTTCCACGACTGATTTCGATTTCCTATTTCTCAAAATAAATATATATGAGAAAACTCGCGGCGGACTAGAGACTATAAAGATGCTCAAAAATACAAGAGTATCGATATATAACTATGTCGCCGGGAGGAAGATTCTAGAACACGGAATTTCAACCTATAAAGATGGTATACCAAAGATCCTAGGACCTAAGGTATCACATGCTTTACGTTCAAAAGATCATTCGACCATACGTGCTGTTTTGACAGCACTTATGTATAGTAGAATGATTGATGAATGGAAGGAACCGGATACATCAACAATTACTGATGAACCTACCTATACT…	2145	ATGAAAACAAGTAAAAGCTTAGATCAATTCAAGCAAATGTTTAATTTACTCGAATCAATTCTGGAACTTAAACTCCTTTCCACGACTGATTTCGATTTCCTATTTCTCAAAATAAATATATATGAGAAAACTCGCGGCGGACTAGAGACTATAAAGATGCTCAAAAATACAAGAGTATCGATATATAACTATGTCGCCGGGAGGAAGATTCTAGAACACGGAATTTCAACCTATAAAGATGGTATACCAAAGATCCTAGGACCTAAGGTATCACATGCTTTACGTTCAAAAGATCATTCGACCATACGTGCTGTTTTGACAGCACTTATGTATAGTAGAATGATTGATGAATGGAAGGAACCGGATACATCAACAATTACTGATGAACCTACCTATACT…	2049	2
SRR6943229	NODE 5123	4	CCTGACACCCCTCTGTGAAAACAGAATTCGTCAGGGCAGCGAATTAACTTCGTAGCGCTTCTTGCTGCTCATCATAAAGTCTATAATAATACTTTACGATGTCGCGCATGAGGATTGCCGCGGAACCAGTTCGCAGATGAGCGGCCCGAGTCGGAATGATACCCGACTCACTTGGAATCGCCAACACTTTAGTTCCTGGAAGTTTCTTCCAGACTAAGTGTGACGGTTGATTTGAAGAAATCGCTGATGAAAATGCCAGGTCTCTGCTCTCTCGTGATTTATCAGCGAGAGCACAGATTCCTGGAATAGTCTCAGCCCAATGGTCGCTAAGCTCGGATTGATCATCCGGCCCTAGATCTGGACTTTCTTCAAGGGCAGTCGCTAAATTAAAATTTCAGT…	ATGTCGTTGACATTACTGTCAATAACTAGAGGTATATTAGGTGGTAAACCTGTTAATTACTCTCCAATAGTAGAGGAGAGTTCTTATAAAGGTCACCAAGGTATTGAGGATTATATTTTAGATTTTACTAAAAATCTAAAATTTAATTTACCAATACCTGTGCAAGCTCAACCCGTTAAGTTCCATTGATCAACTAAAAGCGGTCCTAACGGTCCTGCTCTTCAAACTGCTCTGGTCGATTATAAATATCTACCAGATAAGCTTAAAGAATCAATTGTTAAGCTAGAGCCCACTCTTAAAATACCTTTTGATATTTTAAGTAAATGAGAATCTAGCCCTATAATTGATCTAATAAATAAAGTATCTAAAGTAAAACCTTCACATATGAAGGGATTAATT…	1785	ATGTCGTTGACATTACTGTCAATAACTAGAGGTATATTAGGTGGTAAACCTGTTAATTACTCTCCAATAGTAGAGGAGAGTTCTTATAAAGGTCACCAAGGTATTGAGGATTATATTTTAGATTTTACTAAAAATCTAAAATTTAATTTACCAATACCTGTGCAAGCTCAACCCGTTAAGTTCCATTGA	189	8
SRR6943229	NODE 5130	4	CCCGAAGTTATCCGAAGGCCCCCAGGTGGGGACGTCTCTGTCTAACTTACAAGCAGTGACTAGTTTAACTTCGCTTACTAAGCCAAGGGCTTATAACTGACCATTTCAATACTCATCTAGAAGCTTCATCAGTTCTCTTGAGACTTTGAGGTGTGCTCTAGCACGTAAGGCCGAACCTTTTATGTTGTTGATGGTCTCTAAAGAGGGGAATACCTGAGATATGGTTTCCACGTGTTTTGACCAGTTACATCGGTGTTCATGTACTGATTTATCTGTCGAATACTGAGTTTGTGCCACTTCTTGGTACAGTTCATCTTTATGCTTTAGGACATCGAGTATTGGGTGTATTAACCCATACTCGCTGCCCTCGTCAACATAATCGGGGTAGGACATGTATAC…	ATGAAAATGCACCCTATAAAGGAGAAAGCACACGTGATTCAAAAGAATACGTTTAATGGACAGTTTGTAAAACGTTCTAGCAGAGTGGTCACAGGTCCACCGTCCACTCCCATCCGTAAGCTAGATAATAATACTGATTATAATTGGAGTATTCTAGGTAATTATCGCAACTTATTAAAGGTCTTGATAACTTACCATCAAGATATTCATCTAGACAACATCACTATCGAAAAGATAATGAAGTGGTTCGACATACTTGAAGCCTACCTTAAACATAAAGGATCTGCAACTACAATCTTGTTTAGTAAAGAATGTAGGCACAGATTCTTACGTTATTTATCAGGCGAGCCAGAATTAACTAGATCAGATAAAATCTGAATTAGTTGTTCCAAAGTAACC…	2196	ATGAAAATGCACCCTATAAAGGAGAAAGCACACGTGATTCAAAAGAATACGTTTAATGGACAGTTTGTAAAACGTTCTAGCAGAGTGGTCACAGGTCCACCGTCCACTCCCATCCGTAAGCTAGATAATAATACTGATTATAATTGGAGTATTCTAGGTAATTATCGCAACTTATTAAAGGTCTTGATAACTTACCATCAAGATATTCATCTAGACAACATCACTATCGAAAAGATAATGAAGTGGTTCGACATACTTGAAGCCTACCTTAAACATAAAGGATCTGCAACTACAATCTTGTTTAGTAAAGAATGTAGGCACAGATTCTTACGTTATTTATCAGGCGAGCCAGAATTAACTAGATCAGATAAAATCTGA	378	8
SRR6943229	NODE 5281	4	CGCTCACGCGGATAACACACGGTTGTGACCGTGTCATACCAATGACCCATCCCGACCTCTCCTTCACAGGCTGAAATGCCGGAGAGCTCAACACAATTATAATTATGAAAAATTTAAAAATAAATTTATTTTCCATAACTACGAAAGTGGTTATCTGGATGTTCCTAGTTTTCAACCTGGGAACATCAAGATCGCCCTCAGACTTCTACCCATTGCTCCAAAGATTGGACTCCGTCTTGAAAACGAGAGGACCAGTCTTCCTAGTGTCCTATGTTAAGGACATTAGGGTAACCTGGCTTAGGTTCCTTTCCGGAACCCCAGTACAGGTGAAGGGAGTTAAGGCTACAAAGGAGGGAATCCCAATAATCTTTGGCGACCTGATACCAGCAATTCGTAAAG…	ATGACCCATCCCGACCTCTCCTTCACAGGCTGAAATGCCGGAGAGCTCAACACAATTATAATTATGAAAAATTTAAAAATAAATTTATTTTCCATAACTACGAAAGTGGTTATCTGGATGTTCCTAGTTTTCAACCTGGGAACATCAAGATCGCCCTCAGACTTCTACCCATTGCTCCAAAGATTGGACTCCGTCTTGAAAACGAGAGGACCAGTCTTCCTAGTGTCCTATGTTAAGGACATTAGGGTAACCTGGCTTAGGTTCCTTTCCGGAACCCCAGTACAGGTGAAGGGAGTTAAGGCTACAAAGGAGGGAATCCCAATAATCTTTGGCGACCTGATACCAGCAATTCGTAAAGGAGAATGCCCAGAAATTCTGCGCGTTCTCAATACGGTATTG…	2148	ATGACCCATCCCGACCTCTCCTTCACAGGCTGA	33	2
SRR6943229	NODE 691	4	GCCGAAAGGCATAACTGCTCGAACCGAGTAGGCCCGAGCACAAGTGCGTAAAACCGCGTGTGCATTGAGGTTCCTAAAGGAGAAAAATTATCTCCGATGCAAAGATTTCTCGTGACCATACTGAGTCCGCTCATATATTCATGAGGATCGGAGTGTCGGCATGGTAACTTCAGAGGTGAAATGGCAATATACTAGATCTCCATATCCGATCTGGGATTGCCCCCGTTTCCCTCTGTATTTCCGTTTTTATTTTCGAGCGGCCGAAAAACCCGCCGGGATGTGAATCCTGAGAGGGACTCCCCTAACGGGGGGTCCCCTAACGAACTATATAAAAACCTGATATGCAGAGGGGCCCGGAGGTCCCAGCTACGATATGACAGGTCGAAATTCCCCGAGCCA…	ATGACTAACCGAGGTGCTAGTTTCTTAACCTTAAAACAATCCGCGATTTATTCGCGACTACTCAATACAATTAAACCGGTAAGTGCCTTGATCGCTGTAAAAGGCGGTCGGCCGTTAGTGAACCACATTCTTAGAATGTGTTCGCTAATCGGTTTAGATAAGTCCGTTGGTCTTGTAAAGGTAATTATAGTATATCTTAACTTCTGCTTTAAACATATTAAGGTGTCCGGCCGAAAAGGCCTGGTAATCTACCTTAAGGCTTGTCTTGTAATTTTACAACAAGCCAGCGGAAGTCACAGATTAACTGACATGGGAAAATTGAACGTGAGATTCGCTCGAACTCACTCTGGTTACCCACGGGTAATTCCGATTTTGCACCGAAAACGGATCCGATCTGGT…	2496	ATGACTAACCGAGGTGCTAGTTTCTTAACCTTAAAACAATCCGCGATTTATTCGCGACTACTCAATACAATTAAACCGGTAAGTGCCTTGATCGCTGTAAAAGGCGGTCGGCCGTTAGTGAACCACATTCTTAGAATGTGTTCGCTAATCGGTTTAGATAAGTCCGTTGGTCTTGTAAAGGTAATTATAGTATATCTTAACTTCTGCTTTAAACATATTAAGGTGTCCGGCCGAAAAGGCCTGGTAATCTACCTTAAGGCTTGTCTTGTAATTTTACAACAAGCCAGCGGAAGTCACAGATTAACTGACATGGGAAAATTGAACGTGAGATTCGCTCGAACTCACTCTGGTTACCCACGGGTAATTCCGATTTTGCACCGAAAACGGATCCGATCTGGT…	1443	1
SRR7086126	NODE 1829	4	GTCCGCTCTACCATCAAGTTCTTGACTATAGAAAAAATAGAAAGGAACTCTCTGAACTAAACAACCAAAACATGGACCCGAATACGGATCCAACATTGGTTTTAGAAGCGGAAGTAATTAGATTACTCCGAACATTATTTAAATTAAATAATGTGTGCTTCGGTTATTGTGATTTGGAGACAACAAATCTTCAGAAAACATATAACCTCAATAAAGAAATGGAACGAGAGTTCGAAACATTTCTTAAAGAGAAATTTAGGAGGTTTGAAAATCTAGAGAGCAACATTAGTAATGTGCTCGATGCAGTACCTCATTTTAGTTGTGCCAATGGACCTAACGGAAAAGTATCACTACTTAGCCGTCAAGCAGAGGCCTGGGAAATTTGTAATAGTCATTATC…	ATGGACCCGAATACGGATCCAACATTGGTTTTAGAAGCGGAAGTAATTAGATTACTCCGAACATTATTTAAATTAAATAATGTGTGCTTCGGTTATTGTGATTTGGAGACAACAAATCTTCAGAAAACATATAACCTCAATAAAGAAATGGAACGAGAGTTCGAAACATTTCTTAAAGAGAAATTTAGGAGGTTTGAAAATCTAGAGAGCAACATTAGTAATGTGCTCGATGCAGTACCTCATTTTAGTTGTGCCAATGGACCTAACGGAAAAGTATCACTACTTAGCCGTCAAGCAGAGGCCTGGGAAATTTGTAATAGTCATTATCACAAAATAATCAAAGATTATTGTGTTTTAACTGATAATACTCATTTCTTAAAGTATTTGGAGTACTGTGCA…	1947	ATGGACCCGAATACGGATCCAACATTGGTTTTAGAAGCGGAAGTAATTAGATTACTCCGAACATTATTTAAATTAAATAATGTGTGCTTCGGTTATTGTGATTTGGAGACAACAAATCTTCAGAAAACATATAACCTCAATAAAGAAATGGAACGAGAGTTCGAAACATTTCTTAAAGAGAAATTTAGGAGGTTTGAAAATCTAGAGAGCAACATTAGTAATGTGCTCGATGCAGTACCTCATTTTAGTTGTGCCAATGGACCTAACGGAAAAGTATCACTACTTAGCCGTCAAGCAGAGGCCTGGGAAATTTGTAATAGTCATTATCACAAAATAATCAAAGATTATTGTGTTTTAACTGATAATACTCATTTCTTAAAGTATTTGGAGTACTGTGCA…	1941	1
SRR7086126	NODE 4853	4	CCTCTTTCGATTTTTCAACCGAATTTGGAGTTGAGCCATCAGGAGATCTTTGGTACGTTCAGTGGCACCTAATCGCAAGAAGTATTCCACCTCTACAACTTGTGCAAAGGGGAAAGCAACATCAAAGGTCTGACCAACATTCTCTAACCGGAATGTCCTGGTTGCTCAGCACCGCAGACTCTTCATTAAGTTGAAGGGTCTGGGGCCAAGACCGCCTGCAGTTTTAGTACTGCAGGCAATCTTCTTGGAGCAACGCAAGATTCTTCGTCGAAGAGACGTGGAGTTTTGTGTTGAGTGATTTAAAGGTTGTTGGGTCTCCTACCGGAAATTTCTTCTGGAAGGAGACTTCGCACCCTTTAAAGCAGGGAACTTTTGGTCAAAAACCAATAGTTCTGGCCT…	ATGCGGATTCACAAAACCATGGTATTTTCAGTACCCGTTGATCTCTCCACCGTTGTCAACCCTCAATCTGAGGAACAACGTCTGGAGACCCAGCGGGTGTCTGATGCTATCATGGCTCGGTGAAATCTGTTAGGGCTTCGGTCAGTCAAGAAGACAGTGACCTTTTCTGTGAAGGACTCCTCCTATTACCTGAATCCGAATACTTCTGGATCTCAGTGAATAGTTAGAGGCCCTCACGGTCGAGGTTTCATGTCTATCTTGGGGGATCTTTGTTCTTTAATAGCCTACCCTTCTATTGTCAATTACATGGACAATATTAGGGCTTGCCTTACTAAATTTCCCTTTGTCTCCAGGCAGGCCAGTGGTAGAGTAACCTACTACCTCCAGGCGTCTGTGAAC…	909	ATGCGGATTCACAAAACCATGGTATTTTCAGTACCCGTTGATCTCTCCACCGTTGTCAACCCTCAATCTGAGGAACAACGTCTGGAGACCCAGCGGGTGTCTGATGCTATCATGGCTCGGTGA	123	6
SRR7086126	NODE 684	4	GGAAAATTGTCATTAGGTAAATTACTCCTAATAACTTGGCTACTTTGAAAAGGAAATGATGCACGAGTTTACACATCTGACTCAGGCAAGATTTCGCCCTTATCAATAAAGTTGTCAAAAAAAGTTGAAGGCACCACAGAACCTGCGTCTCTTAAACTTTCATTATCAGAGATAAGATTGTTTAATTGAATTATGTCAGGTAACATGTGGTCTATACCTAGAAACCTCAAGTGATCTAACAAATTGTTAGCTTCCACTTGTACTAAACTTGTTTTATTACCTTCACCAGTCGGTCAAGGGAAATTCAAAACAAGACCCCCGGCTTCGTTTGAAGTGGGTGGGTTATTTAAAGCCCGATTTAAATCCGAATATAAAGCAACTAGTGCCTTAGTATTTGAT…	ATGAACAAATATAAAATTGATAGTCAAATCAGGACTAAAAGCTGATCTAACCGTATTGAGGACATGGTTAGTCCTATATACTCCACAATACTCGATAGCGTTGTTAAACTATTAAATAACTTAACATGCAGAGTCCAGGAAACACGTGTTGTTTTCTCGGGCCGTCCCAAAAAATTATGGGCACGAACCGGCGAAGTTCCGGTCTATTTTGCAGGAAAATTTCATAGTTTTTCTACTATGCAAAACCTGTATTTAAATGAAAAGGTTATTGTTCGTTATTTTTCTAACAAGAAAAATAGCAACAATAAAAAGAATAAAAATAGTAAAGTCGTTAAGAAAGCCAAAGGTAATCCTAACCAAAATACTAACAAATCGCCTACCGGCAAAAAAGTTGCAGGT…	2892	ATGAACAAATATAAAATTGATAGTCAAATCAGGACTAAAAGCTGA	45	8
SRR7086126	NODE 8587	5	CTCCAGACCTAGACCTTATCTTCTTGACTGAACTCTCCCCAGCCGGACTATACCTTGTTGGCCGGCGAACCAGTAGGGATTAACCTATTGATCGCCTTCGCCACAAGATATACCTTCCGCGCATTGATACGAGTCATCTTTGAGTCGATCCCCCGAGGGGGTACGATCCTAGGATGATTGTATCAAGGCGTGGAATGGAGAGAAAGAGGAGATCAGCCATATTTAGTAATATGGTCGATCAAATCCAACTCTGACCGGCTGAGAACTGCGTCTATTGCGGTCCACTGTTCGTGGACAGCAATAGTCTGCTCTCCCGGAGAGGGACCAGTTGTAGGCTCATGTTGATACAGGACCTCAGCGACCTTTATGATAAAATTACCATAAGGGCCCTTGAGGTAC…	ATCGCAAGGAAAGAGGTAGCTGAATCGTACCAAAGGGTGATAGAAGGGATAGGCGTTGGTATTTCGATACACAAGTCTATCCTTCCTTCAGCCTTAAGGGGTTTGGAATTTGCTTCCAAACTCTTTAGGGTTGAGGGTAATCTATCACCTCTCCCAATCGTGCTTCTAACAAAGCAAGGAATTGTAGCTAAGCTTCAATTCTTTACTGAGTTAGTCACACGATTGGTTGATGGTCACGTTCGAGAGTGCCATACTTTAGAGATGTTTGCGGCTTCAATCTTTGGAAAGAAGCTCGCAGACAACCTTAGAAGTCTCTGAGGAGCTTACTTCTTATTTACCCTTTATAGGAAAATAAGAACTAAGCAAATCAGAGAAGGTCATGTTCCAGAATTCTTTCTT…	1011	ATCGCAAGGAAAGAGGTAGCTGAATCGTACCAAAGGGTGATAGAAGGGATAGGCGTTGGTATTTCGATACACAAGTCTATCCTTCCTTCAGCCTTAAGGGGTTTGGAATTTGCTTCCAAACTCTTTAGGGTTGAGGGTAATCTATCACCTCTCCCAATCGTGCTTCTAACAAAGCAAGGAATTGTAGCTAAGCTTCAATTCTTTACTGAGTTAGTCACACGATTGGTTGATGGTCACGTTCGAGAGTGCCATACTTTAGAGATGTTTGCGGCTTCAATCTTTGGAAAGAAGCTCGCAGACAACCTTAGAAGTCTCTGA	318	3
SRR7086126	NODE 955	4	ATTTACCAACAGCGATTTGTATTACTTCACAGTAATACTACTTTGTTTTAGGCTCACGACTTAGTCAGTGAACTTAATAACATTGGGGTATATTCTTCTGCCTGTACCCAAGCTTTAGCTTCGGTATACAGATCAGACAGATCCAGTGCGCTGAGACCTACAGTAGATACTTCATTAAAAATGGAATCTTTTGTAGACTCTGCAAGTGCTTTGTTTAAAAGCTTGAATAACTCAACTGATGATTCACCAGTAGAGTCCTCCTTGCTAAACATTTTGTGTACGCTTTTTAGGCGTACCTCTGTTAACAGCAACTGGGAGTAGATTAAACATAAGCGTTCTATGAGCGCTAATGTGTAATCTACCTGTGCCCATTTATCGATAGGGCTTAAGAAGGTGTGG…	ATGCGTTCATATGAATCAAAATATAAAAGTTATGTATTCCCAGCTTTAACAAGCTTGATACCCAATAATAACAAAGGGCAAAAGACTTTCAAATTAATTCAAGTCCGTACTAATGTACAAAGACCTAAGTATAAAATGTTAATGTCAACTTTACACAAAAAGAAAAAGGTTGATAGAACACTACCTGGTCAAATAAAATCAAATTTTGATTTATTGTTCCAAATATTCTTAAAAACTTGCCCCTCTATTAAGGAGGAAGATTTAAAAATAATGGTAAATGCTACCATTAAGGCTCATAATAAACTTATTAGCAATAACGGTATATCAGAAGGAACCAAAAGATTCAAAGCAATGGTTTCCCATTGCAATCTACTCTTGGATGAACGGTTTGACGAACTT…	2475	ATGCGTTCATATGAATCAAAATATAAAAGTTATGTATTCCCAGCTTTAACAAGCTTGATACCCAATAATAACAAAGGGCAAAAGACTTTCAAATTAATTCAAGTCCGTACTAATGTACAAAGACCTAAGTATAAAATGTTAATGTCAACTTTACACAAAAAGAAAAAGGTTGATAGAACACTACCTGGTCAAATAAAATCAAATTTTGATTTATTGTTCCAAATATTCTTAAAAACTTGCCCCTCTATTAAGGAGGAAGATTTAAAAATAATGGTAAATGCTACCATTAAGGCTCATAATAAACTTATTAGCAATAACGGTATATCAGAAGGAACCAAAAGATTCAAAGCAATGGTTTCCCATTGCAATCTACTCTTGGATGAACGGTTTGACGAACTT…	2469	1
SRR7086279	NODE 1566	4	TCCGATCTGCTCTTTCCATCTCAGGAAAGGCCGTCTGTATTTCGACCGGATGGCTCCCTCTGTGAAGACTTTGCCCATTGTGCTATTATGTACGATGGTGAATGCTCGCATGGACGCTCTTCTCCAAAGTTATCTTGGATAAACTGTTGCAGGCTATTTGCTGCGCTGTATAATTCGAGTATGACCTTCGCCTCGTGCTTTATTCTGCCCAAGAATGTTGGAGTTAATTCCTTCAAACTAGGTGAATGAACACTTGGAAGCACTGCCCGGCTGATTTCAGGCTGGGACCAAAACTTACCAATACTTTGGTGAGCTAGGTTGGATTGGTAACAATACCTCTCCTCCATACACAACCGAATAGGATGTGCATGGCAGTGCACCGGATCGATACCCGGTAGT…	ATGAAAGGAGAACTAAATACATTTAATACAAATAAGCAAATTTTAATTACACTTAGAGGTACTAAAAGATGTCGTTCTAAGAAGAAATTCCCAAGGACCTCATCTTCAACAAAACAGATTGAGTCCAATAGATCAACTGTGCCTCATAAAAAGAAGCTACAGAGAGTCTACGTTTCGGCTATAAAAGCTCTAACTGGAAAAGACTTGTCCTCTTATGCTACAGATTATTTTAATCTTGTAGATAAGCTGATAGCAAACAAAGGCATGCCAGGAGCTATTTTACGGCTCAAGGCAATACATAATGCTGCCATCAATTCAATGCTCAAACAACCAAATCCAGAACACCCTTACTTAGCGGTGGACGGAGATGGGTTTCCAACTATCTTTAAGAGATTAAAG…	2214	ATGAAAGGAGAACTAAATACATTTAATACAAATAAGCAAATTTTAATTACACTTAGAGGTACTAAAAGATGTCGTTCTAAGAAGAAATTCCCAAGGACCTCATCTTCAACAAAACAGATTGAGTCCAATAGATCAACTGTGCCTCATAAAAAGAAGCTACAGAGAGTCTACGTTTCGGCTATAAAAGCTCTAACTGGAAAAGACTTGTCCTCTTATGCTACAGATTATTTTAATCTTGTAGATAAGCTGATAGCAAACAAAGGCATGCCAGGAGCTATTTTACGGCTCAAGGCAATACATAATGCTGCCATCAATTCAATGCTCAAACAACCAAATCCAGAACACCCTTACTTAGCGGTGGACGGAGATGGGTTTCCAACTATCTTTAAGAGATTAAAG…	2196	1
SRR7541036	NODE 235	4	GAGTGCATAATAGAAGGTTATTACTCACTGTCTAGATTCTTAGCTATGCTCCCGTGCTAAAGGAGATTCTTGTAAACTTTTAACAAGCGATGCATCAGGCCAGCCGTCCTACGGGCCGCTTGAAAGTTGCTTTCCCAAAGGCAATCACCCAATTATAACAACTTCTAATATAATTATTTCCCCCCTTTGAACAAAATCTGTTTTCTTGAACCTAATGCGACGATTATAGCGGTTAATCGAGGTGGTAAGTCCTCATAAACGCAGAACCTAAATAGTCTAGCCAATGTTTGTGTATTACATGGGGTTGGTTTGTGTCATTGCCCAGTCCAGAGCGGTAATTCCAGAATCAGAAAAAAGCTTTAAAAAAGCAAGCTTTCTAATAATGTCTATTGAAAGCGG…	ATGAAACAAAGAAAAACACCCCAAAAAAAATGGCAGAACACAGACAGTACAGTAGCTAGCGGAACAATGCCTTTAGTTAGCAATATCGAGGATTTAAAAAGGTACGAGTTATACTCGGCTTTCACAAATACACTGAAAGTCCAGCCTTTAATAGCAGGTTTGAAAGTGTTTTCGACCGAGCTTGAGGAATTGACCAGATTTATGCTCGAAACCCGCTTTATACAACTTCCTACGAGAGGAAAGAAGAAAAGCAGGATTAGAGACAATGAGGGCAACCTCCTCGCAGCAAGGAAACCTTTAGACACAGATCTAATGAGATATTTAGGTATTGGTAAAAAGGAGAAACACACACCTGCAAATCCTTTAGATATTATCAAGTTCTTTAAGGGACTTGAGAAT…	2172	ATGAAACAAAGAAAAACACCCCAAAAAAAATGGCAGAACACAGACAGTACAGTAGCTAGCGGAACAATGCCTTTAGTTAGCAATATCGAGGATTTAAAAAGGTACGAGTTATACTCGGCTTTCACAAATACACTGAAAGTCCAGCCTTTAATAGCAGGTTTGAAAGTGTTTTCGACCGAGCTTGAGGAATTGACCAGATTTATGCTCGAAACCCGCTTTATACAACTTCCTACGAGAGGAAAGAAGAAAAGCAGGATTAGAGACAATGAGGGCAACCTCCTCGCAGCAAGGAAACCTTTAGACACAGATCTAATGAGATATTTAGGTATTGGTAAAAAGGAGAAACACACACCTGCAAATCCTTTAGATATTATCAAGTTCTTTAAGGGACTTGAGAAT…	540	9
SRR7687320	NODE 11824	4	ATCTGCTTCAAACCACTCTGCCACTGCTGTTTCCAGAACTAAGTGCTGATATGATCCGAGGCCACTTAGAGTATATCGCTCATATATTGGCCCATAAAGGCACCGAATACACTTTGAGATATCTCAAAGCGACACACGAATCAATCGAACACTTAGTGTTTGGTTTGTCGGGTGTTCTGGAACACGAGAAGGTAAGTATTGGAAAGGACTCAGACGGGTGACCTACCTGGCTAGGCGATCGGCTTAAGCGCAGTTGTCTAACAGACCAAGTTCACTCAATTCGTTACTGCCTAACACTTTGTTCGGCACGACGTCTACTGACTGTCCCAACCAAGACTAACCTAAAGTCTATCACAGACGCTCCAACCTGGAAAGAAAAGATCAGTCTTATGACTGTTC…	ATGATCCGAGGCCACTTAGAGTATATCGCTCATATATTGGCCCATAAAGGCACCGAATACACTTTGAGATATCTCAAAGCGACACACGAATCAATCGAACACTTAGTGTTTGGTTTGTCGGGTGTTCTGGAACACGAGAAGGTAAGTATTGGAAAGGACTCAGACGGGTGACCTACCTGGCTAGGCGATCGGCTTAAGCGCAGTTGTCTAACAGACCAAGTTCACTCAATTCGTTACTGCCTAACACTTTGTTCGGCACGACGTCTACTGACTGTCCCAACCAAGACTAACCTAAAGTCTATCACAGACGCTCCAACCTGGAAAGAAAAGATCAGTCTTATGACTGTTCTAGACAATCTAGGCGGAAACGATGTTGATCTATTGCGACCTGTCAATTGG…	1932	ATGATCCGAGGCCACTTAGAGTATATCGCTCATATATTGGCCCATAAAGGCACCGAATACACTTTGAGATATCTCAAAGCGACACACGAATCAATCGAACACTTAGTGTTTGGTTTGTCGGGTGTTCTGGAACACGAGAAGGTAAGTATTGGAAAGGACTCAGACGGGTGA	171	4
SRR7687320	NODE 12924	4	ACCGTCTCTTAGGGATGTTATGTGACAGACCATCTCAGTAGCTAGGTCTCCCAAGCTACCTTTTGTTTTGTCAATAACAATCCTTTCTCTAGACTTTAGATAAAGTTGTTGTACGACTTGAACAGTTACCCATTGCACAAAAAGTGTTTGGTTAACTTTCTTCTGTCATACAATTTTCTTTATTGGAAAAATAGTCTTTACGTAAGCATATAATGCCTTACCTAGTTGACCTTTCCCTTGTAAAGTTTTAAGAAAGGAGATTACCAAGTTAAGTGTAGGTTTGAATTTGGATCATCGTGTCCTATTCCAACCTAATACATTAACAAGGTAATTCCCTAAGTCAGACATCAAATCAGAGTTCCAACACTTATAGTCAAACTCTTGAACGATGATCGCAAT…	ATGAAATCTAAAGATAAACAAAGAAAGCGAAAGCTTCCCGAATTCATCCTTAGTTCGTTGAAGTGGCTCGCAAGTACCCAAAATCTTGGGTATAAGGATACCACTCTTGTATTAGGGGTTGCAACTAAAATCCTTACAATTCTTAATACCCGCGGTAAAACCGAGTGTATCAAGTATTGTAAAGACCTCCGTTTAAAATTTGCTAAGATCGTCCTTTCGGTCGATCCCGTGACTTTTAAACGAGGAGATCAGTCATGATTACCTAAAACTTTAGCCCCTATTATTTCTCATATAGAGAACTTCAGAAGTTACCCTTTTATAAGGCTAATCTTCTCTGCTCTTTATATTACGAGGATAATCAGGGTTGACAATGAGATATCTCTTTCAACTATTGAGAAA…	1806	ATGAAATCTAAAGATAAACAAAGAAAGCGAAAGCTTCCCGAATTCATCCTTAGTTCGTTGAAGTGGCTCGCAAGTACCCAAAATCTTGGGTATAAGGATACCACTCTTGTATTAGGGGTTGCAACTAAAATCCTTACAATTCTTAATACCCGCGGTAAAACCGAGTGTATCAAGTATTGTAAAGACCTCCGTTTAAAATTTGCTAAGATCGTCCTTTCGGTCGATCCCGTGACTTTTAAACGAGGAGATCAGTCATGA	258	5
SRR7687320	NODE 14152	4	ACCGTCTCTTAGGGATGTTATGTGACAGACCATCTCAGTAGCTAGGTCTCCCAAGCTACCTTTTGTTTTGTCAATAACAATCCTTTCTCTAGACTTTAGATAAAGTTGTTGTACGACTTGAACAGTTACCCATTGCACAAAAAGTGTTTGGTTAACTTTCTTCTGTCATACAATTTTCTTTATTGGAAAAATAGTCTTTACGTAAGCATATAATGCCTTACCTAGTTGACCTTTCCCTTGTAAAGTTTTAAGAAAGGAGATTACCAAGTTAAGTGTAGGTTTGAATTTGGATCATCGTGTCCTATTCCAACCTAATACATTAACAAGGTAATTCCCTAAGTCAGACATCAAATCAGAGTTCCAACACTTATAGTCAAACTCTTGAACGATGATCGCAAT…	ATGAAATCTAAAGATAAACAAAGAAAGCGAAAGCTTCCCGAATTCATCCTTAGTTCGTTGAAGTGGCTCGCAAATACCCAAAACCTTGGGTATAAGGATACCACTCTTGTATTAGGGGTTGCAACTAAAATCCTTACAGTTCTCAATACTCGCGGTAAAACCGAGTGTATTAAGTACTGTAAAGACCTCCGTTTAAAATTTACTAAGGTCGTCCTTTCGGTCGATCCTGTGACTTTTAAACGAGGAGATCAGTTATGATTACCTAAGACTTTAGTCCCCATTATCTCTTATATAGAGCGCTCAAGAAGTTACCCTTTTATAAGGCTAATCTTCTCTGCTCTCTATATTACAAGAATAATCAGGGTTGATAATGAGATATCTCTCTCGTCTATTGAGAAA…	1806	ATGAAATCTAAAGATAAACAAAGAAAGCGAAAGCTTCCCGAATTCATCCTTAGTTCGTTGAAGTGGCTCGCAAATACCCAAAACCTTGGGTATAAGGATACCACTCTTGTATTAGGGGTTGCAACTAAAATCCTTACAGTTCTCAATACTCGCGGTAAAACCGAGTGTATTAAGTACTGTAAAGACCTCCGTTTAAAATTTACTAAGGTCGTCCTTTCGGTCGATCCTGTGACTTTTAAACGAGGAGATCAGTTATGA	258	5
SRR7687320	NODE 18708	4	TAAGCACTTACTTCTTTGGTTGTTTTCAAAATCTCAGTTATGATCCGGGAAGCTCTCATACTTTGGACAATAAGTACGTCACGATGACGCACATAGAATCCTTCGTCAGAGAGAGGTATATCTACTTTTCCGATAAGGTCTCTCAACTTATTAGGTTGGGTTCCCATACCGTAATCGTAGAGGGAGTCATAGCTTTTGAGATAAATCTCTTCAGCTCTCCCATATACCTGTAGGAATGGAACTGATTCGATTAAATCGAAACAATCCATCCCACCGTCCCTTAGGGATGTTATGTGACAAACCATTTCAGTAGCTAGGTCACCCAAGCTACCTTTTGTTTTGTCACTAACGATCCTTTCCCTAGACTTTAGATAAAGCTTTTGTATGACTTGGACAGTT…	ATGGACATAATGTCTTTGACTCCTCAACAGTGAGATGCTATTAAAGCTACTGCTGGTGAAAAGTTAATTGACCTTATGGGTAGGTTTTCTTCTCTTTATCGTAGGATCCCGCTTTTCTTCGACTCTCGAGTTACCCGCAAAGGTAATCTAGTTTCTCGAAGATTAGCCAAAATTCAAGATAAAGAAGGGAAAATACGAGAGGTCGCTATAGGAGATTATTATACTCAGGCAGCTTTGCTACCTTTACATAATTATCTTTCTAAAGTTATCTCAAGGATTCATCAAGACTGTACATCAGATCAAACCAAGTTATTTTATACGTTGGAGAATTCTATTGGAAGTTCTTATCATAGTATCGACCTAAAGGCCTTTACTGATAGGTTTCCAATTGTTATCAAT…	1503	ATGGACATAATGTCTTTGACTCCTCAACAGTGA	33	4
SRR7687320	NODE 19626	4	ACCCGCAAGGGTGATCTAGTTTCTCGAAGATTAGCAAAAATTCAAGATAAAGAAGGAAAAATTCGGGAGGTCGCTATAGGAGATTATTACACTCAAGCAGCATTGCTGCCTTTGCATAATTATCTTTCTAAAGTTCTCTCGAAGATTCGACAAGACTGTACATCAGATCAAACCAAATTATTTTATACATTGGAAAATTCTATTGGAAGTTCTTATCATAGTATCGACCTAAAGGCCTTTACAGATAGGTTCCCGATTGTAATTAACCAGCGTATATTATCTATTTGGTTCGGTCCAGAATATGCTGATGCATGGAAAGAATTAATGGTTGGTTCTCCCTATTATTATAAGGGTTACCCTGCCTTTTATAGGACAGGTAACCCAATGGGGATATACTCA…	ATGGTTGGTTCTCCCTATTATTATAAGGGTTACCCTGCCTTTTATAGGACAGGTAACCCAATGGGGATATACTCATCATTTAATTCTACATCATTAGCACACCACTTCCTTGTTTGGAAAGCCTGTAAAAAGGCTAACCTCCGATGGAAGAGGGCTCGTTATATGTTACTAGGTGATGATATCGTTATTGCTAACGATAGATTAGCTAGTGAGTATAAAAAGCTTCTGGCTGAGTGGGATATTGAAATTCAATATTCAAAGACACATGAATCACCACATGGTTTTGAATTTGCTAAGCAAATTCGACTCCATGGTGTTAATGTGTCTCCCTTCCCTTTAGCTGCTCTATATGAGCGAAGATGCGAGACTATTTCTAGTATTGCTATCATCGTTCAAGAG…	1101	ATGGTTGGTTCTCCCTATTATTATAAGGGTTACCCTGCCTTTTATAGGACAGGTAACCCAATGGGGATATACTCATCATTTAATTCTACATCATTAGCACACCACTTCCTTGTTTGGAAAGCCTGTAAAAAGGCTAACCTCCGATGGAAGAGGGCTCGTTATATGTTACTAGGTGATGATATCGTTATTGCTAACGATAGATTAGCTAGTGAGTATAAAAAGCTTCTGGCTGAGTGGGATATTGAAATTCAATATTCAAAGACACATGAATCACCACATGGTTTTGAATTTGCTAAGCAAATTCGACTCCATGGTGTTAATGTGTCTCCCTTCCCTTTAGCTGCTCTATATGAGCGAAGATGCGAGACTATTTCTAGTATTGCTATCATCGTTCAAGAG…	471	3
SRR7687320	NODE 19628	4	ACGCTCTTCCGATCTCACAATCCAAGGATCATAGTAATTGGGGGTAACCCCCAGGCACTAATGACTAGGTTTTGATATAAGTACTTCAAGGAAGCTCAAATTTAAGCTTGCCATTATAAGCACTTACTTCTTTGGTTGTTTTCAAAATCTCAGTTATGATCCGGGAAGCTCTCATACTTTGGACGATAAGTACGTCACGATGACGCACATAGAATCCTTCGTCAGAGAGAGGTATGTCTACTTTTCCGATAAGGTCTCTCAACTTATTAGGTTGAGTCCCCATACCGTAATCGTAGAGGGAGTCATAGCTTTTGAGATAAATCTCTTCAGCTCTCCCATATACCTGTAGGAATGGAACTGATTCGATTAAATCGAAACAATCCATCCCACCGTCCCTTA…	ATGGTTGGTTCTCCCTATTATTATAAGGGTTACCCTGCCTTTTATAGGACAGGTAACCCAATGGGGATATACTCATCATTTAATTCTACATCATTAGCACACCACTTCCTTGTTTGGAAAGCCTGTAAAAAGGCTAACCTCCGATGGAAGAGGGCTCGTTATATGTTACTAGGTGATGATATCGTTATTGCTAACGATAGATTAGCTAGTGAGTATAAAAAGCTTCTGGCTGAGTGGGATATTGAAATTCAATATTCAAAGACACATGAATCACCACATGGTTTTGAATTTGCTAAGCAAATTCGACTCCATGGTGTTAATGTGTCTCCCTTCCCTTTAGCTGCTCTATATGAGCGAAGATGCGAGACTATTTCTAGTATTGCTATCATCGTTCAAGAG…	1101	ATGGTTGGTTCTCCCTATTATTATAAGGGTTACCCTGCCTTTTATAGGACAGGTAACCCAATGGGGATATACTCATCATTTAATTCTACATCATTAGCACACCACTTCCTTGTTTGGAAAGCCTGTAAAAAGGCTAACCTCCGATGGAAGAGGGCTCGTTATATGTTACTAGGTGATGATATCGTTATTGCTAACGATAGATTAGCTAGTGAGTATAAAAAGCTTCTGGCTGAGTGGGATATTGAAATTCAATATTCAAAGACACATGAATCACCACATGGTTTTGAATTTGCTAAGCAAATTCGACTCCATGGTGTTAATGTGTCTCCCTTCCCTTTAGCTGCTCTATATGAGCGAAGATGCGAGACTATTTCTAGTATTGCTATCATCGTTCAAGAG…	471	3
SRR7687320	NODE 19675	4	GCAATAACTATTACCACAATCAAGGATCATAGTAATTGGGGGTAACCCCCAGGCACTAGTGACTAGGTTTTGATATAAGCACTTCAAGGAAGCTCAAATTTAAGCTTGCCATTGTAAGCACTTACTTCTTTGGTTGTTTTCAAAATCTCAGTTATGATCCGGGAAGCTCTCATACTTTGGACAATAAGTACGTCACGATGACGCACATAGAATCCTTCGTCAGAGAGAGGTATATCTACTTTTCCGATAAGGTCTCTCAACTTATTAGGTTGGGTTCCCATACCGTAATCGTAGAGGGAGTCATAGCTTTTGAGATAAATCTCTTCAGCTCTCCCATATACCTGTAGGAATGGAACTGATTCGATTAAATCGAAACAATCCATCCCACCGTCCCTTAGG…	ATGGTTGGTTCTCCCTATTATTATAAGGGTTACCCTGCCTTTTATAGGACAGGTAACCCAATGGGGATATACTCATCATTTAATTCTACATCATTAGCACACCACTTCCTTGTTTGGAAAGCCTGTAAAAAGGCTAACCTCCGATGGAAGAGGGCTCGTTATATGTTACTAGGTGATGATATCGTTATTGCTAACGATAGATTAGCTAGTGAGTATAAAAAGCTTCTGGCTGAGTGGGATATTGAAATTCAATATTCAAAGACACATGAATCACCACATGGTTTTGAATTTGCTAAGCAAATTCGACTCCATGGTGTTAATGTGTCTCCCTTCCCTTTAGCTGCTCTATATGAGCGAAGATGCGAGACTATTTCTAGTATTGCTATCATCGTTCAAGAG…	1101	ATGGTTGGTTCTCCCTATTATTATAAGGGTTACCCTGCCTTTTATAGGACAGGTAACCCAATGGGGATATACTCATCATTTAATTCTACATCATTAGCACACCACTTCCTTGTTTGGAAAGCCTGTAAAAAGGCTAACCTCCGATGGAAGAGGGCTCGTTATATGTTACTAGGTGATGATATCGTTATTGCTAACGATAGATTAGCTAGTGAGTATAAAAAGCTTCTGGCTGAGTGGGATATTGAAATTCAATATTCAAAGACACATGAATCACCACATGGTTTTGAATTTGCTAAGCAAATTCGACTCCATGGTGTTAATGTGTCTCCCTTCCCTTTAGCTGCTCTATATGAGCGAAGATGCGAGACTATTTCTAGTATTGCTATCATCGTTCAAGAG…	471	3
SRR7687320	NODE 22241	4	ACCCGCAAGGGTGATCTAGTTTCTCGAAGATTAGCAAAAATTCAAGATAAAGAAGGAAAAATTCGGGAGGTCGCTATAGGAGATTATTACACTCAAGCAGCATTGCTGCCTTTGCATAATTATCTTTCTAAAGTTCTCTCGAAGATTCGACAAGACTGTACATCAGATCAAACCAAATTATTTTATACATTGGAAAATTCTATTGGAAGTTCTTATCATAGTATCGACCTAAAGGCCTTTACAGATAGGTTCCCGATTGTAATTAACCAGCGTATATTATCTATTTGGTTCGGTCCAGAATATGCTGATGCATGGAAAGAATTAATGGTTGGTTCTCCCTATTATTATAAGGGTTACCCTGCCTTTTATAGGACAGGTAACCCAATGGGGATATACTCA…	ATGGTTGGTTCTCCCTATTATTATAAGGGTTACCCTGCCTTTTATAGGACAGGTAACCCAATGGGGATATACTCATCATTTAATTCTACATCATTAGCACACCACTTCCTTGTTTGGAAAGCCTGTAAAAAGGCTAACCTCCGATGGAAGAGGGCTCGTTATATGTTACTAGGTGATGATATCGTTATTGCTAACGATAGATTAGCTAGTGAGTATAAAAAGCTTCTGGCTGAGTGGGATATTGAAATTCAATATTCAAAGACACATGAATCACCACATGGTTTTGAATTTGCTAAGCAAATTCGACTCCATGGTGTTAATGTGTCTCCCTTCCCTTTAGCTGCTCTATATGAGCGAAGATGCGAGACTATTTCTAGTATTGCTATCATCGTTCAAGAG…	1059	ATGGTTGGTTCTCCCTATTATTATAAGGGTTACCCTGCCTTTTATAGGACAGGTAACCCAATGGGGATATACTCATCATTTAATTCTACATCATTAGCACACCACTTCCTTGTTTGGAAAGCCTGTAAAAAGGCTAACCTCCGATGGAAGAGGGCTCGTTATATGTTACTAGGTGATGATATCGTTATTGCTAACGATAGATTAGCTAGTGAGTATAAAAAGCTTCTGGCTGAGTGGGATATTGAAATTCAATATTCAAAGACACATGAATCACCACATGGTTTTGAATTTGCTAAGCAAATTCGACTCCATGGTGTTAATGTGTCTCCCTTCCCTTTAGCTGCTCTATATGAGCGAAGATGCGAGACTATTTCTAGTATTGCTATCATCGTTCAAGAG…	471	2
SRR7687320	NODE 22242	4	ATCTGCCATTGTAAGCACTTACTTCTTTGGTTGTTTTCAAAATCTCAGTTATGATCCGGGAAGCTCTCATACTCTGGACAATAAGTACGTCACGATGACGCACATAAAATCCTTCATCTGAGAGAGGTATATCTACTTTTCCGATAAGGTCTCTTAACTTGTTAGGTTGAGATCCCATACCGTAATCGTAGAGGGAGTCATAGCTTTTGAGATAAATCTCTTCAGCTCTCCCATATACCTGTAAGAATGGAACTGATTCGATTAAATCGAAGCAATCCATTCCACCGTCCCTTAGGGATGTTATGTGACAAACCATTTCGGTAGCCAGGTCACCCAAGCTACCTTTTGTTTTGTCACTAACGATCCTTTCCCTAGACTTTAGATAAAGTTTCTGTACGA…	ATGGTTGGTTCTCCCTATTATTATAAGGGTTACCCTGCCTTTTATAGGACAGGTAACCCAATGGGGATATACTCATCATTTAATTCTACATCATTAGCACACCACTTCCTTGTTTGGAAAGCCTGTAAAAAGGCTAACCTCCGATGGAAGAGGGCTCGTTATATGTTACTAGGTGATGATATCGTTATTGCTAACGATAGATTAGCTAGTGAGTATAAAAAGCTTCTGGCTGAGTGGGATATTGAAATTCAATATTCAAAGACACATGAATCACCACATGGTTTTGAATTTGCTAAGCAAATTCGACTCCATGGTGTTAATGTGTCTCCCTTCCCTTTAGCTGCTCTATATGAGCGAAGATGCGAGACTATTTCTAGTATTGCTATCATCGTTCAAGAG…	1059	ATGGTTGGTTCTCCCTATTATTATAAGGGTTACCCTGCCTTTTATAGGACAGGTAACCCAATGGGGATATACTCATCATTTAATTCTACATCATTAGCACACCACTTCCTTGTTTGGAAAGCCTGTAAAAAGGCTAACCTCCGATGGAAGAGGGCTCGTTATATGTTACTAGGTGATGATATCGTTATTGCTAACGATAGATTAGCTAGTGAGTATAAAAAGCTTCTGGCTGAGTGGGATATTGAAATTCAATATTCAAAGACACATGAATCACCACATGGTTTTGAATTTGCTAAGCAAATTCGACTCCATGGTGTTAATGTGTCTCCCTTCCCTTTAGCTGCTCTATATGAGCGAAGATGCGAGACTATTTCTAGTATTGCTATCATCGTTCAAGAG…	471	2
SRR7687320	NODE 22727	4	TTACTTCTTTGGTTGTTTTCAAAATCTCAGTTATGATCCGGGAAGCTCTCATACTTTGGACGATAAGTACGTCACGATGACGCACATAAAATCCTTCATCTGAGAGAGGTATGTCTACTTTTCCGATAAGGTCTCTCAACTTGTTAGGTTGGGTACCCATACCGTAATCGTAGAGGGAATCGTAGCTTTTGAGATAAATCTCTTCAGCTCTCCCATATACCTGTAGGAATGGGACCGATTCGATTAAATCGAAGCAGTCCATTCCACCGTCCCTTAGGGATGTTATATGACAGACCATTTCAGTAGCTAGGTCTCCCAAGCTACCTTTTGTTTTGTCACTAACAATCCTTTCCCTAGACTTTAGATAAAGCTGTTGTATAACTTGGACAGTTACCCATT…	ATGGTTGGTTCTCCCTATTATTATAAGGGTTACCCTGCCTTTTATAGGACAGGTAACCCAATGGGGATATACTCATCATTTAATTCTACATCATTAGCACACCACTTCCTTGTTTGGAAAGCCTGTAAAAAGGCTAACCTCCGATGGAAGAGGGCTCGTTATATGTTACTAGGTGATGATATCGTTATTGCTAACGATAGATTAGCTAGTGAGTATAAAAAGCTTCTGGCTGAGTGGGATATTGAAATTCAATATTCAAAGACACATGAATCACCACATGGTTTTGAATTTGCTAAGCAAATTCGACTCCATGGTGTTAATGTGTCTCCCTTCCCTTTAGCTGCTCTATATGAGCGAAGATGCGAGACTATTTCTAGTATTGCTATCATCGTTCAAGAG…	1041	ATGGTTGGTTCTCCCTATTATTATAAGGGTTACCCTGCCTTTTATAGGACAGGTAACCCAATGGGGATATACTCATCATTTAATTCTACATCATTAGCACACCACTTCCTTGTTTGGAAAGCCTGTAAAAAGGCTAACCTCCGATGGAAGAGGGCTCGTTATATGTTACTAGGTGATGATATCGTTATTGCTAACGATAGATTAGCTAGTGAGTATAAAAAGCTTCTGGCTGAGTGGGATATTGAAATTCAATATTCAAAGACACATGAATCACCACATGGTTTTGAATTTGCTAAGCAAATTCGACTCCATGGTGTTAATGTGTCTCCCTTCCCTTTAGCTGCTCTATATGAGCGAAGATGCGAGACTATTTCTAGTATTGCTATCATCGTTCAAGAG…	471	2
SRR7687320	NODE 27204	4	GGAAGTGGTGTGCTAATGATGTAGAATTAAATGATGAGTATATCCCCATAGGGTTACCTGTTTTATAAAAAGCAGGATAACCCTTGTAGAAATAGGGAGAACCAACCATTAATTCTTTTCATGCATCAGCATATTCTGAACCGAACCAAATAGATAAAATACGTTGGTTAATTACAATCGGGAATCTATCAGTAAAGGCCTTAAGGTCGATACTATGATAAGAGCTCCCAATAGAATTTTCCAATGTATAAAATAATTTGGTTTGATCTGACGTACAGTCTTGTCGAATCTTCGAGAGAACTTTAGAAAGATAATTATGCAAAGGTAGCAATGCTGCCTGGGTATAATAATCTCCTATAGCAACCTCTCGAATTTTTCCTTCTTTATCTTGAATCTTCG…	ATGAAATCTAAAGATAAACAAAGAAAGCGAAAGCTTCCCGAATTCATCCTTAGTTCGTTGAAGTGGCTCGCAAATACCCAAAATCTTGGGTATAAGGATACCACTCTTGTATTAGGGGTTGCAACTAAAATCCTTACAATTCTTAACACACGCGGTAAAACCGAATGTATCAAGTATTGTAAAGACCTCCGTTTAAAATTTGCTAAGGTCGTCCTTTCGGTCGACCCTGTGACTTTTAAACGAGGAGATCAGTCATGATTACCTAAGGCTTTAGCCCCTATTATCTCTCATATAGAAAACATCAGAAGTTACCCTTTTATAAGGCTAATCTTCTCTGCTCTCTATATTACGAGGATAATTAGGGTTGATAATGAGATATCTCTTTCAACTATTGAGAAA…	1137	ATGAAATCTAAAGATAAACAAAGAAAGCGAAAGCTTCCCGAATTCATCCTTAGTTCGTTGAAGTGGCTCGCAAATACCCAAAATCTTGGGTATAAGGATACCACTCTTGTATTAGGGGTTGCAACTAAAATCCTTACAATTCTTAACACACGCGGTAAAACCGAATGTATCAAGTATTGTAAAGACCTCCGTTTAAAATTTGCTAAGGTCGTCCTTTCGGTCGACCCTGTGACTTTTAAACGAGGAGATCAGTCATGA	258	2
SRR7687320	NODE 28487	4	TAAGCACTTACTTCTTTGGTTGTTTTCAAAATCTCAGTTATGATCCGGGAAGCTCTCATACTTTGGACAATAAGTACGTCACGATGACGCACATAGAATCCTTCGTCAGAGAGAGGTATATCTACTTTTCCGATAAGGTCTCTCAACTTATTAGGTTGGGTTCCCATACCGTAATCGTAGAGGGAGTCATAGCTTTTGAGATAAATCTCTTCAGCTCTCCCATATACCTGTAGGAATGGAACTGATTCGATTAAATCGAAACAATCCATCCCACCGTCCCTTAGGGATGTTATGTGACAAACCATTTCAGTAGCTAGGTCACCCAAGCTACCTTTTGTTTTGTCACTAACGATCCTTTCCCTAGACTTTAGATAAAGCTTTTGTATGACTTGGACAGTT…	ATGGTTGGTTCTCCCTATTATTATAAGGGTTATCCTGCCTTTTATAGGACGGGTAACCCAATGGGGATATACTCATCATTTAATTCTACATCATTAGCACACCATTTCCTTGTTTGGAAAGCCTGTAAAAAGGCTAACCTTCGATGGAAAAGGGCTCGTTATATGTTACTAGGTGATGATATCGTTATTGCTAACGATAGATTAGCTAGTGAGTATAAAAAGCTTCTGGCTGAGTGGGATATTGAAATTCAATATTCAAAGACACATGAATCACCACATGGTTTTGAATTTGCTAAGCAAATTCGACTCCATGGTGTTAATGTGTCTCCCTTCCCTTTAGCTGCTCTATATGAGCGAAGATGCGAGACTATTTCTAGTATTGCTATCATCGTTCAAGAG…	1047	ATGGTTGGTTCTCCCTATTATTATAAGGGTTATCCTGCCTTTTATAGGACGGGTAACCCAATGGGGATATACTCATCATTTAATTCTACATCATTAGCACACCATTTCCTTGTTTGGAAAGCCTGTAAAAAGGCTAACCTTCGATGGAAAAGGGCTCGTTATATGTTACTAGGTGATGATATCGTTATTGCTAACGATAGATTAGCTAGTGAGTATAAAAAGCTTCTGGCTGAGTGGGATATTGAAATTCAATATTCAAAGACACATGAATCACCACATGGTTTTGAATTTGCTAAGCAAATTCGACTCCATGGTGTTAATGTGTCTCCCTTCCCTTTAGCTGCTCTATATGAGCGAAGATGCGAGACTATTTCTAGTATTGCTATCATCGTTCAAGAG…	471	2
SRR7687320	NODE 30049	4	AGGAAATCTAGCCATGATTGGCTGAAGGTAGGTTTTCCTACCTGAAGAGATCCTATGGTCTGTTAAACATAGGTACCTTAGGGTGCCGAATGAACGACGCTCATGGGAACTGTATGTTAATCTCTAACTCATCAATTTTCATTGATGGGATAGACTTAATGTACCCAATCATAACGTTGGCTGCCCTCAGACACTCGTTTAATATGACGTCTCTATGACGCTCATAAAAGGCGGTATCTGAGAGAGGTATATCGACTTTACCAAACATCTTCTTGAACGCGATAGGGTCTTCCCCTATCATGTACACGGAGATGTCGGTATTAAGGCCAAGGAAAGTTTCCTCAGCCCGTCCATATATCTGCAAGAAAGGCACAGCTTCAATAAAATCGAAGCACCTCG…	ATGGGGTTTTATTCCTCTTGGGCTACCTTCACAATGTGTCACCACTTCTTTGTGTGAAAAGCTTGTAAACAAGCCAATCGCAATTGGAAGAGGTGTCCTTATATGCTACTTGGCGATGATATCGTTATTGCTAATGATACCGTAGCGGTAGCGTATAAGGAGCTACTCAAAGAGTGAGATATTCCTTACTCTGTAGAAAAGACCCATATTTCTCTATATGGGTTTGAATTTGCAAAGCAAATTCGTCTACATCGTGAGAATGTCTCACCTTTCCCTTTATCTGCTCTCTTTGATCGAAGATCTGAGACATTTACATGTCTTCAGATTATCGTCTCTGAGATATTGACTAAAGATTGGAAGGCCGATATTAGTACTTCACTAAGGACCTACTTTATGGAT…	1065	ATGGGGTTTTATTCCTCTTGGGCTACCTTCACAATGTGTCACCACTTCTTTGTGTGA	57	5
SRR7687320	NODE 32226	4	TTTCATGCATCAGCATATTCTGAACCGAACCAAACAGATAATATACGCTGGTTAATAACAATCGGGAACCTATCTGTAAAGGCCTTAAGGTCGATACTATGATAAGAGCTTCCAATTGAATTTTCCAATGTATAGAATAATTTGGTTTGATCTGATGTACAGTCTTGTCGAATCTTCGAAAGGACTCTAGAGAGATAGTTATGCAAAGGTAGCAATGCTGCCTGAGTATAATAATCTCCTATAGCGACCTCTCGAATTTTTCCTTCTTTATCCTGAATTTTTGCTAGTCTTCGAGAAACTAGATCACCCTTGCGGGTAGCTCGAGAATCGAAGAAAAGTGGAATTCGAAGATAAAGGGAGGAGAACCTACTCATAAGGTCAAATAACTTCTCTCCAGCG…	ATGAAATCTAAAGATAAACAAAGAAAGCGAAAGCTTCCCGAATTCATCCTTAGTTCGTTGAAGTGGCTCGCAAATACCCAAAATCTTGGGTATAAGGATACCACTCTTGTATTAGGGGTTGCAACTAAAATCCTTACAATTCTTGATACTCGCGGTAAAACCGAGTGTATAAAGTATTGTAAAGACCTACGTTTAAAATTTGCTAAGATCGTCCTTTCGGTCGATCCTGTGACTTTTAAACGAGGAGATCAGTCATGATTACCTAAGGCTTTAGTCCCTATTATCTCTCATATAGAGAACATCAGAAGTTACCCTTTTATAAGGCTAATCTTCTCTGCTCTTTATATTACGAGGATAATTAGGGTTGATAATGAAATATCTCTTTCAACTATTGAGAAA…	1020	ATGAAATCTAAAGATAAACAAAGAAAGCGAAAGCTTCCCGAATTCATCCTTAGTTCGTTGAAGTGGCTCGCAAATACCCAAAATCTTGGGTATAAGGATACCACTCTTGTATTAGGGGTTGCAACTAAAATCCTTACAATTCTTGATACTCGCGGTAAAACCGAGTGTATAAAGTATTGTAAAGACCTACGTTTAAAATTTGCTAAGATCGTCCTTTCGGTCGATCCTGTGACTTTTAAACGAGGAGATCAGTCATGA	258	2
SRR7687320	NODE 34525	4	TTTCATGCATCAGCATATTCTGAACCGAACCAAACAGATAATATACGCTGGTTAATAACAATCGGGAACCTATCTGTAAAGGCCTTAAGGTCGATACTATGATAAGAGCTTCCAATTGAATTTTCCAATGTATAGAATAATTTGGTTTGATCTGATGTACAGTCTTGTCGAATCTTCGAAAGGACTCTAGAGAGATAGTTATGCAAAGGTAGCAATGCTGCCTGAGTATAATAATCTCCTATAGCGACCTCTCGAATTTTCCCTTCTTTATCCTGAATTTTTGCTAATCTTCGAGAAACTAGATCACCCTTGCGGGTAGTTCGAGAATCGAAGAAAAGTGGAATTCGAAGATAAAGGGAAGAAAACCTACCCATAAGGTCAATTAACTTTTCACGAGCA…	ATGAAATCTAAAGATAAACAAAGAAAGCGAAAGCTTCCCGAATTCATCCTTAGTTCGTTGAAGTGGCTCGCATGTACCCAAAATCTTGGGTATAAGGATACCACTCTTGTATTAGGGGTTGCAACTAAAATCCTTACAGTTCTCAATACTCGCGGAAAATCCGAGTGTATTAAGTATTGTAAAGACCTCCGCTTAAAATTTACTAAGATCGTTCTTTCGATCGATCCTGTGACTTTTAAACGAGGAGATCAGTTATGATTACCTAAGACTTTAATCCCTATTATCTCTCATATAGAGAACTTAAGGAGTTACCCTTTTATAAGGCTAATCTTCTCTGCTCTTTATATTACGAGGATAATTAGGGTTGATAATGAAATATCCCTTTCAACTATTGAGAAA…	1020	ATGAAATCTAAAGATAAACAAAGAAAGCGAAAGCTTCCCGAATTCATCCTTAGTTCGTTGAAGTGGCTCGCATGTACCCAAAATCTTGGGTATAAGGATACCACTCTTGTATTAGGGGTTGCAACTAAAATCCTTACAGTTCTCAATACTCGCGGAAAATCCGAGTGTATTAAGTATTGTAAAGACCTCCGCTTAAAATTTACTAAGATCGTTCTTTCGATCGATCCTGTGACTTTTAAACGAGGAGATCAGTTATGA	258	3
SRR7687320	NODE 36378	4	GTCGTACTTACATTTAGTGGCATAATGCCCCTTATTGTAATAACGATAAGTATCGATATTTGGCACGTTTGCCATTTCTCGGTACTCACCATTCATCCAAGAGTTGTAGATACTGTACTCATCTTCCGTCTCTGGAAGATACTCCATTAGTTGATCGCTAAGCGCGAACACTAACGGATGGTTCGGTTCTACAGGCACCTGACAGACTTTCTTTGGAGCATCGGGTTTGTTGATCCCGATGGTTGTAGTCCAAAAGACGTAGTTTCTCGCGATAGCGAGTCTACTCTTAAGGTCACTCTCCTCGAAGCCGAGCAATTGCTCGGCTCAGCTGCCCGGTTTAACCTCCAACAATGGAGGCATTCCGAGAACTGGTTCGGGAAGAGACAACATGTCTGCTAC…	ATGACAGCTTTCACCGACCGCTTCCCGATTAAACTCGAGGAAGTGGTGGTGGAAACTGCATACGGCACTACTATAAGTAGGTTATGGCGACAGATTATCTCAGAAAGGACTTTCTATCATCCGAAAGGTGATGTAAAGTACTCCTGTGGTAACCCCATGGGTGTGTTAAGCTCATGGCCTGTATCGACGCTAACGCACCATTGCGTAAAGCTATGGTGTGCATATAAAGTAGGTGTACAAAAGTACAAATACCTTATACTTGGCGACGATACCATCGATACATCTCGTGGTGTATACGATAAGTACATTGAAACAATCAATGCACTCGGTGTCGCTGTGTCTCACGCTAAGTGCACGCAGAGTGAATCCGGTAATACCGAGTTCGCTAAGCGTCTCTTT…	969	ATGACAGCTTTCACCGACCGCTTCCCGATTAAACTCGAGGAAGTGGTGGTGGAAACTGCATACGGCACTACTATAAGTAGGTTATGGCGACAGATTATCTCAGAAAGGACTTTCTATCATCCGAAAGGTGATGTAAAGTACTCCTGTGGTAACCCCATGGGTGTGTTAAGCTCATGGCCTGTATCGACGCTAACGCACCATTGCGTAAAGCTATGGTGTGCATATAAAGTAGGTGTACAAAAGTACAAATACCTTATACTTGGCGACGATACCATCGATACATCTCGTGGTGTATACGATAAGTACATTGAAACAATCAATGCACTCGGTGTCGCTGTGTCTCACGCTAAGTGCACGCAGAGTGAATCCGGTAATACCGAGTTCGCTAAGCGTCTCTTT…	645	1
SRR7687320	NODE 37702	5	GGATTACAGACAAGATCCTTACAGTCTTGAAGACCCGTGCTAAACACGAGGCGATCAAGTACTGTAAAGGCCTAAGATTGCGATTCCTTGATCTCATTTTATCAATGGATGAAGGTTTCAATCTAAGGGTTCCTAAATCAGTTCCTAAAGTCCTTAGACCTATAAAGAAGTATTTAGAGGGGAATATAAATTACCCTTTTGTAAGGCTAATTAATTCATGCCTCTATCTTACTCGCTTTATTAGGTTGGAACCAACTCCAAATCACTCTACGATAGAAGCAAGGCCCGGTTATACCGGAGACCCCCGACATCTAAGAGATGAAATGAAGTTGTTCCTTAAGGACCTAGGCGTAAATACGAAAATGGGACTCGGGAGAGTGCCTAAGGCTTTACGCTTTA…	ATTACAGACAAGATCCTTACAGTCTTGAAGACCCGTGCTAAACACGAGGCGATCAAGTACTGTAAAGGCCTAAGATTGCGATTCCTTGATCTCATTTTATCAATGGATGAAGGTTTCAATCTAAGGGTTCCTAAATCAGTTCCTAAAGTCCTTAGACCTATAAAGAAGTATTTAGAGGGGAATATAAATTACCCTTTTGTAAGGCTAATTAATTCATGCCTCTATCTTACTCGCTTTATTAGGTTGGAACCAACTCCAAATCACTCTACGATAGAAGCAAGGCCCGGTTATACCGGAGACCCCCGACATCTAAGAGATGAAATGAAGTTGTTCCTTAAGGACCTAGGCGTAAATACGAAAATGGGACTCGGGAGAGTGCCTAAGGCTTTACGCTTTAAA…	966	ATTACAGACAAGATCCTTACAGTCTTGAAGACCCGTGCTAAACACGAGGCGATCAAGTACTGTAAAGGCCTAAGATTGCGATTCCTTGATCTCATTTTATCAATGGATGAAGGTTTCAATCTAAGGGTTCCTAAATCAGTTCCTAAAGTCCTTAGACCTATAAAGAAGTATTTAGAGGGGAATATAAATTACCCTTTTGTAAGGCTAATTAATTCATGCCTCTATCTTACTCGCTTTATTAGGTTGGAACCAACTCCAAATCACTCTACGATAGAAGCAAGGCCCGGTTATACCGGAGACCCCCGACATCTAAGAGATGAAATGAAGTTGTTCCTTAAGGACCTAGGCGTAAATACGAAAATGGGACTCGGGAGAGTGCCTAAGGCTTTACGCTTTAAA…	876	3
SRR7687320	NODE 38454	5	GCTTTTTATACTCACTAGCTAATCTATCGTTAGCAATAACGATATCATCACCTAGTAACATATAACGAGCCCTCTTCCATCGGAGGTTAGCCTTTTTACAGGCTTTCCAAACGAGAAAGTGGTGTGCTAATGATGTAGAATTAAAGGATGAGTATATCCCCATAGGGTTACCTGTCTTATAAAAGGCAGGGTAACCCTTATAATAATAGGGAGAACCAACCATTAATTCTTTTCATGCATCAGCATATTCTGAACCGAACCAAATAGATAATATACGTTGATTAATTACAATTGGAAACCTATCAGTAAAGGCCTTTAGGTCAATACTATGATAAGAGCTTCCAATGGAATTCTCTAATGTATAAAATAATTTGGTTTGATCTGATGTACAGTCTTGAT…	ATCATTTCTCATATAGAAAACTTTAGAAGTTACCCTTTTATAAGGCTAATCTTCTCTGCTCTCTATATAACGAGAATAATCAGGATTGATAATGAGATATCTCTTTCAACTATTGAGAAAGAGCCCGGTTTCACCGGTAATCCCTCATCATTAGATGAAGATATATTTCATTTTCTTAAAGAATTAGGAGTGAATACTACTACCATTGGGAAAGTCCCTAAAGCTTTACGCTTTAAGGAATTTCATATGAGTTCTAAGAGTGGTCCTAACGGACATGCTCTTTGAACCTCATATATGGACATAATGTCTCTTACTCCTAAACAGTGGGATGCTATTAAAGCTACCGCTGGTGAGAAGTTAGTTGACCTTATGAGTAGGTTTTCTTCCCTTTATCTTAGA…	972	ATCATTTCTCATATAGAAAACTTTAGAAGTTACCCTTTTATAAGGCTAATCTTCTCTGCTCTCTATATAACGAGAATAATCAGGATTGATAATGAGATATCTCTTTCAACTATTGAGAAAGAGCCCGGTTTCACCGGTAATCCCTCATCATTAGATGAAGATATATTTCATTTTCTTAAAGAATTAGGAGTGAATACTACTACCATTGGGAAAGTCCCTAAAGCTTTACGCTTTAAGGAATTTCATATGAGTTCTAAGAGTGGTCCTAACGGACATGCTCTTTGA	285	2
SRR7687320	NODE 38817	5	GATATACTCATCCTTTAATTCTACATCATTAGCACACCATTTCCTTGTTTGGAAAGCCTGTAAAAAGGCTAACCTACGATGGAAACGGGCTCGTTATATGTTACTAGGTGATGATATCGTTATCGCTAACGATAGATTAGCTAGTGAATATAAAAAGCTTCTGGCTGAGTGGGATATTGAAATTCAATATTCGAAGACACATGAATCACCTTATGGTTTTGAATTTGCTAAACAAATTCGACTCCATGGTATTAATGTATCTCCCTTCCCTTTAGCTGCTCTATATGAGCGAAGATGCGAGACTATTTCTAGTATTGCTATCATCGTTCAAGAGTTTGACTATAAGTGTTGGAACACTGATTTGATGTCTGACTTAGGGAATTACTTAGTTAAAGTATT…	ATATACTCATCCTTTAATTCTACATCATTAGCACACCATTTCCTTGTTTGGAAAGCCTGTAAAAAGGCTAACCTACGATGGAAACGGGCTCGTTATATGTTACTAGGTGATGATATCGTTATCGCTAACGATAGATTAGCTAGTGAATATAAAAAGCTTCTGGCTGAGTGGGATATTGAAATTCAATATTCGAAGACACATGAATCACCTTATGGTTTTGAATTTGCTAAACAAATTCGACTCCATGGTATTAATGTATCTCCCTTCCCTTTAGCTGCTCTATATGAGCGAAGATGCGAGACTATTTCTAGTATTGCTATCATCGTTCAAGAGTTTGACTATAAGTGTTGGAACACTGATTTGATGTCTGACTTAGGGAATTACTTAGTTAAAGTATTA…	981	ATATACTCATCCTTTAATTCTACATCATTAGCACACCATTTCCTTGTTTGGAAAGCCTGTAAAAAGGCTAACCTACGATGGAAACGGGCTCGTTATATGTTACTAGGTGATGATATCGTTATCGCTAACGATAGATTAGCTAGTGAATATAAAAAGCTTCTGGCTGAGTGGGATATTGAAATTCAATATTCGAAGACACATGAATCACCTTATGGTTTTGAATTTGCTAAACAAATTCGACTCCATGGTATTAATGTATCTCCCTTCCCTTTAGCTGCTCTATATGAGCGAAGATGCGAGACTATTTCTAGTATTGCTATCATCGTTCAAGAGTTTGACTATAAGTGTTGGAACACTGATTTGATGTCTGACTTAGGGAATTACTTAGTTAAAGTATTA…	405	2
SRR7687320	NODE 8991	4	ACGCTCTTCCGATCTCACAATCCAAGGATCATAGTAATTGGGGGTAACCCCCAGGCACTAATGACTAGGTTTTGATATAAGTACTTCAAGGAAGCTCAAATTTAAGCTTGCCATTATAAGCACTTACTTCTTTGGTTGTTTTCAAAATCTCAGTTATGATCCGGGAAGCTCTCATACTTTGGACAATTAGTACGTCGCGATGACGCACATAAAATCCTTCGTCTGAGAGAGGTATATCTACTTTTCCGATAAGGTCTCTTAACTTATTAGGTTGAGATCCCATACCGTAATCGTAGAGGGAGTCATAGCTTTTGAGATAAATCTCTTCAGCTCTCCCATATACCTGTAAGAATGGAACTGATTCGATTAAATCGAAGCAATCCATTCCACCGTCCCTTA…	ATGAAATCTAAAGATAAACAAAGAAAGCGAAAGCTTCCCGAATTCATCCTTAGTTCGTTGAAGTGGCTCGCAAATACCCAAAATCTTGGGTATAAGGATACCACTCTTGTATTAGGGGTTGCAACTAAAATCCTTACAATTCTTAACACACGCGGTAAAACCGAATGTATCAAGTATTGTAAAGACCTCCGTTTAAAATTTGCTAAGGTCGTCCTTTCGGTCGATCCTGTGACTTTTAAACGAGGAGATCAGTCATGATTACCTAAGACTTTAGTCCCTATTATTTCTCATATAGAGAGTTTTAGAAGTTACCCTTTTATAAGGCTAATCTTCTCTGCTCTTTATATTACGAGAATAATCAGGGTTGATAATGAAATATCTCTAGCAACTATTGAGAAA…	2130	ATGAAATCTAAAGATAAACAAAGAAAGCGAAAGCTTCCCGAATTCATCCTTAGTTCGTTGAAGTGGCTCGCAAATACCCAAAATCTTGGGTATAAGGATACCACTCTTGTATTAGGGGTTGCAACTAAAATCCTTACAATTCTTAACACACGCGGTAAAACCGAATGTATCAAGTATTGTAAAGACCTCCGTTTAAAATTTGCTAAGGTCGTCCTTTCGGTCGATCCTGTGACTTTTAAACGAGGAGATCAGTCATGA	258	5
SRR7687320	NODE 9006	4	GCCTTACGGCGTAGTATACCTTTCGGTATAATCCTTCCAGGTTTACCTGCCTGGATGGTTCCTCAACTTATAGGTAGACCCATAATTCAATGAAATCTAAAGATAAACAAAGAAAGCGAAAGCTTCCCGAATTCATCCTTAGTTCGTTGAAGTGGCTCGCAAATACCCAAAATCTTGGGTATAAGGATACCACTCTTGTATTAGGGGTTGCAACTAAAATCCTTACAATTCTTAACACACGCGGTAAAACCGAATGTATCAAGTATTGTAAAGACCTCCGTTTAAAATTTGCTAAGGTCGTCCTTTCGGTCGATCCTGTGACTTTTAAACGAGGAGATCAGTCATGATTACCTAAGACTTTAGTCCCTATTATTTCTCATATAGAGAGTTTTAGAAGTT…	ATGAAATCTAAAGATAAACAAAGAAAGCGAAAGCTTCCCGAATTCATCCTTAGTTCGTTGAAGTGGCTCGCAAATACCCAAAATCTTGGGTATAAGGATACCACTCTTGTATTAGGGGTTGCAACTAAAATCCTTACAATTCTTAACACACGCGGTAAAACCGAATGTATCAAGTATTGTAAAGACCTCCGTTTAAAATTTGCTAAGGTCGTCCTTTCGGTCGATCCTGTGACTTTTAAACGAGGAGATCAGTCATGATTACCTAAGACTTTAGTCCCTATTATTTCTCATATAGAGAGTTTTAGAAGTTACCCTTTTATAAGGCTAATCTTCTCTGCTCTTTATATTACGAGAATAATCAGGGTTGATAATGAAATATCTCTAGCAACTATTGAGAAA…	2130	ATGAAATCTAAAGATAAACAAAGAAAGCGAAAGCTTCCCGAATTCATCCTTAGTTCGTTGAAGTGGCTCGCAAATACCCAAAATCTTGGGTATAAGGATACCACTCTTGTATTAGGGGTTGCAACTAAAATCCTTACAATTCTTAACACACGCGGTAAAACCGAATGTATCAAGTATTGTAAAGACCTCCGTTTAAAATTTGCTAAGGTCGTCCTTTCGGTCGATCCTGTGACTTTTAAACGAGGAGATCAGTCATGA	258	5
SRR7687320	NODE 9224	4	GGCAAATCTAGCACCAATCCCCCTTGCGGTTTTATGATGCTCGGGCACTACCAGCCCGGTGGCTCTTGTATTTACGTTCTAGAGCTTCGGCCCAAGGTAACCTAAACTTTAGTTTACCATTGTAGGCGTCAACTTCGGTTGTCTTCTTCAAAAGGCCAGTTATAATCCGAGAGGCTCTCATACTTTGGACAATAAGTACGTCACGATGACGTATATAGAATCCTTCGTCTGAGAGAGGTATATCTACTTTTCCAAGGAGGTCCCTTAGCTGGTAAGGCTGAGTTCCCATCCCGTAATCGTAGAGTTCGTCGTAGCTTTTGAGAAATATCTCTTCAGCTCTGCCGTATACCTGGAGGAACGGGACTGACTCGATTAAATCGAAGCAGTCCGCTCCACCGT…	ATGATAATGAAGATAAATAACAAAAAGCGAAAGCTTAATGAGTTTATTCTCCTTACCATTAAGTGGCTCGCAGGTAGCATGAACTTAAGCTACAAGGAGACCTCTTATATTTTACGTGTCACCAACAAAATCCTTAATGTACTTGAAACCCGAGGTAAAACCGAAGGAATTAAATACTGTAAGGACCTAAGGTTAAAATTTACGAAGGTCATACTTAGTATGGACCCAGTGAACTTCAACCGAGGGGACCAGTTATGGTTACCTAAGGTCTTAGTAGGACCGATCAAGTATATACAAGAGAGCAAGAGTTACCCTTTTATTAGGCTAATCTTTTCCTCTTTATATATAACCCGATCTATCCGGTTAGATAATGAGATTTCTATCGAAACTATTGAGAAA…	2169	ATGATAATGAAGATAAATAACAAAAAGCGAAAGCTTAATGAGTTTATTCTCCTTACCATTAAGTGGCTCGCAGGTAGCATGAACTTAAGCTACAAGGAGACCTCTTATATTTTACGTGTCACCAACAAAATCCTTAATGTACTTGAAACCCGAGGTAAAACCGAAGGAATTAAATACTGTAAGGACCTAAGGTTAAAATTTACGAAGGTCATACTTAGTATGGACCCAGTGAACTTCAACCGAGGGGACCAGTTATGGTTACCTAAGGTCTTAGTAGGACCGATCAAGTATATACAAGAGAGCAAGAGTTACCCTTTTATTAGGCTAATCTTTTCCTCTTTATATATAACCCGATCTATCCGGTTAGATAATGAGATTTCTATCGAAACTATTGAGAAA…	993	2
SRR7687320	NODE 9945	4	TAAGCACTTACTTCTTTGGTTGTTTTCAAAATCTCAGTTATGATCCGGGAAGCTCTCATACTTTGGACAATAAGTACGTCACGATGACGCACATAGAATCCTTCGTCAGAGAGAGGTATATCTACTTTTCCGATAAGGTCTCTCAACTTATTAGGTTGGGTTCCCATACCGTAATCGTAGAGGGAGTCATAGCTTTTGAGATAAATCTCTTCAGCTCTCCCATATACCTGTAGGAATGGAACTGATTCGATTAAATCGAAACAATCCATCCCACCGTCCCTTAGGGATGTTATGTGACAAACCATTTCAGTAGCTAGGTCACCCAAGCTACCTTTTGTTTTGTCACTAACGATCCTTTCCCTAGACTTTAGATAAAGCTTTTGTATGACTTGGACAGTT…	ATGAAATCTAAAGATAAACAAAGAAAGCGAAAGCTTCCCGAATTCATCCTTAGTTCGTTGAAGTGGCTCGCAAATACCCAAAATCTTGGGTATAAGGATACCACTCTTGTATTAGGGGTTGCAACTAAAATCCTTACAATTCTTGATACTCGCGGTAAAACCGAGTGTATAAAGTATTGTAAAGACCTACGTTTAAAATTTGCTAAGATCGTCCTTTCGGTCGATCCTGTGACTTTTAAACGAGGAGATCAGTCATGATTACCTAAGGCTTTAGTCCCTATTATCTCTCATATAGAGAACATCAGAAGTTACCCTTTTATAAGGCTAATCTTCTCTGCTCTTTATATTACGAGGATAATTAGGGTTGATAATGAAATATCTCTTTCAACTATTGAGAAA…	2076	ATGAAATCTAAAGATAAACAAAGAAAGCGAAAGCTTCCCGAATTCATCCTTAGTTCGTTGAAGTGGCTCGCAAATACCCAAAATCTTGGGTATAAGGATACCACTCTTGTATTAGGGGTTGCAACTAAAATCCTTACAATTCTTGATACTCGCGGTAAAACCGAGTGTATAAAGTATTGTAAAGACCTACGTTTAAAATTTGCTAAGATCGTCCTTTCGGTCGATCCTGTGACTTTTAAACGAGGAGATCAGTCATGA	258	6
SRR7687320	NODE 9947	4	TAAGCACTTACTTCTTTGGTTGTTTTCAAAATCTCAGTTATGATCCGGGAAGCTCTCATACTTTGGACAATAAGTACGTCACGATGACGCACATAGAATCCTTCGTCAGAGAGAGGTATATCTACTTTTCCGATAAGGTCTCTCAACTTATTAGGTTGGGTTCCCATACCGTAATCGTAGAGGGAGTCATAGCTTTTGAGATAAATCTCTTCAGCTCTCCCATATACCTGTAGGAATGGAACTGATTCGATTAAATCGAAACAATCCATCCCACCGTCCCTTAGGGATGTTATGTGACAAACCATTTCAGTAGCTAGGTCACCCAAGCTACCTTTTGTTTTGTCACTAACGATCCTTTCCCTAGACTTTAGATAAAGCTTTTGTATGACTTGGACAGTT…	ATGAAATCTAAAGATAAACAAAGAAAGCGAAAGCTTCCCGAATTCATCCTTAGTTCGTTGAAGTGGCTCGCAAATACCCAAAATCTTGGGTATAAGGATACCACTCTTGTATTAGGGGTTGCAACTAAAATCCTTACAATTCTTGATACTCGCGGTAAAACCGAGTGTATAAAGTATTGTAAAGACCTACGTTTAAAATTTGCTAAGATCGTCCTTTCGGTCGACCCTGTGACTTTTAAACGAGGAGATCAGTCATGATTACCTAAGACTTTAGCCCCTATTATCTCTCATATAGAAAACATTAGAAGTTACCCTTTTATAAGGCTAATCTTCTCTGCTCTCTATATTACGAGGATAATTAGGGTTGATAATGAGATATCTCTTTCAACTATTGAGAAA…	2076	ATGAAATCTAAAGATAAACAAAGAAAGCGAAAGCTTCCCGAATTCATCCTTAGTTCGTTGAAGTGGCTCGCAAATACCCAAAATCTTGGGTATAAGGATACCACTCTTGTATTAGGGGTTGCAACTAAAATCCTTACAATTCTTGATACTCGCGGTAAAACCGAGTGTATAAAGTATTGTAAAGACCTACGTTTAAAATTTGCTAAGATCGTCCTTTCGGTCGACCCTGTGACTTTTAAACGAGGAGATCAGTCATGA	258	4
SRR8297843	NODE 17189	4	TAATAAATCCTTCAGATTCAAGTATTTCTAAGTATCTGATTCAACCGTTAACGCTAGCATTTGCTTGTTTTAACATGTTGTAACCGAAACCTGAAATATTCAGTCCATTGAAGAAGAGTCTATTTGCAAATTCTCCACTGTTGTTTCCAACTATGGACTTTGACAAATTTATCTTAACTCCAATATCTGACATGAATTGTTGGTATTTATTAGCCACTTTCGGATCTCAGATACCTATATCATCACCGAGTAGAGAATATTTGTTAAAATAAGCTACTTTATTGTAGGCCTTATAATAACAGTATTGTACTACAAAATGATGAGTTAACGCGAACATTGCTCATGAAGAGAAGGCACCTAATGGCTGTCCTACCTTTCAGTTATAAGGTTTATCCTTAT…	ATGAACATTTCATTTATGACGAACATTCAAGCTTTAGCTTTTCATGTCAGACATAACGAAACATCAACGTCAGATCATGATTATAACACAATCTTAACATGAACTTACTTATTTATTGAAGATTTTTATAAAAGACTTGACAAAAATGGAAAGAAATGAACCTTGAAAAGGTACAAATCAATCTATAGTTGAACAAAGAATTTTATCTTTAATCCAAATAATAAGGACAATTCAATATTAGATCCCTTCATTCAAACAACGAAACAAGGCGTACCTAAGGAAATTAGTATGATTTCTCATCTAATCTACGGAGGTTCACCATGAATCAGAGTTATAATGACAGTATTACGTTTATTTGAATCAATAAAACTTGAAGTTTTATTTGATCCAAGTTCTATC…	1452	ATGAACATTTCATTTATGACGAACATTCAAGCTTTAGCTTTTCATGTCAGACATAACGAAACATCAACGTCAGATCATGATTATAACACAATCTTAACATGA	102	11
SRR8297843	NODE 6215	4	CCCGAGAGGGAGTCAGCGTTAGCTACCACATTACTGTGGCCAGGAATATTCCCCTCCTATTTCAGCATCTTTCATAAACTTCATCAATTTATCGAAAGATCGTGAGTGTACACTATTCTTAATTGTTGACTTTAACTCATTTAGATTTGTATCAGTATAGAAGTTATCTAGTTTCGTACTTGGAATATATTCTAATTCTGTATATGAGGATAACTCCAAAATATACGATGAATCGAAATATCCTTTATGTACTATTTCACTGAAAGACTCGATCTTATCAAATAAGAGTTCTAATCTCCCGTTCTGATAACGTACGATAGGATGGCTTATTAATTCGTCATTGATGAATTTGACGTCCAAGTAGTCTGCTTTTACTACTACACCCTGACACTTAGATAT…	ATGAACATTTCATTTATGACGAACATTCAAGCTTTAGCTTTTCATGTCAGACATAACGAAACATCAACGTCAGATCATGATTATAACACAATCTTAACATGAACTTACTTATTTATTGAAGATTTTTATAAAAGACTTGACAAAAATGGAAAGAAATGAACCTTAAACAGGTACAAATCAATCTATAGTTGAACAAAGAATTTTATCTTTAATCCAAATAATAAGGATAATTCAAAATTAGATCCCTTCATTCAAACAACGAAACAAGGCGTTCCAAAGGAAATTAGTATGATTTCTCATCTAATTTACGGAGGTTCACCATGAATCAGAGTTATAATGACAGTATTACGTTTATTTGAATCTATAAAACTAGAAGTTTTATTTGATCCAAGTTCTATC…	2085	ATGAACATTTCATTTATGACGAACATTCAAGCTTTAGCTTTTCATGTCAGACATAACGAAACATCAACGTCAGATCATGATTATAACACAATCTTAACATGA	102	12
SRR8297843	NODE 6216	4	CCCGGCCTCATACGAGGAAGGGTCGACATCCAGTTATAAATCCAATGATTAATATCTAAGGGCACCAAATTATCAATTTGGGAGAGCAATAACCTGATACTAAACGATGAACATTTCATTTATGACGAACATTCAAGCTTTAGCTTTTCATGTCAGACATAACGAAACATCAACGTCAGATCATGATTATAACACAATCTTAACATGAACATATCTATTTATTGAAGATTTTTATAAAAGACTTGACAAAAATGGAAAGAAATGAACCTTACAAAGGTACAAATCAATCTATAGTTGAACAAAGAATTTTATCTTTAATCCAAATAATAAAGATAGTTCGACATTAGATCCCTTCATTCAAACAACGAAACAGGGCGTGCCAAAGGAAATTAGTATGAT…	ATGAACATTTCATTTATGACGAACATTCAAGCTTTAGCTTTTCATGTCAGACATAACGAAACATCAACGTCAGATCATGATTATAACACAATCTTAACATGAACATATCTATTTATTGAAGATTTTTATAAAAGACTTGACAAAAATGGAAAGAAATGAACCTTACAAAGGTACAAATCAATCTATAGTTGAACAAAGAATTTTATCTTTAATCCAAATAATAAAGATAGTTCGACATTAGATCCCTTCATTCAAACAACGAAACAGGGCGTGCCAAAGGAAATTAGTATGATTTCTCATCTAATTTACGGAGGTTCACCATGGATCAGAGTTATAATGACAGTATTACGTTTATTTGAATCTATAAAACTAGAAGTTTTATTTGATCCAAGTTCTATC…	2085	ATGAACATTTCATTTATGACGAACATTCAAGCTTTAGCTTTTCATGTCAGACATAACGAAACATCAACGTCAGATCATGATTATAACACAATCTTAACATGA	102	11
SRR8361607	NODE 17294	4	CTTTAGCTTTTCATGTCAGACATAACGAAACATCAACGTCAGATCATGATTATAACACAATCTTAACATGAACATATCTATTTATTGAAGATTTTTATAAAAGACTTGACAAAAATGGAAAGAAATGGACCTTACAAAGGTACAAATCAATCTATAGTTGAACAAAGAATTTTATCTTTAATCCAAATAATAAAGATAGTTCGACATTAGATCCCTTCATTCAAACAACGAAACAGGGCGTGCCAAAGGAAATTAGTATGATTTCTCATCTAATTTACGGAGGTTCACCATGGATCAGAGTTATAATGACAGTATTACGTTTATTTGAATCTATAAAACTAGAAGTTTTATTTGATCCAAGTTCTATCATATCAGAATATGATGGTAAACCATTAGATT…	ATGATTTCTCATCTAATTTACGGAGGTTCACCATGGATCAGAGTTATAATGACAGTATTACGTTTATTTGAATCTATAAAACTAGAAGTTTTATTTGATCCAAGTTCTATCATATCAGAATATGATGGTAAACCATTAGATTCTATATGTAGTGACTTTTATTTATTTTGTCAGTTATGACTTAATAAATATGGTAAACGAATAAGAGATATTATGGACTTATCCAAGTTAAGATCTACGGAAATGAGTTTTCGTTTGAAAAGTGGTCCAATGGGTCCATCGATTCTAACCTCTCATCTAGATGCATTAAGTTTAAGAAAAGACCAAACATTTTATTATTTCGCAGCTTACTGCGTGAAAACAGCCTCGTCTGGAATAATAAGATGATTTGACTTATGC…	1134	ATGATTTCTCATCTAATTTACGGAGGTTCACCATGGATCAGAGTTATAATGACAGTATTACGTTTATTTGAATCTATAAAACTAGAAGTTTTATTTGATCCAAGTTCTATCATATCAGAATATGATGGTAAACCATTAGATTCTATATGTAGTGACTTTTATTTATTTTGTCAGTTATGA	180	8
SRR8361607	NODE 20788	4	AATGAGACTTTGCCATTCTAACACTGATTTACTCTGTCATCACTTGGATTGACCTAAGTCGGGCGTAAGCACGATACGGAAAATCTCAGCGATACCAGATTCTGAAGGAAAGACTCGAGTTGTGGCAATAGGTGACTATTGATCACAAACTTGTCTTCTTCCTCTGCATGAGTGAATGTACTCTATGCTGTCGAAGATCCCTCAAGACAAAACCTATAAACAAGGTGATGAATTGCGGAGGTTACCTTCAGATGGGTCAGTGACATTCTTTTGTTTTGATCTATCAGCAGCAACTGATCGGTTCCCTATATCTTTGATATATGGTCTCGTTGAGAAGCTTATTGGTAGATTCAGGGCAAAAGCATGGTATGATATAATGGTCGGTTATCCCTTCAAGTT…	ATGAGACTTTGCCATTCTAACACTGATTTACTCTGTCATCACTTGGATTGACCTAAGTCGGGCGTAAGCACGATACGGAAAATCTCAGCGATACCAGATTCTGAAGGAAAGACTCGAGTTGTGGCAATAGGTGACTATTGATCACAAACTTGTCTTCTTCCTCTGCATGAGTGAATGTACTCTATGCTGTCGAAGATCCCTCAAGACAAAACCTATAAACAAGGTGATGAATTGCGGAGGTTACCTTCAGATGGGTCAGTGACATTCTTTTGTTTTGATCTATCAGCAGCAACTGATCGGTTCCCTATATCTTTGATATATGGTCTCGTTGAGAAGCTTATTGGTAGATTCAGGGCAAAAGCATGGTATGATATAATGGTCGGTTATCCCTTCAAGTTT…	1152	ATGAGACTTTGCCATTCTAACACTGATTTACTCTGTCATCACTTGGATTGA	51	5
SRR8361607	NODE 30555	4	GGATTCTTTCAAATAGCTGTTTGTCCCTGATGTTATCATCACACATTAGCATTGAAAATTCCCTTTGCTCTGCTTGAGAGCTCCGGTTCAGATAAATGACTAATAGCAATCAGTCAATCTGGTTGACGTCATTACCATCTAACTCGAGGGCCTTAAATTTGAGGTTACCTGATTCTTCGCGGATAGAGAATTTTCTCTTTTCCATGTCGAATAGCGCCCAATGAGGCACGTCGACTGAAGTCATCTTATTGTAGATGAACTCAGGTACTTGTCAATCTTCTATTGAAGTATAGTACCACATCAGTAGTGCGGCAGTGAAACTCCTATCAGGAGTGCTCAGTTTGGTTAACTGAGCAGGAGCAGATATTTCTTCGGACGGAATGTACCTATTGATATGTT…	ATGAGATGTTTAAAAGGGATAGATCCCGATTATACTCATAAACAGCACACTCTCGACATGATCAAATTAAAAGATCATGAAGAACCAGTGTCCGTTGATTTAACGGCGGCAACTGATAGAATTCCCTCTTTGGTAACTGCGAACATCTTAGGAGAATATTTTGCTGATCAAGCTTTTGCTGACAGTTGATATCAACTTATGACGCAGTTCAAATTCCGATATTACGATATGGAATTACGAGGACAAAACGAATTGTCTTACAGCACAGGGCAACCTATGGGACTTTACAGTTCCTGACCTGCCATGGCTTTAACAAACCATGTCATTGTCCGCCTAGCTGCTGCTAGACTCGGTTTCGAAAGATACGATCGTTACCAAATTATTGGTGACGACATAGTC…	996	ATGAGATGTTTAAAAGGGATAGATCCCGATTATACTCATAAACAGCACACTCTCGACATGATCAAATTAAAAGATCATGAAGAACCAGTGTCCGTTGATTTAACGGCGGCAACTGATAGAATTCCCTCTTTGGTAACTGCGAACATCTTAGGAGAATATTTTGCTGATCAAGCTTTTGCTGACAGTTGA	189	5
SRR8361607	NODE 4135	4	GGCCCTTTAAGGGCCACGACCTCCGGGTGATACACTATGTATGTACCTATGGTCTAAGTAACTCATCTTGAGCTACTTGAAAGCCTAGTTCAAACAACTCAAAGTTGTTTAACTTTACAGGTTTATGAAGAGGAATGTTGCAATCACCGTTAGCTAAAGCTAACTGCGCCTGCAATACATCGTACTTACACTTTGTGGCATAATGCCCCTTGTTGTAATAACGGTACGTATCGATATTTGGCACATTTGCCATTTTTCGATAATCTCCTCGCATCCATCCGTTGTAGATACTAAACTCATCTTCCGTTTCCGGTAGATAATCCATTAATTGCTCGCTAAGTGCGAACACTAGTGGGTGGTTTGGTTCTACAGTCACCTGGTCGACTTTCTTTGGAGTAT…	ATGGTTGCTGCTGCTCCATGGTGGCGAATGTTTCGACCTCGGACCTGCATGCACCCAAGTCTCTGAATACTCTTCAGTATGCTGCGCTCGTGGCTTCAGCGGGTGCTTAGCAGCCGAGAGCACAGCCCTCGAGCACGCTACGATTGGCACGTACAGGTGCTTAGCAGCTGGAGCAGTTTGTGTCGCGAAGTCCAGTGTCACTTGAAGCTTGGTCGCAGGCAGCTTGAAGGGCCTACCGCAGGAGATATCCTGTACCCTACATGTTGGCACCTGGGACTACTCAGTGAGAGCAGCATGTCTATTAATAATTTAGACATATACATGTATAGAAACAATGACAACAGGTGGGTAAATACTGTAAAGTATTTACTACCTATGGTCAATAAGCTTCATAACACG…	2277	ATGGTTGCTGCTGCTCCATGGTGGCGAATGTTTCGACCTCGGACCTGCATGCACCCAAGTCTCTGA	66	1
SRR8361607	NODE 5187	4	CCTGGTCCTGTGGTGATTCATCTCCCGTGAGGGAGTCAGCGTCAGCTACCACATTACTGTGGCCAGGAATATTCCCCTCCTATTTCAGCATCTTTCATAAACTTCATCAATTTATCGAAAGATCGTGAGTGTACACTATTCTTAATTGTTGACTTTAACTCATTTAGATTTGTATCAGTATAGAAGTTATCTAGTTTCGTACTTGGAATATATTCTAATTCTGTATATGAGGATAACTCCAAAATATACGATGAATCGAAATATCCTTTATGTACTATTTCACTGAAAGACTCGATCTTATCAAATAAGAGTTCTAATCTCCCGTTCTGATAACGTACGATAGGATGGCTTATTAATTCGTCATTGATGAATTTGACGTCCAAGTAGTCTGCTTTTACT…	ATGAACATTTCATTTATGACGAACATTCAAGCTTTAGCTTTTCATGTCAGACATAACGAAACATCAACGTCAGATCATGATTATAACACAATCTTAACATGAACTTACTTATTTATTGAAGATTTTTATAAAAGACTTGACAAAAATGGAAAGAAATGAACCTTAAACAGGTACAAATCAATCTATAGTTGAACAAAGAATTTTATCTTTAATCCAAATAATAAGGATAATTCAAAATTAGATCCCTTCATTCAAACAACGAAACAAGGCGTTCCAAAGGAAATTAGTATGATTTCTCATCTAATTTACGGAGGTTCACCATGAATCAGAGTTATAATGACAGTATTACGTTTATTTGAATCTATAAAACTTGAAGTTTTATTTGATCCAAGTTCTATC…	2085	ATGAACATTTCATTTATGACGAACATTCAAGCTTTAGCTTTTCATGTCAGACATAACGAAACATCAACGTCAGATCATGATTATAACACAATCTTAACATGA	102	12
SRR8361607	NODE 6662	4	TCTTTGGAGTATCGGGCTTGTTAATCCCGATAGTTGTAGTCCAAAAGACATAATTCCTAGCAATTGCTTGGTTGTCTTGTAGACACTCTTCAGATAGGGTGGATAATTTATCCGCCCAAGTATTCGGTTTAACCTCCAGTAATGGAGGCATTCCGAGCACTTTATCTGGAAGAGACAACATGTCGGCTATCATCTTTCCATTTTTATGGTTAGATAATAACAGATCCAAAGACGGGCCGAGGAATTTGTCCTCGTACCCTCTCTCACGAGATATTCTGACCAGTTCTAAGAACTGTTCAGGTTTATCTTGTACCGATTCCAGTAGATGAACGGGGAGACCCGTTACCTCTATGTGGTTTCGGAAATGTCTCTTAGCGAATTCGGCGCTGCCGTCTCTGC…	ATGGTTGCTGCTGCTCCATGGTGGCGAATGTTTCGACCTCGGACCTGCATGCACCCAAGTCTCTGAATACTCTTCAGTATGCTGCGCTCGTGGCTTCAGCGGGTGCTTAGCAGCCGAGAGCACAGCCCTCGAGCACGCTACGATTGGCACGTACAGGTGCTTAGCAGCTGGAGCAGTTTGTGTCGCGAAGTCCAGTGTCACTTGAAGCTTGGTCGCAGGCAGCTTGAAGGGCCTACCGCAGGAGATATCCTGTACCCTACATGTTGGCACCTGGGACTACTCAGTGAGAGCAGCATGTCTATTAATAATTTAGACATATACATGTATAGAAACAATGACAACAGGTGGGTAAATACTGTAAAGTATTTACTACCTATGGTCAATAAGCTTCATAACACG…	1935	ATGGTTGCTGCTGCTCCATGGTGGCGAATGTTTCGACCTCGGACCTGCATGCACCCAAGTCTCTGA	66	1
SRR9320183	NODE 1901	4	CCCGCCACAGACCGTTTCCCCGTTTGGGTCCAAGAAAGAGTTATCGGTATTATCTACCGAAGCCCTGAATTGGCCCGAAATTGGCGTGAACTTCTGGTTAACAGGGAGTATGATGTAGCTAACGAGCTAGATCAACTCCGTTACTCAGTTGGTCAGCCAATGGGTGCTTACAGTTCGTGGGCCGCTTTCACATTAACTCATCACGTTGTAGTTGCTTGGGCCGCACATTTGTGCGGTATAAGTAACTTTAGTGAATATATTTTGTTAGGTGATGACATTGTTATTAAGAACAATGCTGTCGCCAACAAATATAGAGTAATAATGAACCGGTTAGGGGTTGAGATCTCAAAGCAAAAGACACATGTATCGAAAGACACATATGAATTTGCTAAAAGGTGG…	ATGGGTGCTTACAGTTCGTGGGCCGCTTTCACATTAACTCATCACGTTGTAGTTGCTTGGGCCGCACATTTGTGCGGTATAAGTAACTTTAGTGAATATATTTTGTTAGGTGATGACATTGTTATTAAGAACAATGCTGTCGCCAACAAATATAGAGTAATAATGAACCGGTTAGGGGTTGAGATCTCAAAGCAAAAGACACATGTATCGAAAGACACATATGAATTTGCTAAAAGGTGGATTCATCGTGGCATAGAGGTTACAGGACTACCCTTAGGAGGTATAATTCGGAACTATAAATCCCAACAATGTGTTTACACAATGTTGTCGGATTATGTAGAACGGAATATACCAATTAAGAATACTGTTCTGGAAACCGTTGCCAAGGTGTACTCTGGC…	1164	ATGGGTGCTTACAGTTCGTGGGCCGCTTTCACATTAACTCATCACGTTGTAGTTGCTTGGGCCGCACATTTGTGCGGTATAAGTAACTTTAGTGAATATATTTTGTTAGGTGATGACATTGTTATTAAGAACAATGCTGTCGCCAACAAATATAGAGTAATAATGAACCGGTTAGGGGTTGAGATCTCAAAGCAAAAGACACATGTATCGAAAGACACATATGAATTTGCTAAAAGGTGGATTCATCGTGGCATAGAGGTTACAGGACTACCCTTAGGAGGTATAATTCGGAACTATAAATCCCAACAATGTGTTTACACAATGTTGTCGGATTATGTAGAACGGAATATACCAATTAAGAATACTGTTCTGGAAACCGTTGCCAAGGTGTACTCTGGC…	423	5
SRR9320183	NODE 2875	4	TGGGTTGTTCAACGATTTGTTGAGAAACATGGTTTAAAATCTGATATTCCGAAATATTGTAGAGATTCACACTACATTAGTAGTAAATCTTCACCATATGGGAAATCTACTTGAAATAGTACTTATGAGTTATTCTCATTAAGTAATATACATCATAACAGACTTAATCATTATATAAAGATTATGTCTGAAGATGTATATATGAAAGTATACGGAAATTTAATCAAGAATACTTGATTAGATAACCGTTTATTTTCCTATAACAAGGAGCCTAAATGTAGTGGTAGCCTTTCAATTATTAATGATCCGGAATTAAAACAAAGGGTTATAGCAATGAGTGGGTATACAACCCAATTATTGTTAAAACCTATCCACGATAATCTTCTTAACTTGTTAAAA…	ATGTCTGAAGATGTATATATGAAAGTATACGGAAATTTAATCAAGAATACTTGATTAGATAACCGTTTATTTTCCTATAACAAGGAGCCTAAATGTAGTGGTAGCCTTTCAATTATTAATGATCCGGAATTAAAACAAAGGGTTATAGCAATGAGTGGGTATACAACCCAATTATTGTTAAAACCTATCCACGATAATCTTCTTAACTTGTTAAAAAGATTTCCGCAAGATAGAACCTTTGATCAAAACCCTCATAATAATTGAAAACCTAATGGAAATTCCTTCCATTCTCTAGATTTATCATCCGCAACTGATCGATTTCCTTTACATCTTCAAACAAAGCTTCTAAGTTATATGTATAACAAAGAATTTGCTTTAGTTTGAAAGGATTTATTAGTA…	933	ATGTCTGAAGATGTATATATGAAAGTATACGGAAATTTAATCAAGAATACTTGA	54	6
SRR9320183	NODE 3987	4	AACAATGAAGTAGCGGAAGAGTACAGAATTGTAATGACTCAAACTCTTGATACTGCTATCTCAGAAGCAAAGTCTCATAGATCTGATCAGATCTATGAGTTTGCTAAGAGATGGTATTATCAAGGGATTGAAGTCACTCCGTTTCCGGTTATTGGTTTCTATGAGGTAGCAGACAAATTTCATTTGTTTGCTGACTTATGGAAATCAACCCTTTCACGGGGATTCTATCATCTTCATGAAGTTGGCGACCCCGTCGTAGAGAAAATCTTATTGGCTAAGGGTATCGTTGGGAGATTACTCCAACGTAACCTTAGGCAAATAAGATCTTTCTCCCTGTTAAGTTATATTCCTATAACTTCAGATCCATCCCCAGAGAAAGTAGACATCATAATAAGATTT…	ATGACTCAAACTCTTGATACTGCTATCTCAGAAGCAAAGTCTCATAGATCTGATCAGATCTATGAGTTTGCTAAGAGATGGTATTATCAAGGGATTGAAGTCACTCCGTTTCCGGTTATTGGTTTCTATGAGGTAGCAGACAAATTTCATTTGTTTGCTGACTTATGGAAATCAACCCTTTCACGGGGATTCTATCATCTTCATGAAGTTGGCGACCCCGTCGTAGAGAAAATCTTATTGGCTAAGGGTATCGTTGGGAGATTACTCCAACGTAACCTTAGGCAAATAAGATCTTTCTCCCTGTTAAGTTATATTCCTATAACTTCAGATCCATCCCCAGAGAAAGTAGACATCATAATAAGATTTCTACAATCAATAGGGATCGATTTGCCGTGTTCC…	942	ATGACTCAAACTCTTGATACTGCTATCTCAGAAGCAAAGTCTCATAGATCTGATCAGATCTATGAGTTTGCTAAGAGATGGTATTATCAAGGGATTGAAGTCACTCCGTTTCCGGTTATTGGTTTCTATGAGGTAGCAGACAAATTTCATTTGTTTGCTGACTTATGGAAATCAACCCTTTCACGGGGATTCTATCATCTTCATGAAGTTGGCGACCCCGTCGTAGAGAAAATCTTATTGGCTAAGGGTATCGTTGGGAGATTACTCCAACGTAACCTTAGGCAAATAAGATCTTTCTCCCTGTTAAGTTATATTCCTATAACTTCAGATCCATCCCCAGAGAAAGTAGACATCATAATAAGATTTCTACAATCAATAGGGATCGATTTGCCGTGTTCC…	426	2
SRR9320183	NODE 724	4	ATGCATTCGGGTGATTTAAGGGTAATAAGGGGAGTTTTGACCGTATTTTCTATTTATAGAATAATACGGATCCCTTCGGTCTTGAAACTTAATACTATTATTGGTCCTTTTACAGGTTTAAATCCCTCTTTGCCGAAGTATGAACTTCTAAAAGTTAAATCTATGCTCCCCCAAGGAGGGGAGTTAGATATAATTTCATGGAAGTTATTACGTTCAGCAGGGCCCAATTGTAAAATCTCTTTGCTAGGTATCTGGTTAGATATCAAAGCTTGGAGCAAGGCATCTAATCTAGGTGATTTAATTGAATTTATCAGTTATTTCCCTAAATCAGATTTCTTGTCTACCTTACAGGCAGAACTTTCTTTTATTAGCGATTCTTCTCTTAATGATAAATCTAAC…	ATGCATTCGGGTGATTTAAGGGTAATAAGGGGAGTTTTGACCGTATTTTCTATTTATAGAATAATACGGATCCCTTCGGTCTTGAAACTTAATACTATTATTGGTCCTTTTACAGGTTTAAATCCCTCTTTGCCGAAGTATGAACTTCTAAAAGTTAAATCTATGCTCCCCCAAGGAGGGGAGTTAGATATAATTTCATGGAAGTTATTACGTTCAGCAGGGCCCAATTGTAAAATCTCTTTGCTAGGTATCTGGTTAGATATCAAAGCTTGGAGCAAGGCATCTAATCTAGGTGATTTAATTGAATTTATCAGTTATTTCCCTAAATCAGATTTCTTGTCTACCTTACAGGCAGAACTTTCTTTTATTAGCGATTCTTCTCTTAATGATAAATCTAAC…	1794	ATGCATTCGGGTGATTTAAGGGTAATAAGGGGAGTTTTGACCGTATTTTCTATTTATAGAATAATACGGATCCCTTCGGTCTTGAAACTTAATACTATTATTGGTCCTTTTACAGGTTTAAATCCCTCTTTGCCGAAGTATGAACTTCTAAAAGTTAAATCTATGCTCCCCCAAGGAGGGGAGTTAGATATAATTTCATGGAAGTTATTACGTTCAGCAGGGCCCAATTGTAAAATCTCTTTGCTAGGTATCTGGTTAGATATCAAAGCTTGGAGCAAGGCATCTAATCTAGGTGATTTAATTGAATTTATCAGTTATTTCCCTAAATCAGATTTCTTGTCTACCTTACAGGCAGAACTTTCTTTTATTAGCGATTCTTCTCTTAATGATAAATCTAAC…	726	6
SRR11614418	NODE_10453_length_3698_cov_4573	4	AGGTCTGCTAGGAACATTGACTGCTGCATTTCTAGTTCATCTTGGCGTTCATGCCAGCAGAGTTTTGCTGTGTTATGACTCCTCCAAGTCTCGCATTTCTCGATGGATTAGTTTTGGATTTGTGACTGCCATGGTTGGTGGAATGCTTTGCGGCTTCTCCTTTAAGGATACTGGTCATATTCCCATTAACAAGAATCTATTTTCCCTGTCTTTTGTTTTGTTGACTGGAGGATTTGCAAATGTGGTTTTTGCCTTTTTGTACTTTGTGATAGACCACAAAAATTGGTGGTCAGGATTTCCATTTAATCATGCTGGTATGAACTCCATTGTGCTGTATGTGGGTCATGAAATTACACGGAATATGTTCCCTTGGAGCTGGAAGGCTGTTTATGGTACTCA…	ATGCGTACTCTAAAGATTTCTTCATTGAAATCTACAGATTATACATATAATCAGGACAAGATTGGTTTATACTTTCATACCAAGATAGGAAATACTATGGAGGCTTTTTGTAAATTTTACAAATTACCTTATCCATTACCTTTAGATTTTGATATTGAACAATTTACTAAGAAATTAGATAAATTGGCTCAAGATCCAAATTTTAAGTTAATGGTTCCACAAGTACCTCACTCTCTTGATTTGAGTGCAGCGACGGATCGACTACCCCTTTCTCTCCAAATATGAGTACTTACATGTTTTACAGGTTCACCCTGACTTGCTATTTATTGAGCCTTATTTATATTCCATATAAAATTTTATGTGAATCTAACTAAGAATCATAAATACAAGTATAACATA…	1782	ATGCGTACTCTAAAGATTTCTTCATTGAAATCTACAGATTATACATATAATCAGGACAAGATTGGTTTATACTTTCATACCAAGATAGGAAATACTATGGAGGCTTTTTGTAAATTTTACAAATTACCTTATCCATTACCTTTAGATTTTGATATTGAACAATTTACTAAGAAATTAGATAAATTGGCTCAAGATCCAAATTTTAAGTTAATGGTTCCACAAGTACCTCACTCTCTTGATTTGAGTGCAGCGACGGATCGACTACCCCTTTCTCTCCAAATATGA	285	12
SRR6766816	NODE_10542_length_1069_cov_4	4	CTGAGATTGGGAAAGGTGATATTTCAGTACCTTTGTAGATGAGCCTTTTGGCGAATTCTACAAGGTGTGGTGAGGTAATTGTCTTCTCTTCTGAGAATTCAACACCTAACCCTGAAATTGTTTCCTTGTACAGGGCTGCTACTTTTGGATCACATATAACAATATCATCTCCTAAGAGACAATATTTTAATGTTTTCCAAGGGATACCTAGTTTCTTACAGCAATAGTAAACCACATAGTGGTGAGCTACTGCAAATGATGCTCATGAAGAGTAGAAACCCATAGGGTTTCCGACAGCGTAATTTATTTCCTGTCCTTCATAAGTAAATGGAGTCCCGACCATAAGTCGGCTCCAGGCATTTACGTAAGATTCTGGGAGTCTCCCTAGTAGCACCTGAG…	ATGCTGCAATTGATCAATACGATTTTGTTCTGTACAAGGGCACTAAAGCTTGGAAGAACTCCTGATTTCTCACCTATTATTAATCCCCCCAAAAGGGATCCGATTAATATAGGAGAATTCGTGGACGACTTCTGGCGGGATATGGGATACCACCGACAGGCTCGTACGAATCCTAAGAGTCTTGATTTCCGTAAGTTTCACTTGACGACAAAATCTGGCCCTAACGGGACAGCTAATGCGCTGTGAACCTCTCTCAATGACCTTAAGGCGTTGTCTGAACAACAACTAACCGATATCGGTATCATTGGAGGAGAGAACTTACGGAACAAGATAAGTGCTCTCAAAGAGGGACTTTCTAAGATTCCTGAGTTATCTTACTTTATAGATACCTCTCCAGGT…	1044	ATGCTGCAATTGATCAATACGATTTTGTTCTGTACAAGGGCACTAAAGCTTGGAAGAACTCCTGATTTCTCACCTATTATTAATCCCCCCAAAAGGGATCCGATTAATATAGGAGAATTCGTGGACGACTTCTGGCGGGATATGGGATACCACCGACAGGCTCGTACGAATCCTAAGAGTCTTGATTTCCGTAAGTTTCACTTGACGACAAAATCTGGCCCTAACGGGACAGCTAATGCGCTGTGA	246	3
SRR9625036	NODE_109_length_2592_cov_221	4	GGGGTTTTGACTCTCACGAGTCAAGAGCTCCATGGCACCCCAGGGTAACAAACCCTATTCGCCATGGGCGGAGTGAGCTAAGGTACTACCTCGGCGATTCCAAAGACATTAGAACGGAAAGTTCATCGGAATGTCCTCAATGTCTTCTTCCTCGATATCGGGGAAGACGACTTCTTGAGGTAGCACTCCTTTTGAAATTTCTAACGCTATAAAGCTTTGGGCTTTGGCCATTCCGTCTCTCTTCCTCTCTGGAATGATTCCGTTGAACTTAGGCAAGAACATTAATTCTATAGTTCTTCACCTTTTTCAAAAGACATTCGGTTCCAGAGAGAAACCTTGTAAGTCCAATTGAGTTTGACTCTGTATAGCCATTTCACGTATAACGGCTAACGGAGGAAC…	ATGGTCATGGGTGGAAAACCTGTCGCGCTCCTACCTATAACTCAGAAATGAGAAGGGGAGGACGTTATACACGACCTCGATCTTTCACACTTCTTAGCTAAGATAGGACGACCGTCTTTACCAGTGGGAGATGGTAGCTTTCATTGAACCGCGAAAGCTGGTCCAAATGGACCTGCTCTTATGTACTCACTTCTTGACTTATTAGCGTTAAAAGGTAAAGATAGTCTTATACAGGCTATCTCTTACTGACTTAACGATGAGTCTAGGGAGTCATTTCTTCATTGACTCGAGTATATAGAAGAAAGACTTCCTGCTCTACAATTTGTCTTAAAACTTAAAACTAAGAAGAATCTTAAGTTAAGAAAATTGTCTATTAAGCAAGATAGAGAGGCAAAGAGC…	1746	ATGGTCATGGGTGGAAAACCTGTCGCGCTCCTACCTATAACTCAGAAATGA	51	15
SRR6766816	NODE_1215_length_2804_cov_8	4	CGACCTCTCACGAGGTCGTCTAACAGGGGATACTATCCCCGACAGTCATGAACTGTCCCGGCGAATAAACTATTGCTAGCCAAAGGTTATGAGCCTTTTAATTTGGTATTGAGAGCCCCTCTCTCATCATCATCTTAAGATTTTGACGAGGAAAGACCCCCTTCATAGGGAGAGACTAATCATCTAAAAGTGATTTAACTCGACTTCGCGATTTAAAGTCCTTCATGAAGGCTTTAAACTTGGCACGTGGAAGAACTTCATCAAAGATGAAATTCTTCAGCACGTTCTCAAGTTTTCGGACGATGTTAAAATCGTCAGTATATCTTCGAAGAACTCATTGCTCAGTCTGTGAATCTTCCTCGTTTGTTAAAACGAGTTCACGGATTAGCATGATCCCTT…	ATGAAAAGCAAACAACAATTATTAATCCTTATCGGATGAGTAATTCGTTGGTACTTTTCTTCGGTTCCTGAGTCGCGAAATGCTTATAGATACTGAAAACATCTATGAGCTCGGTACGAAGAGTCCCGAGGGTTAGAATGAACGGTTAAACGTTTCAAACTAATCCGATTATGCGTGACCAGATACATATCTGGAAAACCGCATTATCCTACTGATGTAACAATCGGCATGACGAAAGATGGACTTCCAAAGGCTTTAGGGCCTTTAAAGTCTCTCGTTCGTTCCAGGGACATACAGAGTCTAAGATTAGTCCTTACCCTACTTTACGTAGGCCGGGCCTTTAGACCGAGTACGTTAAATCCTGATTTAAAGAGTATCACTACTCCTTCATCAGCGAAT…	2274	ATGAAAAGCAAACAACAATTATTAATCCTTATCGGATGA	39	10
SRR8924823	NODE_12335_length_2638_cov_3567	4	CATGACATGGTCACTTATCGTTTCCATGGTACACTTCCTTATCTCTCTTCTTCTTGGAGTACAGTGGCACTGGGCTTGGGTGTTTAGAAGCACCCAACAACCTAGGAAAGCACCCAAAAGGGGAGTCTTTACCAGTCACCAGACTTGTATCGATCCAAAGGATCTGGAAGTGGTCACAACAGTATTTGCTTTTGCAAATACCTTGTGTCCAAAGGGGGACATGAGGGGTATCATTCGTGGTACCCATCTTGCCCACACACGCAAGTTGAAGAAACTACCGTCAAAGGTAGTGGCACTTCAACTTAAGGAGGATTTCTTACTAGTAAGGAATTATTTCCTTATAGGTCAGAAATTGGCGGTGAGCCAAACACCTATGTGACGAAAGTCAGATAGGAGTGG…	ATGACATGGTCACTTATCGTTTCCATGGTACACTTCCTTATCTCTCTTCTTCTTGGAGTACAGTGGCACTGGGCTTGGGTGTTTAGAAGCACCCAACAACCTAGGAAAGCACCCAAAAGGGGAGTCTTTACCAGTCACCAGACTTGTATCGATCCAAAGGATCTGGAAGTGGTCACAACAGTATTTGCTTTTGCAAATACCTTGTGTCCAAAGGGGGACATGAGGGGTATCATTCGTGGTACCCATCTTGCCCACACACGCAAGTTGAAGAAACTACCGTCAAAGGTAGTGGCACTTCAACTTAAGGAGGATTTCTTACTAGTAAGGAATTATTTCCTTATAGGTCAGAAATTGGCGGTGAGCCAAACACCTATGTGACGAAAGTCAGATAGGAGTGGG…	2526	ATGACATGGTCACTTATCGTTTCCATGGTACACTTCCTTATCTCTCTTCTTCTTGGAGTACAGTGGCACTGGGCTTGGGTGTTTAGAAGCACCCAACAACCTAGGAAAGCACCCAAAAGGGGAGTCTTTACCAGTCACCAGACTTGTATCGATCCAAAGGATCTGGAAGTGGTCACAACAGTATTTGCTTTTGCAAATACCTTGTGTCCAAAGGGGGACATGAGGGGTATCATTCGTGGTACCCATCTTGCCCACACACGCAAGTTGAAGAAACTACCGTCAAAGGTAGTGGCACTTCAACTTAAGGAGGATTTCTTACTAGTAAGGAATTATTTCCTTATAGGTCAGAAATTGGCGGTGAGCCAAACACCTATGTGA	378	9
SRR10604735	NODE_10058_length_4452_cov_5	4	TGCAAAGCAATACGTAAAATTCTAGATTTGATTATACTTTCAGGTAGAGCTTTACGTCGATTAAGGTCGGCTAACTCTTCTTTTAAGTATTTAATTTGATTTTGAAATTTTGATTCAAAACCTTCTGTTGGTATCCGCAATTTTGCAGCGGTAAATTCATTACCATCTCGATGAAAAGACTTAAGGTCCTTAAGCCGAAATGGTTTTATTTCTTTTCTATTTGAAATCATTTTTGTTTTTATTTTTTGAGTCAGAATAGTGGTGGTTAATCCACTGTAAATAGCTCCAAAATTGTAAACAATGATTAGTTTATACTAATTAAGGTTTAGTTTTGGTTTAGTTTAGAAAATTTTCTCTCTTTCTTTCGGAATTCGGGTTCGATTTGAGGTTTCTCTCTCA…	ATGTCAAAGAGGTTTATCGTGATTTTGAGTTATAAAATGAAACCTACAACCACTCCTTTCTTTACATATGTTCTGGGGGCATTGGTTTTAGCCTTAATTCTCAAAGTTAATGAGTTAGACAGTATCATAACTTCAATGCAAGGTGTTGGATTAAATATTCCGACTAATGCAAGTTATGCTGATACTGTTCATTTAACAAACTTATTTAGAATGTTAAATAACTATACTTTAGAACCAGGTTTAAATACCTTCGCAATTGAGTTTCTGAGATCTCATATGGATAGTCCTCCAAGTATAACAGAATGGAGAGCTTTCCTCGATGAGTTATCTAGGACTAATTACACCCCAGATGGTCTAGAAAAATTAGGTCATCTAATCACAAAGTACTTTTCAAAAGGA…	417	ATGTCAAAGAGGTTTATCGTGATTTTGAGTTATAAAATGAAACCTACAACCACTCCTTTCTTTACATATGTTCTGGGGGCATTGGTTTTAGCCTTAATTCTCAAAGTTAATGAGTTAGACAGTATCATAACTTCAATGCAAGGTGTTGGATTAAATATTCCGACTAATGCAAGTTATGCTGATACTGTTCATTTAACAAACTTATTTAGAATGTTAAATAACTATACTTTAGAACCAGGTTTAAATACCTTCGCAATTGAGTTTCTGAGATCTCATATGGATAGTCCTCCAAGTATAACAGAATGGAGAGCTTTCCTCGATGAGTTATCTAGGACTAATTACACCCCAGATGGTCTAGAAAAATTAGGTCATCTAATCACAAAGTACTTTTCAAAAGGA…	405	1
SRR5171275	NODE_15628_length_3074_cov_20	4	CGGGAATATTAGAATTAAATAACTTTAAACTTCAAAGCAAGCACTATACACACTTTGTGTAATTTCATAACTTTCGTCTCATATATAATATATATTTACATATATACATATGATTCTGAAATTTGCGAATAGTGCACCTTTGAACGATTAATTATTAAATAATTACCTAATATGACTGTATCCGGGTTAAATACCCTAACTAAAGTTTAATAAACTATAGTCCCGCCACTAAGGTAGCTGCCACCTTTTTTCCCCTCACGGTCCAAGACCGACGAGGAAACACCTATAAGCACGTCCAAATAATGGTAAGTTAGGCATCATGCGATCAATTCAAGAATTTCTTCAAGAATAGATAGCTAACATGTCTCAACGATCTGTTGACGGTCAGAATTTCTGACA…	ATGAAAAACAATAAATCTTTCAAAAAGAAATTTGATTCTGTCCTATTCCCTGCAATGACAGACTCTCGGCTGAGAGATAACAACACTTTTGGATACTTAGCTAGTTCGAGAGAACTAGAGAGGTATTTTGAATTGTTGATTTCTCTTTATCCCATTACTGACGGTCGAATGTTACATGTTACTAGAAACCTAAAGGAAAATATTGATCTCATTTGAAGAAATAACGGTGCTGAATACACTGTTACTTATTTAAAAGAGGCCAATCGTTTACTTCAGTTCTTTGTAGCAGGTAACCCCCAAAAGTCAGGTTTACCTATGATGATTGGGGCTCCTACGGGGTTACCTTCTATATTACCGCGCGGACACCGAGTCTTGCTCCATAATGGATCAAGCCACAGG…	2298	ATGAAAAACAATAAATCTTTCAAAAAGAAATTTGATTCTGTCCTATTCCCTGCAATGACAGACTCTCGGCTGAGAGATAACAACACTTTTGGATACTTAGCTAGTTCGAGAGAACTAGAGAGGTATTTTGAATTGTTGATTTCTCTTTATCCCATTACTGACGGTCGAATGTTACATGTTACTAGAAACCTAAAGGAAAATATTGATCTCATTTGA	216	11
SRR9663122	NODE_15741_length_1024_cov_1	4	TGGGAATCGATCTGTAGCAGAACTTAGATCTAACGATCAAAATTTGTTACCCATCGTTTTCCCTCAATTATTGAAAGGATTTTGAGTGAATGTCCTATCTTGTGGTAGGTTTCTTAATTTATTAAGAAGCCCATCATGAATAGGTTTTAAGAGTAATTGGCTATAGTAATCTACCATAGCTATTGCTCTCATTTTCAACTCTGGATCCTTAACAATTGCAATCTTTCCAATACCATTTAAACTATTTCCAGTATGCATACATCGATGATCCTTGAAAACATTTTCAAGGAACTTACCTATTAATAGGTTATAAGAACCTTCTCCAATAAATTGGTTAAAGTTCTCTAACATATTTAGGTTTCAGTGTCCCATATGGAACAGGGCAAATGGACCTGTTAA…	ATGAAAACAAAAATACTAATAACAAAAAGGTTATTAGAATCTTTATTTAATGATCGGTCAATAGGTATAAAATATATTAAGACAGTTGAATCGATGAGAGTTAAGTCTGGTTTACCATTTACTATCAAGTATATGAAAGCTGTTAAGCTTCATATTACAAGATATATAAGTGGTCAACCTTTAAAGACTAATAACTCATTGGTTGGACTAACAAATGGTTTTCCAACAAAGTTCATCTATTTGAAGGAAATAATTGATTCTAAGGATCCAATTAAATTAAGATTTATCTTAACTTTAATGGGATACACTAGATCAATAGTTCCTACAAAAGACGAAGAGAAACTTGTTAAAGCAAAATTTAATTCTATCTCAGATCCTTTTATTGGAAAAGAAGGGTAT…	918	ATGAAAACAAAAATACTAATAACAAAAAGGTTATTAGAATCTTTATTTAATGATCGGTCAATAGGTATAAAATATATTAAGACAGTTGAATCGATGAGAGTTAAGTCTGGTTTACCATTTACTATCAAGTATATGAAAGCTGTTAAGCTTCATATTACAAGATATATAAGTGGTCAACCTTTAAAGACTAATAACTCATTGGTTGGACTAACAAATGGTTTTCCAACAAAGTTCATCTATTTGAAGGAAATAATTGATTCTAAGGATCCAATTAAATTAAGATTTATCTTAACTTTAATGGGATACACTAGATCAATAGTTCCTACAAAAGACGAAGAGAAACTTGTTAAAGCAAAATTTAATTCTATCTCAGATCCTTTTATTGGAAAAGAAGGGTAT…	465	4
SRR5171275	NODE_15745_length_3063_cov_14	4	GATAAAACCATTATTGGGGCCCTCTCTTACGAGATATTCCCTATGCCTAACCCCGACCGTCTCATACCTTACAGAGTAATACTCGTTGAGGGTACAGTGAGAAAGGTTACTTATAACCTCGGAAGGCTAAAACATGTGAATATACATGTATTACACTAGATGTAATTCTCTATTCGGTTTTCTATCATTGCTTGGACCTCATATAATGAAGACTAATTAGTAGAACAAAACTTTATTATGGTCAATAATACTTATCTATAGTACATGCCACTACCCTCAGGACCTATTACCTACCTATCCAAAAGATGGACGATTGTAATATAAGTCTGGGAGGATGTGAACATCGCCTATAGAAGAGAGGTTATTTATTATAATAGAGTAGTTCAGTAAGGTTTTACC…	ATGAAATATTACATTCCACTCTATGCTTCTAACAACTTCCTATTCCCTGCAATTACAGATTCACTGATGAGAGATAACAATACTTTCGCGTATCTTGCTAATTCAAAAGAATTAGAGAGATATTTCGAATTATTGATTTCTCTTTATCCCATTACTGACGGTCGAATGTTACATATTACAAGAAACCTGAAGGAGAATATTGATTTAATTTGGAGAAATAACGGTGCTGAATACACTGTTACTTATCTAAAAGAAGCCAATCGTCTCTTCCAGTTCTTTGTAGCAGGTAACCCTCAAAAGTCTAGTTTACCTACGATGATTGGGGCACCAAGAGGACTACCTTCTATACTTCCGCCAGGACACCGAGACTTACTCCATAATAGGGTAAGCCACAGGGAC…	2310	ATGAAATATTACATTCCACTCTATGCTTCTAACAACTTCCTATTCCCTGCAATTACAGATTCACTGATGAGAGATAACAATACTTTCGCGTATCTTGCTAATTCAAAAGAATTAGAGAGATATTTCGAATTATTGATTTCTCTTTATCCCATTACTGACGGTCGAATGTTACATATTACAAGAAACCTGAAGGAGAATATTGATTTAATTTGGAGAAATAACGGTGCTGAATACACTGTTACTTATCTAAAAGAAGCCAATCGTCTCTTCCAGTTCTTTGTAGCAGGTAACCCTCAAAAGTCTAGTTTACCTACGATGATTGGGGCACCAAGAGGACTACCTTCTATACTTCCGCCAGGACACCGAGACTTACTCCATAATAGGGTAAGCCACAGGGAC…	522	8
SRR6766816	NODE_1584_length_2572_cov_6	4	CTCCTTTAGGGAGGCCACGTCCGGGATTCTTTCCAAAGGAACCCCACACCTTTCGGTGCCATTTCATTATGAAATGAACTCAGGAGGATAGTGGGCGTTATGAGTAAGGATAATACCTTACAACATAATGACCCCACTATCTGATATTCCTGAATCATTCTGGAATGACTCTTCAGAAGGGGCGTTCAGTTCGTCGATACGAGTCTGGTATCCGGATTTAATTCCTTCTACCGCTCATCGTACGATTTGAGCCTGAGTACCCAAGACCTCAAGAGATCTGTCACCGCTAAATACGATGACAGGGTCAGAAATAAGGATTGAAACTTTCCTGTTTAGGAAATAATCTCAGTTCTCATCTATTTCCATCATTCTTACTTCGTTGAATTCTGCTTGCAGATT…	ATGAAACTTAATACTACACAAAGACTCCATATTCTTATGAAATGGGTTCTAAGGAAGTACTTCGGTTCAAGTCAAGTATATCAAGACTCGTATCTTCATTTTGTGAAGATATGGAACAGGTACGAATCAAAGTGTGGAACTGCTTGGACCGTAAAACGGTTCAAACTTATCAGGCTAGGTGTTACAAAATACCTAGCCGGACAAGTTCTCACTCCGACCGAATGCTTAGGAATGACCAAAGATGGTCTTCCAAAAGCGCTAGGTCCGATGAAGGACCTGATCCGATCAAGAGAACCTCAGAATATAAGATTTGTCCTTACAATATTATATATTGGAAGGGCTTATAGACCAAAGGAAGTATCGGGTTTCAACCAAGCGACTGTAAGAGATCTCTCTCGA…	2130	ATGAAACTTAATACTACACAAAGACTCCATATTCTTATGAAATGGGTTCTAAGGAAGTACTTCGGTTCAAGTCAAGTATATCAAGACTCGTATCTTCATTTTGTGAAGATATGGAACAGGTACGAATCAAAGTGTGGAACTGCTTGGACCGTAAAACGGTTCAAACTTATCAGGCTAGGTGTTACAAAATACCTAGCCGGACAAGTTCTCACTCCGACCGAATGCTTAGGAATGACCAAAGATGGTCTTCCAAAAGCGCTAGGTCCGATGAAGGACCTGATCCGATCAAGAGAACCTCAGAATATAAGATTTGTCCTTACAATATTATATATTGGAAGGGCTTATAGACCAAAGGAAGTATCGGGTTTCAACCAAGCGACTGTAAGAGATCTCTCTCGA…	489	7
SRR6766816	NODE_1628_length_2555_cov_10	4	GGAGGAGATACTCCCGCTGCAACCCCCTGAATTTAATCAGGCAATATAGTGATTATGACACCACTATATCTTTCGCAGTGGGGATGGCAAAGTGCTATCTCAGTTACGATGAGGATTCTTTTCCTCCTGATAACGGGAACCCCGGCATTACAGATCCAATCACTTTTGTTCGGAATAACTTCCGTGCAAATGATCGCTCTGTGTGCTGGTCCAGTAACTCGTCACTTAGTATTTTATGACTAAGTTCGAAATACTCCTTCAATCAGCGTTTATATTGGTTTACCAATGTAGCGTTCGTGGCCATTAGCATTTCAGCATTTCTAGTAACGTTAATACGACTAGAGTCGAAACCTAAGTAACGTACTTCATTGAAAATCAATTTCTCTGGAGTCGTCACAA…	ATGGTCAAGGATAACGGTGTTGATCACACAATTAAACGAGTTAAACTCGCAAAATTATGTGTAACACGTTACCTAGCCGGACAGCCTATTAGGATTACTGGGGCACCCGATGTTGGAGTGCGAAGAAATGGCTTACCTAATTTAATAGGAAGACATCTCCGAGCGCTCGCTATGTCAGGGACCGACAATGATATAAGACTACTTCTGACATTACTGTCATGAAATAGAGCTTTACCAGGGTCGGCTTATTACCCACCGTTGAATACAATAACAGGGAAATCAGAAATGAAAGAATCAGCTTTCGCTGAACTTTCTTTCCTAATCCCCATGGTTATGCAATCAATGGGTTTAGTAGGATCCAATTGTCCAAAGTGATCAAAGTATCACTTAACGACTAAG…	2046	ATGGTCAAGGATAACGGTGTTGATCACACAATTAAACGAGTTAAACTCGCAAAATTATGTGTAACACGTTACCTAGCCGGACAGCCTATTAGGATTACTGGGGCACCCGATGTTGGAGTGCGAAGAAATGGCTTACCTAATTTAATAGGAAGACATCTCCGAGCGCTCGCTATGTCAGGGACCGACAATGATATAAGACTACTTCTGACATTACTGTCATGA	222	9
SRR5171274	NODE_16371_length_3074_cov_9	4	GATAAAACCATTATTGGGGCCCTCTCTTACGAGATATTCCCTATGCCTAACCCCGACCGTCTCATACCTTACAGAGTAATACTCGTTGAGGGTACAGTGAGAAAGGTTACTTATAACCTCGGAAGGCTAAAACATGTGAATATACATGTATTACACTAGATGTAATTCTCTATTCGGTTTTCTATCATTGCTTGGACCTCATATAATGAAGACTAATTAGTAGAACAAAACTTTATTATGGTCAATAATACTTATCTATAGTACATGCCACTACCCTCAGGACCTATTACCTACCTATCCAAAAGATGGACGATTGTAATATAAGTCTGGGAGGATGTGAACATCGCCTATAGAAGAGAGGTTATTTATTATAATAGAGTAGTTCAGTAAGGTTTTACC…	ATGAAATATTACATTCCACTCTATGCTTCTAACAACTTCCTATTCCCTGCAATTACAGATTCACTGATGAGAGATAACAATACTTTCGCGTATCTTGCTAATTCAAAAGAATTAGAGAGATATTTCGAATTATTGATTTCTCTTTATCCCATTACTGACGGTCGAATGTTACATATTACAAGAAACCTGAAGGAGAATATTGATTTAATTTGGAGAAATAACGGTGCTGAATACACTGTTACTTATCTAAAAGAAGCCAATCGTCTCTTCCAGTTCTTTGTAGCAGGTAACCCTCAAAAGTCTAGTTTACCTACGATGATTGGGGCACCAAGAGGACTACCTTCTATACTTCCGCCAGGACACCGAGACTTACTCCATAATAGGGTAAGCCACAGGGAC…	2310	ATGAAATATTACATTCCACTCTATGCTTCTAACAACTTCCTATTCCCTGCAATTACAGATTCACTGATGAGAGATAACAATACTTTCGCGTATCTTGCTAATTCAAAAGAATTAGAGAGATATTTCGAATTATTGATTTCTCTTTATCCCATTACTGACGGTCGAATGTTACATATTACAAGAAACCTGAAGGAGAATATTGATTTAATTTGGAGAAATAACGGTGCTGAATACACTGTTACTTATCTAAAAGAAGCCAATCGTCTCTTCCAGTTCTTTGTAGCAGGTAACCCTCAAAAGTCTAGTTTACCTACGATGATTGGGGCACCAAGAGGACTACCTTCTATACTTCCGCCAGGACACCGAGACTTACTCCATAATAGGGTAAGCCACAGGGAC…	522	8
SRR9663122	NODE_16573_length_943_cov_1	4	TATTCATCGTGAGCTATGCTCGCCATTACTCATCATACTATTGTTAAAATATCTGCTTTACAAGCAGGTATACATGACTTTAGAGATTATGGTGTGTTAGGAGACGACGTTGTTATTTATAACGACGAAGTCGCCGACAAATATCTTATTAATATGAAACTCCTAGGAGTTGAAATTAATTTAAACAAATCTGTTCAATCTTATGATTTTGCAGAATTTGCTAAGAAATGAGTCGGTCATGAATGTGACATCTCTCCAATAGGTCCAGGTCTAATCCTGCAATCTATACGAGATAAAACGTTCGTTTCTAATGCTATATTTGAACTTCTTCGTAGAAATGTTCATAGTTATAGTAGAATGTTTGATATCATTCGTGATAGCCCTAAGTTTATTAAGGTT…	ATGCTCGCCATTACTCATCATACTATTGTTAAAATATCTGCTTTACAAGCAGGTATACATGACTTTAGAGATTATGGTGTGTTAGGAGACGACGTTGTTATTTATAACGACGAAGTCGCCGACAAATATCTTATTAATATGAAACTCCTAGGAGTTGAAATTAATTTAAACAAATCTGTTCAATCTTATGATTTTGCAGAATTTGCTAAGAAATGAGTCGGTCATGAATGTGACATCTCTCCAATAGGTCCAGGTCTAATCCTGCAATCTATACGAGATAAAACGTTCGTTTCTAATGCTATATTTGAACTTCTTCGTAGAAATGTTCATAGTTATAGTAGAATGTTTGATATCATTCGTGATAGCCCTAAGTTTATTAAGGTTAACATGAATGAGATC…	927	ATGCTCGCCATTACTCATCATACTATTGTTAAAATATCTGCTTTACAAGCAGGTATACATGACTTTAGAGATTATGGTGTGTTAGGAGACGACGTTGTTATTTATAACGACGAAGTCGCCGACAAATATCTTATTAATATGAAACTCCTAGGAGTTGAAATTAATTTAAACAAATCTGTTCAATCTTATGATTTTGCAGAATTTGCTAAGAAATGA	216	6
SRR8924823	NODE_16831_length_2185_cov_3	4	ATGAACCCTTTGAAACGTAGAGTTACTAGATCTCGGACAGGTTTTCCTAAGTGAATTCCTGTCCGTCATCGGTACTATATGAATCAAAAGAATATCGGTCTAATTAGATTTTGGTTCACCTTATGCTCTATTTATAGAATAATAGAATGTCCGGGTAAACCAGATCTAACTTCGATTACTGACCCTGGGGTCGATTTACTTAAATTACCTGTTAACTTGTTCAATCAGATGCAAGCTGCTATAGATCGTTTTTGGTCTAGAGTCCCTTTGGAAAATCTTAAGAAGGAATTATTTTTAAAACCTATTGAGTATTTCCCTATTGGTACTTCTAATCCCCAAACCTCTAATTCAGTTTACTCTACTGATCCAAGTAAACCCCTTATATCTCGCCAAATAGCT…	ATGAACCCTTTGAAACGTAGAGTTACTAGATCTCGGACAGGTTTTCCTAAGTGAATTCCTGTCCGTCATCGGTACTATATGAATCAAAAGAATATCGGTCTAATTAGATTTTGGTTCACCTTATGCTCTATTTATAGAATAATAGAATGTCCGGGTAAACCAGATCTAACTTCGATTACTGACCCTGGGGTCGATTTACTTAAATTACCTGTTAACTTGTTCAATCAGATGCAAGCTGCTATAGATCGTTTTTGGTCTAGAGTCCCTTTGGAAAATCTTAAGAAGGAATTATTTTTAAAACCTATTGAGTATTTCCCTATTGGTACTTCTAATCCCCAAACCTCTAATTCAGTTTACTCTACTGATCCAAGTAAACCCCTTATATCTCGCCAAATAGCT…	2184	ATGAACCCTTTGAAACGTAGAGTTACTAGATCTCGGACAGGTTTTCCTAAGTGA	54	14
SRR7239369	NODE_17023_length_1464_cov_58	4	AGGGCCTAAGCCTTCGGCCACACGTTGTTACGTGAACCTATGGCGTTAAACCATTCGGGCCAGCCGCGGTTGGTTCGTCACCCAGGACTCACCCTCATAGGGTAGAGACACTACAAGGGTCTGACTCGACGTCAGATTCCATCCCAGAGACCAGGAGTTCCTTCTCCTGAGTATATCTATTTAACTCAGCCTGTACTAGGTCTGGGAACAAACTTTTAAATGTGTCGATACTTCGGCGCATCACCATGATATCTACAGCATTCCGTTTGTAGACTGACCTATAGTTGAACCTTTCGAGGATTTTCAACGTATCTGATATACGGAGTATATCTTCGTAGAAAAATTCCAGGTTTGTACAGTTAGTGGTACATACCTCTAATAACTCCACTAGGTGAACTA…	ATGCTTCCTGCCTTTCAGGAGGAATGCTTACGGTTACTCTTCGATGAGCCCATCGTAGAGTTCTGGCATACAATTTCGTCATGCGAAAAAGAGTTTCACTTCCGTAACGGTTCACGAAGAACCTACGTGCAAAAGACTGGACAACCTCAGGGTCTCCTAGGGAGTTTCGATGCTTTCACGTGGGCGCACCATATTATTATGTTAATGACTATGTCACTAACAGGAAGGGAACAGTATGATTCAACAGAATTCTACCGAGTACTGGGCGATGATAGCATTATATGCTCCATCACAGAAGATAGGCCGAACCTTGTAGGAGATTCGTATATCAGGATATGCCAATGGGCGAACATGGACATAAATAGGTCTAAATCAACGGAAATTACGTTTGATAAGAAG…	1371	ATGCTTCCTGCCTTTCAGGAGGAATGCTTACGGTTACTCTTCGATGAGCCCATCGTAGAGTTCTGGCATACAATTTCGTCATGCGAAAAAGAGTTTCACTTCCGTAACGGTTCACGAAGAACCTACGTGCAAAAGACTGGACAACCTCAGGGTCTCCTAGGGAGTTTCGATGCTTTCACGTGGGCGCACCATATTATTATGTTAATGACTATGTCACTAACAGGAAGGGAACAGTATGATTCAACAGAATTCTACCGAGTACTGGGCGATGATAGCATTATATGCTCCATCACAGAAGATAGGCCGAACCTTGTAGGAGATTCGTATATCAGGATATGCCAATGGGCGAACATGGACATAAATAGGTCTAAATCAACGGAAATTACGTTTGATAAGAAG…	1314	2
SRR5171275	NODE_17190_length_2927_cov_13	4	AGTTGAGAAACTGATTGGGGCCCTCTCTTGCGAGATATTCCCTATGCCTAACCCCACCCGTCTCATACTATATAGATCGAAAGATTTACTGTAGTACAGTGAGAGTTGGTTCGAAAGAGCCTCGGAAGGCTAAAACATGTGAATATACATGTATCACCTAACACGTGATTCTCAAATCCCGGTTTTAACAATTGCTTGGACCTTTATATAGGAAGACTATTTAGTTGAACAAAATTATATACTAAAGTGATATTATATATAGTGTTTAGACCACTCTACCTTCAGAGGCCTTATACCTACCTCGCCGCGAAAGTTGCGGGACGATTGTATAAGGTACCTTGGGAAGATGAAATGGTGTAACCTATTTTATAATATCCCTTATAGGTATAATAGTTCGTT…	ATGTACTATATAAGGAGGATTAAATATATATTAAATCTTATGAAAATTACATTTCCATTATTATCTAATACATACCTATTCCCTGCAATGGTTGATTCACGGACTAGAGATAACAATACTTTTGCGTATTTAGCTAATTCGAAAGAATTAGATAGATACTTTCAAGTGTTGATTTCTCTTTATCCCATTTCTGACGGTCGAATGTTACACATTACTAAGAAACTGGTTGATGCTATTGACATTATTTGAAGAAATAACGGTGCTGAATACACTGTTACTTATTTAAAAGAAGCCAATAGAATATTCCAATTCTTTGTAGCGGGTAACCCTCAAAAGTCTAGTTTACCTATGATGATTGGGGCGCCGAAGGGATTACCTTCAATACTTCCGAATGGACAC…	2313	ATGTACTATATAAGGAGGATTAAATATATATTAAATCTTATGAAAATTACATTTCCATTATTATCTAATACATACCTATTCCCTGCAATGGTTGATTCACGGACTAGAGATAACAATACTTTTGCGTATTTAGCTAATTCGAAAGAATTAGATAGATACTTTCAAGTGTTGATTTCTCTTTATCCCATTTCTGACGGTCGAATGTTACACATTACTAAGAAACTGGTTGATGCTATTGACATTATTTGA	249	11
SRR5171275	NODE_17418_length_2903_cov_10	4	CCGTTATATGTGAGGTATATAAACCCCATGATTACGTGAAATCCAAGTTAAAAGAAACTTTGTGCGTTAGAGCTTTCATGCTCTTTGACAAGCTTGATCAGATGGCCCCTCACTTTCATAAAGAAATCTTTGTTAGTCTGTCTAAATCGAGGACGTTCTACCCGAGGCTTAGTAAATAAGTTATCGGATGGAATAGGTCACTTGATATTATTCAGAACATAACGAAGACCCTCTACGAAAGGCAAGGAATATGGTCAATTGATCTCAAGTTCGTCTCTAGACATTAGATCTTCGAGCTCTTTCATACTTATATAAAGTAAATTTCTATAAGATGGGAGAACTCTAATATCTGGATTAACATCTTTTGGTGTTAATCCTGCATATCCAAGAGCTAAGCTT…	ATGACTTTATTCACCACAAATACTTCTACATCATACAAACTGATAAGCGATAAGCTTATCAAGAGGTATGTGAGATTAGTACTGTGATTATATGAAGTCCCTTTAAAAGAACCCTATAATCTTTTATTAGAACGGATCTTCAAACTTAGAGATCATACAGGTTGACCTAAGACCGTAGAGTATTTAAAACACTGTACGGTTGCAGTTCAACATGTAGTCTCTGGTCGAGGAAAAGTTTTAATTGAAGATAAAGGTTGTCGCGTTGGGCTTAAGAATAGTGGGTTACCCCTATTAGTTCCTGGATTGATCAGGGATAAGATACTTATCAATGATCTACAGGCTATTAGGGTGACACTCTCTATTCTTACTGTCTTTAGATGTATACCTATCAAGAAGAAT…	2343	ATGACTTTATTCACCACAAATACTTCTACATCATACAAACTGATAAGCGATAAGCTTATCAAGAGGTATGTGAGATTAGTACTGTGA	87	12
SRR5171274	NODE_17501_length_2980_cov_17	4	GGATAAAACCATCATTGGGGCCCCACTCGCAAGAGTGTATTCCCTATGCCTAACCCCACCCGTCTCATTCCTGGTATTATTAATACCATTACTAGGAACAGGGAGAGGGGTTTATTCGTAAACCTCGGAAGGCTAAAACATGTGAATATACATGTATCAGGCATTAGTGTCTGATTCTCTTATCCAGTTCTATCTTTGCTTGGACCTCATGTAGTGACGATAAGTTAGTTGATCAAAAGATTTTACTAAGCTATAATATTAATTAGATGTACACTACTCTACCCTCAGGACACTATACCTACCTGGAGAATTTCTCTGGACGATTGTATAAATGTCTGGGAGGATGAAATAGTCGCCATCTAACGAAAGTTATATCCTTATTAAGATCTATTCTGATGG…	ATGAAAAACAATAAATCTTTCAAAAAGAAATTTGATTCTGTCCTATTCCCTGCAATGACAGACTCTCGGCTGAGAGATAACAACACTTTTGGATACTTAGCTAGTTCGAGAGAACTAGAGAGGTATTTTGAATTGTTGATTTCTCTTTATCCCATTACTGACGGTCGAATGTTACATGTTACTAGAAACCTAAAGGAAAATATTGATCTCATTTGAAGAAATAACGGTGCTGAATACACTGTTACTTATTTAAAAGAGGCCAATCGTTTACTTCAGTTCTTTGTAGCAGGTAACCCCCAAAAGTCAGGTTTACCTATGATGATTGGGGCTCCTACGGGGTTACCTTCTATATTACCGCGCGGACACCGAGTCTTGCTCCATAATGGATCAAGCCACAGG…	2298	ATGAAAAACAATAAATCTTTCAAAAAGAAATTTGATTCTGTCCTATTCCCTGCAATGACAGACTCTCGGCTGAGAGATAACAACACTTTTGGATACTTAGCTAGTTCGAGAGAACTAGAGAGGTATTTTGAATTGTTGATTTCTCTTTATCCCATTACTGACGGTCGAATGTTACATGTTACTAGAAACCTAAAGGAAAATATTGATCTCATTTGA	216	11
SRR6766816	NODE_1768_length_2487_cov_5	4	CGCCATCATGGCGCGAATAGCTAATAACTGCTACCCGTAGTAGACTCTCTTAAGAGAATAAAATCTCTTAGGATTATCTATCTACTATAGCGTCCCTAGGTTTCGATGGGCCCTCTGTCTAGAAAGACTAGAGAAGGTCGAGACTGGTTGGTAACCCGTTACAATAGTCCTCATCCTAGTGGATGTAGGTCGTCGTAGACCAGCAGGAGAGAAGGCTAATCCCCTAACCTCTTCTCGCGATCACTAATGAGTCGTCACTATTGGAAACCAATTCCTACCCACCATTATATACATAAACACGATTTTCAACAACTTATTTAACTTCTCCAGGTGTATAACCTGGATGATTAAATGGTTCTATCCAACCGTGCTTAGTCATAATGGGATTTCAGAGGATTC…	ATGATTAAATGGTTCTATCCAACCGTGCTTAGTCATAATGGGATTTCAGAGGATTCGTACCAGCGGTGTTTCGAAGCGCAAATGCGCTGAGAAAAGCACCGGGGACGAATCTGATGCGCGGACCATTCGAAACTGGTCAAGCTCTGTGTCTTACGGTATCTCGAGGGAAGACCTCTCGAGGAACCTGCAGGACTTTCGATGACTAAAGATAAATTACCTAAGGTTATACCTCAGGATATTCTCGATAGCATCCGATTAAGGGACTTGAAAGTTATTTCAAGTATACTGTCAGTGTTTTCATTGACAGATTCCTTAAAAGGTGGAAAGCCTGTAGACATAAAGACTATCACAGCTCCGTGGTCAGGGTCCATTCCTTCCGATGTGGAGAAATGAATCCCT…	2043	ATGATTAAATGGTTCTATCCAACCGTGCTTAGTCATAATGGGATTTCAGAGGATTCGTACCAGCGGTGTTTCGAAGCGCAAATGCGCTGA	90	11
SRR11614418	NODE_18116_length_2326_cov_8340	4	AAATTAGTATTTCTAATTTCTCATAAATATTCAACAGGATCACGCAAGAAGTCACCGTGATAGTAAGAACTATCATGGGCTTTCCATGTTCCCCTGTCTGGATCATCATGTCCTTTATATCATTTGATATATAGGTATTTGATAGACCACAAAGTAATTAGTTGTTCCGAGAATTTTCTTAAATAAGAAAGTTTTCCTGGAAATTTCCCTAAGAGGCACGTGAATTGTAACTCGTCACCTGTTAGTATAACAGATCGCGTTCACACCGTATCCAACAATTGGAAAAGAGACGAAGTCCCTCCTTCAAAGAGTGGACCCAGTGGTAATGGTCTAATGTCTTTCAACAATCCTTGTTCATTTTCATGAAAAAGACGTGAAGCAAACTCCAGACCAATACAT…	ATGGTAGTTAAACGATTAAAAGAAGATATGAACCTTGTTAAGATTTATTTCTTAACTAGAGATAAATTAAAAGTTGATCAGGAAAAACATTGACGTAAAGTTAATGTTAATTCTGGTTGACCAACTTATTTATCTCCAATTCTTTCATTAGAATTGACAGAATGAGAAAAGGTTTGCATTTTAACTATTTTACGAACATATAAGTATATTGAAATTCCAAGTAAATTAGATTTCAGTACAATTGTAAAACCTATAGGTTTTATAACTTACTGTAAAACTAATTTATTTGGTTTCTATATTTTCCTTACATGAAATAAAAAGCTAAAGATACCGTCACTCAAAGATAAACACCTTCTTAAATCAATAAGATCTATTCCGACTATTGCAGATCAATTAACC…	1977	ATGGTAGTTAAACGATTAAAAGAAGATATGAACCTTGTTAAGATTTATTTCTTAACTAGAGATAAATTAAAAGTTGATCAGGAAAAACATTGA	93	16
SRR5171274	NODE_18297_length_2909_cov_8	4	CTGGTGTAAACCAGTTAGGGGGCGCCTTGCGGCAGCTGATATAAACCCTCAGCTTCGTTAGAACCCCTATCGTACAATATCCCATTTCTTCCACATAATTACTAAGTAATTAGGTTAGTGAGAAACCCTCTCTATCATATTAGCCCTCCGGTAAGGAGTGCGAATACTAAGATAAGATGACTCTATTGCCAAAGAATTTCTGATCCTTGATACTAAGCTAGTGCCTAGTTAAACAATAATGCTATGCACTTATAGAAAGAATAAAGATAATCAGACTTTTGCTGCCTCTAGATAATCATATCCCAACTTTGCACTAAGTGCCAAGGGGAACTCTTATGGTAAGAGACTGAAAAGTACTAAGCGTCTGAGAATTGGCGCCGGTGTCATAACCGTGTTATG…	ATGACTTTATTCACCACAAATACTTCTACATCATACAAACTGATAAGCGATAAGCTTATCAAGAGGTATGTGAGATTAGTACTGTGATTATATGAAGTCCCTTTAAAAGAACCCTATAATCTTTTATTAGAACGGATCTTCAAACTTAGAGATCATACAGGTTGACCTAAGACCGTAGAGTATTTAAAACACTGTACGGTTGCAGTTCAACATGTAGTCTCTGGTCGAGGAAAAGTTTTAATTGAAGATAAAGGTTGTCGCGTTGGGCTTAAGAATAGTGGGTTACCCCTATTAGTTCCTGGATTGATCAGGGATAAGATACTTATCAATGATCTACAGGCTATTAGGGTGACACTCTCTATTCTTACTGTCTTTAGATGTATACCTATCAAGAAGAAT…	2343	ATGACTTTATTCACCACAAATACTTCTACATCATACAAACTGATAAGCGATAAGCTTATCAAGAGGTATGTGAGATTAGTACTGTGA	87	12
SRR6766816	NODE_1873_length_2437_cov_4	4	AATTGCCGGACCTCACATACGAATATGTGTTTTAGCAATTGGGAGAAGTAGAACTAGTGATAGTCTTCTTCGTCGGGTTCGACATTAGGGTTGGATAATTCCTCAGTAATAGCTTGTGAAGTATTACGGAGGAGTACACATCCCTTGATGAGCATTTGCTTATCAGTTGTCGCAATTCGAAGAGCCCTCCTTGAGGAGTCTAAGATTTCCGGATTGATTTCTGGTATCAACAATTCCTCGAATAGAATTTTCTCAAAGGGTTCAGTATTATCCCGTGAAACGGATTTACTCAACTCTCTGAAATCTTCCATTTGACCTTGCATATCACTGAAATTGACCATTAAGGCCTTTATCAGCGGTACCTCGGTTAAGGGGATCTCTATATCACTAGGAAGTCCT…	ATGCTCTATGCTTTCCTGTCTGGACGTCCTGTTCGGATGGTTGGGTATTCTCAGTATAAAAATGGATTACCTAGAGCTTTTGCTCCAGCTTATTCACTTTTATGTGAGAAAGACCCTCACACAGTTAGATACATCTTATCACTTTTACAAGTGAGCAGATGCATCCCTGCGTGGAAGAAACCAGACCTTAGGACAATAACAGATCCAGGGAAGGATGTACCGCAAGTTCTTTTACAAGAATTTGCTTCCATCGTTCCTAGTCTGTTAGAGACCTTTGGTAATGATATCAATCAACCCCTTACTTGGGAACGTCTCCATGTCGCTACAACGATGGGACCGTCTGGGCCCTCTATGTTACAATCGGCAACTCTCATTCCAAAAGTCCTCAAGAGGTTTAAA…	1911	ATGCTCTATGCTTTCCTGTCTGGACGTCCTGTTCGGATGGTTGGGTATTCTCAGTATAAAAATGGATTACCTAGAGCTTTTGCTCCAGCTTATTCACTTTTATGTGAGAAAGACCCTCACACAGTTAGATACATCTTATCACTTTTACAAGTGAGCAGATGCATCCCTGCGTGGAAGAAACCAGACCTTAGGACAATAACAGATCCAGGGAAGGATGTACCGCAAGTTCTTTTACAAGAATTTGCTTCCATCGTTCCTAGTCTGTTAGAGACCTTTGGTAATGATATCAATCAACCCCTTACTTGGGAACGTCTCCATGTCGCTACAACGATGGGACCGTCTGGGCCCTCTATGTTACAATCGGCAACTCTCATTCCAAAAGTCCTCAAGAGGTTTAAA…	798	5
SRR10604736	NODE_19014_length_2436_cov_4398	4	CGGGTGGGGTAATTAGGGTGCCATAATCGGCACCCAGTACGGCAAACGCCGTGCCCAATTACCTCCACATTACTGCAGACGTGAATAGAAATTCACAATGGGACTTTTATAAGTTTCATGTGCCTCCTAGACATACCATCCGTTTTTTATAAAGCGGTGGTGTCGAAAGAGTGTATCGAAATCACGCCTAACGTATTCTTTCCAGCTTACCTGTACCGGTTTTCCACGCTTGACAAGGGGGGCCCGAGGGCCCTCACGTCTTGTGTGGAATTCAAGTACAAGTACACCAAGATCAACCAGTGTACTCAAAAAGGCTAGGTCATATGCCCTCTTAACTCCATTTTCATGGAGGGAGAGCATTGACCACCTCAAGAGTGCGACCGACATGAGTTTTTCAAG…	ATGAAAAGGAAATTTAATTTAGACTTATCTAAGTCGAGACTTAACTCCTCTGGTAGATTACTTGCGGACCTTGCATTTGCAAAGGTTCGTAGGTTACCGAACTTTTCATTTAACTCGAGTTTCATTAATTTAAAACTCAAGGATGTTCGGGGACTGAATAAATCCAGTCCAATCTATCCGGTGTTTATTATCCATCGTAAGATGGCACTATGAATATCGTTAAAAGAGAGGAGCGAGATTGCCTTAGCAAGATCGCACCTCTTCACTCTTATCTTATTCATTTTAAGTGTAAACATACCTGAACATCACCGTCTAGCGATCCTGAAATCAATCTGGATCGCTGCGCGGCGGTGTGCTATGGGTCTACCTTGATCTCCCTGTTTTGTCTATAATAGACGC…	2301	ATGAAAAGGAAATTTAATTTAGACTTATCTAAGTCGAGACTTAACTCCTCTGGTAGATTACTTGCGGACCTTGCATTTGCAAAGGTTCGTAGGTTACCGAACTTTTCATTTAACTCGAGTTTCATTAATTTAAAACTCAAGGATGTTCGGGGACTGAATAAATCCAGTCCAATCTATCCGGTGTTTATTATCCATCGTAAGATGGCACTATGA	213	7
SRR5171275	NODE_19035_length_2768_cov_6	4	CGAATTCATATATATTAGTTCAATTGTTATTGTACTTAATTATAATCTGAATAGCGATATCATTTGCATCTAATCTAACTTTATGAAATCTATCTATTAAAAATTCAAAAAATAAAAAGGGTTTAAAGAAAGTTTATACTCCCAAAGTAAGTCGTAAAACAACTTATTTTGATGTATTTACCGTCCTTAAACCGGTAGGATCGCAAATTTCCAAGGTATTCCCGGTCTCAGATGTCTGAGAAGGGATTTCTCCTAAATTAAAGAAATTAATTTCTTTAATATATGGGAGATTATCTCTTGTACCTTTGCGAAGTCGCCTTACTTATTCTTTTATTTGTTATATCCTAAAGATGAATAAAAATCATGGTAGCATGTTAACCATTAAATGGTTAAAAGCTT…	ATGAATAAAAATCATGGTAGCATGTTAACCATTAAATGGTTAAAAGCTTGCTATGTATCTTTACAACGTTATTTAGGAGATAACAGAGTTTCATCTCTTCGTGAGATTGAGGATAAACTTCCTTTGCCTCGAATGATTAATGGCCTTCCGGCTATTATTCATAAGGGGGATAGAAAGAAAATCCAAAAATCTGACAAACCAACAATCCAATTTTGATTGTCTTTATTCTCCGTTTATAGAGTACTGCAATGTGAATATAAGGTGAAACTTAATTCAATTACAGACCTCTTTTCCGGAGATAAAGAAAAATTAAATTATATTGAGAGTTTTATAGATAACAGGTTATTCAGCAATTACTTTAAATCTTTAAAAGATTATAATTCCTGAGTTATAAACCAA…	2274	ATGAATAAAAATCATGGTAGCATGTTAACCATTAAATGGTTAAAAGCTTGCTATGTATCTTTACAACGTTATTTAGGAGATAACAGAGTTTCATCTCTTCGTGAGATTGAGGATAAACTTCCTTTGCCTCGAATGATTAATGGCCTTCCGGCTATTATTCATAAGGGGGATAGAAAGAAAATCCAAAAATCTGACAAACCAACAATCCAATTTTGA	216	13
SRR10604736	NODE_19492_length_2392_cov_37967	4	ACGAAAGGTCGCTGGTTAGAGCAAGGCAGAACCCTGGAATATTACCATCTCAAGTCTGGGGTGAGTAGATCATGAGGTAGCTATCTCTGAGAGCCTGTAACTTGTGTTCAGATTGTCCAATTTTAAAACTAATTGATGCATTCAATAGCTCTCAGAATTACCTTTCCAATGATGTGCTTAGATACAAGTTCTGTCATTAGTAGAAATCCGTATCTATTCATCAATTTTAAGTCTTGCACTTTATATTTGATAGCGAGAGCCTGTAATTGTACCGAGTGACCTTTTGTTGAGCACACACCCACACGCACACACACACACACACACGCACACACACACACACACACACACACACCACACGCACACACACACACACACACACACACACCACACACACCTCAC…	ATGCTATGGGTCCAGTCATCAGTGAGGCGGGCCATTAGGCTCGTCACATCAAGCTCCCTGAAAACATGACATATGAAGGAAATCCGTCTCCTGGTTTCAGTCCTGAAAATCTTTAAGCAACTTCACTTCGCGAGAAGCGGAGATGTCTTATCGACAATCACGGCTAAATTCCGGGGAGACGTCAACGTTTTAAAATACGTTGAGTCCTACTGTGCTGAATGAGTACAAACTAAGGTCAGGTTCACAGAACCTGACTTTTCGCGTGTACTATACATATACTCTTCCCCTTGGGCTTCACAGCCCTTCGAGATCAAGGGATCGCGTGCCTCATCCATAACCTGATCGGTTCTGGATTGGTACTGGTCCCTTGGTCCCACGGGTAGAGATTCTGTACGTCAT…	1833	ATGCTATGGGTCCAGTCATCAGTGAGGCGGGCCATTAGGCTCGTCACATCAAGCTCCCTGAAAACATGA	69	6
SRR10604736	NODE_19702_length_2371_cov_48352	4	GAGATCTGATCGTGACTGGAGTTCAGACGTGTGCTCTTCCGATCTCATACTTCGGTTTTTCCAACAGTCAAATCTTTTTATGTAAGGTCGGAGTGAACTCTCCAGTTTACTTACAGTCATTTTCTTTGAAGACGCGTGTCAACGCGTCTAAGACTCGTAAAGTCAATACCAGGACTTCCGGTCCGGCACACATGATTGTCAAGCAATTGACAAGATGAGTGTCGTTACGACCAGAGGTTACCCTTGTTCTGTGAGGGCGGGGGAATCCCCACCATCCAGAAAAAGGTACTATCCTTTGATTGGTATACGTCCTTCTATATGCCAGTCACAATACTGGGGACAGGCTTGCCTGTCTTAAGTTCTTGTGACTGGGTGTCCGTCGAAATGTTTTTGGGCAAA…	ATGATTGTCAAGCAATTGACAAGATGAGTGTCGTTACGACCAGAGGTTACCCTTGTTCTGTGAGGGCGGGGGAATCCCCACCATCCAGAAAAAGGTACTATCCTTTGATTGGTATACGTCCTTCTATATGCCAGTCACAATACTGGGGACAGGCTTGCCTGTCTTAAGTTCTTGTGACTGGGTGTCCGTCGAAATGTTTTTGGGCAAAGCCCTCTTTCATTACGCGGGACATTCATGTCCAGGAAGTCATCAGTGAGGCGGGCCATTAGGCTCGTCACATCAAGCTCCCTGAAAACATGACATATGAAGGAAATCCGTCTCCTGGTTTCAGTCCTGAAAATCTTTAAGCAACTTCACTTCGCGAGAAGCGGAGATGTCTTATCGACAATCACGGCTAAA…	2064	ATGATTGTCAAGCAATTGACAAGATGA	27	10
SRR10604736	NODE_19829_length_2360_cov_12856	4	CTTGGGGGGGCTCGCCCCTTGCAAGGGCGAACAACAGTCTAAGACTGTCCCACACTGGGACTAATGGAATTATCTGTGAAACTTTTCACTGTTGAGCGGGGGTAATATATTTATTCCCACTCCCAACAGCTCACTTAAACATAATGAGTAAAAAGGAAATTATGGCTGTGCGTAAATGCACTCGCCGTCTTCTCCGATTGTTCAGAATGTTTGACTGACTCGTTCACAACTACCTTGACAGTAGTGTGAGCGCGCCAGGTTTCATTAGATTGTTCCAACCCCTTAAAGATAAACTGGCAACGATTGGCCGGACCAGGGGAGAGGTTGGTGTCGTGGATTGATTAAAATCAACCCGACTCCTTCTCCTCCGCTGGCTGGCCGATCAGCCGTCTATCGAGA…	ATGAGTAAAAAGGAAATTATGGCTGTGCGTAAATGCACTCGCCGTCTTCTCCGATTGTTCAGAATGTTTGACTGACTCGTTCACAACTACCTTGACAGTAGTGTGAGCGCGCCAGGTTTCATTAGATTGTTCCAACCCCTTAAAGATAAACTGGCAACGATTGGCCGGACCAGGGGAGAGGTTGGTGTCGTGGATTGATTAAAATCAACCCGACTCCTTCTCCTCCGCTGGCTGGCCGATCAGCCGTCTATCGAGAGTGGTGTAACAAATATTTGTGGTATTCCTAAGGATCTTAGACGCATACTCGTCGACAGTGAGGTCACGGTGTCCCTCGAGAAATTGAGGTTCACCGCCACCTTTCTGTCGATGAGTCGTGCGTTGAAGGCCGGAAGACATCCG…	2088	ATGAGTAAAAAGGAAATTATGGCTGTGCGTAAATGCACTCGCCGTCTTCTCCGATTGTTCAGAATGTTTGACTGA	75	10
SRR7134468	NODE_1988_length_2840_cov_299	4	ATCTCGGCCTATGCAAATGATTCGTATTTCAATTATTATTTTATTAATAATTTACTCAACGATCTATGGCTGATTCCGTGGTTATGGAAGATCTTGCAATAACACCTGAGGTAACTTAGGGAAAGTAATCCCCATAACCCTTACTTCATCTAATTCAAAGAAGAAAACTTTGAAATTAGAAGGATGACGTATGGAAGCGGTTTCAGTAGTGTCTCTAACTTATAAATTTCTTTATAAGTTAGAGATACAGGCAGGTACACGAAGAGTCCTAAATAGACTCTATCATGTTCAGAAGGAATCCTTAAGGAAACAACAACCAGAAATGATTGTTGCTCGATTTAAGGAGGATATAAATTTTATCAAACTGTATTTTCTTACAGGTGAAAAGGTAAAGATTGA…	ATGCAAATGATTCGTATTTCAATTATTATTTTATTAATAATTTACTCAACGATCTATGGCTGATTCCGTGGTTATGGAAGATCTTGCAATAACACCTGAGGTAACTTAGGGAAAGTAATCCCCATAACCCTTACTTCATCTAATTCAAAGAAGAAAACTTTGAAATTAGAAGGATGACGTATGGAAGCGGTTTCAGTAGTGTCTCTAACTTATAAATTTCTTTATAAGTTAGAGATACAGGCAGGTACACGAAGAGTCCTAAATAGACTCTATCATGTTCAGAAGGAATCCTTAAGGAAACAACAACCAGAAATGATTGTTGCTCGATTTAAGGAGGATATAAATTTTATCAAACTGTATTTTCTTACAGGTGAAAAGGTAAAGATTGACCAATCTGTC…	2595	ATGCAAATGATTCGTATTTCAATTATTATTTTATTAATAATTTACTCAACGATCTATGGCTGA	63	14
SRR7134471	NODE_2010_length_2842_cov_207	4	CTCAGCAACTATAATTATTGCTGTACCAACATTACTAATAATAGCAGGCCCTAAGAATGAAAGTGCATTCTTAGTCCCTAACTACTCAAAAGATGTGTAGGCAGAACTTATGTGATTAATCATAAGTTAGAAGTTAAAAGGGTCAAGGAAATTGATCATTCATATCTGATAATCAGATATGAATGACAATAAATAATCATATTATTGTCATTGACTATTAAATATGATTAATTATCCTTGTCTTTAAGACTTAACCCACTTCTTGTTAGAGAATAGTTTAATAGTAGACTTAAAGACAAGTATGTCCTTAAGTACTATCCGACTTTTACTTTTTGAAACTCGTTTAATAAGAGGATCATTAGATTTTACCTTCTGTTGAAGGTAGCCTCCAGGTCCTCA…	ATGGAAGCGGTTTCAGTAGTGTCTCTAACTTATAAATTTCTTTATAAGTTAGAGATACAGGCAGGTACACGAAGAGTCCTAAATAGACTCTATCATGTTCAGAAGGAATCCTTAAGGAAACAACAACCAGAAATGATTGTTGCTCGATTTAAGGAGGATATAAATTTTATCAAACTGTATTTTCTTACAGGTGAAAAGGTAAAGATTGACCAATCTGTCTGATGACGAAAGGTCAATGATGGTTTTCCATCATATCTTTATCCTCTTTCACTGTATGAAATTCCAGATTATGATAAAATGATTATCCTAACCCAACTTCGAGTATATAAAAAGTTTAATACTCCAGTTCCTCTTAATTTGGTATCTGTAGTAAAAGTTATATCTTTTACCAACATTTAC…	2415	ATGGAAGCGGTTTCAGTAGTGTCTCTAACTTATAAATTTCTTTATAAGTTAGAGATACAGGCAGGTACACGAAGAGTCCTAAATAGACTCTATCATGTTCAGAAGGAATCCTTAAGGAAACAACAACCAGAAATGATTGTTGCTCGATTTAAGGAGGATATAAATTTTATCAAACTGTATTTTCTTACAGGTGAAAAGGTAAAGATTGACCAATCTGTCTGA	222	11
SRR10604736	NODE_20317_length_2322_cov_43578	4	CTTCGGTTTTTCCAACAGTCAAATCTTTTTATGTAAGGTCGGAGTGAACTCTCCAGTTTACCCACAGTCATTTCCTTTGAAGACGCGTGTCAACGCGCCCAAGACTCGCAAAGTCAATACCAGGACCTCCGGTCCGGCACACATGACCGTCAAGCAACTGACAAGATGAGTGTCGCCACGACCAGAGGCCACCCCTGTTCCGTGAGGGCGGGGGAATCCCCACCATCCAGAAAAAGGTACTATCCTTTGATTGGTATACGTCCTTCTATATGCCAGTCACAATACTGGGGACAGGCTTGCCTGTCTTAAGTTCTTGTGACTGGGTGTCCGTCGAAATGTTTTTGGGCAAAGCCCTCTTTCATTACGCGGGACATTCATGTCCAGGAAGTCATCAGTGAG…	ATGACCGTCAAGCAACTGACAAGATGAGTGTCGCCACGACCAGAGGCCACCCCTGTTCCGTGAGGGCGGGGGAATCCCCACCATCCAGAAAAAGGTACTATCCTTTGATTGGTATACGTCCTTCTATATGCCAGTCACAATACTGGGGACAGGCTTGCCTGTCTTAAGTTCTTGTGACTGGGTGTCCGTCGAAATGTTTTTGGGCAAAGCCCTCTTTCATTACGCGGGACATTCATGTCCAGGAAGTCATCAGTGAGGCGGGCCATTAGGCTCGTCACATCAAGCTCCCTGAAAACATGACATATGAAGGAAATCCGTCTCCTGGTTTCAGTCCTGAAAATCTTTAAGCAACTTCACTTCGCGAGAAGCGGAGATGTCTTATCGACAATCACGGCTAAA…	2064	ATGACCGTCAAGCAACTGACAAGATGA	27	10
SRR11614418	NODE_20408_length_2080_cov_7940	4	TAGCATTGATTATTATGCGTACTCTAAAGATTTCTTCATTGAAATCTACAGATTATACATATAATCAGGACAAGATTGGTTTATACTTTCATACCAAGATAGGAAATACTATGGAGGCTTTTTGTAAATTTTACAAATTACCTTATCCATTACCTTTAGATTTTGATATTGAACAATTTACTAAGAAATTAGATAAATTGGCTCAAGATCCAAATTTTAAGTTAATGGTTCCACAAGTACCTCACTCTCTTGATTTGAGTGCAGCGACGGATCGACTACCCCTTTCTCTCCAAATATGAGTACTTACATGTTTTACAGGTTCACCCTGACTTGCTATTTATTGAGCCTTATTTATATTCCATATAAAATTTTATGTGAATCTAACTAAGAATCATAAAT…	ATGCGTACTCTAAAGATTTCTTCATTGAAATCTACAGATTATACATATAATCAGGACAAGATTGGTTTATACTTTCATACCAAGATAGGAAATACTATGGAGGCTTTTTGTAAATTTTACAAATTACCTTATCCATTACCTTTAGATTTTGATATTGAACAATTTACTAAGAAATTAGATAAATTGGCTCAAGATCCAAATTTTAAGTTAATGGTTCCACAAGTACCTCACTCTCTTGATTTGAGTGCAGCGACGGATCGACTACCCCTTTCTCTCCAAATATGAGTACTTACATGTTTTACAGGTTCACCCTGACTTGCTATTTATTGAGCCTTATTTATATTCCATATAAAATTTTATGTGAATCTAACTAAGAATCATAAATACAAGTATAACATA…	1782	ATGCGTACTCTAAAGATTTCTTCATTGAAATCTACAGATTATACATATAATCAGGACAAGATTGGTTTATACTTTCATACCAAGATAGGAAATACTATGGAGGCTTTTTGTAAATTTTACAAATTACCTTATCCATTACCTTTAGATTTTGATATTGAACAATTTACTAAGAAATTAGATAAATTGGCTCAAGATCCAAATTTTAAGTTAATGGTTCCACAAGTACCTCACTCTCTTGATTTGAGTGCAGCGACGGATCGACTACCCCTTTCTCTCCAAATATGA	285	12
SRR6766816	NODE_2055_length_2362_cov_12	4	CGCTGATGCGGGATAGCTCTACAGCCCCTCTCTAACGAGATTATCTGTAGGCAATAAGAGTACAGGTTTTATACTGCCTGTACCAGTTCAGTGAGGGGTCACCAGATGATTCACGGTCTTCCGTGATACCTGACGGTATCCGACTTACTACCCAAGTATAGCCATTTGCCTCTTAAACAAATAACTATCATGGATAATAAAATAACAAACCTTAACTTGCCGCTCTTATTGAGCTGGATCAAGAAGGTCTATTATCCGGATGTCGACGTGAGTCAGTCGGATCTTAACAGATTTGACTCCACAATCCAGAGGTGGATTAAGGGGTCTGGTCTGGCGTGGACTGTCTCGAGATTGAAACAATCTCGAAACTTACTCACCAAACACATCTGTGAAGACCCG…	ATGATTCACGGTCTTCCGTGATACCTGACGGTATCCGACTTACTACCCAAGTATAGCCATTTGCCTCTTAAACAAATAACTATCATGGATAATAAAATAACAAACCTTAACTTGCCGCTCTTATTGAGCTGGATCAAGAAGGTCTATTATCCGGATGTCGACGTGAGTCAGTCGGATCTTAACAGATTTGACTCCACAATCCAGAGGTGGATTAAGGGGTCTGGTCTGGCGTGGACTGTCTCGAGATTGAAACAATCTCGAAACTTACTCACCAAACACATCTGTGAAGACCCGGATTTCCATAATCCGGGGATCGCAGTGGGGAAGTCTAACTTACCCCGAGTGTTACCCGGCTCGTTGAGAGCTCAGATCTCCAAAGGTGACCCTAGGGCCATCTCT…	2127	ATGATTCACGGTCTTCCGTGA	21	8
SRR13153831	NODE_2070_length_3216_cov_4385	4	GGCATACGAGATTACGTACGGTGACTGGAGTTCAGACGTGTGCTCTTCCGATCTGACTAAAATTGCTTTTAATCACTACCATAATTCCCTGTCCTGACTGTCAGGTTTACTCATATTTCAGAAGAACCTAAGAACCTCCCCCTCTATTCAGAAGAGAGAGGTCACTGGGGGAAACCCGAATAAACCTGGTCCTAAGCCCTGAAAGGGGCGTAGGAGCGCAGTTTGTACTCACCGACTAATTGTTAATTTCTTAATATTAGTGGCTGGTTCCACACAGACGAAGCACTTTGTGCAGACTCTTGGAAATTTCCAACGACGTAAACTGGTTCGTAGTGACCCAGAATACATCGTGGAACTATTTAAGGGGTTATGGGTCTCCCTCCGGAAATTAATTCTAGA…	ATGCAGGGGTCACTACGACCCCTTCATGATGTTTTGATAAGATACCTTCGGAGTTTAAAGACCGATTGTACTTATCACCAGGAAAAGGTCTTTGCTTGATATAACGATCTAGTAAGTAAAGGTCATAGTGACTTTTACAGACTAGATCTGAGTTCAGCAACAGATCGTCTACCTCTTCAACTTCAAGTTCATATCCTGAAGAAGATTTTCACCTCAAAAAGGGTTAATCCTCTTCCTATGGCAGAATCTTGAGGAATATTGATACGTACCTTATCCTTCATTTATAAGAATGAGAAGGGTAAAACCTCCTCACTTTCTTATAGTGTTGGACAAGGTATGGGTCTCTATTCTTCATGACCTTCCATAGCTCTTACTAACCATGTAATTGTTCGACTTAGG…	1428	ATGCAGGGGTCACTACGACCCCTTCATGATGTTTTGATAAGATACCTTCGGAGTTTAAAGACCGATTGTACTTATCACCAGGAAAAGGTCTTTGCTTGA	99	9
SRR5171274	NODE_21597_length_2661_cov_9	4	CACCGATTATCCACCCTTAAACAATATTACCTTCATGGGAAGCTTTCGTACATATCCGGGTTAAATACCCTATCTATAGTATTCTAATGAACACCATAGACCCCTCACTTAAGGTAGCTAGCACCTTCTTCCCTCCACGGTCCAAGACCGAGGGTGAAACACCTATAGCATGTCCCAATAACTGGGGATTTACACATTATGCGATCACTTCAAGAATTTCTTCAAGAAGTTGTAGCTAATATGTCTTATCGACCTGTTGATGATCTGAATATCAGATGCGGAGACGGGTGACGTAATAGGAGTTACTGGAGGAAGCGTATTAAATAATAAACCGAGGACTTGAGCTAAAGTATACTCAGGAAGATTCGTAGGATTGACAAATGTCACCCGACGGATAGT…	ATGTACTATATAAGGAGGATTAAATATATATTAAATCTTATGAAAATTACATTTCCATTATTATCTAATACATACCTATTCCCTGCAATGGTTGATTCACGGACTAGAGATAACAATACTTTTGCGTATTTAGCTAATTCGAAAGAATTAGATAGATACTTTCAAGTGTTGATTTCTCTTTATCCCATTTCTGACGGTCGAATGTTACACATTACTAAGAAACTGGTTGATGCTATTGACATTATTTGAAGAAATAACGGTGCTGAATACACTGTTACTTATTTAAAAGAAGCCAATAGAATATTCCAATTCTTTGTAGCGGGTAACCCTCAAAAGTCTAGTTTACCTATGATGATTGGGGCGCCGAAGGGATTACCTTCAATACTTCCGAATGGACAC…	2313	ATGTACTATATAAGGAGGATTAAATATATATTAAATCTTATGAAAATTACATTTCCATTATTATCTAATACATACCTATTCCCTGCAATGGTTGATTCACGGACTAGAGATAACAATACTTTTGCGTATTTAGCTAATTCGAAAGAATTAGATAGATACTTTCAAGTGTTGATTTCTCTTTATCCCATTTCTGACGGTCGAATGTTACACATTACTAAGAAACTGGTTGATGCTATTGACATTATTTGA	249	11
SRR9625036	NODE_248_length_1997_cov_1034	4	AGGCCTGTCGTACGGTTTGAAGTTCCCCCAAGTCCGGTACCAGCTCTTTCAATTTCTGTAAGATGTGATTCTTCATATCGAACTTAGATTGAATATAAGCTGCTACCTCTCTACCTCATTGCTTAGTCACTGTAAAATGTAATAAATCCAAGACGAAAGAGGATTTATTATAATTTTCAGGGACAGGGAGTGCTAGGTGACTGCAAATGTCATCCACCACCCCGTCAGAAGGATCCTTTCGGAACTTCTGAAGTAATGAGAAAGTTGTGAGAAGCCAGGTAGTCCCGATAGACTGTCGGGATTTACCGAAGATTCTCATAACTCCTTGTAGAATGAACTCCGGGTCCTTGGAACCGCGCATTCAACCATTCCGCTGTTGAGTCTCGGCTCATGAAGAGA…	ATGAACCAGTTGCGCGACGTTCTAAAACTCGTGCGCAATCGAGAGCAATTAGCTCCCGAGTTGGACAAGCTATTAGACGATAGCTTCGAACTTTTCTTCCGTCTCGTCTCTGCCAGAGGTCTTAAATTTGCAATTGCTTTCTTTAAAAGATCGCGATTACATTTTACAAGGCGTCTAGCAGGGGAACCACTTCTCACAAAGGATAATGTGGCTATTACTAGTTGTGGCCTTCCGAAGTGACTACGAAGGAGCCTCGATATCGATCGCTTCATGAACGATCGTGAGGTCGCCTTTGTACTCACAACGTTAACCATCACTAGGGTAGTCACACTACCTCCTGTGATTGATAGATCCCCAATCGAGTCTGAATGGAAAGGGCGGATCCCCGATATTGAAAGG…	1740	ATGAACCAGTTGCGCGACGTTCTAAAACTCGTGCGCAATCGAGAGCAATTAGCTCCCGAGTTGGACAAGCTATTAGACGATAGCTTCGAACTTTTCTTCCGTCTCGTCTCTGCCAGAGGTCTTAAATTTGCAATTGCTTTCTTTAAAAGATCGCGATTACATTTTACAAGGCGTCTAGCAGGGGAACCACTTCTCACAAAGGATAATGTGGCTATTACTAGTTGTGGCCTTCCGAAGTGA	240	10
SRR11614418	NODE_25750_length_1645_cov_7171	4	TAGCATTGATTATTATGCGTACTCTAAAGATTTCTTCATTGAAATCTACAGATTATACATATAATCAGGACAAGATTGGTTTATACTTTCATACCAAGATAGGAAATACTATGGAGGCTTTTTGTAAATTTTACAAATTACCTTATCCATTACCTTTAGATTTTGATATTGAACAATTTACTAAGAAATTAGATAAATTGGCTCAAGATCCAAATTTTAAGTTAATGGTTCCACAAGTACCTCACTCTCTTGATTTGAGTGCAGCGACGGATCGACTACCCCTTTCTCTCCAAATATGAGTACTTACATGTTTTACAGGTTCACCCTGACTTGCTATTTATTGAGCCTTATTTATATTCCATATAAAATTTTATGTGAATCTAACTAAGAATCATAAAT…	ATGCGTACTCTAAAGATTTCTTCATTGAAATCTACAGATTATACATATAATCAGGACAAGATTGGTTTATACTTTCATACCAAGATAGGAAATACTATGGAGGCTTTTTGTAAATTTTACAAATTACCTTATCCATTACCTTTAGATTTTGATATTGAACAATTTACTAAGAAATTAGATAAATTGGCTCAAGATCCAAATTTTAAGTTAATGGTTCCACAAGTACCTCACTCTCTTGATTTGAGTGCAGCGACGGATCGACTACCCCTTTCTCTCCAAATATGAGTACTTACATGTTTTACAGGTTCACCCTGACTTGCTATTTATTGAGCCTTATTTATATTCCATATAAAATTTTATGTGAATCTAACTAAGAATCATAAATACAAGTATAACATA…	1629	ATGCGTACTCTAAAGATTTCTTCATTGAAATCTACAGATTATACATATAATCAGGACAAGATTGGTTTATACTTTCATACCAAGATAGGAAATACTATGGAGGCTTTTTGTAAATTTTACAAATTACCTTATCCATTACCTTTAGATTTTGATATTGAACAATTTACTAAGAAATTAGATAAATTGGCTCAAGATCCAAATTTTAAGTTAATGGTTCCACAAGTACCTCACTCTCTTGATTTGAGTGCAGCGACGGATCGACTACCCCTTTCTCTCCAAATATGA	285	11
SRR11614418	NODE_26821_length_1572_cov_6940	4	ATGAAAGTATCAGAAAATTCTGAAACAATTGTAAGGAACTAGTATCTAATACAAACTGGTTTTTAATAATTTTCCAATCTAATTTTGTTTCATTTTCAAGTTTTTCTTGAATCTGATAAGAATTAGTATGAATCATTATTATAGACAGGATATTCTTACTATCAAAGAGCTTTTCTTTCCAATTTTGGATAGATAAGTCTTGAAGATAGGGGCTGTTATTCTTATTTTGAAAAACATCAATTATCTTCCCTACAAGCCTTTCTCCTAATCCTACTTGTCTAAATACTTCCCGTAATACAATATCAATATTATATCATGGAGAATTATAGTAGATTAATAGGTTAGTTCAAGTGGTCAGGTTGTGCTTAACCTGGGGACTACCTTTGGGGATATGAGAGA…	ATGCGTACTCTAAAGATTTCTTCATTGAAATCTACAGATTATACATATAATCAGGACAAGATTGGTTTATACTTTCATACCAAGATAGGAAATACTATGGAGGCTTTTTGTAAATTTTACAAATTACCTTATCCATTACCTTTAGATTTTGATATTGAACAATTTACTAAGAAATTAGATAAATTGGCTCAAGATCCAAATTTTAAGTTAATGGTTCCACAAGTACCTCACTCTCTTGATTTGAGTGCAGCGACGGATCGACTACCCCTTTCTCTCCAAATATGAGTACTTACATGTTTTACAGGTTCACCCTGACTTGCTATTTATTGAGCCTTATTTATATTCCATATAAAATTTTATGTGAATCTAACTAAGAATCATAAATACAAGTATAACATA…	1557	ATGCGTACTCTAAAGATTTCTTCATTGAAATCTACAGATTATACATATAATCAGGACAAGATTGGTTTATACTTTCATACCAAGATAGGAAATACTATGGAGGCTTTTTGTAAATTTTACAAATTACCTTATCCATTACCTTTAGATTTTGATATTGAACAATTTACTAAGAAATTAGATAAATTGGCTCAAGATCCAAATTTTAAGTTAATGGTTCCACAAGTACCTCACTCTCTTGATTTGAGTGCAGCGACGGATCGACTACCCCTTTCTCTCCAAATATGA	285	10
SRR10604736	NODE_27966_length_1800_cov_11117	4	CTTGGGGGGGCTCGCCCCTTGCAAGGGCGAACAACAGTCTAAGACTGTCCCACACTGGGACTAATGGAATTATCTGTGAAACTTTTCACTGTTGAGCGGGGGTAATATATTTATTCCCACTCCCAACAGCTCACTTAAACATAATGAGTAAAAAGGAAATTATGGCTGTGCGTAAATGCACTCGCCGTCTTCTCCGATTGTTCAGAATGTTTGACTGACTCGTTCACAACTACCTTGACAGTAGTGTGAGCGCGCCAGGTTTCATTAGATTGTTCCAACCCCTTAAAGATAAACTGGCAACGATTGGCCGGACCAGGGGAGAGGTTGGTGTCGTGGATTGATTAAAATCAACCCGACTCCTTCTCCTCCGCTGGCTGGCCGATCAGCCGTCTATCGAGA…	ATGAGTAAAAAGGAAATTATGGCTGTGCGTAAATGCACTCGCCGTCTTCTCCGATTGTTCAGAATGTTTGACTGACTCGTTCACAACTACCTTGACAGTAGTGTGAGCGCGCCAGGTTTCATTAGATTGTTCCAACCCCTTAAAGATAAACTGGCAACGATTGGCCGGACCAGGGGAGAGGTTGGTGTCGTGGATTGATTAAAATCAACCCGACTCCTTCTCCTCCGCTGGCTGGCCGATCAGCCGTCTATCGAGAGTGGTGTAACAAATATTTGTGGTATTCCTAAGGATCTTAGACGCATACTCGTCGACAGTGAGGTCACGGTGTCCCTCGAGAAATTGAGGTTCACCGCCACCTTTCTGTCGATGAGTCGTGCGTTGAAGGCCGGAAGACATCCG…	1563	ATGAGTAAAAAGGAAATTATGGCTGTGCGTAAATGCACTCGCCGTCTTCTCCGATTGTTCAGAATGTTTGACTGA	75	8
SRR11614418	NODE_28115_length_1498_cov_8015	4	TAGCATTGATTATTATGCGTACTCTAAAGATTTCTTCATTGAAATCTACAGATTATACATATAATCAGGACAAGATTGGTTTATACTTTCATACCAAGATAGGAAATACTATGGAGGCTTTTTGTAAATTTTACAAATTACCTTATCCATTACCTTTAGATTTTGATATTGAACAATTTACTAAGAAATTAGATAAATTGGCTCAAGATCCAAATTTTAAGTTAATGGTTCCACAAGTACCTCACTCTCTTGATTTGAGTGCAGCGACGGATCGACTACCCCTTTCTCTCCAAATATGAGTACTTACATGTTTTACAGGTTCACCCTGACTTGCTATTTATTGAGCCTTATTTATATTCCATATAAAATTTTATGTGAATCTAACTAAGAATCATAAAT…	ATGCGTACTCTAAAGATTTCTTCATTGAAATCTACAGATTATACATATAATCAGGACAAGATTGGTTTATACTTTCATACCAAGATAGGAAATACTATGGAGGCTTTTTGTAAATTTTACAAATTACCTTATCCATTACCTTTAGATTTTGATATTGAACAATTTACTAAGAAATTAGATAAATTGGCTCAAGATCCAAATTTTAAGTTAATGGTTCCACAAGTACCTCACTCTCTTGATTTGAGTGCAGCGACGGATCGACTACCCCTTTCTCTCCAAATATGAGTACTTACATGTTTTACAGGTTCACCCTGACTTGCTATTTATTGAGCCTTATTTATATTCCATATAAAATTTTATGTGAATCTAACTAAGAATCATAAATACAAGTATAACATA…	1482	ATGCGTACTCTAAAGATTTCTTCATTGAAATCTACAGATTATACATATAATCAGGACAAGATTGGTTTATACTTTCATACCAAGATAGGAAATACTATGGAGGCTTTTTGTAAATTTTACAAATTACCTTATCCATTACCTTTAGATTTTGATATTGAACAATTTACTAAGAAATTAGATAAATTGGCTCAAGATCCAAATTTTAAGTTAATGGTTCCACAAGTACCTCACTCTCTTGATTTGAGTGCAGCGACGGATCGACTACCCCTTTCTCTCCAAATATGA	285	10
SRR11614418	NODE_28454_length_1481_cov_9086	4	ATAATACTATTTTTATTAACTAAATTTAGTATTCATTATAATGAGTTGAGTAATACAATCAAAGAGAAATCTTATTGGTCTAACTACATATGTAGTACACCTTTAAAATTTATTCAATGATTAGGTTCTCAGCCTCACCCTATTTTATTTGAAGTAATACTTAAAGGAATATTTGATCGTGCTTCCAAAATTGGAAACATAATCAGAGAAAACCAAGAAAGTATGAATTTCTTTAGAAAACTAAACTATTTCTATTTTCCCAAATTAAAGGAATTTAAAAATGCTTTAGCTTCTTCAGAAAACCTCAGATTCCGGGCTTTATCAGAACAAACCTATTTAGGTAAGTTAAGATTTTTCCCAGATGGGGCTGGCAAGATGCGTTATATTGCTGTTGGAAAT…	ATGAATTTCTTTAGAAAACTAAACTATTTCTATTTTCCCAAATTAAAGGAATTTAAAAATGCTTTAGCTTCTTCAGAAAACCTCAGATTCCGGGCTTTATCAGAACAAACCTATTTAGGTAAGTTAAGATTTTTCCCAGATGGGGCTGGCAAGATGCGTTATATTGCTGTTGGAAATTGGGTAGCGCAAGCCACCTTTTATCCTTTAGCATTGATTATTATGCGTACTCTAAAGATTTCTTCATTGAAATCTACAGATTATACATATAATCAGGACAAGATTGGTTTATACTTTCATACCAAGATAGGAAATACTATGGAGGCTTTTTGTAAATTTTACAAATTACCTTATCCATTACCTTTAGATTTTGATATTGAACAATTTACTAAGAAATTAGAT…	1257	ATGAATTTCTTTAGAAAACTAAACTATTTCTATTTTCCCAAATTAAAGGAATTTAAAAATGCTTTAGCTTCTTCAGAAAACCTCAGATTCCGGGCTTTATCAGAACAAACCTATTTAGGTAAGTTAAGATTTTTCCCAGATGGGGCTGGCAAGATGCGTTATATTGCTGTTGGAAATTGGGTAGCGCAAGCCACCTTTTATCCTTTAGCATTGATTATTATGCGTACTCTAAAGATTTCTTCATTGAAATCTACAGATTATACATATAATCAGGACAAGATTGGTTTATACTTTCATACCAAGATAGGAAATACTATGGAGGCTTTTTGTAAATTTTACAAATTACCTTATCCATTACCTTTAGATTTTGATATTGAACAATTTACTAAGAAATTAGAT…	504	8
SRR11614418	NODE_28455_length_1481_cov_8571	4	ATAATACTATTTTTATTAACTAAATTTAGTATTCATTATAATGAGTTGAGTAATACAATCAAAGAGAAATCTTATTGGTCTAACTACATATGTAGTACACCTTTAAAATTTATTCAATGATTAGGTTCTCAGCCTCACCCTATTTTATTTGAAGTAATACTTAAAGGAATATTTGATCGTGCTTCCAAAATTGGAAACATAATCAGAGAAAACCAAGAAAGTATGAATTTCTTTAGAAAACTAAATTATTTTTATTTTCCAAAATTAAAGGAATTTAAAAATGCTTTAGCTTCTTCAGAAAACTCCAGATTCCGGGCTTTATCAGAACAAACCTATTTAGGTAAGTTAAGATTTTTCCCAGATGGGGCTGGCAAGATGCGTTATATTGCTGTTGGAAAT…	ATGAATTTCTTTAGAAAACTAAATTATTTTTATTTTCCAAAATTAAAGGAATTTAAAAATGCTTTAGCTTCTTCAGAAAACTCCAGATTCCGGGCTTTATCAGAACAAACCTATTTAGGTAAGTTAAGATTTTTCCCAGATGGGGCTGGCAAGATGCGTTATATTGCTGTTGGAAATTGGGTGGCGCAAGCTACCTTCTATCCTTTAGCATTGATTATTATGCGTACTCTGAAAATTTCTTCATTGAAATCTACAGATTATACATATAATCAGGACAAGATTGGTTTATACTTTCATACCAAGATAGGAAATACTATGGAGGCTTTTTGTAAATTTTACAAATTACCTTATCCATTACCTTTAGATTTTGATATTGAACAATTTACTAAGAAATTAGAT…	1257	ATGAATTTCTTTAGAAAACTAAATTATTTTTATTTTCCAAAATTAAAGGAATTTAAAAATGCTTTAGCTTCTTCAGAAAACTCCAGATTCCGGGCTTTATCAGAACAAACCTATTTAGGTAAGTTAAGATTTTTCCCAGATGGGGCTGGCAAGATGCGTTATATTGCTGTTGGAAATTGGGTGGCGCAAGCTACCTTCTATCCTTTAGCATTGATTATTATGCGTACTCTGAAAATTTCTTCATTGAAATCTACAGATTATACATATAATCAGGACAAGATTGGTTTATACTTTCATACCAAGATAGGAAATACTATGGAGGCTTTTTGTAAATTTTACAAATTACCTTATCCATTACCTTTAGATTTTGATATTGAACAATTTACTAAGAAATTAGAT…	504	8
SRR11614418	NODE_28759_length_1464_cov_9037	4	AAAACATCAATTATCTTCCCTACAAGCCTTTCTCCTAATCCTACTTGTCTAAATACTTCCCGTAATACAATATCAATATTATATCATGGAGAATTATAGTAGATTAATAGGTTAGTTCAAGTGGTCAGGTTGTGCTTAACCTGGGGACTACCTTTGGGAATATGAGAGAGGATAGATTTCGTAAGAAATTTAAAATCTCTTCTATACTTAATGGTAGAACTAATAGACTTAACAACATGAGTTTGTATAACCTCATAATGTTTAGTCTTAATACTTTGGAATATTGACAAATTAGTATTTCTAATTTCTCATAAATATTCAACAGGATCACGCAAGAAGTCACCGTGATAGTAAGAACTATCATGGGCTTTCCATGTTCCCCTGTCTGGATCATCATGT…	ATGCGTACTCTAAAGATTTCTTCATTGAAATCTACAGATTATACATATAATCAGGACAAGATTGGTTTATACTTTCATACCAAGATAGGAAATACTATGGAGGCTTTTTGTAAATTTTACAAATTACCTTATCCATTACCTTTAGATTTTGATATTGAACAATTTACTAAGAAATTAGATAAATTGGCTCAAGATCCAAATTTTAAGTTAATGGTTCCACAAGTACCTCACTCTCTTGATTTGAGTGCAGCGACGGATCGACTACCCCTTTCTCTCCAAATATGAGTACTTACATGTTTTACAGGTTCACCCTGACTTGCTATTTATTGAGCCTTATTTATATTCCATATAAAATTTTATGTGAATCTAACTAAGAATCATAAATACAAGTATAACATA…	921	ATGCGTACTCTAAAGATTTCTTCATTGAAATCTACAGATTATACATATAATCAGGACAAGATTGGTTTATACTTTCATACCAAGATAGGAAATACTATGGAGGCTTTTTGTAAATTTTACAAATTACCTTATCCATTACCTTTAGATTTTGATATTGAACAATTTACTAAGAAATTAGATAAATTGGCTCAAGATCCAAATTTTAAGTTAATGGTTCCACAAGTACCTCACTCTCTTGATTTGAGTGCAGCGACGGATCGACTACCCCTTTCTCTCCAAATATGA	285	6
SRR5171275	NODE_28900_length_2170_cov_6	4	CGGTCTACCCTTCCAAAGCTTATTCAGCTTCCATTGGGTTTATATTGGAGTGTCTTGGTTTTTAATCAAGTCTTCTTAAATAGTATAAAAGAGATGGATTAGATAGTTTTTAGAGCTTCTAACTTCGTTAGAACTAAAACGGGTGGTACCTTTTGGTCTGCCGTCCCTTCGTTAGAAGGAACAGCGGAATTAGAGGATCCATTGCTTCATGCTGCCCTTGTGCTTTTCGCCTTAATTACGATGAGTGTCAGCCTCCGACTCACTTGCATTCTATATTTTTATAAACATTTAATTATGTTAGATATAGGATCTACAAGTCAGGGAGTACGCTGGATTAACTGAAAGTAATCAAGATTGAGGTATGCCTCTTTAAGACTAACCGAAAACCAATACAATACC…	ATGATTTTAATACTTAATATTATGAACAAAAATTCATTTTTTTCAAATTTAAAATTATACAAAGATATTTATGAAGCAACTTCTATGATCTCACTATCAGATGAAAAACATCTGATATTAGTTCTTAGAGAGATTGGTATGCGTTTCGCACACCTTTCTTTCTTAAGGACTACAGATATCAATCGAATACGTTCTTTACATAATTTCGCTAGATACTTACTTAAATTAAGAAAGCATCATGGCGATATGTATGTTATTAAGTTCCTAAAAGCGACGCAATTAGCGATTCAGAAGAAGATAGCTGGTTCACCTTTCTCTAGTTTAAGAGAGATTGAACCAGACCTTCCTTTACCTAGGCTCTCAAAAAGCGGTCTACCACTAATTATTAAATTAGGTGAT…	1719	ATGATTTTAATACTTAATATTATGAACAAAAATTCATTTTTTTCAAATTTAAAATTATACAAAGATATTTATGAAGCAACTTCTATGATCTCACTATCAGATGAAAAACATCTGATATTAGTTCTTAGAGAGATTGGTATGCGTTTCGCACACCTTTCTTTCTTAAGGACTACAGATATCAATCGAATACGTTCTTTACATAATTTCGCTAGATACTTACTTAAATTAAGAAAGCATCATGGCGATATGTATGTTATTAAGTTCCTAAAAGCGACGCAATTAGCGATTCAGAAGAAGATAGCTGGTTCACCTTTCTCTAGTTTAAGAGAGATTGAACCAGACCTTCCTTTACCTAGGCTCTCAAAAAGCGGTCTACCACTAATTATTAAATTAGGTGAT…	444	8
SRR10604725	NODE_29137_length_2626_cov_3	4	CATAAATTTATGGCCTTACCCAGTTTAACGGCTGGTTCCTGACAGTCAGGCTTTGATTAACCGAACTCATCATAATTTTCTTTGAGTTTGGGAACCCCTCTAACTTTCATAAATTTTTCAAAAGAAGAGGGCATCATTGCTGAGGTTTCCATATCGATAGATGTGAAAATCTCCACTTCAGGTTCAGTATGTTGCTTAAAAGAAAGGGTATTCCCCTCTTTAAAGCCGTTTGAAGGTCTTTGGACATTCAGAGACTTGGCAAAATTATATAGCCTTGTTGAAGTTTGTCGAAACGGTTTTTTATCCGTTGAGATAACTCCAAGTTCCTTAAACGTTAATGACGCATCAATAAATTCAAGTTGCTCTAGTTTTTCTAGTGCTACTTTATGTTCATTGATA…	ATGTGATTACATATATACACTACCAGCGTAGCGTGCACCGCGGCGAACCATGTAGTCCATGGGGTATCCCAAGAAGCACATGTCAAAATCTATATAATGACACATACTAATAATAATAATAAAGGTTCGAGTTTAGATTGTCTGGACCATATTGGTACAGATAACAATTCAACCAAGAACAGTATTACTGTTATAAAAGACGCAACTCATGTGAAATCTCGTATTTCAAGTAAGTCCTCTGAACATAAAGTTCAAAAGAGGCACCTGGAAAAACGGAGCGTTCAACGCAAGTTGCGACGTATCTTGGAAACAGCTTTGATACAAAAAGTTCCTCCTATACTACGAGTAACTTTGAAATCTATAGCACCAGATGAAATATCATCTGAGGTAATAGACTCA…	2544	ATGTGA	6	1
SRR11614418	NODE_29188_length_1438_cov_8801	4	ATTATTATAGACAGGATATTCTTACTATCAAAGAGTTTTTCTTTCCAATTTTGGATAGATAAATCTTGAAGATAGGGACTGTTATCCTTATTTTGGAAAACATCAATTATCTTCCCTACAAGCCTTTCTCCTAATCCTACTTGTCTAAATACTTCCCGTAATACAATATCAATATTATATCATGGAGAATTATAGTAGATTAATAGGTTAGTTCAAGTGGTCAGGTTGTGCTTAACCTGGGGACTACCTTTGGGAATATGAGAAAGAATAGATTTCGTAAGAAATTTAAAATCTCTCCTATACTTAATGGTAGAACTAATGGACTTTACAACATGAGTTTGTATAACCTCATAATGTTTAGTCTTAATACTTTGGAATATAGATAAATTAGTATTTCTA…	ATGCGTACTCTAAAGATTTCTTCATTGAAATCTACAGATTATACATATAATCAGGACAAGATTGGTTTATACTTTCATACCAAGATAGGAAATACTATGGAGGCTTTTTGTAAATTTTACAAATTACCTTATCCATTACCTTTAGATTTTGATATTGAACAATTTACTAAGAAATTAGATAAATTGGCTCAAGATCCAAATTTTAAGTTAATGGTTCCACAAGTACCTCACTCTCTTGATTTGAGTGCAGCGACGGATCGACTACCCCTTTCTCTCCAAATATGAGTACTTACATGTTTTACAGGTTCACCCTGACTTGCTATTTATTGAGCCTTATTTATATTCCATATAAAATTTTATGTGAATCTAACTAAGAATCATAAATACAAGTATAACATA…	1422	ATGCGTACTCTAAAGATTTCTTCATTGAAATCTACAGATTATACATATAATCAGGACAAGATTGGTTTATACTTTCATACCAAGATAGGAAATACTATGGAGGCTTTTTGTAAATTTTACAAATTACCTTATCCATTACCTTTAGATTTTGATATTGAACAATTTACTAAGAAATTAGATAAATTGGCTCAAGATCCAAATTTTAAGTTAATGGTTCCACAAGTACCTCACTCTCTTGATTTGAGTGCAGCGACGGATCGACTACCCCTTTCTCTCCAAATATGA	285	10
SRR11614418	NODE_29189_length_1438_cov_8798	4	ATTATTATAGACAGGATATTCTTACTATCAAAGAGTTTTTCTTTCCAATTTTGGATAGATAAATCTTGAAGATAGGGACTGTTATCCTTATTTTGAAAAACATCAATTATCTTCCCTACAAGCCTTTCTCCTAATCCTACTTGTCTAAATACTTCCCGTAATACAATATCAATATTATATCATGGAGAATTATAGTAGATTAATAGGTTAGTTCAAGTGGCCAGGTTGTGCTTAACCTGGGGACTACCTTTGGGGATATGAGAAAGAATAGATTTCGTAAGAAATTTACAATCTCTCCTATACTTAATGGTAGAACTAATGGACTTCACAACATGAGTTTGTATAACCTCATAATGTTTAGTCTTGATACTGTGGAATATAGATAAATTAGTATTTCTA…	ATGCGTACTCTAAAGATTTCTTCATTGAAATCTACAGATTATACATATAATCAGGACAAGATTGGTTTATACTTTCATACCAAGATAGGAAATACTATGGAGGCTTTTTGTAAATTTTACAAATTACCTTATCCATTACCTTTAGATTTTGATATTGAACAATTTACTAAGAAATTAGATAAATTGGCTCAAGATCCAAATTTTAAGTTAATGGTTCCACAAGTACCTCACTCTCTTGATTTGAGTGCAGCGACGGATCGACTACCCCTTTCTCTCCAAATATGAGTACTTACATGTTTTACAGGTTCACCCTGACTTGCTATTTATTGAGCCTTATTTATATTCCATATAAAATTTTATGTGAATCTAACTAAGAATCATAAATACAAGTATAACATA…	1422	ATGCGTACTCTAAAGATTTCTTCATTGAAATCTACAGATTATACATATAATCAGGACAAGATTGGTTTATACTTTCATACCAAGATAGGAAATACTATGGAGGCTTTTTGTAAATTTTACAAATTACCTTATCCATTACCTTTAGATTTTGATATTGAACAATTTACTAAGAAATTAGATAAATTGGCTCAAGATCCAAATTTTAAGTTAATGGTTCCACAAGTACCTCACTCTCTTGATTTGAGTGCAGCGACGGATCGACTACCCCTTTCTCTCCAAATATGA	285	10
SRR11614418	NODE_29190_length_1438_cov_8651	4	TAGCATTGATTATTATGCGTACTCTAAAGATTTCTTCATTGAAATCTACAGATTATACATATAATCAGGACAAGATTGGTTTATACTTTCATACCAAGATAGGAAATACTATGGAGGCTTTTTGTAAATTTTACAAATTACCTTATCCATTACCTTTAGATTTTGATATTGAACAATTTACTAAGAAATTAGATAAATTGGCTCAAGATCCAAATTTTAAGTTAATGGTTCCACAAGTACCTCACTCTCTTGATTTGAGTGCAGCGACGGATCGACTACCCCTTTCTCTCCAAATATGAGTACTTACATGTTTTACAGGTTCACCCTGACTTGCTATTTATTGAGCCTTATTTATATTCCATATAAAATTTTATGTGAATCTAACTAAGAATCATAAAT…	ATGCGTACTCTAAAGATTTCTTCATTGAAATCTACAGATTATACATATAATCAGGACAAGATTGGTTTATACTTTCATACCAAGATAGGAAATACTATGGAGGCTTTTTGTAAATTTTACAAATTACCTTATCCATTACCTTTAGATTTTGATATTGAACAATTTACTAAGAAATTAGATAAATTGGCTCAAGATCCAAATTTTAAGTTAATGGTTCCACAAGTACCTCACTCTCTTGATTTGAGTGCAGCGACGGATCGACTACCCCTTTCTCTCCAAATATGAGTACTTACATGTTTTACAGGTTCACCCTGACTTGCTATTTATTGAGCCTTATTTATATTCCATATAAAATTTTATGTGAATCTAACTAAGAATCATAAATACAAGTATAACATA…	1422	ATGCGTACTCTAAAGATTTCTTCATTGAAATCTACAGATTATACATATAATCAGGACAAGATTGGTTTATACTTTCATACCAAGATAGGAAATACTATGGAGGCTTTTTGTAAATTTTACAAATTACCTTATCCATTACCTTTAGATTTTGATATTGAACAATTTACTAAGAAATTAGATAAATTGGCTCAAGATCCAAATTTTAAGTTAATGGTTCCACAAGTACCTCACTCTCTTGATTTGAGTGCAGCGACGGATCGACTACCCCTTTCTCTCCAAATATGA	285	10
SRR11614418	NODE_29191_length_1438_cov_8388	4	TAGCATTGATTATTATGCGTACTCTAAAGATTTCTTCATTGAAATCTACAGATTATACATATAATCAGGACAAGATTGGTTTATACTTTCATACCAAGATAGGAAATACTATGGAGGCTTTTTGTAAATTTTACAAATTACCTTATCCATTACCTTTAGATTTTGATATTGAACAATTTACTAAGAAATTAGATAAATTGGCTCAAGATCCAAATTTTAAGTTAATGGTTCCACAAGTACCTCACTCTCTTGATTTGAGTGCAGCGACGGATCGACTACCCCTTTCTCTCCAAATATGAGTACTTACATGTTTTACAGGTTCACCCTGACTTGCTATTTATTGAGCCTTATTTATATTCCATATAAAATTTTATGTGAATCTAACTAAGAATCATAAAT…	ATGCGTACTCTAAAGATTTCTTCATTGAAATCTACAGATTATACATATAATCAGGACAAGATTGGTTTATACTTTCATACCAAGATAGGAAATACTATGGAGGCTTTTTGTAAATTTTACAAATTACCTTATCCATTACCTTTAGATTTTGATATTGAACAATTTACTAAGAAATTAGATAAATTGGCTCAAGATCCAAATTTTAAGTTAATGGTTCCACAAGTACCTCACTCTCTTGATTTGAGTGCAGCGACGGATCGACTACCCCTTTCTCTCCAAATATGAGTACTTACATGTTTTACAGGTTCACCCTGACTTGCTATTTATTGAGCCTTATTTATATTCCATATAAAATTTTATGTGAATCTAACTAAGAATCATAAATACAAGTATAACATA…	1422	ATGCGTACTCTAAAGATTTCTTCATTGAAATCTACAGATTATACATATAATCAGGACAAGATTGGTTTATACTTTCATACCAAGATAGGAAATACTATGGAGGCTTTTTGTAAATTTTACAAATTACCTTATCCATTACCTTTAGATTTTGATATTGAACAATTTACTAAGAAATTAGATAAATTGGCTCAAGATCCAAATTTTAAGTTAATGGTTCCACAAGTACCTCACTCTCTTGATTTGAGTGCAGCGACGGATCGACTACCCCTTTCTCTCCAAATATGA	285	10
SRR11614418	NODE_30978_length_1356_cov_9578	4	TATCCTTATTTTGGAAAACATCAATTATCTTCCCTACAAGCCTTTCTCCTAATCCTACTTGTCTAAATACTTCCCGTAATACAATATCAATATTATATCATGGAGAATTATAGTAGATTAATAGGTTAGTTCAAGTGGTCAGGTTGTGCTTAACCTGGGGACTACCTTTGGGGATATGAGAGAGGATAGATTTCGTAAGAAATTTAAAATCTCTTCTATACTTAATGGTAGAACTAATAGACTTTACAACATGAGTTTGTATAACCTCATAATGTTTAGTCTTAATACTTTGGAATATTGACAAATTAGTGTTTCTAATTTCTCATAAATATTCAACAGGATCACGCAAGAAGTCACCGTGATAGTAAGAACTATCATGGGCTTTCCATGTTCCCCTGT…	ATGCGTACTCTAAAGATTTCTTCATTGAAATCTACAGATTATACATATAATCAGGACAAGATTGGTTTATACTTTCATACCAAGATAGGAAATACTATGGAGGCTTTTTGTAAATTTTACAAATTACCTTATCCATTACCTTTAGATTTTGATATTGAACAATTTACTAAGAAATTAGATAAATTGGCTCAAGATCCAAATTTTAAGTTAATGGTTCCACAAGTACCTCACTCTCTTGATTTGAGTGCAGCGACGGATCGACTACCCCTTTCTCTCCAAATATGAGTACTTACATGTTTTACAGGTTCACCCTGACTTGCTATTTATTGAGCCTTATTTATATTCCATATAAAATTTTATGTGAATCTAACTAAGAATCATAAATACAAGTATAACATA…	1341	ATGCGTACTCTAAAGATTTCTTCATTGAAATCTACAGATTATACATATAATCAGGACAAGATTGGTTTATACTTTCATACCAAGATAGGAAATACTATGGAGGCTTTTTGTAAATTTTACAAATTACCTTATCCATTACCTTTAGATTTTGATATTGAACAATTTACTAAGAAATTAGATAAATTGGCTCAAGATCCAAATTTTAAGTTAATGGTTCCACAAGTACCTCACTCTCTTGATTTGAGTGCAGCGACGGATCGACTACCCCTTTCTCTCCAAATATGA	285	10
SRR11614418	NODE_31275_length_1342_cov_10334	4	TAGCATTGATTATTATGCGTACTCTAAAGATTTCTTCATTGAAATCTACAGATTATACATATAATCAGGACAAGATTGGTTTATACTTTCATACCAAGATAGGAAATACTATGGAGGCTTTTTGTAAATTTTACAAATTACCTTATCCATTACCTTTAGATTTTGATATTGAACAATTTACTAAGAAATTAGATAAATTGGCTCAAGATCCAAATTTTAAGTTAATGGTTCCACAAGTACCTCACTCTCTTGATTTGAGTGCAGCGACGGATCGACTACCCCTTTCTCTCCAAATATGAGTACTTACATGTTTTACAGGTTCACCCTGACTTGCTATTTATTGAGCCTTATTTATATTCCATATAAAATTTTATGTGAATCTAACTAAGAATCATAAAT…	ATGCGTACTCTAAAGATTTCTTCATTGAAATCTACAGATTATACATATAATCAGGACAAGATTGGTTTATACTTTCATACCAAGATAGGAAATACTATGGAGGCTTTTTGTAAATTTTACAAATTACCTTATCCATTACCTTTAGATTTTGATATTGAACAATTTACTAAGAAATTAGATAAATTGGCTCAAGATCCAAATTTTAAGTTAATGGTTCCACAAGTACCTCACTCTCTTGATTTGAGTGCAGCGACGGATCGACTACCCCTTTCTCTCCAAATATGAGTACTTACATGTTTTACAGGTTCACCCTGACTTGCTATTTATTGAGCCTTATTTATATTCCATATAAAATTTTATGTGAATCTAACTAAGAATCATAAATACAAGTATAACATA…	1326	ATGCGTACTCTAAAGATTTCTTCATTGAAATCTACAGATTATACATATAATCAGGACAAGATTGGTTTATACTTTCATACCAAGATAGGAAATACTATGGAGGCTTTTTGTAAATTTTACAAATTACCTTATCCATTACCTTTAGATTTTGATATTGAACAATTTACTAAGAAATTAGATAAATTGGCTCAAGATCCAAATTTTAAGTTAATGGTTCCACAAGTACCTCACTCTCTTGATTTGAGTGCAGCGACGGATCGACTACCCCTTTCTCTCCAAATATGA	285	10
SRR11614418	NODE_31276_length_1342_cov_9417	4	AAAACATCAATTATCTTCCCTACAAGCCTTTCTCCTAATCCTACTTGTCTAAATACTTCCCGTAATACAATATCAATATTATATCATGGAGAATTATAGTAGATTAATAGGTTAGTTCAAGTGGTCAGGTTGTGCTTAACCTGGGGACTACCTTTGGGAATATGAGAGAGGATAGATTTCGTAAGAAATTTAAAATCTCTTCTATACTTAATGGTAGAACTAATAGACTTAACAACATGAGTTTGTATAACCTCATAATGTTTAGTCTTAATACTTTGGAATATTGACAAATTAGTATTTCTAATTTCTCATAAATATTCAACAGGATCACGCAAGAAGTCACCGTGATAGTAAGAACTATCATGGGCTTTCCATGTTCCCCTGTCTGGATCATCATGT…	ATGCGTACTCTAAAGATTTCTTCATTGAAATCTACAGATTATACATATAATCAGGACAAGATTGGTTTATACTTTCATACCAAGATAGGAAATACTATGGAGGCTTTTTGTAAATTTTACAAATTACCTTATCCATTACCTTTAGATTTTGATATTGAACAATTTACTAAGAAATTAGATAAATTGGCTCAAGATCCAAATTTTAAGTTAATGGTTCCACAAGTACCTCACTCTCTTGATTTGAGTGCAGCGACGGATCGACTACCCCTTTCTCTCCAAATATGAGTACTTACATGTTTTACAGGTTCACCCTGACTTGCTATTTATTGAGCCTTATTTATATTCCATATAAAATTTTATGTGAATCTAACTAAGAATCATAAATACAAGTATAACATA…	1326	ATGCGTACTCTAAAGATTTCTTCATTGAAATCTACAGATTATACATATAATCAGGACAAGATTGGTTTATACTTTCATACCAAGATAGGAAATACTATGGAGGCTTTTTGTAAATTTTACAAATTACCTTATCCATTACCTTTAGATTTTGATATTGAACAATTTACTAAGAAATTAGATAAATTGGCTCAAGATCCAAATTTTAAGTTAATGGTTCCACAAGTACCTCACTCTCTTGATTTGAGTGCAGCGACGGATCGACTACCCCTTTCTCTCCAAATATGA	285	10
SRR11614418	NODE_31277_length_1342_cov_7920	4	AAAACATCAATTATCTTCCCTACAAGCCTTTCTCCTAATCCTACTTGTCTAAATACTTCCCGTAATACAATATCAATATTATATCATGGAGAATTATAGTAGATTAATAGGTTAGTTCAAGTGGTCAGGTTGTGCTTAACCTGGGGACTACCTTTGGGGATATGAGAGAGAATAGATTTCGTAAGAAATTTAAAATCTCTCGTATACTTAATGGTAGAACTAATAGACTTCACAACATGAGTTTGTATAACCTCATAATGTTTAGTCTTAATACTTTGGAATATTGATAAATTAGTATTTCTAATTTCTCATAAATATTCAACAGGATCACGCAAGAAGTCACCGTGGTAGTAAGAACTATCATGGGCTTTCCATGTTCCCCTGTCTGGATCATCATGT…	ATGCGTACTCTAAAGATTTCTTCATTGAAATCTACAGATTATACATATAATCAGGACAAGATTGGTTTATACTTTCATACCAAGATAGGAAATACTATGGAGGCTTTTTGTAAATTTTACAAATTACCTTATCCATTACCTTTAGATTTTGATATTGAACAATTTACTAAGAAATTAGATAAATTGGCTCAAGATCCAAATTTTAAGTTAATGGTTCCACAAGTACCTCACTCTCTTGATTTGAGTGCAGCGACGGATCGACTACCCCTTTCTCTCCAAATATGAGTACTTACATGTTTTACAGGTTCACCCTGACTTGCTATTTATTGAGCCTTATTTATATTCCATATAAAATTTTATGTGAATCTAACTAAGAATCATAAATACAAGTATAACATA…	1326	ATGCGTACTCTAAAGATTTCTTCATTGAAATCTACAGATTATACATATAATCAGGACAAGATTGGTTTATACTTTCATACCAAGATAGGAAATACTATGGAGGCTTTTTGTAAATTTTACAAATTACCTTATCCATTACCTTTAGATTTTGATATTGAACAATTTACTAAGAAATTAGATAAATTGGCTCAAGATCCAAATTTTAAGTTAATGGTTCCACAAGTACCTCACTCTCTTGATTTGAGTGCAGCGACGGATCGACTACCCCTTTCTCTCCAAATATGA	285	10
SRR11614418	NODE_31621_length_1327_cov_9212	4	TAGCATTGATTATTATGCGTACTCTAAAGATTTCTTCATTGAAATCTACAGATTATACATATAATCAGGACAAGATTGGTTTATACTTTCATACCAAGATAGGAAATACTATGGAGGCTTTTTGTAAATTTTACAAATTACCTTATCCATTACCTTTAGATTTTGATATTGAACAATTTACTAAGAAATTAGATAAATTGGCTCAAGATCCAAATTTTAAGTTAATGGTTCCACAAGTACCTCACTCTCTTGATTTGAGTGCAGCGACGGATCGACTACCCCTTTCTCTCCAAATATGAGTACTTACATGTTTTACAGGTTCACCCTGACTTGCTATTTATTGAGCCTTATTTATATTCCATATAAAATTTTATGTGAATCTAACTAAGAATCATAAAT…	ATGCGTACTCTAAAGATTTCTTCATTGAAATCTACAGATTATACATATAATCAGGACAAGATTGGTTTATACTTTCATACCAAGATAGGAAATACTATGGAGGCTTTTTGTAAATTTTACAAATTACCTTATCCATTACCTTTAGATTTTGATATTGAACAATTTACTAAGAAATTAGATAAATTGGCTCAAGATCCAAATTTTAAGTTAATGGTTCCACAAGTACCTCACTCTCTTGATTTGAGTGCAGCGACGGATCGACTACCCCTTTCTCTCCAAATATGAGTACTTACATGTTTTACAGGTTCACCCTGACTTGCTATTTATTGAGCCTTATTTATATTCCATATAAAATTTTATGTGAATCTAACTAAGAATCATAAATACAAGTATAACATA…	1311	ATGCGTACTCTAAAGATTTCTTCATTGAAATCTACAGATTATACATATAATCAGGACAAGATTGGTTTATACTTTCATACCAAGATAGGAAATACTATGGAGGCTTTTTGTAAATTTTACAAATTACCTTATCCATTACCTTTAGATTTTGATATTGAACAATTTACTAAGAAATTAGATAAATTGGCTCAAGATCCAAATTTTAAGTTAATGGTTCCACAAGTACCTCACTCTCTTGATTTGAGTGCAGCGACGGATCGACTACCCCTTTCTCTCCAAATATGA	285	10
SRR10604735	NODE_31689_length_2512_cov_3079	4	CCCGAACATCCTTGAGTTTTAAATTAATGAAACTCGAGTTAGATGAAAAGGAAATTTAATTTAGACTTATCTAAGTCGAGACTTAACTCCTCTGGTAGATTACTTGCGGACCTTGCATTTGCAAAGGTTCGTAGGTTACCGAACTTTTCATTTAACTCGAGTTTCATTAATTTAAAACTCAAGGATGTTCGGGGACTGAATAAATCCAGTCCAATCTATCCGGTGTTTATTATCCATCGTAAGATGGCACTATGAATATCGTTAAAAGAGAGGAGCGAGATTGCCTTAGCAAGATCGCACCTCTTCACTCTTATCTTATTCATTTTAAGTGTAAACATACCTGAACATCACCGTCTAGCGATCCTGAAATCAATCTGGATCGCTGCGCGGCGGTGTGCT…	ATGAAAAGGAAATTTAATTTAGACTTATCTAAGTCGAGACTTAACTCCTCTGGTAGATTACTTGCGGACCTTGCATTTGCAAAGGTTCGTAGGTTACCGAACTTTTCATTTAACTCGAGTTTCATTAATTTAAAACTCAAGGATGTTCGGGGACTGAATAAATCCAGTCCAATCTATCCGGTGTTTATTATCCATCGTAAGATGGCACTATGAATATCGTTAAAAGAGAGGAGCGAGATTGCCTTAGCAAGATCGCACCTCTTCACTCTTATCTTATTCATTTTAAGTGTAAACATACCTGAACATCACCGTCTAGCGATCCTGAAATCAATCTGGATCGCTGCGCGGCGGTGTGCTATGGGTCTACCTTGATCTCCCTGTTTTGTCTATAATAGACGC…	2301	ATGAAAAGGAAATTTAATTTAGACTTATCTAAGTCGAGACTTAACTCCTCTGGTAGATTACTTGCGGACCTTGCATTTGCAAAGGTTCGTAGGTTACCGAACTTTTCATTTAACTCGAGTTTCATTAATTTAAAACTCAAGGATGTTCGGGGACTGAATAAATCCAGTCCAATCTATCCGGTGTTTATTATCCATCGTAAGATGGCACTATGA	213	7
SRR10604735	NODE_32172_length_2491_cov_39	4	GGGGGGTTGAGCCGCTCACGCGGCAACCACCGAATTGAGTATCCGGTGCAATTCTTCAATAAGACCCCCAACTCGCATCGCTAGCATATGCTACTATATAACGCAAATTCTGATTATAATAGGGCATATGCCCGGAAAAACTGTATTGGAAAAAGTAACATATCCTATCATAATATCTTAGGATCGACTTTAAATTATGGATCTTCGAAGATTCAAAAAGTAAACAAATCCGAAAAGAGTCGCATAGTTAATATGCCGACGCACTCTATCAAGAGTAAGGAAAACCTTAAATCTCTCAATAAGATGCTTTTTGTTACTCTGCCAATTTTGTTCCCTTGCATGGACCCCGATTTAATCTCTAAACTGTTAAAATATATACTTAATTTATATCAGTCAAAA…	ATGCTACTATATAACGCAAATTCTGATTATAATAGGGCATATGCCCGGAAAAACTGTATTGGAAAAAGTAACATATCCTATCATAATATCTTAGGATCGACTTTAAATTATGGATCTTCGAAGATTCAAAAAGTAAACAAATCCGAAAAGAGTCGCATAGTTAATATGCCGACGCACTCTATCAAGAGTAAGGAAAACCTTAAATCTCTCAATAAGATGCTTTTTGTTACTCTGCCAATTTTGTTCCCTTGCATGGACCCCGATTTAATCTCTAAACTGTTAAAATATATACTTAATTTATATCAGTCAAAAGGACCTGAGTATGTTATAAGATATTTAAAAGCAACTCAGGATGAAATCGATAACCTATTTCTAGGTTTGGGTACCACACTGGAGCAC…	2313	ATGCTACTATATAACGCAAATTCTGATTATAATAGGGCATATGCCCGGAAAAACTGTATTGGAAAAAGTAACATATCCTATCATAATATCTTAGGATCGACTTTAAATTATGGATCTTCGAAGATTCAAAAAGTAAACAAATCCGAAAAGAGTCGCATAGTTAATATGCCGACGCACTCTATCAAGAGTAAGGAAAACCTTAAATCTCTCAATAAGATGCTTTTTGTTACTCTGCCAATTTTGTTCCCTTGCATGGACCCCGATTTAATCTCTAAACTGTTAAAATATATACTTAATTTATATCAGTCAAAAGGACCTGAGTATGTTATAAGATATTTAAAAGCAACTCAGGATGAAATCGATAACCTATTTCTAGGTTTGGGTACCACACTGGAGCAC…	435	6
SRR5171275	NODE_32260_length_2022_cov_8	4	TGAAATTAGAAACTATTACAGATCCCAGTCCTTCAAAGGGTTTAAACCCTTGAGAGATTGGATTCTGTATAAGTACCAAATTCAAACCTTTATTTGAGAAAACTCATGTAAAGGAGTACCCTTACAACTTATTATCTCTAACAACAGCTGGTCCTAATAATCGTATATCATTATTATCCGCGTCTCTTGATGCTTTAGCATTAAGAAATTCAGATGTACTTAATGATCTTAAAGTCCTTTCTGACTATTTCAAATTAGGGGTTTACCCTTTACTTGAAAGAGAAATGAATGTACTTAAAGACATTAAGAATACTGGTAACGAGTTACTAAGCAAGCTATCTATTAAAGAAGAAGCTGCGGGGAAAAGACGTGTCTTTGCAATAGTGGATATATGAACTC…	ATGAATGTACTTAAAGACATTAAGAATACTGGTAACGAGTTACTAAGCAAGCTATCTATTAAAGAAGAAGCTGCGGGGAAAAGACGTGTCTTTGCAATAGTGGATATATGAACTCAATCTGTATTGAAACCAATACACGATCATGTTTTCTCAATATTAAAGTTGATAGAACAAGATGGTGCATTTGATCAAATCAAACCAGTTAAACTGTTAATAAATAAAGGTAATTGTCTTTCGACAAGATGCTTTGATTTATCGGCAGCTACTGATAGATTTCCGATCTCAGTACAGGTTGATCTCTTATCTCACTTATATACTAGAGAAGTTGCTGAGGCATGGAAATCATGCCTTATCAACAGACCCTATTATCTAAGGGAGACTAGAAAATCATATACCTAC…	1566	ATGAATGTACTTAAAGACATTAAGAATACTGGTAACGAGTTACTAAGCAAGCTATCTATTAAAGAAGAAGCTGCGGGGAAAAGACGTGTCTTTGCAATAGTGGATATATGA	111	6
SRR10604735	NODE_33049_length_2450_cov_21	4	ATTAGAGTCAACTAACGCGACGCAGTAGCGTGTCCGGACCGACCATATTCACGTAACTTTATTGTTGCTGATTTCCCTGGAACTCCGTGGTCAAAGTGTTTGAAACAAAACTAAACACTAAAACTGTTTAACCTTCTCACGTCCCTAATGAGGATATCAACCGAGAGGGCTCACTTATGCGAGCTCCTCTACTCTGGTCGAGGCCTAGGTAGGGGGAGAGCAGTAGATTTTATTATATTTTCTATGCGCAATTTAACGTTACACGAGAACCCGAAAGCCGAAAGGCTTTTAGGACCGGATAATGTAAACAGTGCCATTTCCATTTTATGCAGCTTAGTGCACGGACACAACCGTGGCCGTGTCACGAAAGCCGTTAAGTCGTATGAGGCGCTACTCGAA…	ATGAGGATATCAACCGAGAGGGCTCACTTATGCGAGCTCCTCTACTCTGGTCGAGGCCTAGGTAGGGGGAGAGCAGTAGATTTTATTATATTTTCTATGCGCAATTTAACGTTACACGAGAACCCGAAAGCCGAAAGGCTTTTAGGACCGGATAATGTAAACAGTGCCATTTCCATTTTATGCAGCTTAGTGCACGGACACAACCGTGGCCGTGTCACGAAAGCCGTTAAGTCGTATGAGGCGCTACTCGAAAGAATAGCGTTACACAGCGGCAAGCGTGTTGCTTGCGATTTCGGTAAGCAATGTGCGAATAATTTAAAGCTTCTAACCCTAGGGTTAGAGGCCTCTTACACATACCCAATACCCGTGAAGACAGACGAGAGTAACATTCCTATGAAG…	2301	ATGAGGATATCAACCGAGAGGGCTCACTTATGCGAGCTCCTCTACTCTGGTCGAGGCCTAGGTAGGGGGAGAGCAGTAGATTTTATTATATTTTCTATGCGCAATTTAACGTTACACGAGAACCCGAAAGCCGAAAGGCTTTTAGGACCGGATAATGTAAACAGTGCCATTTCCATTTTATGCAGCTTAGTGCACGGACACAACCGTGGCCGTGTCACGAAAGCCGTTAAGTCGTATGAGGCGCTACTCGAAAGAATAGCGTTACACAGCGGCAAGCGTGTTGCTTGCGATTTCGGTAAGCAATGTGCGAATAATTTAAAGCTTCTAACCCTAGGGTTAGAGGCCTCTTACACATACCCAATACCCGTGAAGACAGACGAGAGTAACATTCCTATGAAG…	2295	1
SRR10604735	NODE_33347_length_2436_cov_9046	4	CTTAAAGATAAACTGGCAACGATTTGGGCTCGCCCCTTGCAAGGGCGAACAACAGTCTAAGACTGTCCCACACTGGGACTAATGGAATTATCTGTGAAACTTTTCACTGTTGAGCGGGGGTAATATATTTATTCCCACTCCCAACAGCTCACTTAAACATAATGAGTAAAAAGGAAATTATGGCTGTGCGTAAATGCACTCGCCGTCTTCTCCGATTGTTCAGAATGTTTGACTGACTCGTTCACAACTACCTTGACAGTAGTGTGAGCGCGCCAGGTTTCATTAGATTGTTCCAACCCCTTAAAGATAAACTGGCAACGATTGGCCGGACCAGGGGAGAGGTTGGTGTCGTGGATTGATTAAAATCAACCCGACTCCTTCTCCTCCGCTGGCTGGCCG…	ATGAGTAAAAAGGAAATTATGGCTGTGCGTAAATGCACTCGCCGTCTTCTCCGATTGTTCAGAATGTTTGACTGACTCGTTCACAACTACCTTGACAGTAGTGTGAGCGCGCCAGGTTTCATTAGATTGTTCCAACCCCTTAAAGATAAACTGGCAACGATTGGCCGGACCAGGGGAGAGGTTGGTGTCGTGGATTGATTAAAATCAACCCGACTCCTTCTCCTCCGCTGGCTGGCCGATCAGCCGTCTATCGAGAGTGGTGTAACAAATATTTGTGGTATTCCTAAGGATCTTAGACGCATACTCGTCGACAGTGAGGTCACGGTGTCCCTCGAGAAATTGAGGTTCACCGCCACCTTTCTGTCGATGAGTCGTGCGTTGAAGGCCGGAAGACATCCG…	2088	ATGAGTAAAAAGGAAATTATGGCTGTGCGTAAATGCACTCGCCGTCTTCTCCGATTGTTCAGAATGTTTGACTGA	75	10
SRR11614418	NODE_33500_length_1247_cov_7029	4	AACCTATCTAGGTAAGTTAAGATTTTTCCCAGATGGGGCTGGCAAGATGCGTTATATTGCTGTTGGAAATTGATTAGCGCAAGCTACTTTCTATCCTTTATCATTGATTATTATGCGTACTCTAAATATTTCTTCATTGAAGTCTACAGATTATACATATAAACAGGATAAGATTGGTTTATACTTTCATACCAAGATAGGAAATACTATAGAGGCTTTTTGTAAATTTTACAAATTACCTTATGCATTACCTTTAGATTTTGATATTGAACAATTTACTAAGAAATTAGATAAATTGGCTCAAGATCCAAATTTTAAGTTAATGGTTCCACAAGTACCTCACTCTCTTGATTTGAGTGCAGCGACGGATCGACTACCCCTTTCTCTCCAAATATGAGT…	ATGCGTTATATTGCTGTTGGAAATTGATTAGCGCAAGCTACTTTCTATCCTTTATCATTGATTATTATGCGTACTCTAAATATTTCTTCATTGAAGTCTACAGATTATACATATAAACAGGATAAGATTGGTTTATACTTTCATACCAAGATAGGAAATACTATAGAGGCTTTTTGTAAATTTTACAAATTACCTTATGCATTACCTTTAGATTTTGATATTGAACAATTTACTAAGAAATTAGATAAATTGGCTCAAGATCCAAATTTTAAGTTAATGGTTCCACAAGTACCTCACTCTCTTGATTTGAGTGCAGCGACGGATCGACTACCCCTTTCTCTCCAAATATGAGTACTTACATGTTTTACAGGTTCACCCTGACTTGCTATTTATTGAGCC…	960	ATGCGTTATATTGCTGTTGGAAATTGA	27	7
SRR10604725	NODE_34618_length_2314_cov_2301	4	AGAAAAGTGAGAATACTAGATGAATATGCTTGTTCAATTTAGTTCTTCCTTCGGGAGTTCTACCTTTTTCAATTCATACGGTCAGAGACCCTTGCGGGTTGCTCGAACGGATTCATTGAGTAGAGGTTACCCCCTCTGCAATGTTCGGGCTGTTAATACTAAAGCATCTGGTCAGGTCCCATTTATTATCAAAAGTTTGGTAAAAATGGTCCCTTTAAGACCCAAAGTAAGAGTCCTTCTTTGAGGTAGTGGAAATTATTCCGTTCCTCAAAAGGGTTCTCTAATTTGGTTAGTACTCCACGTTATAAAAGGTTTCTCATTAAACTCGTTTGACAGAATTAGTCTACTGAAGTTTATATGATTAGGAATCAGAAGGTCAGTTTTCTCTTTGGAGAGACT…	ATGAATATGCTTGTTCAATTTAGTTCTTCCTTCGGGAGTTCTACCTTTTTCAATTCATACGGTCAGAGACCCTTGCGGGTTGCTCGAACGGATTCATTGAGTAGAGGTTACCCCCTCTGCAATGTTCGGGCTGTTAATACTAAAGCATCTGGTCAGGTCCCATTTATTATCAAAAGTTTGGTAAAAATGGTCCCTTTAAGACCCAAAGTAAGAGTCCTTCTTTGAGGTAGTGGAAATTATTCCGTTCCTCAAAAGGGTTCTCTAATTTGGTTAGTACTCCACGTTATAAAAGGTTTCTCATTAAACTCGTTTGACAGAATTAGTCTACTGAAGTTTATATGATTAGGAATCAGAAGGTCAGTTTTCTCTTTGGAGAGACTTCCCTTTTCTGGTCTTCCT…	2226	ATGAATATGCTTGTTCAATTTAGTTCTTCCTTCGGGAGTTCTACCTTTTTCAATTCATACGGTCAGAGACCCTTGCGGGTTGCTCGAACGGATTCATTGAGTAGAGGTTACCCCCTCTGCAATGTTCGGGCTGTTAATACTAAAGCATCTGGTCAGGTCCCATTTATTATCAAAAGTTTGGTAAAAATGGTCCCTTTAAGACCCAAAGTAAGAGTCCTTCTTTGA	225	12
SRR5171274	NODE_35244_length_1962_cov_4	4	TCTACCCTTCCAAAGCTTATTCAGCTTCCATTGGGTTTATATTGGAGTGTCTTGGTTTTTAATCAAGTCTTCTTAAATAGTATAAAAGAGATGGATTAGATAGTTTTTAGAGCTTCTAACTTCGTTAGAACTAAAACGGGTGGTACCTTTTGGTCTGCCGTCCCTTCGTTAGAAGGAACAGCGGAATTAGAGGATCCATTGCTTCATGCTGCCCTTGTGCTTTTCGCCTTAATTACGATGAGTGTCAGCCTCCGACTCACTTGCATTCTATATTTTTATAAACATTTAATTATGTTAGATATAGGATCTACAAGTCAGGGAGTACGCTGGATTAACTGAAAGTAATCAAGATTGAGGTATGCCTCTTTAAGACTAACCGAAAACCAATACAATACCGAA…	ATGATTTTAATACTTAATATTATGAACAAAAATTCATTTTTTTCAAATTTAAAATTATACAAAGATATTTATGAAGCAACTTCTATGATCTCACTATCAGATGAAAAACATCTGATATTAGTTCTTAGAGAGATTGGTATGCGTTTCGCACACCTTTCTTTCTTAAGGACTACAGATATCAATCGAATACGTTCTTTACATAATTTCGCTAGATACTTACTTAAATTAAGAAAGCATCATGGCGATATGTATGTTATTAAGTTCCTAAAAGCGACGCAATTAGCGATTCAGAAGAAGATAGCTGGTTCACCTTTCTCTAGTTTAAGAGAGATTGAACCAGACCTTCCTTTACCTAGGCTCTCAAAAAGCGGTCTACCACTAATTATTAAATTAGGTGAT…	1515	ATGATTTTAATACTTAATATTATGAACAAAAATTCATTTTTTTCAAATTTAAAATTATACAAAGATATTTATGAAGCAACTTCTATGATCTCACTATCAGATGAAAAACATCTGATATTAGTTCTTAGAGAGATTGGTATGCGTTTCGCACACCTTTCTTTCTTAAGGACTACAGATATCAATCGAATACGTTCTTTACATAATTTCGCTAGATACTTACTTAAATTAAGAAAGCATCATGGCGATATGTATGTTATTAAGTTCCTAAAAGCGACGCAATTAGCGATTCAGAAGAAGATAGCTGGTTCACCTTTCTCTAGTTTAAGAGAGATTGAACCAGACCTTCCTTTACCTAGGCTCTCAAAAAGCGGTCTACCACTAATTATTAAATTAGGTGAT…	444	7
SRR11614418	NODE_35372_length_1176_cov_10632	4	AAATTAGTATTTCTAATTTCTCATAAATATTCAACAGGATCACGCAAGAAGTCACCGTGATAGTAAGAACTATCATGGGCTTTCCATGTTCCCCTGTCTGGATCATCATGTCCTTTATATCATTTGATATATAGGTATTTGATAGACCACAAAGTAATTAGTTGTTCCGAGAATTTTCTTAAATAAGAAAGTTTTCCTGGAAATTTCCCTAAGAGGCACGTGAATTGTAACTCGTCACCTGTTAGTATAACAGATCGCGTTCACACCGTATCCAACAATTGGAAAAGAGACGAAGTCCCTCCTTCAAAGAGTGGACCCAGTGGTAATGGTCTAATGTCTTTCAACAATCCTTGTTCATTTTCATGAAAAAGACGTGAAGCAAACTCCAGACCAATACAT…	ATGCGTTATATTGCTGTTGGAAATTGGGTAGCGCAAGCCACCTTCTATCCTCTAGCATTGATTATTATGCGTACTCTAAAGATTTCTTCATTGAAATCTACAGATTATACATATAATCAGGACAAGATTGGTTTATACTTTCATACCAAGATAGGAAATACTATGGAGGCTTTTTGTAAATTTTACAAATTACCTTATCCATTACCTTTAGATTTTGATATTGAACAATTTACTAAGAAATTAGATAAATTGGCTCAAGATCCAAATTTTAAGTTAATGGTTCCACAAGTACCTCACTCTCTTGATTTGAGTGCAGCGACGGATCGACTACCCCTTTCTCTCCAAATATGAGTACTTACATGTTTTACAGGTTCACCCTGACTTGCTATTTATTGAGCC…	1104	ATGCGTTATATTGCTGTTGGAAATTGGGTAGCGCAAGCCACCTTCTATCCTCTAGCATTGATTATTATGCGTACTCTAAAGATTTCTTCATTGAAATCTACAGATTATACATATAATCAGGACAAGATTGGTTTATACTTTCATACCAAGATAGGAAATACTATGGAGGCTTTTTGTAAATTTTACAAATTACCTTATCCATTACCTTTAGATTTTGATATTGAACAATTTACTAAGAAATTAGATAAATTGGCTCAAGATCCAAATTTTAAGTTAATGGTTCCACAAGTACCTCACTCTCTTGATTTGAGTGCAGCGACGGATCGACTACCCCTTTCTCTCCAAATATGA	351	8
SRR11614418	NODE_35373_length_1176_cov_10304	4	AAATTAGTATTTCTAATTTCTCATAAATATTCAACAGGATCACGCAAGAAGTCACCGTGATAGTAAGAACTATCATGGGCTTTCCATGTTCCCCTGTCTGGATCATCATGTCCTTTATATCATTTGATATATAGGTATTTGATAGACCACAAAGTAATTAGTTGTTCCGAGAATTTTCTTAAATAAGAAAGTTTTCCTGGAAATTTCCCTAAGAGGCACGTGAATTGTAACTCGTCACCTGTTAGTATAACAGATCGCGTTCACACCGTATCCAACAATTGGAAAAGAGACGAAGTCCCTCCTTCAAAGAGTGGACCCAGTGGTAATGGTCTAATGTCTTTCAACAATCCTTGTTCATTTTCATGAAAAAGACGTGAAGCAAACTCCAGACCAATACAT…	ATGCGTTATATTGCTGTAGGAAATTGGGTAGCGCAAGCCACCTTCTATCCTTTAGCATTGATTATTATGCGTACTCTAAAGATTTCTTCATTGAAATCTACAGATTATACATATAATCAGGACAAGATTGGTTTATACTTTCATACCAAGATAGGAAATACTATGGAGGCTTTTTGTAAATTTTACAAATTACCTTATCCATTACCTTTAGATTTTGATATTGAACAATTTACTAAGAAATTAGATAAATTGGCTCAAGATCCAAATTTTAAGTTAATGGTTCCACAAGTACCTCACTCTCTTGATTTGAGTGCAGCGACGGATCGACTACCCCTTTCTCTCCAAATATGAGTACTTACATGTTTTACAGGTTCACCCTGACTTGCTATTTATTGAGCC…	1104	ATGCGTTATATTGCTGTAGGAAATTGGGTAGCGCAAGCCACCTTCTATCCTTTAGCATTGATTATTATGCGTACTCTAAAGATTTCTTCATTGAAATCTACAGATTATACATATAATCAGGACAAGATTGGTTTATACTTTCATACCAAGATAGGAAATACTATGGAGGCTTTTTGTAAATTTTACAAATTACCTTATCCATTACCTTTAGATTTTGATATTGAACAATTTACTAAGAAATTAGATAAATTGGCTCAAGATCCAAATTTTAAGTTAATGGTTCCACAAGTACCTCACTCTCTTGATTTGAGTGCAGCGACGGATCGACTACCCCTTTCTCTCCAAATATGA	351	8
SRR11614418	NODE_35374_length_1176_cov_9791	4	AAATTAGTATTTCTAATTTCTCATAAATATTCAACAGGATCACGCAAGAAGTCACCGTGATAGTAAGAACTATCATGGGCTTTCCATGTTCCCCTGTCTGGATCATCATGTCCTTTATATCATTTGATATATAGGTATTTGATAGACCACAAAGTAATTAGTTGTTCCGAGAATTTTCTTAAATAAGAAAGTTTTCCTGGAAATTTCCCTAAGAGGCACGTGAATTGTAACTCGTCACCTGTTAGTATAACAGATCGCGTTCACACCGTATCCAACAATTGGAAAAGAGACGAAGTCCCTCCTTCAAAGAGTGGACCCAGTGGTAATGGTCTAATGTCTTTCAACAATCCTTGTTCATTTTCATGAAAAAGACGTGAAGCAAACTCCAGACCAATACAT…	ATGCGTTATATTGCTGTTGGAAATTGGGTAGCGCAAGCCACCTTTTATCCTTTAGCATTGATTATTATGCGTACTCTAAAGATTTCTTCATTGAAATCTACAGATTATACATATAATCAGGATAAGATTGGTTTATACTTTCATACCAAGATAGGAAATACTATGGAGGCTTTTTGTAAATTTTACAAATTACCTTATCCATTACCTTTAGATTTTGATATTGAACAATTTACTAAGAAATTAGATAAATTGGCTCAAGATCCAAATTTTAAGTTAATGGTTCCACAAGTACCTCACTCTCTTGATTTGAGTGCAGCGACGGATCGACTACCCCTTTCTCTCCAAATATGAGTACTTACATGTTTTACAGGTTCACCCTGACTTGCTATTTATTGAGCC…	1104	ATGCGTTATATTGCTGTTGGAAATTGGGTAGCGCAAGCCACCTTTTATCCTTTAGCATTGATTATTATGCGTACTCTAAAGATTTCTTCATTGAAATCTACAGATTATACATATAATCAGGATAAGATTGGTTTATACTTTCATACCAAGATAGGAAATACTATGGAGGCTTTTTGTAAATTTTACAAATTACCTTATCCATTACCTTTAGATTTTGATATTGAACAATTTACTAAGAAATTAGATAAATTGGCTCAAGATCCAAATTTTAAGTTAATGGTTCCACAAGTACCTCACTCTCTTGATTTGAGTGCAGCGACGGATCGACTACCCCTTTCTCTCCAAATATGA	351	8
SRR11614418	NODE_35523_length_1171_cov_10596	4	TAGCATTGATTATTATGCGTACTCTAAAGATTTCTTCATTGAAATCTACAGATTATACATATAATCAGGACAAGATTGGTTTATACTTTCATACCAAGATAGGAAATACTATGGAGGCTTTTTGTAAATTTTACAAATTACCTTATCCATTACCTTTAGATTTTGATATTGAACAATTTACTAAGAAATTAGATAAATTGGCTCAAGATCCAAATTTTAAGTTAATGGTTCCACAAGTACCTCACTCTCTTGATTTGAGTGCAGCGACGGATCGACTACCCCTTTCTCTCCAAATATGAGTACTTACATGTTTTACAGGTTCACCCTGACTTGCTATTTATTGAGCCTTATTTATATTCCATATAAAATTTTATGTGAATCTAACTAAGAATCATAAAT…	ATGCGTACTCTAAAGATTTCTTCATTGAAATCTACAGATTATACATATAATCAGGACAAGATTGGTTTATACTTTCATACCAAGATAGGAAATACTATGGAGGCTTTTTGTAAATTTTACAAATTACCTTATCCATTACCTTTAGATTTTGATATTGAACAATTTACTAAGAAATTAGATAAATTGGCTCAAGATCCAAATTTTAAGTTAATGGTTCCACAAGTACCTCACTCTCTTGATTTGAGTGCAGCGACGGATCGACTACCCCTTTCTCTCCAAATATGAGTACTTACATGTTTTACAGGTTCACCCTGACTTGCTATTTATTGAGCCTTATTTATATTCCATATAAAATTTTATGTGAATCTAACTAAGAATCATAAATACAAGTATAACATA…	1155	ATGCGTACTCTAAAGATTTCTTCATTGAAATCTACAGATTATACATATAATCAGGACAAGATTGGTTTATACTTTCATACCAAGATAGGAAATACTATGGAGGCTTTTTGTAAATTTTACAAATTACCTTATCCATTACCTTTAGATTTTGATATTGAACAATTTACTAAGAAATTAGATAAATTGGCTCAAGATCCAAATTTTAAGTTAATGGTTCCACAAGTACCTCACTCTCTTGATTTGAGTGCAGCGACGGATCGACTACCCCTTTCTCTCCAAATATGA	285	8
SRR11614418	NODE_35524_length_1171_cov_9243	4	ATAGATTTCGTAAGAAATTTAAAATCTCTTCTATACTTAATGGTAGAACTAATGGACTTCACAACATGAGTTTGTATAACCTCATAATGTTTAGTCTTGATACTTTGGAATATCGATAAATTAGTGTTTCTAATTTCTCATAAATATTCAACAGGATCACGCAAGAAGTCACCGTGATAGTAAGAACTATCATGGGCTTTCCATGTTCCCCTGTCTGGATCATCATGTCCTTTATATCATTTGATATATAGGTATTTGATAGACCACAAAGTAATTAGTTGTTCCGAGAATTTTCTTAAATAAGAAAGTTTTCCTGGAAATTTCCCTAAGAGGCACGTGAATTGTAACTCGTCACCTGTTAGTATAACAGATCGCGTTCACACCGTATCCAATAATTGG…	ATGCGTACTCTAAAGATTTCTTCATTGAAATCTACAGATTATACATATAATCAGGACAAGATTGGTTTATACTTTCATACCAAGATAGGAAATACTATGGAGGCTTTTTGTAAATTTTACAAATTACCTTATCCATTACCTTTAGATTTTGATATTGAACAATTTACTAAGAAATTAGATAAATTGGCTCAAGATCCAAATTTTAAGTTAATGGTTCCACAAGTACCTCACTCTCTTGATTTGAGTGCAGCGACGGATCGACTACCCCTTTCTCTCCAAATATGAGTACTTACATGTTTTACAGGTTCACCCTGACTTGCTATTTATTGAGCCTTATTTATATTCCATATAAAATTTTATGTGAATCTAACTAAGAATCATAAATACAAGTATAACATA…	1155	ATGCGTACTCTAAAGATTTCTTCATTGAAATCTACAGATTATACATATAATCAGGACAAGATTGGTTTATACTTTCATACCAAGATAGGAAATACTATGGAGGCTTTTTGTAAATTTTACAAATTACCTTATCCATTACCTTTAGATTTTGATATTGAACAATTTACTAAGAAATTAGATAAATTGGCTCAAGATCCAAATTTTAAGTTAATGGTTCCACAAGTACCTCACTCTCTTGATTTGAGTGCAGCGACGGATCGACTACCCCTTTCTCTCCAAATATGA	285	8
SRR11614418	NODE_35525_length_1171_cov_9238	4	TAGCATTGATTATTATGCGTACTCTAAAGATTTCTTCATTGAAATCTACAGATTATACATATAATCAGGACAAGATTGGTTTATACTTTCATACCAAGATAGGAAATACTATGGAGGCTTTTTGTAAATTTTACAAATTACCTTATCCATTACCTTTAGATTTTGATATTGAACAATTTACTAAGAAATTAGATAAATTGGCTCAAGATCCAAATTTTAAGTTAATGGTTCCACAAGTACCTCACTCTCTTGATTTGAGTGCAGCGACGGATCGACTACCCCTTTCTCTCCAAATATGAGTACTTACATGTTTTACAGGTTCACCCTGACTTGCTATTTATTGAGCCTTATTTATATTCCATATAAAATTTTATGTGAATCTAACTAAGAATCATAAAT…	ATGCGTACTCTAAAGATTTCTTCATTGAAATCTACAGATTATACATATAATCAGGACAAGATTGGTTTATACTTTCATACCAAGATAGGAAATACTATGGAGGCTTTTTGTAAATTTTACAAATTACCTTATCCATTACCTTTAGATTTTGATATTGAACAATTTACTAAGAAATTAGATAAATTGGCTCAAGATCCAAATTTTAAGTTAATGGTTCCACAAGTACCTCACTCTCTTGATTTGAGTGCAGCGACGGATCGACTACCCCTTTCTCTCCAAATATGAGTACTTACATGTTTTACAGGTTCACCCTGACTTGCTATTTATTGAGCCTTATTTATATTCCATATAAAATTTTATGTGAATCTAACTAAGAATCATAAATACAAGTATAACATA…	1155	ATGCGTACTCTAAAGATTTCTTCATTGAAATCTACAGATTATACATATAATCAGGACAAGATTGGTTTATACTTTCATACCAAGATAGGAAATACTATGGAGGCTTTTTGTAAATTTTACAAATTACCTTATCCATTACCTTTAGATTTTGATATTGAACAATTTACTAAGAAATTAGATAAATTGGCTCAAGATCCAAATTTTAAGTTAATGGTTCCACAAGTACCTCACTCTCTTGATTTGAGTGCAGCGACGGATCGACTACCCCTTTCTCTCCAAATATGA	285	8
SRR11614418	NODE_35526_length_1171_cov_9200	4	TAGCATTGATTATTATGCGTACTCTAAAGATTTCTTCATTGAAATCTACAGATTATACATATAATCAGGACAAGATTGGTTTATACTTTCATACCAAGATAGGAAATACTATGGAGGCTTTTTGTAAATTTTACAAATTACCTTATCCATTACCTTTAGATTTTGATATTGAACAATTTACTAAGAAATTAGATAAATTGGCTCAAGATCCAAATTTTAAGTTAATGGTTCCACAAGTACCTCACTCTCTTGATTTGAGTGCAGCGACGGATCGACTACCCCTTTCTCTCCAAATATGAGTACTTACATGTTTTACAGGTTCACCCTGACTTGCTATTTATTGAGCCTTATTTATATTCCATATAAAATTTTATGTGAATCTAACTAAGAATCATAAAT…	ATGCGTACTCTAAAGATTTCTTCATTGAAATCTACAGATTATACATATAATCAGGACAAGATTGGTTTATACTTTCATACCAAGATAGGAAATACTATGGAGGCTTTTTGTAAATTTTACAAATTACCTTATCCATTACCTTTAGATTTTGATATTGAACAATTTACTAAGAAATTAGATAAATTGGCTCAAGATCCAAATTTTAAGTTAATGGTTCCACAAGTACCTCACTCTCTTGATTTGAGTGCAGCGACGGATCGACTACCCCTTTCTCTCCAAATATGAGTACTTACATGTTTTACAGGTTCACCCTGACTTGCTATTTATTGAGCCTTATTTATATTCCATATAAAATTTTATGTGAATCTAACTAAGAATCATAAATACAAGTATAACATA…	1155	ATGCGTACTCTAAAGATTTCTTCATTGAAATCTACAGATTATACATATAATCAGGACAAGATTGGTTTATACTTTCATACCAAGATAGGAAATACTATGGAGGCTTTTTGTAAATTTTACAAATTACCTTATCCATTACCTTTAGATTTTGATATTGAACAATTTACTAAGAAATTAGATAAATTGGCTCAAGATCCAAATTTTAAGTTAATGGTTCCACAAGTACCTCACTCTCTTGATTTGAGTGCAGCGACGGATCGACTACCCCTTTCTCTCCAAATATGA	285	8
SRR11614418	NODE_35527_length_1171_cov_9196	4	TAGCATTGATTATTATGCGTACTCTAAAGATTTCTTCATTGAAATCTACAGATTATACATATAATCAGGACAAGATTGGTTTATACTTTCATACCAAGATAGGAAATACTATGGAGGCTTTTTGTAAATTTTACAAATTACCTTATCCATTACCTTTAGATTTTGATATTGAACAATTTACTAAGAAATTAGATAAATTGGCTCAAGATCCAAATTTTAAGTTAATGGTTCCACAAGTACCTCACTCTCTTGATTTGAGTGCAGCGACGGATCGACTACCCCTTTCTCTCCAAATATGAGTACTTACATGTTTTACAGGTTCACCCTGACTTGCTATTTATTGAGCCTTATTTATATTCCATATAAAATTTTATGTGAATCTAACTAAGAATCATAAAT…	ATGCGTACTCTAAAGATTTCTTCATTGAAATCTACAGATTATACATATAATCAGGACAAGATTGGTTTATACTTTCATACCAAGATAGGAAATACTATGGAGGCTTTTTGTAAATTTTACAAATTACCTTATCCATTACCTTTAGATTTTGATATTGAACAATTTACTAAGAAATTAGATAAATTGGCTCAAGATCCAAATTTTAAGTTAATGGTTCCACAAGTACCTCACTCTCTTGATTTGAGTGCAGCGACGGATCGACTACCCCTTTCTCTCCAAATATGAGTACTTACATGTTTTACAGGTTCACCCTGACTTGCTATTTATTGAGCCTTATTTATATTCCATATAAAATTTTATGTGAATCTAACTAAGAATCATAAATACAAGTATAACATA…	1155	ATGCGTACTCTAAAGATTTCTTCATTGAAATCTACAGATTATACATATAATCAGGACAAGATTGGTTTATACTTTCATACCAAGATAGGAAATACTATGGAGGCTTTTTGTAAATTTTACAAATTACCTTATCCATTACCTTTAGATTTTGATATTGAACAATTTACTAAGAAATTAGATAAATTGGCTCAAGATCCAAATTTTAAGTTAATGGTTCCACAAGTACCTCACTCTCTTGATTTGAGTGCAGCGACGGATCGACTACCCCTTTCTCTCCAAATATGA	285	8
SRR10604735	NODE_35585_length_2339_cov_38639	4	CCTTGCGACTTGCGTCAGACAATACCTCTCATGGACTGATTTACATCTATCCGTGAGGGGAGCCCGCCTACAAGCGGGGAGGTTGTCCCGGAAACTAGTTCCGTCCCGAATTTTACTTCAGGTTTTTGACCTCTAGCGAAATTTGACGATGGTACTCTACTCAGTAATCTTCTCTGACCTTCCCAAACTTAATAAAGTTTAGGAACATGCCACGAATCTTTTTAAAAGATGGGTTTTGGCCCATCAATTTATAGACAAGTGTCAGTTCAGCAGCCAGCGAGTTTGACTCGCTGAGTGCGGAAGAGCCAGTTTGGTTTAATGAGGAGAGTCCGTTAGTTAAAACGTCCTTTAATAAAGAAAGCTTACCGATCACCCTTGCGACTTGCGTCACAGGTTGAT…	ATGAAAGCATACTTCGGTTTTTCCAACAGTCAAATCTTTTTATGTAAGGTCGGAGTGAACTCTCCAGTTTACTTACAGTCATTTTCTTTGAAGACGCGTGTCAACGCGTCTAAGACTCGTAAAGTCAATACCAGGACTTCCGGTCCGGCACACATGATTGTCAAGCAATTGACAAGATGAGTGTCGTTACGACCAGAGGTTACCCTTGTTCTGTGAGGGCGGGGGAATCCCCACCATCCAGAAAAAGGTACTATCCTTTGATTGGTATACGTCCTTCTATATGCCAGTCACAATACTGGGGACAGGCTTGCCTGTCTTAAGTTCTTGTGACTGGGTGTCCGTCGAAATGTTTTTGGGCAAAGCCCTCTTTCATTACGCGGGACATTCATGTCCAGGAAG…	2217	ATGAAAGCATACTTCGGTTTTTCCAACAGTCAAATCTTTTTATGTAAGGTCGGAGTGAACTCTCCAGTTTACTTACAGTCATTTTCTTTGAAGACGCGTGTCAACGCGTCTAAGACTCGTAAAGTCAATACCAGGACTTCCGGTCCGGCACACATGATTGTCAAGCAATTGACAAGATGA	180	10
SRR10604735	NODE_35586_length_2339_cov_10458	4	CTCTTTTTAGATGAAAGCATACTTCGGTTTTTCCAACAGTCAAATCTTTTTATGTAAGGTCGGAGTGAACTCTCCAGTTTACTTACAGTCATTTTCTTTGAAGACGCGTGTCAACGCGTCTAAGACTCGTAAAGTCAATACCAGGACTTCCGGTCCGGCACACATGATTGTCAAGCAATTGACAAGATGAGTGTCGTTACGACCAGAGGTTACCCTTGCTCTGTGAGGGGGGGGAAATCCCCACCATCCAGAGAAAGGTACCATCCTTTGATTGGTATACATCCTTTTATATGCTAGTCATAATACTAAGGACAGGCTTGCCTGTCTAAAATTCTTGTGACTAGGTGTACGTCGTAATATATTTGGGCAAAGCCCTCTTCCATTACGAGGTATATTCAT…	ATGAAAGCATACTTCGGTTTTTCCAACAGTCAAATCTTTTTATGTAAGGTCGGAGTGAACTCTCCAGTTTACTTACAGTCATTTTCTTTGAAGACGCGTGTCAACGCGTCTAAGACTCGTAAAGTCAATACCAGGACTTCCGGTCCGGCACACATGATTGTCAAGCAATTGACAAGATGAGTGTCGTTACGACCAGAGGTTACCCTTGCTCTGTGAGGGGGGGGAAATCCCCACCATCCAGAGAAAGGTACCATCCTTTGATTGGTATACATCCTTTTATATGCTAGTCATAATACTAAGGACAGGCTTGCCTGTCTAAAATTCTTGTGACTAGGTGTACGTCGTAATATATTTGGGCAAAGCCCTCTTCCATTACGAGGTATATTCATGTCTAGGAGG…	2217	ATGAAAGCATACTTCGGTTTTTCCAACAGTCAAATCTTTTTATGTAAGGTCGGAGTGAACTCTCCAGTTTACTTACAGTCATTTTCTTTGAAGACGCGTGTCAACGCGTCTAAGACTCGTAAAGTCAATACCAGGACTTCCGGTCCGGCACACATGATTGTCAAGCAATTGACAAGATGA	180	11
SRR11614418	NODE_35785_length_1162_cov_9540	4	AAATTAGTATTTCTAATTTCTCATAAATATTCAACAGGATCACGCAAGAAGTCACCGTGATAGTAAGAACTATCATGGGCTTTCCATGTTCCCCTGTCTGGATCATCATGTCCTTTATATCATTTGATATATAGGTATTTGATAGACCACAAAGTAATTAGTTGTTCCGAGAATTTTCTTAAATAAGAAAGTTTTCCTGGAAATTTCCCTAAGAGGCACGTGAATTGTAACTCGTCACCTGTTAGTATAACAGATCGCGTTCACACCGTATCCAACAATTGGAAAAGAGACGAAGTCCCTCCTTCAAAGAGTGGACCCAGTGGTAATGGTCTAATGTCTTTCAACAATCCTTGTTCATTTTCATGAAAAAGACGTGAAGCAAACTCCAGACCAATACAT…	ATGCGTTATATTGCTGTTGGAAATTGGGTGGCGCAAGCCACTTTCTATCCTTTAGCATTGATTATTATGCGTACTCTAAAGATTTCTTCACTGAAATCTACAGACTATACATATAATCAGGATAAGATTGGTTTATACTTTCATACCAAGATAGGAAATACTATGGAGGCTTTTTGTAAATTTTACAAATTACCTTATCCATTACCTTTAGATTTTGATATTGAACAATTTACTAAGAAATTAGATAAATTGGCTCAAGATCCAAATTTTAAGTTAATGGTTCCACAAGTACCTCACTCTCTTGATTTGAGTGCAGCGACGGATCGACTACCCCTTTCTCTCCAAATATGAGTACTTACATGTTTTACAGGTTCACCCTGACTTGCTATTTATTGAGCC…	1104	ATGCGTTATATTGCTGTTGGAAATTGGGTGGCGCAAGCCACTTTCTATCCTTTAGCATTGATTATTATGCGTACTCTAAAGATTTCTTCACTGAAATCTACAGACTATACATATAATCAGGATAAGATTGGTTTATACTTTCATACCAAGATAGGAAATACTATGGAGGCTTTTTGTAAATTTTACAAATTACCTTATCCATTACCTTTAGATTTTGATATTGAACAATTTACTAAGAAATTAGATAAATTGGCTCAAGATCCAAATTTTAAGTTAATGGTTCCACAAGTACCTCACTCTCTTGATTTGAGTGCAGCGACGGATCGACTACCCCTTTCTCTCCAAATATGA	351	8
SRR11614418	NODE_36153_length_1149_cov_10423	4	TAGCATTGATTATTATGCGTACTCTAAAGATTTCTTCATTGAAATCTACAGATTATACATATAATCAGGACAAGATTGGTTTATACTTTCATACCAAGATAGGAAATACTATGGAGGCTTTTTGTAAATTTTACAAATTACCTTATCCATTACCTTTAGATTTTGATATTGAACAATTTACTAAGAAATTAGATAAATTGGCTCAAGATCCAAATTTTAAGTTAATGGTTCCACAAGTACCTCACTCTCTTGATTTGAGTGCAGCGACGGATCGACTACCCCTTTCTCTCCAAATATGAGTACTTACATGTTTTACAGGTTCACCCTGACTTGCTATTTATTGAGCCTTATTTATATTCCATATAAAATTTTATGTGAATCTAACTAAGAATCATAAAT…	ATGCGTACTCTAAAGATTTCTTCATTGAAATCTACAGATTATACATATAATCAGGACAAGATTGGTTTATACTTTCATACCAAGATAGGAAATACTATGGAGGCTTTTTGTAAATTTTACAAATTACCTTATCCATTACCTTTAGATTTTGATATTGAACAATTTACTAAGAAATTAGATAAATTGGCTCAAGATCCAAATTTTAAGTTAATGGTTCCACAAGTACCTCACTCTCTTGATTTGAGTGCAGCGACGGATCGACTACCCCTTTCTCTCCAAATATGAGTACTTACATGTTTTACAGGTTCACCCTGACTTGCTATTTATTGAGCCTTATTTATATTCCATATAAAATTTTATGTGAATCTAACTAAGAATCATAAATACAAGTATAACATA…	1134	ATGCGTACTCTAAAGATTTCTTCATTGAAATCTACAGATTATACATATAATCAGGACAAGATTGGTTTATACTTTCATACCAAGATAGGAAATACTATGGAGGCTTTTTGTAAATTTTACAAATTACCTTATCCATTACCTTTAGATTTTGATATTGAACAATTTACTAAGAAATTAGATAAATTGGCTCAAGATCCAAATTTTAAGTTAATGGTTCCACAAGTACCTCACTCTCTTGATTTGAGTGCAGCGACGGATCGACTACCCCTTTCTCTCCAAATATGA	285	8
SRR11614418	NODE_37537_length_1102_cov_10711	4	GTTATATTGCTGTTGGAAATTGGGTAGCGCAAGCCACCTTCTATCCATTAGCATTGATTATTATGCGTACTCTAAAGATTTCTTCATTGAAATCTACAGATTATACATATAATCAGGACAAGATTGGTTTATACTTTCATACCAAGATAGGAAATACTATGGAGGCTTTTTGTAAATTTTACAAATTACCTTATCCATTACCTTTAGATTTTGATATTGAACAATTTACTAAGAAATTAGATAAATTGGCTCAAGATCCAAATTTTAAGTTAATGGTTCCACAAGTACCTCACTCTCTTGATTTGAGTGCAGCGACGGATCGACTACCCCTTTCTCTCCAAATATGAGTACTTACATGTTTTACAGGTTCACCCTGACTTGCTATTTATTGAGCCTTAT…	ATGCGTACTCTAAAGATTTCTTCATTGAAATCTACAGATTATACATATAATCAGGACAAGATTGGTTTATACTTTCATACCAAGATAGGAAATACTATGGAGGCTTTTTGTAAATTTTACAAATTACCTTATCCATTACCTTTAGATTTTGATATTGAACAATTTACTAAGAAATTAGATAAATTGGCTCAAGATCCAAATTTTAAGTTAATGGTTCCACAAGTACCTCACTCTCTTGATTTGAGTGCAGCGACGGATCGACTACCCCTTTCTCTCCAAATATGAGTACTTACATGTTTTACAGGTTCACCCTGACTTGCTATTTATTGAGCCTTATTTATATTCCATATAAAATTTTATGTGAATCTAACTAAGAATCATAAATACAAGTATAACATA…	1038	ATGCGTACTCTAAAGATTTCTTCATTGAAATCTACAGATTATACATATAATCAGGACAAGATTGGTTTATACTTTCATACCAAGATAGGAAATACTATGGAGGCTTTTTGTAAATTTTACAAATTACCTTATCCATTACCTTTAGATTTTGATATTGAACAATTTACTAAGAAATTAGATAAATTGGCTCAAGATCCAAATTTTAAGTTAATGGTTCCACAAGTACCTCACTCTCTTGATTTGAGTGCAGCGACGGATCGACTACCCCTTTCTCTCCAAATATGA	285	8
SRR11614418	NODE_37538_length_1102_cov_10032	4	AAATTAGTATTTCTAATTTCTCATAAATATTCAACAGGATCACGCAAGAAGTCACCGTGATAGTAAGAACTATCATGGGCTTTCCATGTTCCCCTGTCTGGATCATCATGTCCTTTATATCATTTGATATATAGGTATTTGATAGACCACAAAGTAATTAGTTGTTCCGAGAATTTTCTTAAATAAGAAAGTTTTCCTGGAAATTTCCCTAAGAGGCACGTGAATTGTAACTCGTCACCTGTTAGTATAACAGATCGCGTTCACACCGTATCCAACAATTGGAAAAGAGACGAAGTCCCTCCTTCAAAGAGTGGACCCAGTGGTAATGGTCTAATGTCTTTCAACAATCCTTGTTCATTTTCATGAAAAAGACGTGAAGCAAACTCCAGACCAATACAT…	ATGCGTACTCTTAAGATTTCTTCACTGAAATCTACAGATTATACATATAATCAGGATAAGATTGGTTTATACTTTCATACCAAGATAGGAAATACTATGGAGGCTTTTTGTAAATTTTACAAATTACCTTATCCATTACCTTTAGATTTTGATATTGAACAATTTACTAAGAAATTAGATAAATTGGCTCAAGATCCAAATTTTAAGTTAATGGTTCCACAAGTACCTCACTCTCTTGATTTGAGTGCAGCGACGGATCGACTACCCCTTTCTCTCCAAATATGAGTACTTACATGTTTTACAGGTTCACCCTGACTTGCTATTTATTGAGCCTTATTTATATTCCATATAAAATTTTATGTGAATCTAACTAAGAATCATAAATACAAGTATAACATA…	1038	ATGCGTACTCTTAAGATTTCTTCACTGAAATCTACAGATTATACATATAATCAGGATAAGATTGGTTTATACTTTCATACCAAGATAGGAAATACTATGGAGGCTTTTTGTAAATTTTACAAATTACCTTATCCATTACCTTTAGATTTTGATATTGAACAATTTACTAAGAAATTAGATAAATTGGCTCAAGATCCAAATTTTAAGTTAATGGTTCCACAAGTACCTCACTCTCTTGATTTGAGTGCAGCGACGGATCGACTACCCCTTTCTCTCCAAATATGA	285	8
SRR5171274	NODE_38736_length_1834_cov_5	4	ATTAGTTCAATTGTTATTGTACTTAATTATAATCTGAATAGCGATATCATTTGCATCTAATCTAACTTTATGAAATCTATCTATTAAAAATTCAAAAAATAAAAAGGGTTTAAAGAAAGTTTATACTCCCAAAGTAAGTCGTAAAACAACTTATTTTGATGTATTTACCGTCCTTAAACCGGTAGGATCGCAAATTTCCAAGGTATTCCCGGTCTCAGATGTCTGAGAAGGGATTTCTCCTAAATTAAAGAAATTAATTTCTTTAATATATGGGAGATTATCTCTTGTACCTTTGCGAAGTCGCCTTACTTATTCTTTTATTTGTTATATCCTAAAGATGAATAAAAATCATGGTAGCATGTTAACCATTAAATGGTTAAAAGCTTGCTATGTATCTTT…	ATGAATAAAAATCATGGTAGCATGTTAACCATTAAATGGTTAAAAGCTTGCTATGTATCTTTACAACGTTATTTAGGAGATAACAGAGTTTCATCTCTTCGTGAGATTGAGGATAAACTTCCTTTGCCTCGAATGATTAATGGCCTTCCGGCTATTATTCATAAGGGGGATAGAAAGAAAATCCAAAAATCTGACAAACCAACAATCCAATTTTGATTGTCTTTATTCTCCGTTTATAGAGTACTGCAATGTGAATATAAGGTGAAACTTAATTCAATTACAGACCTCTTTTCCGGAGATAAAGAAAAATTAAATTATATTGAGAGTTTTATAGATAACAGGTTATTCAGCAATTACTTTAAATCTTTAAAAGATTATAATTCCTGAGTTATAAACCAA…	1497	ATGAATAAAAATCATGGTAGCATGTTAACCATTAAATGGTTAAAAGCTTGCTATGTATCTTTACAACGTTATTTAGGAGATAACAGAGTTTCATCTCTTCGTGAGATTGAGGATAAACTTCCTTTGCCTCGAATGATTAATGGCCTTCCGGCTATTATTCATAAGGGGGATAGAAAGAAAATCCAAAAATCTGACAAACCAACAATCCAATTTTGA	216	9
SRR535776	NODE_3897_length_2845_cov_382	4	CACGGAATCAGCCATAGATCGTTGAGTCAATTATTATTTTATTAATAATTTACTCAACGATCTATGGCTGATTCCGTGGTTATGGAAGATCTTGCAATAACACCTGAGGTAACTTAGGGAAAGTAATCCCCATAACCCTTACTTCATCTAATTCAAAGAAGAAAACTTTGAAATTAGAAAGATGACGTATGGAAGCGGTTTCAGTAGTGTCTCTAACTTATAAATTTCTTTATAAGTTAGAGATACAGGCAGGTACACGAAGAGTCCTAAATAGACTCTATCATGTTCAGAAGGAATCCTTAAGGAAACAACAACCAGAAATGATTGTTGCTCGATTTAAGGAGGATATAAATTTTATCAAACTGTATTTTCTTACAGGTGAAAAGGTAAAGATTGACC…	ATGGAAGCGGTTTCAGTAGTGTCTCTAACTTATAAATTTCTTTATAAGTTAGAGATACAGGCAGGTACACGAAGAGTCCTAAATAGACTCTATCATGTTCAGAAGGAATCCTTAAGGAAACAACAACCAGAAATGATTGTTGCTCGATTTAAGGAGGATATAAATTTTATCAAACTGTATTTTCTTACAGGTGAAAAGGTAAAGATTGACCAATCTGTCTGATGACGAAAGGTCAATGATGGTTTTCCATCATATCTTTATCCTCTTTCACTGTATGAAATTCCAGATTATGATAAAATGATTATCCTAACCCAACTTCGAGTATATAAAAAGTTTAATACTCCAGTTCCTCTTAATTTGGTATCTGTAGTAAAAGTTATATCTTTTACCAACATTTAC…	2415	ATGGAAGCGGTTTCAGTAGTGTCTCTAACTTATAAATTTCTTTATAAGTTAGAGATACAGGCAGGTACACGAAGAGTCCTAAATAGACTCTATCATGTTCAGAAGGAATCCTTAAGGAAACAACAACCAGAAATGATTGTTGCTCGATTTAAGGAGGATATAAATTTTATCAAACTGTATTTTCTTACAGGTGAAAAGGTAAAGATTGACCAATCTGTCTGA	222	11
SRR11614418	NODE_39103_length_1054_cov_10462	4	AAATTAGTATTTCTAATTTCTCATAAATATTCAACAGGATCACGCAAGAAGTCACCGTGATAGTAAGAACTATCATGGGCTTTCCATGTTCCCCTGTCTGGATCATCATGTCCTTTATATCATTTGATATATAGGTATTTGATAGACCACAAAGTAATTAGTTGTTCCGAGAATTTTCTTAAATAAGAAAGTTTTCCTGGAAATTTCCCTAAGAGGCACGTGAATTGTAACTCGTCACCTGTTAGTATAACAGATCGCGTTCACACCGTATCCAACAATTGGAAAAGAGACGAAGTCCCTCCTTCAAAGAGTGGACCTAGTGGTAATGGTCTAATGTCTTTCAACAATCCTTGTTCATTTTCATGAAAAAGACGTGAAGCAAACTCCAGACCAATACAT…	ATGCGTACTCTAAAGATTTCTTCATTGAAATCTACAGATTATACATATAATCAGGACAAGATTGGTTTATACTTTCATACCAAGATAGGAAATACTATGGAGGCTTTTTGTAAATTTTACAAATTACCTTATCCATTACCTTTAGATTTTGATATTGAACAATTTACTAAGAAATTAGATAAATTGGCTCAAGATCCAAATTTTAAGTTAATGGTTCCACAAGTACCTCACTCTCTTGATTTGAGTGCAGCGACGGATCGACTACCCCTTTCTCTCCAAATATGAGTACTTACATGTTTTACAGGTTCACCCTGACTTGCTATTTATTGAGCCTTATTTATATTCCATATAAAATTTTATGTGAATCTAACTAAGAATCATAAATACAAGTATAACATA…	1038	ATGCGTACTCTAAAGATTTCTTCATTGAAATCTACAGATTATACATATAATCAGGACAAGATTGGTTTATACTTTCATACCAAGATAGGAAATACTATGGAGGCTTTTTGTAAATTTTACAAATTACCTTATCCATTACCTTTAGATTTTGATATTGAACAATTTACTAAGAAATTAGATAAATTGGCTCAAGATCCAAATTTTAAGTTAATGGTTCCACAAGTACCTCACTCTCTTGATTTGAGTGCAGCGACGGATCGACTACCCCTTTCTCTCCAAATATGA	285	8
SRR11614418	NODE_39400_length_1045_cov_11100	4	TTTCTAGTTTCTCATAAATATTCAACAGGATCACGCAAGAAGTCACCGTGATAGTAAGAACTATCATGGGCTTTCCATGTTCCCCTGTCTGGATCATCATGTCCTTTATATCATTTGATATATAGGTATTTGATAGACCACAAAGTAATTAGTTGTTCCGAGAATTTTCTTAAATAAGAAAGTTTTCCTGGAAATTTCCCTAAGAGGCACGTGAATTGTAACTCGTCACCTGTTAGTATAACAGATCGCGTTCACACCGTATCCAACAATTGGAAAAGAGACGAAGTCCCTCCTTCAAAGAGTGGACCCAGTGGTAATGGTCTAATGTCTTTCAACAATCCTTGTTCATTTTCATGAAAAAGACGTGAAGCAAACTCCAGACCAATACATTCACCTGGT…	ATGCGTACTCTAAAGATTTCTTCATTGAAATCTACAGATTATACATATAATCAGGACAAGATTGGTTTATACTTTCATACCAAGATAGGAAATACTATGGAGGCTTTTTGTAAATTTTACAAATTACCTTATCCATTACCTTTAGATTTTGATATTGAACAATTTACTAAGAAATTAGATAAATTGGCTCAAGATCCAAATTTTAAGTTAATGGTTCCACAAGTACCTCACTCTCTTGATTTGAGTGCAGCGACGGATCGACTACCCCTTTCTCTCCAAATATGAGTACTTACATGTTTTACAGGTTCACCCTGACTTGCTATTTATTGAGCCTTATTTATATTCCATATAAAATTTTATGTGAATCTAACTAAGAATCATAAATACAAGTATAACATA…	1029	ATGCGTACTCTAAAGATTTCTTCATTGAAATCTACAGATTATACATATAATCAGGACAAGATTGGTTTATACTTTCATACCAAGATAGGAAATACTATGGAGGCTTTTTGTAAATTTTACAAATTACCTTATCCATTACCTTTAGATTTTGATATTGAACAATTTACTAAGAAATTAGATAAATTGGCTCAAGATCCAAATTTTAAGTTAATGGTTCCACAAGTACCTCACTCTCTTGATTTGAGTGCAGCGACGGATCGACTACCCCTTTCTCTCCAAATATGA	285	8
SRR7239369	NODE_4084_length_3150_cov_330	4	CTTTTGCTTAAAAGTCTCTAAGGATAATCTGACATCCGATTAAATTAATAATCTTTTTTCAGGTCCTTTAGTTCAAAATCCCATCTAAAACAATAGATGTATTTCGCAGATCCTAGATTGGTGAGTCTCCCATTTTTCGACCAATAACTTTAACTTGTATATTGGGTTTAAAACTTGGAGCTACATCAACTACAGCACTTGAATCGATATATTGTCCATCAAATTTTACAAAGTCAGATTGAACATTAAATTTAGAGTTATTTAATTCTTTAACAAAGTCTAAAACTTTGAGAGGATTATCTAATTTTTCTTTATTTAAGTTCTTATCAGGTTTATAAAATTCGATGAATTTTAATAAAGATTGCAAGTACTGAAGATCCTTTAACAGATCCTCAAGAT…	ATGAAAAAACAAACTATAAAAAATAATGATTTTAAAAGTTCATTTTTTGTAAATCTAAAACTTTATTCAGATGTATACAAAGCTGGTTCTATGATCTCACTATCAAATGAAAAACATTTGAAGTTAGTTCTTAAAAAAATAGGATGACGTATTGTCACTCTATCCTTATTAAGTACTAAGGAGACCTCCCGTTTTAGAATGTTGCACAATTTTGGAGTATTCATTATTAAAATGAATAAAAACCATGGTTGTGTTTATACAGTTAAATACTTGAAAGCATGTCAACTAGCTATTCAGAAGAAGTTAGCCGGTCAACCTTTCAAATCTTTGAGAGATATTGAACCTGACTTTAACTTTCCTAGATTATCTAAATCTGGATTACCATCAGTTATAAAATTA…	2634	ATGAAAAAACAAACTATAAAAAATAATGATTTTAAAAGTTCATTTTTTGTAAATCTAAAACTTTATTCAGATGTATACAAAGCTGGTTCTATGATCTCACTATCAAATGAAAAACATTTGAAGTTAGTTCTTAAAAAAATAGGATGA	147	10
SRR535775	NODE_4316_length_2846_cov_497	4	CACGGAATCAGCCATAGATCGTTGAGTCAATTATTATTTTATTAATAATTTACTCAACGATCTATGGCTGATTCCGTGGTTATGGAAGATCTTGCAATAACACCTGAGGTAACTTAGGGAAAGTAATCCCCATAACCCTTACTTCATCTAATTCAAAGAAGAAAACTTTGAAATTAGAAAGATGACGTATGGAAGCGGTTTCAGTAGTGTCTCTAACTTATAAATTTCTTTATAAGTTAGAGATACAGGCAGGTACACGAAGAGTCCTAAATAGACTCTATCATGTTCAGAAGGAATCCTTAAGGAAACAACAACCAGAAATGATTGTTGCTCGATTTAAGGAGGATATAAATTTTATCAAACTGTATTTTCTTACAGGTGAAAAGGTAAAGATTGACC…	ATGGAAGCGGTTTCAGTAGTGTCTCTAACTTATAAATTTCTTTATAAGTTAGAGATACAGGCAGGTACACGAAGAGTCCTAAATAGACTCTATCATGTTCAGAAGGAATCCTTAAGGAAACAACAACCAGAAATGATTGTTGCTCGATTTAAGGAGGATATAAATTTTATCAAACTGTATTTTCTTACAGGTGAAAAGGTAAAGATTGACCAATCTGTCTGATGACGAAAGGTCAATGATGGTTTTCCATCATATCTTTATCCTCTTTCACTGTATGAAATTCCAGATTATGATAAAATGATTATCCTAACCCAACTTCGAGTATATAAAAAGTTTAATACTCCAGTTCCTCTTAATTTGGTATCTGTAGTAAAAGTTATATCTTTTACCAACATTTAC…	2415	ATGGAAGCGGTTTCAGTAGTGTCTCTAACTTATAAATTTCTTTATAAGTTAGAGATACAGGCAGGTACACGAAGAGTCCTAAATAGACTCTATCATGTTCAGAAGGAATCCTTAAGGAAACAACAACCAGAAATGATTGTTGCTCGATTTAAGGAGGATATAAATTTTATCAAACTGTATTTTCTTACAGGTGAAAAGGTAAAGATTGACCAATCTGTCTGA	222	11
SRR5278997	NODE_4352_length_2622_cov_13	4	AAACCGCATTGATCGGCCGGCTAATCCGCCATCCTCTCTTTCGAGATTTCGCGGACCGGTTCAAGGAAAGTGGAGCTCTGCTCCATCGCTAAGATTCAACCACTTAGCTACCTCCGAGGCATTCGGTAGCCTCATCGATCCTCTAACAAAGGTCGAACATAATATACCGACGTGGTGACTTATGTCACGACGGGATATACACCCTTCCTTTGTCATGTACGACAGAGGCGACTAAGTGTAACTACTTAGTAATAGAAACAAAGGGTTTTCCACCCCTATCTGAGAAGTTGTGGTTTCTAGCCATTTTGGCGGAGGACTTCAACTGTTGAAGAAGTTGGTGACCTCTTTCATACCGATTCATCGGTGTTGTGAAAGCAGGTCGGTTACCCATCCGTCGGA…	ATGTTCGATCTTCGAATCTTACGACGACCAGGGGATATACTCCTGTTGGAGGCTGCTAGTGCTTCGCACAAAGTAGCCTGGACAGGACTATTCACTGATCCTGCGCTTCTCGGTTCTCTCGGATCCGCGGTATATGCAAGAAAGATCCTAGGCTTGCTAGGGCAAGAGCAACTATTGCTCTTCTTTGATGGTCTCTTAGATTTCGGAAGAAATCTAGAATTCCAAAGTCCACATCTGAATAAACCTCGTTATACGGGGATTTCGACAGGTGATGGTCCTTTAAGTCACTCTATTATAGGTGACCCTGAAGGATGCTACTCAGGAAAACTGAGTATCAAAGAAGAGGCAGCGGGAAAACTAAGAGTTTTCGCTATGGCGGATGTATGAACTCAAATCATC…	2160	ATGTTCGATCTTCGAATCTTACGACGACCAGGGGATATACTCCTGTTGGAGGCTGCTAGTGCTTCGCACAAAGTAGCCTGGACAGGACTATTCACTGATCCTGCGCTTCTCGGTTCTCTCGGATCCGCGGTATATGCAAGAAAGATCCTAGGCTTGCTAGGGCAAGAGCAACTATTGCTCTTCTTTGATGGTCTCTTAGATTTCGGAAGAAATCTAGAATTCCAAAGTCCACATCTGAATAAACCTCGTTATACGGGGATTTCGACAGGTGATGGTCCTTTAAGTCACTCTATTATAGGTGACCCTGAAGGATGCTACTCAGGAAAACTGAGTATCAAAGAAGAGGCAGCGGGAAAACTAAGAGTTTTCGCTATGGCGGATGTATGA	387	1
SRR535764	NODE_4667_length_2829_cov_392	4	TCGTATTTCAGTTATTATTTTATTAATAATTTACTCAACGATCTATGGCTGATTCCGTGGTTATGGAAGATCTTGCAATAACACCTGAGGTAACTTAGGGAAAGTAATCCCCATAACCCTTACTTCATCTAATTCAAAGAAGAAAACTTTGAAATTAGAAAGATGACGTATGGAAGCGGTTTCAGTAGTGTCTCTAACTTATAAATTTCTTTATAAGTTAGAGATACAGGCAGGTACACGAAGAGTCCTAAATAGACTCTATCATGTTCAGAAGGAATCCTTAAGGAAACAACAACCAGAAATGATTGTTGCTCGATTTAAGGAGGATATAAATTTTATCAAACTGTATTTTCTTACAGGTGAAAAGGTAAAGATTGACCAATCTGTCTGATGACGAAA…	ATGGAAGCGGTTTCAGTAGTGTCTCTAACTTATAAATTTCTTTATAAGTTAGAGATACAGGCAGGTACACGAAGAGTCCTAAATAGACTCTATCATGTTCAGAAGGAATCCTTAAGGAAACAACAACCAGAAATGATTGTTGCTCGATTTAAGGAGGATATAAATTTTATCAAACTGTATTTTCTTACAGGTGAAAAGGTAAAGATTGACCAATCTGTCTGATGACGAAAGGTCAATGATGGTTTTCCATCATATCTTTATCCTCTTTCACTGTATGAAATTCCAGATTATGATAAAATGATTATCCTAACCCAACTTCGAGTATATAAAAAGTTTAATACTCCAGTTCCTCTTAATTTGGTATCTGTAGTAAAAGTTATATCTTTTACCAACATTTAC…	2415	ATGGAAGCGGTTTCAGTAGTGTCTCTAACTTATAAATTTCTTTATAAGTTAGAGATACAGGCAGGTACACGAAGAGTCCTAAATAGACTCTATCATGTTCAGAAGGAATCCTTAAGGAAACAACAACCAGAAATGATTGTTGCTCGATTTAAGGAGGATATAAATTTTATCAAACTGTATTTTCTTACAGGTGAAAAGGTAAAGATTGACCAATCTGTCTGA	222	11
SRR1507060	NODE_4778_length_2103_cov_893	4	CTCGAGTCCCCATAGAACTTTATTGTTTAGTTCTATGGGAATAACAGTGGCAGTTTTTAACTGCCTATCTGAGGTTATCAACAACAGATAGATCACACTATTCACTTTACCTTAAAGGCAAGCTTTGGGACTTTCACTAATACTATCAATTAAGTTTGACCCCCCTTAAAAGGGAGATCTCTTAAAAGAAATATTTCTATTAAATAAAATGTATAAATACAAATTAAAATAAAAGATTTATTAAGTACTTACTGACGACGTAAACGCCGTCATGACTTTAGTATTAGTGATTGTGATAAAAGAGATGATTTAGAAAACTTAGAAATCCGTTTATTAAGCGGATCTTTTGAGTTAACTACCCGTTGGTTGATTAAACCTACGGGACCTCAAGAAAGTAAG…	ATGGATAAGTACGAAGACTGTTATAATCAATGATCCACACAGAATTGAACTAACAAACCATCTCTTTCAGATTATATAATCTGATCGAGAAGGGGAGTTTATTCCTTTCTGGGTGGGGAGAAAATATCAGAATTCGCCAACACATTACTCGAGGAATTGAGTAAGTCTAAGAAGTATATCTTACAGAAGAAGATTTCGTTATTTATAACGAATCCATTCCGTTTGAGTTACTTCTTAGACGGTGCTGGTAAATGGCGGTACATTGCGATGGGTCCTTGGATTGTTCAAACAGTCCTTAAACCCCTTCACAATGTGATCTTTCATACTCTCAAGATATTAAAACATCATGATTGTACGTTTGATCAAAATAAGATCTTTGAAGTGAGCAAGAAGTGAAAC…	1776	ATGGATAAGTACGAAGACTGTTATAATCAATGA	33	13
SRR1507060	NODE_5522_length_1853_cov_1103	4	CTCGAGTCCCCATAGAACTTTATTGTTTAGTTCTATGGGAATAACAGTGGCAGTTTTTAACTGCCTATCTGAGGTTATCAACAACAGATAGATCACACTATTCACTTTACCTTAAAGGCAAGCTTTGGGACTTTCACTAATACTATCAATTAAGTTTGACCCCCCTTAAAAGGGAGATCTCTTAAAAGAAATATTTCTATTAAATAAAATGTATAAATACAAATTAAAATAAAAGATTTATTAAGTACTTACTGACGACGTAAACGCCGTCATGACTTTAGTATTAGTGATTGTGATAAAAGAGATGATTTAGAAAACTTAGAAATCCGTTTATTAAGCGGATCTTTTGAGTTAACTACCCGTTGGTTGATTAAACCTACGGGACCTCAAGAAAGTAAG…	ATGGGTCCTTGGATTGTTCAAACAGTCCTTAAACCCCTTCACAATGTGATCTTTCATACTCTCAAGATATTAAAACATCATGATTGTACGTTTGATCAAAATAAGATCTTTGAAGTGAGCAAGAAGTGAAACTCATTGGGAAATCCCTTTGGGTGTCACTCACTTGATCTCACCGCAGCTACTGATCGTTTGCCTTTAGGTCTCCAAATACAGGTTTTGAGTCTTTACTCAGATTCAACTGAGTTAGCTCATTCCTGAGGTATGCTCATAAAGTCAATAACTTTTAATCTGACTGGTACTATAGGATTTATTTCCTACAATACCGGTCAGGCTATAGGTCTTTATACTTCTTGAGCAATACTTGCACTCACACATCATGTTATTGTTCGGTTCTGCTTT…	1509	ATGGGTCCTTGGATTGTTCAAACAGTCCTTAAACCCCTTCACAATGTGATCTTTCATACTCTCAAGATATTAAAACATCATGATTGTACGTTTGATCAAAATAAGATCTTTGAAGTGAGCAAGAAGTGA	129	10
SRR1507060	NODE_5704_length_1799_cov_1080	4	TTTTTTTTTCAAGCAGAAGACGGCATACGATATCGGTCTCGGCATTCCTGCTGAACCGCTCTTCCGATCTCAAGGACCCATCGCAATGTGATCTTTCATACTCTCAAGATATTAAAACATCATGATTGTACGTTTGATCAAAATAAGATCTTTGAAGTGAGCAAGAAGTGAAACTCATTGGGAAATCCCTTTGGGTGTCACTCACTTGATCTCACCGCAGCTACTGATCGTTTGCCTTTAGGTCTCCAAATACAGGTTTTGAGTCTTTACTCAGATTCAACTGAGTTAGCTCATTCCTGAGGTATGCTCATAAAGTCAATAACTTTTAATCTGACTGGTACTATAGGATTTATTTCCTACAATACCGGTCAGGCTATAGGTCTTTATACTTCTTGAGCA…	ATGCTCATAAAGTCAATAACTTTTAATCTGACTGGTACTATAGGATTTATTTCCTACAATACCGGTCAGGCTATAGGTCTTTATACTTCTTGAGCAATACTTGCACTCACACATCATGTTATTGTTCGGTTCTGCTTTCTAAAGAAAGGAGTTCCGATCATATACAAGGGTGTTCCGTGCTATCTGGTCCTGGGGGATGATATTGTTATCTTCCACCAGGAAGTTGGTGAATACTACCAGGCCCTCATAGAGAGTCTCGGCGTCATTATCAACAAATCAAAATCTATTCTGGTTAAACCAGGACAGAAATTGGTTTGTGAGTTTGCCGCCAAGATTATCGTTGGGGACCTGAATAGTGGACCTCTACCTCTGGGAGCACTCTTTAGTGGAACAAGTTTA…	1248	ATGCTCATAAAGTCAATAACTTTTAATCTGACTGGTACTATAGGATTTATTTCCTACAATACCGGTCAGGCTATAGGTCTTTATACTTCTTGA	93	8
SRR10604735	NODE_63235_length_1556_cov_2	4	GTTTGCACTATGTCCAGGACTTAAGTCCCTCACTAATTAAGTTTAGTGACACTTTAGTCAGGATTATAAGCAAGCTATGATCTTAGATGCATAGGCTGTGCTCCCCCTCCCGCGTGATCAAGTATTCCTACTTGAAGTCGCAACAATGTAACTGACCATTACATTGGGGAAAGTCTGATAAGTTGGTAGACTCTTAAGTTTATTGACTATCATGGTCTTAATATCAGTTAAATAATAAGACATGAAAAGCCAAATAAACCTTCGTAATAAGAGTAAACTGCTTATGAACAAGATAGATTCAGTTGGATATCTTTCTCAAAGAATGATATACCACTGAATCAGACTCTTGGTCTGGAGTTTACAATTACCCGCTGCTCCTTACAAAGAATTCACAAGGAG…	ATGAAAAGCCAAATAAACCTTCGTAATAAGAGTAAACTGCTTATGAACAAGATAGATTCAGTTGGATATCTTTCTCAAAGAATGATATACCACTGAATCAGACTCTTGGTCTGGAGTTTACAATTACCCGCTGCTCCTTACAAAGAATTCACAAGGAGAATAAACTCCTTATGAAGTACTAACGGTGTATCTTTTACAGTTAAATACTTAAAAGAGTGCACTCGTATTGTACAACACTTTGTAAGTGGTAATCCGGTATTCGTTACTAACGAAATGCCGGTGAGCATAGTTGGGGGACTCCCCGCAATAATTCCGGGTACGTTAAGATCTTTAATGAGATCTAACGACCTACGGACAATACGTGGAGTCCTTACGACCCTTTCGGTTTACAGGATACTT…	1314	ATGAAAAGCCAAATAAACCTTCGTAATAAGAGTAAACTGCTTATGAACAAGATAGATTCAGTTGGATATCTTTCTCAAAGAATGATATACCACTGA	96	5
SRR10828981	NODE_7000_length_2630_cov_337	4	TGCCAGCCCAATTAATATAGAAAACTAATTAACTGGGTCTTTAAACTTAAATAAGTTTTGGAGACTATGGGATTCTCATCCCCCGGAATTAGACTATGTGTGACTGGGTACACTTCAATATTGAGAACCTTTCATAAAGAAAGGTCTACTCATATCTTTCAGGAAATTATTTCCTAATCGATTATAAGTAGCAGAAGTCTTTTTAGTAGGTTGTTTATAAACATACTCTAAAGCTTCAATCTCATTTTGAAATTCATAAGCCTTCTCTAATGTGACCTTTAATGTTTTAGCATGATAAATCATAGATTTTTCTATTTTATCTTCTATTTCATAAGGATCAATGATTTTACTATTACGATTATCGATAATAGCATCATCTAATCAGCCATGAATTTGACT…	ATGAAAAGTATAAAATTTATTATGAATTTTAAACTTAAATATATTTTGAAGACTGCTATACTACCAGTGGAAAAACGAAGTTTTTCCAGATTAATTTCTTTCTTACCTAAGATTATTTTTCTTAGTTTTGATCGAATTAATCGTATCCGGGATAGACTAGTTATTGCAAATAATTTTATTCAATTTATTATTAAATTGAATAAAAATCACGGCTCAACTTTTACAGTCAAATGACTGAAAAGTTGTACCGTGGCTTTGCAAAAGTGACTTGGGGAAGATAAGGTTAAATCTCTTAGAGAGATTGAACCTAATCTTCCCTTACCTCGGGTCATTAATGGCTGTCCTTCTATTATCAATAAGACGGACAGACAAATGATGAAACGGGGTAATGTACACATT…	2349	ATGAAAAGTATAAAATTTATTATGAATTTTAAACTTAAATATATTTTGAAGACTGCTATACTACCAGTGGAAAAACGAAGTTTTTCCAGATTAATTTCTTTCTTACCTAAGATTATTTTTCTTAGTTTTGATCGAATTAATCGTATCCGGGATAGACTAGTTATTGCAAATAATTTTATTCAATTTATTATTAAATTGAATAAAAATCACGGCTCAACTTTTACAGTCAAATGA	234	14
SRR6766816	NODE_7158_length_1396_cov_2	4	CAAGAATTGGGGCGGATTTGCATCCGCTCTACATGAATTCACTTCGTTCTTCGGGTGAATCTCCCTTTGCAGGGATGTGTAGAAAAGTTTGGATCTTATGGGTATCTCTTAGTCTATCAAAACCAAGAGCCCTAAGTCCAGCAGCTATCGACCCGGGTTCCACCTCATGAGGTTTGATGCCTCACCTTGTGAATTCATGTAGAGCGGATGCAAATCCGCCCCAATTCTTGGCCGCCAAAAACGGACCAAGTTGAATTCCGGTGATCTCATTACCTTCGTGGTATCATCTTTTTGCAAATTCATATGTGTCTTTTGACACATGTGTCTTTGTAGGAGAGAGTGATACTCCTAACGTAGCCATTAGTTTTTGATATTCATCAGCAACTTTTGGATTAGTTA…	ATGGAATCTGGAGACCCATCTATCGGTCTAGACTCTAGGGGTTTACCCAAGAATCTAGGTATACTTAGAGATTTAATTCTAAGTGACGATATCTGGGACAGGAGGGTAGTTCATACTTTATTGTTAATAAGTAGAGCTATCCCTTGTAATGGTGAGATCTCGATATCGAGTATCACTGACAAGGGGCCGGATGTCAACCCGGATCTCTTGAAAGAGTATAGTTCTGTTTTAAAAGAACTAAACTGAACCATTCCAGTTCCAACTTGGTCTGAATGCCATTTGTCTACAAAGTCGGGCCCAAACTCCCAGGCAATGATCGGATCAATTGCTGATCTTAATCATTTACCCCAAAGCTTGAGAGACGATATATCTGTTCTCGGAGGTCCAGAACTAACCAAA…	1338	ATGGAATCTGGAGACCCATCTATCGGTCTAGACTCTAGGGGTTTACCCAAGAATCTAGGTATACTTAGAGATTTAATTCTAAGTGACGATATCTGGGACAGGAGGGTAGTTCATACTTTATTGTTAATAAGTAGAGCTATCCCTTGTAATGGTGAGATCTCGATATCGAGTATCACTGACAAGGGGCCGGATGTCAACCCGGATCTCTTGAAAGAGTATAGTTCTGTTTTAAAAGAACTAAACTGA	246	7
SRR5171274	NODE_72779_length_1030_cov_9	4	GTAATACTCTATCTTCACTTATTACAGTTTTTTGTAAATTAACATTCATACCGATTTTTTTCATGAAGTTTACATATTTGTTAAAACCTTCTTTATTTGTTATAACTAAATCATCTCCTACTAAGCAATAATTATCAACAGAGACACCGCACACTTGATTAACTATAAAGTGATGAGTTAGAGCCATTAAAGGTCAGGATGTGAATAAACCCATCCCTTGTCCAACGGTGTATCTAATTTTCTCAATCCCCTTTATACCTGAATTAAGTGTGGAGTATTCTCTATCAACAATATCTAATCAGTTTTGAGAGATGGAATAGCCATTTAGGTTAGTTTTATCACATATATGTCTTAAAATGTGTGATTGGAGTAGTCGTGGCATTCGGTCTGTTGCAGCGG…	ATGCTAACCTTACTATTTTCAACTATTAGAATATATAGAAATTTTAAAACAAAAGCTTCACCAAAAATTGATACAATAACTGCTCCGTATAACGGAGAAGATATTAATCTCATTTTGGAAAAAGAATTTTCTGATTCTGAAATTTCAAAGTGACTAGATAATTTTAGTAATCAAGATGTATTTAATGAAAAATTAAAAATCTTAATGTACTCTGGAAATGCTAGTTCACCTAATTCTTCATCATCATCTTCAAAATTAATTAATGATTTAAACGCTGTTTATAATGATAATAAATTAAAAACAGCTATTTTAAATTTAGTTAATAATTTTGAAAATGCCCATGATTTTAACTCATTGATTGGGTATTTAAGTGATAATATAGATTATTTTGAGCTAGAA…	1029	ATGCTAACCTTACTATTTTCAACTATTAGAATATATAGAAATTTTAAAACAAAAGCTTCACCAAAAATTGATACAATAACTGCTCCGTATAACGGAGAAGATATTAATCTCATTTTGGAAAAAGAATTTTCTGATTCTGAAATTTCAAAGTGA	153	4
SRR7239369	NODE_7323_length_2362_cov_94	4	GATTTCTCTCTAAATTGTCCCATAGGACTTACAATAATTTTTGTATTATTGTAACCAGAAAAGAATCGGTTAGAATCCGTATCTCTATGGTTTTATCATGCCTCAGAATCTGAGGATTACATGATGAGGTTTATACACCTTAAGTATAAGATTTTAATGCTCAATGAAGAAAACTTATATCAAAATTCTTTGAAGAATAATGATTTTAGTCTTTCCATCAATTGATACATCAAAATACCTTCGTCCACTATTTAAAGTAATTTTTAAATTACTTAAAAATAATGGAACTATCTACACAATCAAATATCTGAAAAGAGTAAGACTACATTGTACAAGGTACATATGCGGTCACCCCCTTTTCATTAATGATATGATGATAGGTATAGATAAAGAAGGTTG…	ATGAAGAAAACTTATATCAAAATTCTTTGAAGAATAATGATTTTAGTCTTTCCATCAATTGATACATCAAAATACCTTCGTCCACTATTTAAAGTAATTTTTAAATTACTTAAAAATAATGGAACTATCTACACAATCAAATATCTGAAAAGAGTAAGACTACATTGTACAAGGTACATATGCGGTCACCCCCTTTTCATTAATGATATGATGATAGGTATAGATAAAGAAGGTTGACCAAAAGTTTTCTCCTTCTTGAAACCACTTGTAGATGGTAATCTTGAGTCTCTTAAATATCTGTTTACAATCTTAAACTTCACTAGAAGTTGAGATTTAACAGAGAAAGAGTGATCAAGAATCAAACCTGATTACGATAGTATAACTAATGAATCAAAAATG…	2142	ATGAAGAAAACTTATATCAAAATTCTTTGA	30	8
SRR13153831	NODE_8277_length_1738_cov_3292	4	CCAACCTTCAATAATTTTTTCGTGTATCATCTCATCGTAGCACGTAGATGTGATGTGCCGGATGTGAAAAATATATGGAGATTTATATATATATTATATAAATTCAATGAGGCTGGCTGAAGTATTACCTTTACGGAGCTGGGTGTCACGTTCTGTGAGTGCACCTGCATAAGAACCAGATTCCACAGGAGCTAGGTACATCGTCTCGAGGATGTATTAATAAGGGCCCCAAGTTTATGCCGGTGCAAAGGAAATACTAAACCGTGAAAGCGGGACTGCTCTTTTATAAGAACGAAGGTAGTAGTAGTGGCTGCCAAGCTGTATGTGGACGATTTGGTGCCTCGGCATAAGTCGCGGATGATTGGCGATGGGAACCGCGGACGAATCGCAATGTCGACT…	ATGGTTACTCTGGCGTCTGATCTAGTTATTAAGTTTGAGTCCTTAAGACTCAACTTAGTTCACTCAGTGTTTCTTGAACTCCGACTTCGTAAGAAGAAGGAAATCAGGAAACTTCTCAATTCGTTAGGGAATAGTCTCAATATACCTTTTCCAAGGTATAGTGATAAATTCCTTAAATCTCTCGGCCTGGTTCCAGGGCCTGAGACTCTTCCCCTTTCTTTCTTTTTATCATTATGATTAAAAGGTCCATTCTCCCGAAGGATTATAGATCTTTTAATTTATATTGATAAATGTCAGTCTGGGAAAGAGGATGTTGGTGTGCCTCCTCTTCATGAAAATTGAAGAGAGGAGGACCAACTTTGATTGGGCCTTCCACTTTCTGATCTTGATCATATGATA…	549	ATGGTTACTCTGGCGTCTGATCTAGTTATTAAGTTTGAGTCCTTAAGACTCAACTTAGTTCACTCAGTGTTTCTTGAACTCCGACTTCGTAAGAAGAAGGAAATCAGGAAACTTCTCAATTCGTTAGGGAATAGTCTCAATATACCTTTTCCAAGGTATAGTGATAAATTCCTTAAATCTCTCGGCCTGGTTCCAGGGCCTGAGACTCTTCCCCTTTCTTTCTTTTTATCATTATGA	237	4
SRR13153831	NODE_8278_length_1738_cov_3232	4	CCAACCTTCAATAATTTTTTCGTGTATCATCTCATCGTAGCACGTAGATGTGATGTGCCGGATGTGAAAAATATATGGAGATTTATATATATATTATATAAATTCAATGAGGCTGGCTGAAGTATTACCTTTACGGAGCTGGGTGTCACGTTCTGTGAGTGCACCTGCATAAGAACCAGATTCCACAGGAGCTAGGTACATCGTCTCGAGGATGTATTAATAAGGGCCCCAAGTTTATGCCGGTGCAAAGGAAATACTAAACCGTGAAAGCGGGACTGCTCTTTTATAAGAACGAAGGTAGTAGTAGTGGCTGCCAAGCTGTATGTGGACGATTTGGTGCCTCGGCATAAGTCGCGGATGATTGGCGATGGGAACCGCGGACGAATCGCAATGTCGACT…	ATGGTTACTCTGGCGTCTGATCTAGTTATTAAGTTTGAGTCCTTAAGACTCAACTTAGTTCACTCAGTGTTTCTTGAACTCCGACTTCGTAAGAAGAAGGAAATCAGGAAACTTCTCAATTCGTTAGGGAATAGTCTCAATATACCTTTTCCAAGGTATAGTGATAAATTCCTTAAATCTCTCGGCCTGGTTCCAGGGCCTGAGACTCTTCCCCTTTCTTTCTTTTTATCATTATGATTAAAAGGTCCATTCTCCCGAAGGATTATAGATCTTTTAATTTATATTGATAAATGTCAGTCTGGGAAAGAGGATGTTGGTGTGCCTCCTCTTCATGAAAATTGAAGAGAGGAGGACCAACTTTGATTGGGCCTTCCACTTTCTGATCTTGATCATATGATA…	549	ATGGTTACTCTGGCGTCTGATCTAGTTATTAAGTTTGAGTCCTTAAGACTCAACTTAGTTCACTCAGTGTTTCTTGAACTCCGACTTCGTAAGAAGAAGGAAATCAGGAAACTTCTCAATTCGTTAGGGAATAGTCTCAATATACCTTTTCCAAGGTATAGTGATAAATTCCTTAAATCTCTCGGCCTGGTTCCAGGGCCTGAGACTCTTCCCCTTTCTTTCTTTTTATCATTATGA	237	4
SRR9625036	NODE_919_length_1264_cov_367	4	TGCCAGGAAATGGTACTGAGTAGACTAATTGGTCAACACCGGGCGGAAGCATGGTCACGAATAATGACAAAATGAGACTTCCATACACCTGACAACACTTTAGTTAAATATAGTGTTGGTCAGCCGATGGGAGGTTACTCATCTTGAGCATTGTTCGCTTTCACTCATCATCTGATAGTACAATATGCATATGATAAAGCATACGCTCGAACCTTTAAAAAAGGTACCCTTAAGGGTGTGTCGATAACGCATGTTTGATTCAAGTCATATCGTATTCTCGGAGATGATATAGTTATATGGGACGAGAGGGTAGCTAGAACCTACAAAGAGATAATGGCCAATATAGGTGTGACTATTTCCGAGTCAAAGTCACATTCATCCTTAACATCTTATGAGATG…	ATGGTACTGAGTAGACTAATTGGTCAACACCGGGCGGAAGCATGGTCACGAATAATGACAAAATGAGACTTCCATACACCTGACAACACTTTAGTTAAATATAGTGTTGGTCAGCCGATGGGAGGTTACTCATCTTGAGCATTGTTCGCTTTCACTCATCATCTGATAGTACAATATGCATATGATAAAGCATACGCTCGAACCTTTAAAAAAGGTACCCTTAAGGGTGTGTCGATAACGCATGTTTGATTCAAGTCATATCGTATTCTCGGAGATGATATAGTTATATGGGACGAGAGGGTAGCTAGAACCTACAAAGAGATAATGGCCAATATAGGTGTGACTATTTCCGAGTCAAAGTCACATTCATCCTTAACATCTTATGAGATGGCTAAGAGA…	1254	ATGGTACTGAGTAGACTAATTGGTCAACACCGGGCGGAAGCATGGTCACGAATAATGACAAAATGA	66	5
SRR1507060	NODE_9207_length_1133_cov_729	4	TGAGTACCTTTTTCTCTTATCGAGAATTAGGTATACCAACCGTCTTTGGTCAAAATGTATACTGTTTAGGGAATTCACCGGCACCAGTTTCAATGAGAGCATTCATGTCCTTAAACAAGACATGTTTGAAATCACTGATTCTGGAAAAGCACAAACGTGTACAAAAGGGCTCTCTCTCCCGAAAGGGTGAAAGAGTACTAGACTAAAGATGCTGAATAAGTCCAAATGTTTTAACATAGGACTAGTTCAGAACAGAACTGTAAAGGCTACCATTAATGGTACCTGTACAGTTTGATCATCTCTAATTCGGCGATCACAGCTTGATTTGGCTGTGTTTCGTATGAAGGAAGACTTTAACCTGATTAAAACATTTATCATGTTTGAAAAGGTTGAGTCCGT…	ATGTTTGAAATCACTGATTCTGGAAAAGCACAAACGTGTACAAAAGGGCTCTCTCTCCCGAAAGGGTGAAAGAGTACTAGACTAAAGATGCTGAATAAGTCCAAATGTTTTAACATAGGACTAGTTCAGAACAGAACTGTAAAGGCTACCATTAATGGTACCTGTACAGTTTGATCATCTCTAATTCGGCGATCACAGCTTGATTTGGCTGTGTTTCGTATGAAGGAAGACTTTAACCTGATTAAAACATTTATCATGTTTGAAAAGGTTGAGTCCGTAGATCAAAAGACCCACGGTTGACGAAAGTGTAACCGTGTGACTAAATGACCTACCTACTTAAACCCCTGCTTGGCAGACAAAAGTCTGACTAAGTGGGATTGAGTAGTTCTTCTAACTTTT…	1011	ATGTTTGAAATCACTGATTCTGGAAAAGCACAAACGTGTACAAAAGGGCTCTCTCTCCCGAAAGGGTGA	69	9
SRR7087965	NODE_26975_length_2649_cov_12	4	TCGGATTATTCCTGTTAAGTCCATCGATCGAGAAGACAAGTTCCTTCTCATCGCAAACTTAGTCATTACCTGGAAACCTTAGTTAGGTCCCCTTTTGGGAATAACCAAGTAGCAACCGGAAGAAAGTCCCGTGTACTTTTGGGTAACACCTCAGTGAACTAGGGCACAATCTTTATTTAAAATATATGAAAAGTATAAAATTTATTACAAATTTTAAACTTAAATATATTTTGAAGACTGCTATACTACCAGTGGAAAAACGAAGTTTTTCCAGATTAATTTCTTTCTTACCTAAGATTATTTTTCTTAGTTTCGATCGAATTAGTCGTATCCGGGATAGACTAGTTATTGCAAATAATTTTATTCAGTTTATTATTAAATTGAATAAAAACCATGGCT…	ATGAAAAGTATAAAATTTATTACAAATTTTAAACTTAAATATATTTTGAAGACTGCTATACTACCAGTGGAAAAACGAAGTTTTTCCAGATTAATTTCTTTCTTACCTAAGATTATTTTTCTTAGTTTCGATCGAATTAGTCGTATCCGGGATAGACTAGTTATTGCAAATAATTTTATTCAGTTTATTATTAAATTGAATAAAAACCATGGCTCAGCTTTTACAGTTAAATGACTGAAGAGTTGTACCGTGGCTTTGCAAAAGTGACTTGGGGGAGATAAAGTTAAATCTCTTAGAGAGATTGAACCTAACCTTCCCTTACCTCGTGTCATCAATGGCTGTCCTTCTATTATTAATAAAACGGATAGGCAAATGATGAAAGGAGGTAATGTACACATT…	2349	ATGAAAAGTATAAAATTTATTACAAATTTTAAACTTAAATATATTTTGAAGACTGCTATACTACCAGTGGAAAAACGAAGTTTTTCCAGATTAATTTCTTTCTTACCTAAGATTATTTTTCTTAGTTTCGATCGAATTAGTCGTATCCGGGATAGACTAGTTATTGCAAATAATTTTATTCAGTTTATTATTAAATTGAATAAAAACCATGGCTCAGCTTTTACAGTTAAATGA	234	14
SRR7087965	NODE_30256_length_2443_cov_58	4	GCCTATCAATTAAGATAGACTCAATAGGTCCAAGGACCAACATACTGTATAATTTCAGTATGTTCTAATGAAAGAAAGGTATAGCAAATCCTTTCTCCTTGGTCTTCCAAGAGTCCAATTAAATGGGTTGCTCTTGGATAGCCGAGTGGCTTCTCGTTAAACAGTTAGACGGAAGGACTGCGAGCTAAATACTCGAGTGAACACCCGCAACATTTAAATCTTTTATATGTTAAGAAATTATATAAAAATAATCAAACGATTAAGTTTTATATTTTTCCCTAACAAATACCATAAGGATGATTTTAATAAAATGTTGAAACTATATCAACATCTTATTAAACATCATAACATATCAGGTGCAATTAAATACATGAAAAACATGCGTTTGATTTGCACAAG…	ATGTTAAGAAATTATATAAAAATAATCAAACGATTAAGTTTTATATTTTTCCCTAACAAATACCATAAGGATGATTTTAATAAAATGTTGAAACTATATCAACATCTTATTAAACATCATAACATATCAGGTGCAATTAAATACATGAAAAACATGCGTTTGATTTGCACAAGGTATATTTGTGGAAATCCATTATTATCTAATAATTTTGGAATAGCCACAACTCATGGTTGACCAAACAAACTCTCATTCTTGAAGTCTAGGATTGATAGTAATGAGGGTCTTTCATATATTCTTACTTTATTAATATTTAATAGATCTTTAGATCTTAATAAATATGAAATTAAGAAGAAAATGAAAAACCTTGATTATTCATCAATAACTTCTAAACAAAGAATG…	2175	ATGTTAAGAAATTATATAAAAATAATCAAACGATTAAGTTTTATATTTTTCCCTAACAAATACCATAAGGATGATTTTAATAAAATGTTGAAACTATATCAACATCTTATTAAACATCATAACATATCAGGTGCAATTAAATACATGAAAAACATGCGTTTGATTTGCACAAGGTATATTTGTGGAAATCCATTATTATCTAATAATTTTGGAATAGCCACAACTCATGGTTGA	234	12
[truncated: 2 more rows]

## Sheet: RefMitovirus UGA Codon Analysis
name	cds_mito	cds_mito_len	cds_std	cds_std_len	number_of_mito_codons
lcl|AJ004930.1_cds_CAA06228.1_1	ATGAAAAGACTAACACTTTCACAAAACAAGAGTAATCAACTTACGAATAATGATTTATCTAATGTTGGATATATAACTAAACAGTTATTTCCTCATTGAATAAGATTATTAGTATGAAGCTTACAATTGTCTCCTGCTCCGTACAAGAAGTTCGGATCGAGAATAGCAATTCTTTGAAAGGCTAACGGTGTTTCTTTCACCGTTCAGTACTTAAAAGAATGTACTAGAATCGTCCAACATTTTGTGTCGGGCCATCCGGTATTCGTCACTGACGTAATGCCGATTGGTCTAGCTGGAGGACTCCCTACTATAATACCGGGAACCTTAAGAACTCTTTTGAGATCTAAGGATTCTAGTACTATAAGGGGAGTCTTGTCTACCTTGGCAGTATATAGAATA…	2157	ATGAAAAGACTAACACTTTCACAAAACAAGAGTAATCAACTTACGAATAATGATTTATCTAATGTTGGATATATAACTAAACAGTTATTTCCTCATTGA	99	12
[truncated: 594 more rows]

## Sheet: Outgroup UGA Codon Analysis
Narnavirus		Levivirus		Ourmiavirus
NCBI Acc	RdRp Size (aa)	NCBI Acc	RdRp Size (aa)	NCBI Acc	RdRp Size (aa)
QJT73727.1	739	QDH91585.1	311	QED43022.1	339
QIR30302.2	779	QDH91581.1	713	QED42968.1	524
QIR30322.1	781	QDH91577.1	602	QED42964.1	539
QIR30321.1	777	QDH91570.1	631	QED42954.1	628
QIR30320.1	844	QDH91566.1	622	QED42953.1	620
QIR30319.1	705	QDH91559.1	655	QED42937.1	344
QIR30318.1	600	QDH91552.1	701	QED42933.1	1015
QIR30317.1	801	QDH91546.1	645	QED42931.1	582
[truncated: 996 more rows]

## Sheet: Fungi Mito Codon Frequency
Codon	Count	Frequency
AAA	165790	49.673
[truncated: 63 more rows]

[truncated: 9 more sheets: Fungi Nuclear Codon Frequency, Mammal Mito Codon Frequency, Mammal Nuclear Codon Frequency, Plant Mito Codon Frequency, Plant Nuclear Codon Frequency, Metazoan Mito Codon Frequency, Metazoan Nuclear Codon Frequenc, Bacteria Codon Frequency, Narnavirus Codon Analysis]
