# Supplementary material for: Metatranscriptomic analysis uncovers prevalent viral ORFs compatible with mitochondrial translation
Source: mSystems. 2023 May 18;8(3):e01002-22. doi: 10.1128/msystems.01002-22 (PMC10308907; doi:10.1128/msystems.01002-22)
Supplement: Table S4 — NCBI IDs of fungal genomes searched for integrated mitovirus sequences [file msystems.01002-22-s0004.xlsx]

## Sheet: Sheet1
NCBI Acc
CM008263.2
CM022410.1
CM029818.1
CM017010.1
CM024274.1
CM023198.1
CM016889.1
CM004508.1
CM002802.1
CM002878.1
NW_023502969.1
CM026520.1
CM026464.1
CM022418.1
CM022417.1
CM022416.1
CM022415.1
CM022414.1
CM022413.1
CM022412.1
CM022411.1
CM022358.1
CM022338.1
CM022336.1
CM022337.1
CM022335.1
CM022334.1
CM022333.1
CM022332.1
CM022331.1
CM022330.1
CM022329.1
CM022328.1
CM022327.1
CM022326.1
CM022324.1
CM022325.1
CM022323.1
CM022322.1
CM004524.1
CM009486.1
CM009485.1
CM029846.1
CM029408.1
CM030978.1
CM030339.1
CM029964.1
CM029948.1
CM029877.1
CM029876.1
CM029875.1
CM029591.1
CM029251.1
CM029250.1
CM019738.1
CM026550.1
CM026448.1
CM026409.1
CM026408.1
CM026407.1
CM026406.1
CM026405.1
CM025806.1
CM023218.1
CM023217.1
CM023216.1
CM023215.1
CM023214.1
CM023213.1
CM023212.1
CM023211.1
CM023210.1
CM023209.1
CM023208.1
CM023206.1
CM023207.1
CM022976.1
CM022975.1
CM022156.1
CM022155.1
CM022154.1
CM022153.1
CM022152.1
CM022151.1
CM022149.1
CM021664.1
CM021337.1
CM021143.1
CM021099.1
CM020964.1
CM020767.1
CM020766.1
CM019668.1
CM019263.1
CM018971.1
CM019008.1
CM018326.1
CM018325.1
CM017955.1
CM017871.1
CM017832.1
CM017846.1
CM017845.1
CM017819.1
CM016943.1
CM012197.1
CM012224.1
CM010605.1
CM010346.1
CM009895.1
CM008827.1
NW_017264706.1
CM008299.1
CM008229.1
CM008199.1
CM008107.1
CM008094.1
CM007644.1
CM004311.1
CM004376.1
CM004375.1
CM003773.1
CM003593.1
NW_014040924.1
CM001753.1
CM001777.1
JH925097.1
NC_001224.1
KP263414.1
CM001644.1
CM001645.1
AF404306.1
NC_025331.1
MW255595.1
MW255594.1
MW367980.1
NC_001762.1
KU308740.1
NC_053321.1
MT267529.1
NC_052832.1
MT815704.1
MT849287.1
CP061018.1
MT495248.1
MN746374.1
MN857242.1
CP046098.1
CP003834.1
NC_041444.1
MK547645.1
MG269480.1
MG269481.1
BEGW01000033.1
KR139916.1
KR055655.1
DQ207726.1
CM001021.1
NC_030051.1
NC_027660.1
NC_027422.1
NC_035550.1
KY360311.1
MN542893.2
CP021234.1
CP060321.1
NC_020331.1
JX499143.1
MW795365.1
MW795364.1
MN960692.1
MN960691.1
MW752415.1
MW752414.1
MW752413.1
MW752412.1
MH252535.1
MH252534.1
MH252533.1
MH252532.1
MH252531.1
MW752417.1
MW752416.1
NC_054311.1
NC_054273.1
NC_054243.1
NC_054216.1
NC_054202.1
NC_054201.1
MW493386.1
NC_053825.1
MW542136.1
MW019427.1
CP060338.1
MN239093.1
MN623377.1
MK697670.1
MK697669.1
MH745717.1
MH643589.1
MH319479.1
MH319478.1
MH319477.1
MH319476.1
MH319475.1
MH319474.1
MW448543.1
MT663151.1
MT649302.1
MW238478.1
NC_052704.1
MN148434.1
MT447058.1
AY391853.2
MN635609.1
MT234668.1
CP064816.1
MT801082.1
NC_051494.1
NC_051483.1
MT108299.1
MT982436.1
MT577035.1
MT577034.1
MT818175.1
MK672942.1
MN881998.1
MN657180.1
MT755637.1
NC_018044.1
MT362617.1
MT556837.1
NC_049125.1
NC_049089.1
NC_049077.1
MN722635.1
MF614916.1
MF133443.1
MT019333.1
MN780510.1
MN125601.1
NC_048507.1
NC_040159.1
MG711806.1
MT366950.1
MN661341.1
MT269799.1
MT269798.1
NC_047444.1
NC_047289.1
MK919205.1
MT197497.1
NC_046839.1
NC_046734.1
NC_046840.1
MT107156.1
MN583265.1
MN842262.1
MN904747.1
KX450332.1
MK574676.1
MN977366.1
MN977365.1
MN977364.1
NC_045905.1
MK637641.1
CP047257.1
MK512381.1
MK482392.1
NC_045293.1
MN427435.1
NC_045229.1
NC_045204.1
NC_045203.1
NC_045202.1
MN565028.1
EU267175.1
MN623378.1
MN640580.1
MK993562.1
MN259515.1
MN259514.1
MK234910.1
NC_030218.1
NC_044490.1
NC_044483.1
MH684411.1
MK321681.1
NC_044121.1
NC_043850.1
MK294991.1
MN018834.1
MK038875.1
MK069583.1
NC_042822.1
NC_042773.1
NC_042772.1
NC_042771.1
NC_042769.1
MH924828.1
NC_042413.1
MK318967.1
MK314734.1
MK697668.1
MH823225.1
NC_041489.1
NC_041445.1
NC_041427.1
MH922223.1
NC_041555.1
NC_041448.1
NC_041248.1
NC_041246.1
MK633967.1
MK633966.1
MG720066.1
MK550698.1
MK571437.1
MK571436.1
MK554671.1
MK110677.1
MK547647.1
MK202802.1
MK124769.1
MH015348.1
NC_040166.1
NC_040007.1
NC_039931.1
MK061298.1
MG807882.1
NC_039633.1
NC_039589.1
CP033157.1
MG592681.1
MG149786.1
NC_039455.1
NC_039355.1
MG920803.1
NC_039163.1
NC_039132.1
MG696867.1
MG712773.1
NC_038206.1
NC_038205.1
NC_038091.1
NC_038056.1
NC_038055.1
NC_038054.1
MG652610.1
NC_025928.1
CP030260.1
NC_037938.1
NC_037937.1
NC_037936.1
MG269479.1
MG916964.1
MG020143.1
NC_036748.1
NC_036667.1
CP022982.1
MF979820.1
KU668563.1
MG674287.1
KY362439.1
NC_036340.1
NC_036309.1
MF694646.1
NC_004691.1
KY460674.1
NC_036158.1
KY352472.1
NC_035824.1
NC_035826.1
NC_035825.1
KY853549.1
KY315997.1
KY315996.1
NC_035508.1
CP017352.1
NC_035254.1
KY775582.1
CP019506.1
NC_035155.1
KY644696.1
NC_030636.1
CM007981.1
NC_034928.1
NC_034790.1
NC_034786.1
CP021245.1
KY457237.1
KY369195.1
KY353115.1
NC_034332.1
KY362513.1
KY245891.1
NC_033907.1
KY318514.1
KX870077.1
NC_033533.1
KX827267.1
KU761332.1
KU761331.1
KU761330.1
KU761329.1
NC_032302.1
KX061492.1
KX931017.1
NC_031375.1
LGRB01000023.1
NC_030252.1
NC_027188.1
EU371503.2
DQ376035.2
DQ026513.2
DQ351941.1
AY884128.1
AY962591.1
AY962590.1
AY945289.1
AY916130.1
AY654900.1
AY445918.1
HQ622809.1
HQ616673.1
HM594866.1
GU136397.1
GQ338834.1
GQ332420.1
AY376688.1
AY182005.1
AY182007.1
AY182006.1
GU126492.1
EF536375.1
EF536359.1
EF468347.1
DQ993184.1
NC_030635.1
NC_001715.1
KT201150.1
KT201149.1
KT201148.1
KT201147.1
KU707476.1
NC_030172.1
KT731105.1
KU687109.1
KU530219.1
NC_027280.1
NC_023540.1
KR349346.1
KF953885.1
NC_028330.1
KU196782.1
NC_029238.1
KT585676.1
KR704425.1
NC_013660.2
NC_028135.1
JX985789.1
NC_027730.1
KR809878.1
KR809877.1
KT283062.1
KP712785.1
KP712783.1
KP712780.1
NC_027509.1
KP137411.1
KP712805.1
KP712804.1
KP712803.1
KP712802.1
KP712801.1
KP712800.1
KP712799.1
KP712798.1
KP712797.1
KP712796.1
KP712795.1
KP712794.1
KP712793.1
KP712792.1
KP712791.1
KP712790.1
KP712789.1
KP712788.1
KP712787.1
KP712786.1
KP712784.1
KP712782.1
KP712781.1
KP712779.1
KP712778.1
NC_027416.1
KR952337.1
KR952335.1
NC_024944.1
KR109212.1
NC_026993.1
KP827647.1
CP004115.1
NC_026782.1
NC_022835.1
KP410262.1
NC_026534.1
CM001238.1
CM001060.1
KF479445.1
KM382275.1
KM486533.1
JF799107.1
NC_025570.1
KM245566.1
NC_024200.1
AE016821.1
KJ561171.1
NC_018792.1
NC_023268.1
KF757229.1
NC_022834.1
KF432176.1
NC_020332.1
JX499145.1
JX855938.1
JX855937.1
JX855936.1
JX499144.1
JQ862335.1
AF487277.1
NC_017930.1
NC_016187.1
NC_015814.1
NC_015080.1
NC_014805.1
NC_014352.1
NC_014344.1
NC_014337.1
NC_007445.1
NC_007394.1
NC_006971.1
NC_006972.1
NC_006077.1
NC_005972.1
NC_005927.1
NC_005789.1
NC_004760.1
NC_004623.1
NC_004624.1
NC_004514.1
NC_001329.3
NC_013839.1
NC_013830.1
NC_013809.1
NC_013255.1
NC_012621.1
NC_012620.1
NC_012619.1
NC_010652.2
NC_010651.1
NC_010222.1
NC_009880.1
NC_009638.1
NC_008248.1
NC_008068.1
NC_002659.1
NC_018359.1
JQ015302.1
JN696111.1
EU090238.1
NC_008282.1
MN356101.1
NW_007361658.1
CP034275.1
MT880591.1
MT880590.1
MT880589.1
MT880588.1
CP061812.1
MH734937.2
NC_010166.1
MK373801.1
MK373800.1
MW376862.1
MW373711.1
MW373710.1
MW560465.1
MW711788.1
CP063273.1
MW464866.1
MW632154.1
MT726212.1
NC_054274.1
NC_054272.1
NC_054159.1
MW557546.1
NC_054271.1
MT726217.1
MT726216.1
MT726215.1
MT726214.1
MT726213.1
MT726211.1
MW580876.1
MW715691.1
MW367982.1
MW367981.1
MW367979.1
MW367978.1
MW367977.1
MW367976.1
NC_053885.1
CP069123.1
CP069113.1
CP069108.1
CP060329.1
MW147605.1
MT090080.1
MT028548.1
MT528241.1
MT528240.1
MN873038.1
MN873037.1
MN873036.1
MN873035.1
MN873034.1
MK993564.1
MK993563.1
MK993561.1
MK993560.1
MK993559.1
MK993558.1
MK993557.1
MK993556.1
MK993555.1
MK993554.1
MK111108.1
MH794153.1
MH794152.1
MH447975.1
MH447974.1
MH138077.1
MH138076.1
MH138075.1
MH138074.1
MH138073.1
MH138072.1
MG602719.1
MG602718.1
MG602717.1
MG602716.1
MG017445.1
MG017444.1
MT479166.1
MT479165.1
MT534626.1
MT534625.1
MT461933.1
MT461932.1
MN878008.1
MN873040.1
NW_024066106.1
MT005827.1
CP049932.1
MT331849.1
MT331848.1
MT331847.1
MT331846.1
MT331845.1
MT331844.1
MT331843.1
MT331842.1
MT331841.1
MT331840.1
MT331839.1
MT331838.1
MT331837.1
MT331836.1
MT331835.1
MT331834.1
MT331833.1
MT331832.1
MT331831.1
MT331830.1
MT331829.1
MT331828.1
MT331827.1
MT331826.1
MT331825.1
MT331824.1
MT331823.1
MT331822.1
MT331821.1
MT331820.1
MT331819.1
MT331818.1
MT331817.1
MW291577.1
MT364879.1
JN190941.1
JN190939.1
MT114157.1
CP025773.1
CP064901.1
MT471267.1
CP031392.1
MW115131.1
CP064149.1
MT457782.1
CP059539.1
NW_023500906.1
NC_050879.1
NC_050862.1
NC_050846.1
NC_050845.1
NC_050844.1
NC_050843.1
NC_050842.1
NC_050841.1
NC_050840.1
NC_050839.1
NC_050838.1
NC_050837.1
NC_050681.1
MN657181.1
CP061163.1
MT227806.1
MT815705.1
MT421960.1
MT447081.1
MT447080.1
MT447079.1
MT447078.1
MT447077.1
MT447076.1
MT447075.1
MT447074.1
MT444157.1
MT421961.1
MT421959.1
MT421958.1
MT421957.1
MT421956.1
MT421955.1
MT421954.1
MT421953.1
MT421952.1
MT421951.1
NC_050301.1
NC_050382.1
NC_050381.1
NC_050380.1
NC_050379.1
NC_050378.1
NC_050377.1
NC_050376.1
NC_050375.1
NC_050374.1
NC_050344.1
NC_050343.1
NC_050342.1
NC_050341.1
NC_050340.1
NC_050339.1
NC_050338.1
NC_050305.1
NC_050304.1
NC_050303.1
NC_050302.1
MT527962.1
MT319762.1
NC_005256.1
CP034382.1
MT079862.1
MT079861.1
MT755636.1
NC_046826.1
MT118659.1
MT118658.1
MT118657.1
MT118656.1
MT118655.1
NC_050172.1
NC_050042.1
NC_050041.1
MT433120.1
MT433119.1
MT433118.1
MT433117.1
MT433116.1
MT433115.1
MT433114.1
MT433113.1
MT433112.1
MT433111.1
MT433110.1
MT433109.1
MT433108.1
MT433107.1
MT433106.1
MT433105.1
MT433104.1
MT433103.1
MT433102.1
MT433101.1
MT433100.1
MT442072.1
MT442071.1
MT442070.1
MT442069.1
MT442068.1
MT442067.1
MT442066.1
MT442065.1
MT442064.1
MT442063.1
MT442062.1
MT442061.1
MT442060.1
MT442059.1
MT442058.1
MT442057.1
MT442056.1
MT442055.1
MT442054.1
MT442053.1
MT449704.1
MT449703.1
MT449702.1
MT449701.1
MT449700.1
MT449699.1
MT449698.1
MT449697.1
MT449696.1
MT449695.1
MH407470.1
CP058939.1
CP058612.1
NC_049079.1
NC_048477.1
NC_016126.1
NC_001326.1
MN935429.1
MN935428.1
MN935427.1
MN935426.1
MN935425.1
MN935424.1
MN935423.1
MN935422.1
MN935421.1
MN935420.1
MN935419.1
MN935418.1
MN935417.1
MN935416.1
MN935415.1
MN935414.1
MN935413.1
MN935412.1
MN935411.1
MN935410.1
MN935409.1
MN935408.1
MN935407.1
MN935406.1
MN935405.1
MN935404.1
MN935403.1
MN935402.1
MN935401.1
MN935400.1
MN935399.1
MN935398.1
MN935397.1
MN935396.1
MN935395.1
MN935394.1
MN935393.1
MN935392.1
MN935391.1
MN935390.1
MN935389.1
MN935388.1
MN935387.1
MN935386.1
MN935385.1
MN935384.1
MN935383.1
MN935382.1
MN935381.1
MN935380.1
MN935379.1
MN935378.1
MN935377.1
MN935376.1
MN935375.1
MN935374.1
MN935373.1
MN935372.1
MN935371.1
MN935370.1
MN935369.1
MN935368.1
MN935367.1
MN935366.1
MN935365.1
MN935364.1
MN935363.1
MN935362.1
MN935361.1
MN935360.1
MN935359.1
MN935358.1
MN935357.1
MN935356.1
MN935355.1
MN935354.1
MN935353.1
MN935352.1
MN935351.1
MN935350.1
MN935349.1
MN935348.1
MN935347.1
MN935346.1
MN935345.1
MN935344.1
MN935343.1
MN935342.1
MN935341.1
MN935340.1
MN935339.1
MN935338.1
MN935337.1
MN935336.1
MN935335.1
MN935334.1
MN935333.1
MN935332.1
MN935331.1
MN935330.1
MN935329.1
MN935328.1
MN935327.1
MN935326.1
MN935325.1
MN935324.1
MN935323.1
MN935322.1
MN935321.1
MN935320.1
MN935319.1
MN935318.1
MN935317.1
MN935316.1
MN935315.1
MN935314.1
MN935313.1
MN935312.1
MN935311.1
MN935310.1
MN935309.1
MN935308.1
MN935307.1
MN935306.1
MN935305.1
MN935304.1
MN935303.1
MN935302.1
MN935301.1
MN935300.1
MN935299.1
MN935298.1
MN935297.1
MN935296.1
MN935295.1
MN935294.1
MN935293.1
MN935292.1
MN935291.1
MN935290.1
MN935289.1
MN935288.1
MN935287.1
MN935286.1
MN935285.1
MN935284.1
MN935283.1
MN935282.1
MN935281.1
MN935280.1
MN935279.1
MN935278.1
MN935277.1
MN935276.1
MN935275.1
MN935274.1
MN935273.1
MN935272.1
MN935271.1
MN935270.1
MN935269.1
MN935268.1
MN935267.1
MN935266.1
MN935265.1
MN935264.1
MN935263.1
MN935262.1
MN935261.1
MN935260.1
MN935259.1
MN935258.1
MN935257.1
MN935256.1
MN935255.1
MN935254.1
MN935253.1
MN935252.1
MN935251.1
MN935250.1
MN935249.1
MN935248.1
MN935247.1
MN935246.1
MN935245.1
MN935244.1
MN935243.1
MN935242.1
MN935241.1
MN935240.1
MN935239.1
MN935238.1
MN935237.1
MN935236.1
MN935235.1
MN935234.1
MN935233.1
MN935232.1
MN935231.1
MN935230.1
MN935229.1
MN935228.1
MN935227.1
MN935226.1
MN935225.1
MN935224.1
MN935223.1
MN935222.1
MN935221.1
MN935220.1
MT010934.1
MT010933.1
MT010932.1
MT010931.1
MT010930.1
MT010929.1
MT010928.1
MT010927.1
MT010926.1
MT010925.1
MT010924.1
MT010923.1
MT010922.1
MT010921.1
MT010920.1
MT010919.1
MT010918.1
MT010916.1
MT010915.1
MT010913.1
MT010912.1
MT010911.1
MT010910.1
MT010909.1
MT010917.1
MT010914.1
NC_047242.1
MN978926.1
NC_046567.1
NC_046566.1
NC_046502.1
NC_046499.1
NC_046501.1
NC_046500.1
NC_029213.1
KT918406.1
KY924883.1
KX455872.1
MT036757.1
MT036756.1
MT036755.1
MT036754.1
MT036753.1
MT036752.1
MT036751.1
MT036750.1
MT036749.1
MT036748.1
MT036747.1
MT036746.1
MT036745.1
MT036744.1
MT036743.1
MT036742.1
MT036741.1
MT036740.1
MT036739.1
MT036738.1
MT036737.1
MT036736.1
MT036735.1
MT036734.1
MT036733.1
MT036732.1
MT036731.1
MT036730.1
MT036729.1
MT036728.1
MT036727.1
MT036726.1
MT036725.1
MT036724.1
MT036723.1
MT036722.1
MT036721.1
MT036720.1
MT036719.1
MT036718.1
MT036717.1
MT036716.1
MT036715.1
MT036714.1
MT036713.1
MT036712.1
MT036711.1
MT036710.1
MT036709.1
MT036708.1
MT036707.1
MT036706.1
MT036705.1
MT036704.1
MT036703.1
MT036702.1
MT036701.1
MT036700.1
MT036699.1
MT036698.1
MT036697.1
MT036696.1
MT036695.1
MT036694.1
MT036693.1
MT036692.1
MT036691.1
MT036690.1
MT036689.1
MT036688.1
MT036687.1
MT036686.1
MT036685.1
MT036684.1
MT036683.1
MT036682.1
MT036681.1
MT036680.1
MT036679.1
MT036678.1
MT036677.1
MT036676.1
MT036675.1
MT036674.1
MT036673.1
MT036672.1
MT036671.1
MT036670.1
MT036669.1
MT036668.1
MT036667.1
MT036666.1
MT036665.1
MT036664.1
MT036663.1
MT036662.1
MT036661.1
MT036660.1
MT036659.1
MT036658.1
MT036657.1
MT036656.1
MT036655.1
MT036654.1
MT036653.1
MT036652.1
MT036651.1
MT036650.1
MT036649.1
MT036648.1
MT036647.1
MT036646.1
MT036645.1
MT036644.1
MT036643.1
MT036642.1
MT036641.1
MT036640.1
MT036639.1
MT036638.1
MT036637.1
MT036636.1
MT036635.1
CP049014.1
CP048101.1
CP048086.1
CP046440.1
CP046241.1
KU375885.1
MN593345.1
MK674497.1
MN317087.1
NC_045397.1
MK527108.1
EU100742.1
NC_045218.1
NC_045201.1
NC_045200.1
NC_045199.1
NC_045198.1
NC_045197.1
NC_045196.1
NC_045195.1
NC_045194.1
NC_045185.1
EU334437.1
MG976800.1
NC_044971.1
MH647062.1
MH647061.1
MH647060.1
NC_003388.1
NC_044679.1
NC_044678.1
NC_044677.1
NC_044676.1
NC_044675.1
MF774813.1
MF774812.1
MK623261.1
MK623260.1
MK623259.1
MK623258.1
MK623257.1
NC_044132.1
NC_044103.1
CP042205.1
MK618140.1
MK618139.1
MK618138.1
MK618137.1
MK618136.1
MK618135.1
MK618134.1
MK618133.1
MK618132.1
MK618131.1
MK618130.1
MK618129.1
MK618128.1
MK618127.1
MK618126.1
MK618125.1
MK618124.1
MK618123.1
MK618122.1
MK618121.1
MK618120.1
MK618119.1
MK618118.1
MK618117.1
MK618116.1
MK618115.1
MK618114.1
MK618113.1
MK618112.1
MK618111.1
MK618110.1
MK618109.1
MK618108.1
MK618107.1
MK618106.1
MK618105.1
MK618104.1
MK618103.1
MK618102.1
MK618101.1
MK618100.1
MK618099.1
MK618098.1
MK618097.1
MK618096.1
MK618095.1
MK618094.1
MK618093.1
MK618092.1
MK618091.1
MK618090.1
MK618089.1
MK618088.1
MK618087.1
MK618086.1
MK618085.1
MK618084.1
MK618083.1
MK618082.1
MK618081.1
MK618080.1
MK618079.1
MK618078.1
MK618077.1
MK618076.1
MK618075.1
MK618074.1
MK618073.1
MK618072.1
MK754071.1
MN004749.1
NC_042947.1
NC_042880.1
NC_042878.1
NC_042699.1
NC_042698.1
MH211587.1
MH211586.1
NC_042370.1
MK820635.1
MK820634.1
MK292704.1
MK292658.1
MK292703.1
MK292702.1
MK292701.1
MK292700.1
MK292698.1
MK292697.1
MK292696.1
MK292692.1
MK292691.1
MK292690.1
MK292689.1
MK292688.1
MK292687.1
MK292686.1
MK292685.1
MK292684.1
MK292683.1
MK292682.1
MK292681.1
MK292680.1
MK292679.1
MK292678.1
MK292677.1
MK292676.1
MK292675.1
MK292674.1
MK292673.1
MK292657.1
MK292656.1
MK292655.1
NC_042231.1
NC_042230.1
NC_042229.1
NC_042219.1
NC_042185.1
NC_042184.1
NC_042183.1
MH660713.1
MH282847.1
CP039616.1
MH382825.1
MH359412.1
MH359411.1
MH359410.1
MH359409.1
MH359408.1
NC_024555.1
KF957635.1
MK550697.1
CP036470.1
NC_040967.1
NC_040930.1
NC_030164.1
MK457734.1
BK010547.1
BK010543.1
BK010542.1
BK010541.1
BK010540.1
BK010539.1
BK010538.1
BK010546.1
BK010545.1
BK010544.1
MK049352.1
MH412632.1
KR011238.1
KP966561.1
KP966560.1
KP966559.1
KP966558.1
KP966557.1
KP966556.1
KP966555.1
KP966554.1
KP966553.1
KP966552.1
KP966551.1
KP966550.1
MK026450.1
NC_040165.1
EU100743.1
NC_040008.1
MH337273.1
NC_039663.1
NC_039662.1
NC_039655.1
NC_039747.1
NC_039722.1
CP022335.1
MH367296.1
MH367295.1
MH367294.1
MH374028.1
MH891489.1
NC_039443.1
NC_039442.1
NC_039441.1
NC_039440.1
NC_039439.1
MH725800.1
MH725798.1
MH725797.1
MH725796.1
MH725795.1
MH725794.1
MH725793.1
MH725792.1
MH725791.1
MH620794.1
MH620793.1
MH620792.1
MH620791.1
MH620790.1
NC_039372.1
MH732752.1
MG958507.1
MG941021.1
MG949117.1
MG725377.1
MG686615.1
NC_036382.1
KY924882.1
KY924881.1
KY924880.1
KY924879.1
NC_038223.1
NC_038224.1
CP030961.1
CP030978.1
NC_030334.1
NC_037777.1
NC_037776.1
NC_037775.1
NC_037774.1
NC_037773.1
NC_037757.1
NC_037756.1
NC_037730.1
NC_037703.1
CP028778.1
KU888699.1
KU888698.1
KU888697.1
KU888696.1
KU888695.1
KU888694.1
KX011536.1
MH010446.1
MH010445.1
MH010444.1
MH010443.1
MH010442.1
MH010441.1
MH010440.1
MH010439.1
MH010438.1
MH010437.1
CP021098.1
MG783568.1
NC_037239.1
NC_037233.1
NC_037198.1
CP027655.1
NC_037075.1
MG775432.1
MG711470.1
NC_036999.1
NC_036998.1
MG543071.1
CP025731.1
NC_036610.1
KY911098.1
KY911097.1
KY911096.1
KY911095.1
KY911094.1
KY911093.1
KY911092.1
KY911091.1
KY911090.1
KY911089.1
KY911088.1
KY911087.1
KY911086.1
KY911085.1
KY911084.1
KY911083.1
KY911082.1
KY911081.1
KX657750.1
KX657749.1
KX657748.1
KX657747.1
KX657746.1
KX657745.1
KX657744.1
KX657743.1
KX657742.1
KX657741.1
KX657740.1
KX066187.1
NC_036380.1
NC_036379.1
NC_036378.1
NC_036377.1
NC_036376.1
NC_036375.1
NC_036374.1
NC_036422.1
NC_036417.1
MF422656.1
MF422655.1
MF422654.1
MF422653.1
MF422652.1
MF422651.1
MF422650.1
MF422649.1
MF422648.1
MF422647.1
MF784482.1
KY989234.1
KY989233.1
KY989232.1
KY989231.1
KY989230.1
KY989229.1
KY989228.1
KY989227.1
KY989226.1
KU920682.1
KU920681.1
KU920680.1
KU920679.1
KU920678.1
KU920677.1
KU920676.1
KU920675.1
MF595869.1
MF595868.1
KX987159.1
NC_036106.1
NC_036103.1
NC_036039.1
KX453765.1
KX066186.1
KX066185.1
MF287973.1
MF163266.1
MF155191.1
LT906358.1
LT906357.1
LT906356.1
LT906355.1
LT906354.1
LT906353.1
LT906352.1
LT906351.1
LT906350.1
LT906349.1
LT906348.1
LT906347.1
LT906346.1
LT906345.1
LT906344.1
LT906343.1
LT906342.1
LT906341.1
LT906340.1
LT906339.1
LT906338.1
LT906337.1
LT906336.1
LT906335.1
LT906334.1
LT906333.1
LT906332.1
LT906331.1
LT906330.1
LT906329.1
LT906328.1
LT906327.1
LT906326.1
LT906325.1
LT906324.1
LT906323.1
LT906322.1
LT906321.1
LT906320.1
LT906319.1
LT906318.1
LT906317.1
LT906316.1
LT906315.1
LT906314.1
LT906313.1
LT906312.1
LT906311.1
LT906310.1
LT906309.1
LT906308.1
LT906307.1
LT906306.1
LT906305.1
LT906304.1
LT906303.1
LT906302.1
LT906301.1
MF040882.1
MF040881.1
NC_035730.1
NC_035636.1
NC_035496.1
KY362374.1
KY792993.1
KY774449.1
NC_034779.1
NC_034659.1
KY364635.1
KY287662.1
KY287661.1
KY287660.1
KY287659.1
KY287658.1
KY287657.1
KY287656.1
KY287655.1
KY287654.1
KY287653.1
KY287652.1
KY287651.1
KY287650.1
KY287649.1
KY287648.1
KY287647.1
KY287646.1
KY287645.1
KY287644.1
KY287643.1
KY287642.1
KY287641.1
KY498478.1
KY498477.1
KY213951.1
KY622006.1
KY465721.1
CP020326.1
CP020309.1
CP020292.1
CP020275.1
CP020258.1
CP020241.1
CP020224.1
CP020207.1
CP020190.1
CP020173.1
CP020156.1
CP020139.1
KX885105.1
KX885104.1
KX885103.1
KX885102.1
KX885101.1
KX885100.1
KX885099.1
KX885098.1
KX034082.1
NC_033903.1
NC_030524.1
NC_030523.1
NC_030522.1
KY007042.1
KX781248.1
KX394364.1
NC_032064.1
NC_032063.1
HQ189519.1
JQ514223.2
JQ514224.2
JQ514225.2
NC_031828.1
NC_031804.1
KT946595.1
CP017559.1
NC_031515.1
NC_031514.1
NC_031513.1
NC_031512.1
NC_031511.1
NC_031384.1
FR839632.1
KP722513.2
KP722512.2
KP722507.2
KP722505.2
KP722502.2
KP722500.2
KP722496.2
NC_031185.1
NC_031184.1
KP722501.2
KX707788.1
KX707787.1
LT571433.1
NC_018056.1
NC_009905.1
NC_029851.1
EU852811.1
DQ287690.1
DQ217399.1
DQ157700.1
AY955840.1
DQ058142.1
AF437291.1
AF447590.1
M35967.1
JN007486.1
HQ259115.1
GU723273.1
GU133622.1
FJ385027.1
FJ385026.1
AF275271.2
FJ385030.1
FJ385029.1
FJ385028.1
FJ648425.1
AY101381.1
EU004203.1
NC_018365.1
NC_005253.2
NC_004312.1
EF204913.1
AF285261.1
NC_030600.1
NC_016684.1
KR952346.1
KX257489.1
KT428651.1
KT380885.1
KT380884.1
KT380883.1
NC_030340.1
KU881725.1
NC_030206.1
KU869769.1
CP006522.2
CP006482.2
KU666552.1
NC_030052.1
CP006551.2
CP006541.2
CP006511.2
CP006491.2
KU203675.1
CP006560.2
CP006550.2
CP006540.2
CP006530.2
NC_029759.1
NC_029706.1
KR864757.1
KR864756.1
NC_029745.1
KM595068.2
KU162859.1
KU127234.1
KU127233.1
KU127232.1
KU127231.1
KU196965.1
NC_029458.1
CP014469.1
NC_029396.1
KU168424.1
NC_029185.1
CP014249.1
KT946597.1
KM586389.1
CP011563.1
JQ435097.1
NC_027459.1
NC_027458.1
NC_027457.1
NC_027433.1
KM595076.1
KM595075.1
KM595074.1
KM595073.1
KM595072.1
KM595070.1
KM595069.1
KM595067.1
KM595071.1
NC_027264.1
KP719097.1
KP719096.1
KR260477.1
KR260476.1
CP010939.1
NC_026920.1
NC_026869.1
KP725058.1
CP006565.1
CP006564.1
CP006563.1
CP006562.1
CP006561.1
CP006559.1
CP006558.1
CP006557.1
CP006556.1
CP006555.1
CP006554.1
CP006553.1
CP006552.1
CP006549.1
CP006548.1
CP006547.1
CP006546.1
CP006545.1
CP006544.1
CP006543.1
CP006542.1
CP006539.1
CP006538.1
CP006537.1
CP006536.1
CP006535.1
CP006534.1
CP006533.1
CP006532.1
CP006531.1
CP006529.1
CP006528.1
CP006527.1
CP006526.1
CP006525.1
CP006524.1
CP006523.1
CP006521.1
CP006520.1
CP006519.1
CP006518.1
CP006517.1
CP006516.1
CP006515.1
CP006514.1
CP006513.1
CP006512.1
CP006510.1
CP006509.1
CP006508.1
CP006507.1
CP006505.1
CP006504.1
CP006503.1
CP006502.1
CP006501.1
CP006500.1
CP006499.1
CP006498.1
CP006497.1
CP006496.1
CP006495.1
CP006494.1
CP006493.1
CP006492.1
CP006490.1
CP006489.1
CP006488.1
CP006487.1
CP006486.1
CP006485.1
CP006484.1
CP006483.1
CP006481.1
CP006480.1
CP006479.1
CP006478.1
CP006477.1
CP006476.1
CP006475.1
CP006474.1
CP006506.1
KM382246.1
NC_026614.1
NW_008751656.1
NC_009493.1
NC_025200.1
CP006258.1
KJ434027.1
NC_017896.1
NC_016756.1
DQ508940.1
NC_022681.1
JX910419.1
NC_020148.1
NC_023126.1
HE613568.1
NC_024094.1
NC_024093.1
NC_024095.1
KJ459953.1
KJ459951.1
KJ459950.1
NC_021436.1
KJ459952.1
NC_023128.1
NC_023125.1
KF650575.1
KF650573.1
KF650572.1
NC_023127.1
KF650574.1
NC_023248.1
NC_020043.1
JQ236859.1
KC352446.1
KC628747.1
NC_023117.1
NC_022708.1
KF545917.1
NC_022933.1
DQ364632.1
KF673550.1
NC_022176.1
NC_022173.1
NC_022144.1
NC_022434.1
KF169905.1
KF297618.1
NC_022435.1
KF214632.1
KF214631.1
JX993114.1
JX993113.1
NC_022161.1
NC_022160.1
NC_022154.1
NC_021750.1
NC_022175.1
NC_022167.1
NC_022158.1
NC_022156.1
NC_022174.1
NC_022172.1
NC_022171.1
NC_022170.1
NC_022169.1
NC_022168.1
NC_022166.1
NC_022165.1
NC_022164.1
NC_022163.1
NC_022162.1
[truncated: 274 more rows]
